# Supplementary material for: Detection of pyridine derivatives by SABRE hyperpolarization at zero field
Source: Commun Chem. 2023 Jun 22;6:131. doi: 10.1038/s42004-023-00928-z (PMC10287679; doi:10.1038/s42004-023-00928-z)
Supplement: Supplementary file 3 — Supplementary Data 1 [file 42004_2023_928_MOESM3_ESM.zip]

Archive with 2,058 entries (2,045 files):
- Supplementary Data 1/
- Supplementary Data 1/SABRE_natural abundance/
- Supplementary Data 1/SABRE_natural abundance/.DS_Store
- Supplementary Data 1/SABRE_natural abundance/3-methylpyridine/
- Supplementary Data 1/SABRE_natural abundance/3-methylpyridine/3methylpyridin_212.dat
- Supplementary Data 1/SABRE_natural abundance/3-methylpyridine/3methylpyridin_112.dat
- Supplementary Data 1/SABRE_natural abundance/3-methylpyridine/3methylpyridin_19.dat
- Supplementary Data 1/SABRE_natural abundance/3-methylpyridine/3methylpyridin_106.dat
- Supplementary Data 1/SABRE_natural abundance/3-methylpyridine/3methylpyridin_25.dat
- Supplementary Data 1/SABRE_natural abundance/3-methylpyridine/3methylpyridin_31.dat
- Supplementary Data 1/SABRE_natural abundance/3-methylpyridine/3methylpyridin_30.dat
- Supplementary Data 1/SABRE_natural abundance/3-methylpyridine/3methylpyridin_24.dat
- Supplementary Data 1/SABRE_natural abundance/3-methylpyridine/3methylpyridin_107.dat
- Supplementary Data 1/SABRE_natural abundance/3-methylpyridine/3methylpyridin_113.dat
- Supplementary Data 1/SABRE_natural abundance/3-methylpyridine/3methylpyridin_18.dat
- Supplementary Data 1/SABRE_natural abundance/3-methylpyridine/3methylpyridin_105.dat
- Supplementary Data 1/SABRE_natural abundance/3-methylpyridine/3methylpyridin_111.dat
- Supplementary Data 1/SABRE_natural abundance/3-methylpyridine/3methylpyridin_139.dat
- Supplementary Data 1/SABRE_natural abundance/3-methylpyridine/3methylpyridin_27.dat
- Supplementary Data 1/SABRE_natural abundance/3-methylpyridine/3methylpyridin_138.dat
- Supplementary Data 1/SABRE_natural abundance/3-methylpyridine/3methylpyridin_33.dat
- Supplementary Data 1/SABRE_natural abundance/3-methylpyridine/3methylpyridin_110.dat
- Supplementary Data 1/SABRE_natural abundance/3-methylpyridine/3methylpyridin_104.dat
- Supplementary Data 1/SABRE_natural abundance/3-methylpyridine/3methylpyridin_37.dat
- Supplementary Data 1/SABRE_natural abundance/3-methylpyridine/3methylpyridin_128.dat
- Supplementary Data 1/SABRE_natural abundance/3-methylpyridine/3methylpyridin_23.dat
- Supplementary Data 1/SABRE_natural abundance/3-methylpyridine/3methylpyridin_100.dat
- Supplementary Data 1/SABRE_natural abundance/3-methylpyridine/3methylpyridin_114.dat
- Supplementary Data 1/SABRE_natural abundance/3-methylpyridine/3methylpyridin_115.dat
- Supplementary Data 1/SABRE_natural abundance/3-methylpyridine/3methylpyridin_101.dat
- Supplementary Data 1/SABRE_natural abundance/3-methylpyridine/3methylpyridin_129.dat
- Supplementary Data 1/SABRE_natural abundance/3-methylpyridine/3methylpyridin_22.dat
- Supplementary Data 1/SABRE_natural abundance/3-methylpyridine/3methylpyridin_36.dat
- Supplementary Data 1/SABRE_natural abundance/3-methylpyridine/3methylpyridin_20.dat
- Supplementary Data 1/SABRE_natural abundance/3-methylpyridine/3methylpyridin_34.dat
- Supplementary Data 1/SABRE_natural abundance/3-methylpyridine/3methylpyridin_117.dat
- Supplementary Data 1/SABRE_natural abundance/3-methylpyridine/3methylpyridin_206.dat
- Supplementary Data 1/SABRE_natural abundance/3-methylpyridine/3methylpyridin_103.dat
- Supplementary Data 1/SABRE_natural abundance/3-methylpyridine/3methylpyridin_249.dat
- Supplementary Data 1/SABRE_natural abundance/3-methylpyridine/3methylpyridin_248.dat
- Supplementary Data 1/SABRE_natural abundance/3-methylpyridine/3methylpyridin_102.dat
- Supplementary Data 1/SABRE_natural abundance/3-methylpyridine/3methylpyridin_116.dat
- Supplementary Data 1/SABRE_natural abundance/3-methylpyridine/3methylpyridin_35.dat
- Supplementary Data 1/SABRE_natural abundance/3-methylpyridine/3methylpyridin_21.dat
- Supplementary Data 1/SABRE_natural abundance/3-methylpyridine/3methylpyridin_171.dat
- Supplementary Data 1/SABRE_natural abundance/3-methylpyridine/3methylpyridin_165.dat
- Supplementary Data 1/SABRE_natural abundance/3-methylpyridine/3methylpyridin_46.dat
- Supplementary Data 1/SABRE_natural abundance/3-methylpyridine/3methylpyridin_159.dat
- Supplementary Data 1/SABRE_natural abundance/3-methylpyridine/3methylpyridin_52.dat
- Supplementary Data 1/SABRE_natural abundance/3-methylpyridine/3methylpyridin_188.dat
- Supplementary Data 1/SABRE_natural abundance/3-methylpyridine/3methylpyridin_85.dat
- Supplementary Data 1/SABRE_natural abundance/3-methylpyridine/3methylpyridin_91.dat
- Supplementary Data 1/SABRE_natural abundance/3-methylpyridine/3methylpyridin_207.dat
- Supplementary Data 1/SABRE_natural abundance/3-methylpyridine/3methylpyridin_213.dat
- Supplementary Data 1/SABRE_natural abundance/3-methylpyridine/3methylpyridin_90.dat
- Supplementary Data 1/SABRE_natural abundance/3-methylpyridine/3methylpyridin_84.dat
- Supplementary Data 1/SABRE_natural abundance/3-methylpyridine/3methylpyridin_158.dat
- Supplementary Data 1/SABRE_natural abundance/3-methylpyridine/3methylpyridin_53.dat
- Supplementary Data 1/SABRE_natural abundance/3-methylpyridine/3methylpyridin_47.dat
- Supplementary Data 1/SABRE_natural abundance/3-methylpyridine/3methylpyridin_164.dat
- Supplementary Data 1/SABRE_natural abundance/3-methylpyridine/3methylpyridin_170.dat
- Supplementary Data 1/SABRE_natural abundance/3-methylpyridine/3methylpyridin_166.dat
- Supplementary Data 1/SABRE_natural abundance/3-methylpyridine/3methylpyridin_172.dat
- Supplementary Data 1/SABRE_natural abundance/3-methylpyridine/3methylpyridin_79.dat
- Supplementary Data 1/SABRE_natural abundance/3-methylpyridine/3methylpyridin_51.dat
- Supplementary Data 1/SABRE_natural abundance/3-methylpyridine/3methylpyridin_45.dat
- Supplementary Data 1/SABRE_natural abundance/3-methylpyridine/3methylpyridin_92.dat
- Supplementary Data 1/SABRE_natural abundance/3-methylpyridine/3methylpyridin_199.dat
- Supplementary Data 1/SABRE_natural abundance/3-methylpyridine/3methylpyridin_86.dat
- Supplementary Data 1/SABRE_natural abundance/3-methylpyridine/3methylpyridin_210.dat
- Supplementary Data 1/SABRE_natural abundance/3-methylpyridine/3methylpyridin_204.dat
- Supplementary Data 1/SABRE_natural abundance/3-methylpyridine/3methylpyridin_238.dat
- Supplementary Data 1/SABRE_natural abundance/3-methylpyridine/3methylpyridin_239.dat
- Supplementary Data 1/SABRE_natural abundance/3-methylpyridine/3methylpyridin_205.dat
- Supplementary Data 1/SABRE_natural abundance/3-methylpyridine/3methylpyridin_211.dat
- Supplementary Data 1/SABRE_natural abundance/3-methylpyridine/3methylpyridin_87.dat
- Supplementary Data 1/SABRE_natural abundance/3-methylpyridine/3methylpyridin_93.dat
- Supplementary Data 1/SABRE_natural abundance/3-methylpyridine/3methylpyridin_198.dat
- Supplementary Data 1/SABRE_natural abundance/3-methylpyridine/3methylpyridin_44.dat
- Supplementary Data 1/SABRE_natural abundance/3-methylpyridine/3methylpyridin_50.dat
- Supplementary Data 1/SABRE_natural abundance/3-methylpyridine/3methylpyridin_214.dat
- Supplementary Data 1/SABRE_natural abundance/3-methylpyridine/3methylpyridin_173.dat
- Supplementary Data 1/SABRE_natural abundance/3-methylpyridine/3methylpyridin_78.dat
- Supplementary Data 1/SABRE_natural abundance/3-methylpyridine/3methylpyridin_167.dat
- Supplementary Data 1/SABRE_natural abundance/3-methylpyridine/3methylpyridin_54.dat
- Supplementary Data 1/SABRE_natural abundance/3-methylpyridine/3methylpyridin_40.dat
- Supplementary Data 1/SABRE_natural abundance/3-methylpyridine/3methylpyridin_163.dat
- Supplementary Data 1/SABRE_natural abundance/3-methylpyridine/3methylpyridin_68.dat
- Supplementary Data 1/SABRE_natural abundance/3-methylpyridine/3methylpyridin_177.dat
- Supplementary Data 1/SABRE_natural abundance/3-methylpyridine/3methylpyridin_97.dat
- Supplementary Data 1/SABRE_natural abundance/3-methylpyridine/3methylpyridin_230.dat
- Supplementary Data 1/SABRE_natural abundance/3-methylpyridine/3methylpyridin_83.dat
- Supplementary Data 1/SABRE_natural abundance/3-methylpyridine/3methylpyridin_229.dat
- Supplementary Data 1/SABRE_natural abundance/3-methylpyridine/3methylpyridin_215.dat
- Supplementary Data 1/SABRE_natural abundance/3-methylpyridine/3methylpyridin_201.dat
- Supplementary Data 1/SABRE_natural abundance/3-methylpyridine/3methylpyridin_200.dat
- Supplementary Data 1/SABRE_natural abundance/3-methylpyridine/3methylpyridin_228.dat
- Supplementary Data 1/SABRE_natural abundance/3-methylpyridine/3methylpyridin_82.dat
- Supplementary Data 1/SABRE_natural abundance/3-methylpyridine/3methylpyridin_189.dat
- Supplementary Data 1/SABRE_natural abundance/3-methylpyridine/3methylpyridin_96.dat
- Supplementary Data 1/SABRE_natural abundance/3-methylpyridine/3methylpyridin_176.dat
- Supplementary Data 1/SABRE_natural abundance/3-methylpyridine/3methylpyridin_162.dat
- Supplementary Data 1/SABRE_natural abundance/3-methylpyridine/3methylpyridin_69.dat
- Supplementary Data 1/SABRE_natural abundance/3-methylpyridine/3methylpyridin_41.dat
- Supplementary Data 1/SABRE_natural abundance/3-methylpyridine/3methylpyridin_55.dat
- Supplementary Data 1/SABRE_natural abundance/3-methylpyridine/3methylpyridin_148.dat
- Supplementary Data 1/SABRE_natural abundance/3-methylpyridine/3methylpyridin_43.dat
- Supplementary Data 1/SABRE_natural abundance/3-methylpyridine/3methylpyridin_57.dat
- Supplementary Data 1/SABRE_natural abundance/3-methylpyridine/3methylpyridin_174.dat
- Supplementary Data 1/SABRE_natural abundance/3-methylpyridine/3methylpyridin_160.dat
- Supplementary Data 1/SABRE_natural abundance/3-methylpyridine/3methylpyridin_80.dat
- Supplementary Data 1/SABRE_natural abundance/3-methylpyridine/3methylpyridin_94.dat
- Supplementary Data 1/SABRE_natural abundance/3-methylpyridine/3methylpyridin_8.dat
- Supplementary Data 1/SABRE_natural abundance/3-methylpyridine/3methylpyridin_202.dat
- Supplementary Data 1/SABRE_natural abundance/3-methylpyridine/3methylpyridin_216.dat
- Supplementary Data 1/SABRE_natural abundance/3-methylpyridine/3methylpyridin_217.dat
- Supplementary Data 1/SABRE_natural abundance/3-methylpyridine/3methylpyridin_203.dat
- Supplementary Data 1/SABRE_natural abundance/3-methylpyridine/3methylpyridin_9.dat
- Supplementary Data 1/SABRE_natural abundance/3-methylpyridine/3methylpyridin_95.dat
- Supplementary Data 1/SABRE_natural abundance/3-methylpyridine/3methylpyridin_81.dat
- Supplementary Data 1/SABRE_natural abundance/3-methylpyridine/3methylpyridin_161.dat
- Supplementary Data 1/SABRE_natural abundance/3-methylpyridine/3methylpyridin_175.dat
- Supplementary Data 1/SABRE_natural abundance/3-methylpyridine/3methylpyridin_56.dat
- Supplementary Data 1/SABRE_natural abundance/3-methylpyridine/3methylpyridin_149.dat
- Supplementary Data 1/SABRE_natural abundance/3-methylpyridine/3methylpyridin_42.dat
- Supplementary Data 1/SABRE_natural abundance/3-methylpyridine/3methylpyridin_150.dat
- Supplementary Data 1/SABRE_natural abundance/3-methylpyridine/3methylpyridin_144.dat
- Supplementary Data 1/SABRE_natural abundance/3-methylpyridine/3methylpyridin_67.dat
- Supplementary Data 1/SABRE_natural abundance/3-methylpyridine/3methylpyridin_178.dat
- Supplementary Data 1/SABRE_natural abundance/3-methylpyridine/3methylpyridin_73.dat
- Supplementary Data 1/SABRE_natural abundance/3-methylpyridine/3methylpyridin_98.dat
- Supplementary Data 1/SABRE_natural abundance/3-methylpyridine/3methylpyridin_193.dat
- Supplementary Data 1/SABRE_natural abundance/3-methylpyridine/3methylpyridin_187.dat
- Supplementary Data 1/SABRE_natural abundance/3-methylpyridine/3methylpyridin_4.dat
- Supplementary Data 1/SABRE_natural abundance/3-methylpyridine/3methylpyridin_226.dat
- Supplementary Data 1/SABRE_natural abundance/3-methylpyridine/3methylpyridin_232.dat
- Supplementary Data 1/SABRE_natural abundance/3-methylpyridine/3methylpyridin_233.dat
- Supplementary Data 1/SABRE_natural abundance/3-methylpyridine/3methylpyridin_227.dat
- Supplementary Data 1/SABRE_natural abundance/3-methylpyridine/3methylpyridin_5.dat
- Supplementary Data 1/SABRE_natural abundance/3-methylpyridine/3methylpyridin_186.dat
- Supplementary Data 1/SABRE_natural abundance/3-methylpyridine/3methylpyridin_99.dat
- Supplementary Data 1/SABRE_natural abundance/3-methylpyridine/3methylpyridin_192.dat
- Supplementary Data 1/SABRE_natural abundance/3-methylpyridine/3methylpyridin_179.dat
- Supplementary Data 1/SABRE_natural abundance/3-methylpyridine/3methylpyridin_72.dat
- Supplementary Data 1/SABRE_natural abundance/3-methylpyridine/3methylpyridin_66.dat
- Supplementary Data 1/SABRE_natural abundance/3-methylpyridine/3methylpyridin_145.dat
- Supplementary Data 1/SABRE_natural abundance/3-methylpyridine/3methylpyridin_32.dat
- Supplementary Data 1/SABRE_natural abundance/3-methylpyridine/3methylpyridin_26.dat
- Supplementary Data 1/SABRE_natural abundance/3-methylpyridine/3methylpyridin_151.dat
- Supplementary Data 1/SABRE_natural abundance/3-methylpyridine/3methylpyridin_147.dat
- Supplementary Data 1/SABRE_natural abundance/3-methylpyridine/3methylpyridin_153.dat
- Supplementary Data 1/SABRE_natural abundance/3-methylpyridine/3methylpyridin_58.dat
- Supplementary Data 1/SABRE_natural abundance/3-methylpyridine/3methylpyridin_70.dat
- Supplementary Data 1/SABRE_natural abundance/3-methylpyridine/3methylpyridin_64.dat
- Supplementary Data 1/SABRE_natural abundance/3-methylpyridine/3methylpyridin_184.dat
- Supplementary Data 1/SABRE_natural abundance/3-methylpyridine/3methylpyridin_190.dat
- Supplementary Data 1/SABRE_natural abundance/3-methylpyridine/3methylpyridin_6.dat
- Supplementary Data 1/SABRE_natural abundance/3-methylpyridine/3methylpyridin_7.dat
- Supplementary Data 1/SABRE_natural abundance/3-methylpyridine/3methylpyridin_231.dat
- Supplementary Data 1/SABRE_natural abundance/3-methylpyridine/3methylpyridin_195.dat
- Supplementary Data 1/SABRE_natural abundance/3-methylpyridine/3methylpyridin_225.dat
- Supplementary Data 1/SABRE_natural abundance/3-methylpyridine/3methylpyridin_219.dat
- Supplementary Data 1/SABRE_natural abundance/3-methylpyridine/3methylpyridin_218.dat
- Supplementary Data 1/SABRE_natural abundance/3-methylpyridine/3methylpyridin_224.dat
- Supplementary Data 1/SABRE_natural abundance/3-methylpyridine/3methylpyridin_191.dat
- Supplementary Data 1/SABRE_natural abundance/3-methylpyridine/3methylpyridin_185.dat
- Supplementary Data 1/SABRE_natural abundance/3-methylpyridine/3methylpyridin_65.dat
- Supplementary Data 1/SABRE_natural abundance/3-methylpyridine/3methylpyridin_71.dat
- Supplementary Data 1/SABRE_natural abundance/3-methylpyridine/3methylpyridin_152.dat
- Supplementary Data 1/SABRE_natural abundance/3-methylpyridine/3methylpyridin_59.dat
- Supplementary Data 1/SABRE_natural abundance/3-methylpyridine/3methylpyridin_208.dat
- Supplementary Data 1/SABRE_natural abundance/3-methylpyridine/3methylpyridin_146.dat
- Supplementary Data 1/SABRE_natural abundance/3-methylpyridine/3methylpyridin_75.dat
- Supplementary Data 1/SABRE_natural abundance/3-methylpyridine/3methylpyridin_61.dat
- Supplementary Data 1/SABRE_natural abundance/3-methylpyridine/3methylpyridin_142.dat
- Supplementary Data 1/SABRE_natural abundance/3-methylpyridine/3methylpyridin_49.dat
- Supplementary Data 1/SABRE_natural abundance/3-methylpyridine/3methylpyridin_156.dat
- Supplementary Data 1/SABRE_natural abundance/3-methylpyridine/3methylpyridin_124.dat
- Supplementary Data 1/SABRE_natural abundance/3-methylpyridine/3methylpyridin_181.dat
- Supplementary Data 1/SABRE_natural abundance/3-methylpyridine/3methylpyridin_2.dat
- Supplementary Data 1/SABRE_natural abundance/3-methylpyridine/3methylpyridin_234.dat
- Supplementary Data 1/SABRE_natural abundance/3-methylpyridine/3methylpyridin_220.dat
- Supplementary Data 1/SABRE_natural abundance/3-methylpyridine/3methylpyridin_221.dat
- Supplementary Data 1/SABRE_natural abundance/3-methylpyridine/3methylpyridin_235.dat
- Supplementary Data 1/SABRE_natural abundance/3-methylpyridine/3methylpyridin_209.dat
- Supplementary Data 1/SABRE_natural abundance/3-methylpyridine/3methylpyridin_3.dat
- Supplementary Data 1/SABRE_natural abundance/3-methylpyridine/3methylpyridin_194.dat
- Supplementary Data 1/SABRE_natural abundance/3-methylpyridine/3methylpyridin_180.dat
- Supplementary Data 1/SABRE_natural abundance/3-methylpyridine/3methylpyridin_157.dat
- Supplementary Data 1/SABRE_natural abundance/3-methylpyridine/3methylpyridin_143.dat
- Supplementary Data 1/SABRE_natural abundance/3-methylpyridine/3methylpyridin_48.dat
- Supplementary Data 1/SABRE_natural abundance/3-methylpyridine/3methylpyridin_60.dat
- Supplementary Data 1/SABRE_natural abundance/3-methylpyridine/3methylpyridin_74.dat
- Supplementary Data 1/SABRE_natural abundance/3-methylpyridine/3methylpyridin_169.dat
- Supplementary Data 1/SABRE_natural abundance/3-methylpyridine/3methylpyridin_62.dat
- Supplementary Data 1/SABRE_natural abundance/3-methylpyridine/3methylpyridin_76.dat
- Supplementary Data 1/SABRE_natural abundance/3-methylpyridine/3methylpyridin_155.dat
- Supplementary Data 1/SABRE_natural abundance/3-methylpyridine/3methylpyridin_141.dat
- Supplementary Data 1/SABRE_natural abundance/3-methylpyridine/3methylpyridin_196.dat
- Supplementary Data 1/SABRE_natural abundance/3-methylpyridine/3methylpyridin_89.dat
- Supplementary Data 1/SABRE_natural abundance/3-methylpyridine/3methylpyridin_182.dat
- Supplementary Data 1/SABRE_natural abundance/3-methylpyridine/3methylpyridin_1.dat
- Supplementary Data 1/SABRE_natural abundance/3-methylpyridine/3methylpyridin_223.dat
- Supplementary Data 1/SABRE_natural abundance/3-methylpyridine/3methylpyridin_237.dat
- Supplementary Data 1/SABRE_natural abundance/3-methylpyridine/3methylpyridin_236.dat
- Supplementary Data 1/SABRE_natural abundance/3-methylpyridine/3methylpyridin_222.dat
- Supplementary Data 1/SABRE_natural abundance/3-methylpyridine/3methylpyridin_88.dat
- Supplementary Data 1/SABRE_natural abundance/3-methylpyridine/3methylpyridin_183.dat
- Supplementary Data 1/SABRE_natural abundance/3-methylpyridine/3methylpyridin_197.dat
- Supplementary Data 1/SABRE_natural abundance/3-methylpyridine/3methylpyridin_140.dat
- Supplementary Data 1/SABRE_natural abundance/3-methylpyridine/3methylpyridin_154.dat
- Supplementary Data 1/SABRE_natural abundance/3-methylpyridine/3methylpyridin_77.dat
- Supplementary Data 1/SABRE_natural abundance/3-methylpyridine/3methylpyridin_168.dat
- Supplementary Data 1/SABRE_natural abundance/3-methylpyridine/3methylpyridin_130.dat
- Supplementary Data 1/SABRE_natural abundance/3-methylpyridine/3methylpyridin_63.dat
- Supplementary Data 1/SABRE_natural abundance/3-methylpyridine/3methylpyridin_133.dat
- Supplementary Data 1/SABRE_natural abundance/3-methylpyridine/3methylpyridin_38.dat
- Supplementary Data 1/SABRE_natural abundance/3-methylpyridine/3methylpyridin_127.dat
- Supplementary Data 1/SABRE_natural abundance/3-methylpyridine/3methylpyridin_10.dat
- Supplementary Data 1/SABRE_natural abundance/3-methylpyridine/3methylpyridin_245.dat
- Supplementary Data 1/SABRE_natural abundance/3-methylpyridine/3methylpyridin_251.dat
- Supplementary Data 1/SABRE_natural abundance/3-methylpyridine/3methylpyridin_250.dat
- Supplementary Data 1/SABRE_natural abundance/3-methylpyridine/3methylpyridin_244.dat
- Supplementary Data 1/SABRE_natural abundance/3-methylpyridine/3methylpyridin_11.dat
- Supplementary Data 1/SABRE_natural abundance/3-methylpyridine/3methylpyridin_126.dat
- Supplementary Data 1/SABRE_natural abundance/3-methylpyridine/3methylpyridin_132.dat
- Supplementary Data 1/SABRE_natural abundance/3-methylpyridine/3methylpyridin_39.dat
- Supplementary Data 1/SABRE_natural abundance/3-methylpyridine/3methylpyridin_118.dat
- Supplementary Data 1/SABRE_natural abundance/3-methylpyridine/3methylpyridin_13.dat
- Supplementary Data 1/SABRE_natural abundance/3-methylpyridine/3methylpyridin_252.dat
- Supplementary Data 1/SABRE_natural abundance/3-methylpyridine/3methylpyridin_246.dat
- Supplementary Data 1/SABRE_natural abundance/3-methylpyridine/3methylpyridin_247.dat
- Supplementary Data 1/SABRE_natural abundance/3-methylpyridine/3methylpyridin_253.dat
- Supplementary Data 1/SABRE_natural abundance/3-methylpyridine/3methylpyridin_119.dat
- Supplementary Data 1/SABRE_natural abundance/3-methylpyridine/3methylpyridin_12.dat
- Supplementary Data 1/SABRE_natural abundance/3-methylpyridine/3methylpyridin_131.dat
- Supplementary Data 1/SABRE_natural abundance/3-methylpyridine/3methylpyridin_125.dat
- Supplementary Data 1/SABRE_natural abundance/3-methylpyridine/3methylpyridin_16.dat
- Supplementary Data 1/SABRE_natural abundance/3-methylpyridine/3methylpyridin_109.dat
- Supplementary Data 1/SABRE_natural abundance/3-methylpyridine/3methylpyridin_121.dat
- Supplementary Data 1/SABRE_natural abundance/3-methylpyridine/3methylpyridin_135.dat
- Supplementary Data 1/SABRE_natural abundance/3-methylpyridine/3methylpyridin_243.dat
- Supplementary Data 1/SABRE_natural abundance/3-methylpyridine/3methylpyridin_242.dat
- Supplementary Data 1/SABRE_natural abundance/3-methylpyridine/3methylpyridin_256.dat
- Supplementary Data 1/SABRE_natural abundance/3-methylpyridine/3methylpyridin_134.dat
- Supplementary Data 1/SABRE_natural abundance/3-methylpyridine/3methylpyridin_120.dat
- Supplementary Data 1/SABRE_natural abundance/3-methylpyridine/3methylpyridin_108.dat
- Supplementary Data 1/SABRE_natural abundance/3-methylpyridine/3methylpyridin_17.dat
- Supplementary Data 1/SABRE_natural abundance/3-methylpyridine/3methylpyridin_15.dat
- Supplementary Data 1/SABRE_natural abundance/3-methylpyridine/3methylpyridin_136.dat
- Supplementary Data 1/SABRE_natural abundance/3-methylpyridine/3methylpyridin_122.dat
- Supplementary Data 1/SABRE_natural abundance/3-methylpyridine/3methylpyridin_29.dat
- Supplementary Data 1/SABRE_natural abundance/3-methylpyridine/3methylpyridin_240.dat
- Supplementary Data 1/SABRE_natural abundance/3-methylpyridine/3methylpyridin_254.dat
- Supplementary Data 1/SABRE_natural abundance/3-methylpyridine/3methylpyridin_255.dat
- Supplementary Data 1/SABRE_natural abundance/3-methylpyridine/3methylpyridin_241.dat
- Supplementary Data 1/SABRE_natural abundance/3-methylpyridine/3methylpyridin_123.dat
- Supplementary Data 1/SABRE_natural abundance/3-methylpyridine/3methylpyridin_28.dat
- Supplementary Data 1/SABRE_natural abundance/3-methylpyridine/3methylpyridin_137.dat
- Supplementary Data 1/SABRE_natural abundance/3-methylpyridine/3methylpyridin_14.dat
- Supplementary Data 1/SABRE_natural abundance/3,5-dichloropyridine/
- Supplementary Data 1/SABRE_natural abundance/3,5-dichloropyridine/dichloropyridine 2M without ligand  15 sec _104.dat
- Supplementary Data 1/SABRE_natural abundance/3,5-dichloropyridine/dichloropyridine 2M without ligand  15 sec _110.dat
- Supplementary Data 1/SABRE_natural abundance/3,5-dichloropyridine/dichloropyridine 2M without ligand  15 sec _106.dat
- Supplementary Data 1/SABRE_natural abundance/3,5-dichloropyridine/dichloropyridine 2M without ligand  15 sec _112.dat
- Supplementary Data 1/SABRE_natural abundance/3,5-dichloropyridine/dichloropyridine 2M without ligand  15 sec _12.dat
- Supplementary Data 1/SABRE_natural abundance/3,5-dichloropyridine/dichloropyridine 2M without ligand  15 sec _13.dat
- Supplementary Data 1/SABRE_natural abundance/3,5-dichloropyridine/dichloropyridine 2M without ligand  15 sec _113.dat
- Supplementary Data 1/SABRE_natural abundance/3,5-dichloropyridine/dichloropyridine 2M without ligand  15 sec _107.dat
- Supplementary Data 1/SABRE_natural abundance/3,5-dichloropyridine/dichloropyridine 2M without ligand  15 sec _122.dat
- Supplementary Data 1/SABRE_natural abundance/3,5-dichloropyridine/dichloropyridine 2M without ligand  15 sec _3.dat
- Supplementary Data 1/SABRE_natural abundance/3,5-dichloropyridine/dichloropyridine 2M without ligand  15 sec _22.dat
- Supplementary Data 1/SABRE_natural abundance/3,5-dichloropyridine/dichloropyridine 2M without ligand  15 sec _36.dat
- Supplementary Data 1/SABRE_natural abundance/3,5-dichloropyridine/dichloropyridine 2M without ligand  15 sec _37.dat
- Supplementary Data 1/SABRE_natural abundance/3,5-dichloropyridine/dichloropyridine 2M without ligand  15 sec _23.dat
- Supplementary Data 1/SABRE_natural abundance/3,5-dichloropyridine/dichloropyridine 2M without ligand  15 sec _2.dat
- Supplementary Data 1/SABRE_natural abundance/3,5-dichloropyridine/dichloropyridine 2M without ligand  15 sec _123.dat
- Supplementary Data 1/SABRE_natural abundance/3,5-dichloropyridine/dichloropyridine 2M without ligand  15 sec _109.dat
- Supplementary Data 1/SABRE_natural abundance/3,5-dichloropyridine/dichloropyridine 2M without ligand  15 sec _121.dat
- Supplementary Data 1/SABRE_natural abundance/3,5-dichloropyridine/dichloropyridine 2M without ligand  15 sec _35.dat
- Supplementary Data 1/SABRE_natural abundance/3,5-dichloropyridine/dichloropyridine 2M without ligand  15 sec _21.dat
- Supplementary Data 1/SABRE_natural abundance/3,5-dichloropyridine/dichloropyridine 2M without ligand  15 sec _20.dat
- Supplementary Data 1/SABRE_natural abundance/3,5-dichloropyridine/dichloropyridine 2M without ligand  15 sec _34.dat
- Supplementary Data 1/SABRE_natural abundance/3,5-dichloropyridine/dichloropyridine 2M without ligand  15 sec _1.dat
- Supplementary Data 1/SABRE_natural abundance/3,5-dichloropyridine/dichloropyridine 2M without ligand  15 sec _120.dat
- Supplementary Data 1/SABRE_natural abundance/3,5-dichloropyridine/dichloropyridine 2M without ligand  15 sec _108.dat
- Supplementary Data 1/SABRE_natural abundance/3,5-dichloropyridine/dichloropyridine 2M without ligand  15 sec _124.dat
- Supplementary Data 1/SABRE_natural abundance/3,5-dichloropyridine/dichloropyridine 2M without ligand  15 sec _118.dat
- Supplementary Data 1/SABRE_natural abundance/3,5-dichloropyridine/dichloropyridine 2M without ligand  15 sec _5.dat
- Supplementary Data 1/SABRE_natural abundance/3,5-dichloropyridine/dichloropyridine 2M without ligand  15 sec _18.dat
- Supplementary Data 1/SABRE_natural abundance/3,5-dichloropyridine/dichloropyridine 2M without ligand  15 sec _30.dat
- Supplementary Data 1/SABRE_natural abundance/3,5-dichloropyridine/dichloropyridine 2M without ligand  15 sec _24.dat
- Supplementary Data 1/SABRE_natural abundance/3,5-dichloropyridine/dichloropyridine 2M without ligand  15 sec _25.dat
- Supplementary Data 1/SABRE_natural abundance/3,5-dichloropyridine/dichloropyridine 2M without ligand  15 sec _31.dat
- Supplementary Data 1/SABRE_natural abundance/3,5-dichloropyridine/dichloropyridine 2M without ligand  15 sec _19.dat
- Supplementary Data 1/SABRE_natural abundance/3,5-dichloropyridine/dichloropyridine 2M without ligand  15 sec _4.dat
- Supplementary Data 1/SABRE_natural abundance/3,5-dichloropyridine/dichloropyridine 2M without ligand  15 sec _119.dat
- Supplementary Data 1/SABRE_natural abundance/3,5-dichloropyridine/dichloropyridine 2M without ligand  15 sec _125.dat
- Supplementary Data 1/SABRE_natural abundance/3,5-dichloropyridine/dichloropyridine 2M without ligand  15 sec _127.dat
- Supplementary Data 1/SABRE_natural abundance/3,5-dichloropyridine/dichloropyridine 2M without ligand  15 sec _6.dat
[truncated: 1,758 more entries]
