# Supplementary material for: Detection of pyridine derivatives by SABRE hyperpolarization at zero field
Source: Commun Chem. 2023 Jun 22;6:131. doi: 10.1038/s42004-023-00928-z (PMC10287679; doi:10.1038/s42004-023-00928-z)
Supplement: Supplementary file 3 — Supplementary Data 1 [file 42004_2023_928_MOESM3_ESM.zip › Supplementary Data 1/SABRE_natural abundance/3-methylpyridine/3methylpyridin_138.dat]

0.000000000	-1.501591887	2.406876905	0.000000000	0.000000000
0.000500000	-1.492221385	2.372949225	0.000000000	0.000000000
0.001000000	-1.500299404	2.353885100	0.000000000	0.000000000
0.001500000	-1.517101684	2.333205371	0.000000000	0.000000000
0.002000000	-1.505146215	2.398798886	0.000000000	0.000000000
0.002500000	-1.524533461	2.434342171	0.000000000	0.000000000
0.003000000	-1.510639268	2.421094219	0.000000000	0.000000000
0.003500000	-1.530349635	2.376503553	0.000000000	0.000000000
0.004000000	-1.512577993	2.346776443	0.000000000	0.000000000
0.004500000	-1.526795307	2.342575873	0.000000000	0.000000000
0.005000000	-1.508377423	2.308648192	0.000000000	0.000000000
0.005500000	-1.506761819	2.316403091	0.000000000	0.000000000
0.006000000	-1.494806351	2.323188627	0.000000000	0.000000000
0.006500000	-1.501268766	2.373918587	0.000000000	0.000000000
0.007000000	-1.516132321	2.373918587	0.000000000	0.000000000
0.007500000	-1.516455442	2.386843418	0.000000000	0.000000000
0.008000000	-1.530349635	2.364548085	0.000000000	0.000000000
0.008500000	-1.521302254	2.365840568	0.000000000	0.000000000
0.009000000	-1.546828794	2.351946375	0.000000000	0.000000000
0.009500000	-1.536488930	2.340960269	0.000000000	0.000000000
0.010000000	-1.552644968	2.324157989	0.000000000	0.000000000
0.010500000	-1.529380273	2.308001951	0.000000000	0.000000000
0.011000000	-1.538104533	2.327712318	0.000000000	0.000000000
0.011500000	-1.526795307	2.537740816	0.000000000	0.000000000
0.012000000	-1.954930322	3.979182555	0.000000000	0.000000000
0.012500000	-3.714322896	4.042514226	0.000000000	0.000000000
0.013000000	2.458253107	4.029589395	0.000000000	0.000000000
0.013500000	4.065778921	-0.699283023	0.000000000	0.000000000
0.014000000	4.134280523	1.286617208	0.000000000	0.000000000
0.014500000	-2.234106665	3.928775716	0.000000000	0.000000000
0.015000000	-4.404508854	2.934533117	0.000000000	0.000000000
0.015500000	2.832426955	-3.949231693	0.000000000	0.000000000
0.016000000	4.117801364	-4.116608251	0.000000000	0.000000000
0.016500000	-0.679895777	3.471882952	0.000000000	0.000000000
0.017000000	-4.396430834	3.967873329	0.000000000	0.000000000
0.017500000	0.177666737	-1.778829505	0.000000000	0.000000000
0.018000000	4.038313656	-2.947880438	0.000000000	0.000000000
0.018500000	-1.115785692	3.574312235	0.000000000	0.000000000
0.019000000	-4.410971269	3.971750778	0.000000000	0.000000000
0.019500000	0.430024056	-0.026868708	0.000000000	0.000000000
0.020000000	3.638613267	-0.606224243	0.000000000	0.000000000
0.020500000	-2.476770360	3.699036851	0.000000000	0.000000000
0.021000000	-4.431974119	3.967873329	0.000000000	0.000000000
0.021500000	0.071360005	0.484954586	0.000000000	0.000000000
0.022000000	2.489272701	0.224519248	0.000000000	0.000000000
0.022500000	-2.939802419	3.647983770	0.000000000	0.000000000
0.023000000	-4.429066032	3.893878673	0.000000000	0.000000000
0.023500000	-0.795249891	1.149290882	0.000000000	0.000000000
0.024000000	1.176109906	0.787718744	0.000000000	0.000000000
0.024500000	-2.394374565	3.240851604	0.000000000	0.000000000
0.025000000	-4.152797776	3.592083877	0.000000000	0.000000000
0.025500000	-1.269914297	1.580980226	0.000000000	0.000000000
0.026000000	0.177020495	1.268199324	0.000000000	0.000000000
0.026500000	-2.161404492	2.904806007	0.000000000	0.000000000
0.027000000	-3.397987666	3.231481102	0.000000000	0.000000000
0.027500000	-1.507408061	1.898284819	0.000000000	0.000000000
0.028000000	-0.476975936	1.646250621	0.000000000	0.000000000
0.028500000	-2.059298330	2.730643913	0.000000000	0.000000000
0.029000000	-2.929785675	2.969430160	0.000000000	0.000000000
0.029500000	-1.678985188	2.068892584	0.000000000	0.000000000
0.030000000	-0.912542729	1.836245632	0.000000000	0.000000000
0.030500000	-1.958807772	2.556158700	0.000000000	0.000000000
0.031000000	-2.574675953	2.720950290	0.000000000	0.000000000
0.031500000	-1.743286220	2.151288379	0.000000000	0.000000000
0.032000000	-1.196889004	1.995544170	0.000000000	0.000000000
0.032500000	-1.883843754	2.517384208	0.000000000	0.000000000
0.033000000	-2.341059638	2.635969529	0.000000000	0.000000000
0.033500000	-1.788200007	2.236592261	0.000000000	0.000000000
0.034000000	-1.414026159	2.091511037	0.000000000	0.000000000
0.034500000	-1.846684866	2.417863011	0.000000000	0.000000000
0.035000000	-2.181761100	2.500905048	0.000000000	0.000000000
0.035500000	-1.801447958	2.226575518	0.000000000	0.000000000
0.036000000	-1.544243828	2.141271635	0.000000000	0.000000000
0.036500000	-1.824066412	2.371979863	0.000000000	0.000000000
0.037000000	-2.068022591	2.477640353	0.000000000	0.000000000
0.037500000	-1.820512083	2.306386347	0.000000000	0.000000000
0.038000000	-1.637948850	2.277305478	0.000000000	0.000000000
0.038500000	-1.829882586	2.411077475	0.000000000	0.000000000
0.039000000	-1.996289780	2.451144450	0.000000000	0.000000000
0.039500000	-1.844746141	2.270843063	0.000000000	0.000000000
0.040000000	-1.691263777	2.226252397	0.000000000	0.000000000
0.040500000	-1.819542721	2.324157989	0.000000000	0.000000000
0.041000000	-1.916155830	2.382642848	0.000000000	0.000000000
0.041500000	-1.826651378	2.290553429	0.000000000	0.000000000
0.042000000	-1.710974144	2.267611855	0.000000000	0.000000000
0.042500000	-1.811141581	2.359378153	0.000000000	0.000000000
0.043000000	-1.877058218	2.394921437	0.000000000	0.000000000
0.043500000	-1.827297620	2.338698424	0.000000000	0.000000000
0.044000000	-1.742639979	2.283121652	0.000000000	0.000000000
0.044500000	-1.803386683	2.328681680	0.000000000	0.000000000
0.045000000	-1.852824160	2.323511748	0.000000000	0.000000000
0.045500000	-1.805002287	2.294107758	0.000000000	0.000000000
0.046000000	-1.756211051	2.260180077	0.000000000	0.000000000
0.046500000	-1.783353195	2.322542385	0.000000000	0.000000000
0.047000000	-1.837637484	2.348715167	0.000000000	0.000000000
0.047500000	-1.796601147	2.342898994	0.000000000	0.000000000
0.048000000	-1.776890780	2.318341815	0.000000000	0.000000000
0.048500000	-1.784322558	2.338375303	0.000000000	0.000000000
0.049000000	-1.830851948	2.358085670	0.000000000	0.000000000
0.049500000	-1.796924267	2.327066076	0.000000000	0.000000000
0.050000000	-1.785291920	2.297338966	0.000000000	0.000000000
0.050500000	-1.774305814	2.261795681	0.000000000	0.000000000
0.051000000	-1.789169369	2.276659236	0.000000000	0.000000000
0.051500000	-1.762673466	2.264703768	0.000000000	0.000000000
0.052000000	-1.745224945	2.302508898	0.000000000	0.000000000
0.052500000	-1.761380983	2.311556279	0.000000000	0.000000000
0.053000000	-1.769459002	2.342252752	0.000000000	0.000000000
0.053500000	-1.776244538	2.321896144	0.000000000	0.000000000
0.054000000	-1.752656722	2.323834868	0.000000000	0.000000000
0.054500000	-1.770751485	2.308648192	0.000000000	0.000000000
0.055000000	-1.761057862	2.292492154	0.000000000	0.000000000
0.055500000	-1.769782123	2.274074270	0.000000000	0.000000000
0.056000000	-1.740378133	2.265350010	0.000000000	0.000000000
0.056500000	-1.755241689	2.286675980	0.000000000	0.000000000
0.057000000	-1.754918568	2.290876550	0.000000000	0.000000000
0.057500000	-1.762027225	2.324481110	0.000000000	0.000000000
0.058000000	-1.749425515	2.332559129	0.000000000	0.000000000
0.058500000	-1.753949206	2.360670636	0.000000000	0.000000000
0.059000000	-1.764289070	2.313818125	0.000000000	0.000000000
0.059500000	-1.750394877	2.281829169	0.000000000	0.000000000
0.060000000	-1.748456152	2.250809575	0.000000000	0.000000000
0.060500000	-1.724545216	2.268581217	0.000000000	0.000000000
0.061000000	-1.739408771	2.267288734	0.000000000	0.000000000
0.061500000	-1.718405921	2.264380647	0.000000000	0.000000000
0.062000000	-1.726483940	2.274720512	0.000000000	0.000000000
0.062500000	-1.712589747	2.299600811	0.000000000	0.000000000
0.063000000	-1.737470046	2.332882250	0.000000000	0.000000000
0.063500000	-1.731976993	2.318664936	0.000000000	0.000000000
0.064000000	-1.739731892	2.316079970	0.000000000	0.000000000
0.064500000	-1.733269476	2.279567323	0.000000000	0.000000000
0.065000000	-1.731976993	2.283121652	0.000000000	0.000000000
0.065500000	-1.731653873	2.250163334	0.000000000	0.000000000
0.066000000	-1.715174714	2.259856957	0.000000000	0.000000000
0.066500000	-1.719698404	2.259533836	0.000000000	0.000000000
0.067000000	-1.704834849	2.292815275	0.000000000	0.000000000
0.067500000	-1.725514578	2.299600811	0.000000000	0.000000000
0.068000000	-1.712266627	2.302508898	0.000000000	0.000000000
0.068500000	-1.729068906	2.310586917	0.000000000	0.000000000
0.069000000	-1.710651023	2.320603661	0.000000000	0.000000000
0.069500000	-1.724545216	2.325127351	0.000000000	0.000000000
0.070000000	-1.711620385	2.270196821	0.000000000	0.000000000
0.070500000	-1.712589747	2.244347160	0.000000000	0.000000000
0.071000000	-1.697726192	2.217851257	0.000000000	0.000000000
0.071500000	-1.694494984	2.255979507	0.000000000	0.000000000
0.072000000	-1.698049313	2.262765044	0.000000000	0.000000000
0.072500000	-1.691910018	2.297662086	0.000000000	0.000000000
0.073000000	-1.707096694	2.302185777	0.000000000	0.000000000
0.073500000	-1.699988037	2.321573023	0.000000000	0.000000000
0.074000000	-1.722929612	2.310586917	0.000000000	0.000000000
0.074500000	-1.706450453	2.293461516	0.000000000	0.000000000
0.075000000	-1.719052163	2.274720512	0.000000000	0.000000000
0.075500000	-1.699018675	2.252102058	0.000000000	0.000000000
0.076000000	-1.710004781	2.255010145	0.000000000	0.000000000
0.076500000	-1.692879381	2.244993401	0.000000000	0.000000000
0.077000000	-1.694494984	2.273104908	0.000000000	0.000000000
0.077500000	-1.684155120	2.280859806	0.000000000	0.000000000
0.078000000	-1.686416965	2.331266646	0.000000000	0.000000000
0.078500000	-1.696110588	2.328035438	0.000000000	0.000000000
0.079000000	-1.694171864	2.319311178	0.000000000	0.000000000
0.079500000	-1.705804211	2.268581217	0.000000000	0.000000000
0.080000000	-1.687709448	2.263088164	0.000000000	0.000000000
0.080500000	-1.699341796	2.263411285	0.000000000	0.000000000
0.081000000	-1.678662067	2.259856957	0.000000000	0.000000000
0.081500000	-1.690294414	2.249840213	0.000000000	0.000000000
0.082000000	-1.669614685	2.251132696	0.000000000	0.000000000
0.082500000	-1.687386328	2.299277690	0.000000000	0.000000000
0.083000000	-1.683508878	2.321249902	0.000000000	0.000000000
0.083500000	-1.700311158	2.341283390	0.000000000	0.000000000
0.084000000	-1.695787468	2.312202521	0.000000000	0.000000000
0.084500000	-1.696756830	2.312202521	0.000000000	0.000000000
0.085000000	-1.701603641	2.275043633	0.000000000	0.000000000
0.085500000	-1.690294414	2.266642493	0.000000000	0.000000000
0.086000000	-1.695464347	2.237561624	0.000000000	0.000000000
0.086500000	-1.672845893	2.255656387	0.000000000	0.000000000
0.087000000	-1.683508878	2.271489304	0.000000000	0.000000000
0.087500000	-1.667029719	2.285706618	0.000000000	0.000000000
0.088000000	-1.684478241	2.288937826	0.000000000	0.000000000
0.088500000	-1.671230289	2.294753999	0.000000000	0.000000000
0.089000000	-1.691910018	2.328035438	0.000000000	0.000000000
0.089500000	-1.681893275	2.316079970	0.000000000	0.000000000
0.090000000	-1.692556260	2.296046482	0.000000000	0.000000000
0.090500000	-1.683831999	2.236915382	0.000000000	0.000000000
0.091000000	-1.673815255	2.242731556	0.000000000	0.000000000
0.091500000	-1.671553410	2.234330416	0.000000000	0.000000000
0.092000000	-1.664444753	2.264057527	0.000000000	0.000000000
0.092500000	-1.677369584	2.268904338	0.000000000	0.000000000
0.093000000	-1.663475391	2.304447622	0.000000000	0.000000000
0.093500000	-1.679308308	2.319957419	0.000000000	0.000000000
0.094000000	-1.667352840	2.324157989	0.000000000	0.000000000
0.094500000	-1.689001931	2.308971313	0.000000000	0.000000000
0.095000000	-1.672199652	2.276659236	0.000000000	0.000000000
0.095500000	-1.681570154	2.264380647	0.000000000	0.000000000
0.096000000	-1.666060357	2.235622899	0.000000000	0.000000000
0.096500000	-1.671876531	2.245639643	0.000000000	0.000000000
0.097000000	-1.661213546	2.238854107	0.000000000	0.000000000
0.097500000	-1.654104889	2.280859806	0.000000000	0.000000000
0.098000000	-1.660244183	2.300247052	0.000000000	0.000000000
0.098500000	-1.660244183	2.332559129	0.000000000	0.000000000
0.099000000	-1.677046463	2.303155139	0.000000000	0.000000000
0.099500000	-1.661213546	2.283444773	0.000000000	0.000000000
0.100000000	-1.677369584	2.265026889	0.000000000	0.000000000
0.100500000	-1.662506029	2.267611855	0.000000000	0.000000000
0.101000000	-1.678015825	2.261472560	0.000000000	0.000000000
0.101500000	-1.651196802	2.234007295	0.000000000	0.000000000
0.102000000	-1.657012976	2.245639643	0.000000000	0.000000000
0.102500000	-1.646026869	2.261795681	0.000000000	0.000000000
0.103000000	-1.661536666	2.316079970	0.000000000	0.000000000
0.103500000	-1.666060357	2.313818125	0.000000000	0.000000000
0.104000000	-1.670907169	2.328681680	0.000000000	0.000000000
0.104500000	-1.675430859	2.295400241	0.000000000	0.000000000
0.105000000	-1.667029719	2.290553429	0.000000000	0.000000000
0.105500000	-1.671553410	2.253071421	0.000000000	0.000000000
0.106000000	-1.649904319	2.243377798	0.000000000	0.000000000
0.106500000	-1.658628579	2.232391691	0.000000000	0.000000000
0.107000000	-1.635040763	2.245639643	0.000000000	0.000000000
0.107500000	-1.652166164	2.262765044	0.000000000	0.000000000
0.108000000	-1.643118783	2.262765044	0.000000000	0.000000000
0.108500000	-1.663798512	2.286352859	0.000000000	0.000000000
0.109000000	-1.654428009	2.302508898	0.000000000	0.000000000
0.109500000	-1.665414115	2.334174733	0.000000000	0.000000000
0.110000000	-1.664121632	2.292492154	0.000000000	0.000000000
0.110500000	-1.663152270	2.262765044	0.000000000	0.000000000
0.111000000	-1.663798512	2.220113102	0.000000000	0.000000000
0.111500000	-1.649258077	2.237561624	0.000000000	0.000000000
0.112000000	-1.652812406	2.233684175	0.000000000	0.000000000
0.112500000	-1.636010126	2.256625749	0.000000000	0.000000000
0.113000000	-1.652812406	2.271812425	0.000000000	0.000000000
0.113500000	-1.635040763	2.293784637	0.000000000	0.000000000
0.114000000	-1.655074251	2.308325072	0.000000000	0.000000000
0.114500000	-1.640210696	2.294430879	0.000000000	0.000000000
0.115000000	-1.658951700	2.283444773	0.000000000	0.000000000
0.115500000	-1.645380628	2.245639643	0.000000000	0.000000000
0.116000000	-1.648934956	2.242731556	0.000000000	0.000000000
0.116500000	-1.636979488	2.212681325	0.000000000	0.000000000
0.117000000	-1.633425160	2.236592261	0.000000000	0.000000000
0.117500000	-1.635040763	2.240792831	0.000000000	0.000000000
0.118000000	-1.631163314	2.295400241	0.000000000	0.000000000
0.118500000	-1.645057507	2.305740105	0.000000000	0.000000000
0.119000000	-1.632778918	2.307678830	0.000000000	0.000000000
0.119500000	-1.654428009	2.280859806	0.000000000	0.000000000
0.120000000	-1.645380628	2.272458666	0.000000000	0.000000000
0.120500000	-1.666706599	2.270519942	0.000000000	0.000000000
0.121000000	-1.642149420	2.249517092	0.000000000	0.000000000
0.121500000	-1.646026869	2.233361054	0.000000000	0.000000000
0.122000000	-1.631163314	2.217205015	0.000000000	0.000000000
0.122500000	-1.637625730	2.254687024	0.000000000	0.000000000
0.123000000	-1.633748280	2.271489304	0.000000000	0.000000000
0.123500000	-1.635687005	2.310586917	0.000000000	0.000000000
0.124000000	-1.644088145	2.299600811	0.000000000	0.000000000
0.124500000	-1.642149420	2.309617555	0.000000000	0.000000000
0.125000000	-1.661536666	2.279890444	0.000000000	0.000000000
0.125500000	-1.647319353	2.264703768	0.000000000	0.000000000
0.126000000	-1.654751130	2.235299778	0.000000000	0.000000000
0.126500000	-1.624054657	2.227544880	0.000000000	0.000000000
0.127000000	-1.634717643	2.237561624	0.000000000	0.000000000
0.127500000	-1.618884725	2.234976658	0.000000000	0.000000000
0.128000000	-1.632455797	2.248224609	0.000000000	0.000000000
0.128500000	-1.618238484	2.253394541	0.000000000	0.000000000
0.129000000	-1.631163314	2.311233158	0.000000000	0.000000000
0.129500000	-1.638595092	2.319957419	0.000000000	0.000000000
0.130000000	-1.647642473	2.317049332	0.000000000	0.000000000
0.130500000	-1.649904319	2.253071421	0.000000000	0.000000000
0.131000000	-1.634071401	2.239823469	0.000000000	0.000000000
0.131500000	-1.642795662	2.222698068	0.000000000	0.000000000
0.132000000	-1.625670261	2.233361054	0.000000000	0.000000000
0.132500000	-1.640856937	2.237884744	0.000000000	0.000000000
0.133000000	-1.622115933	2.261795681	0.000000000	0.000000000
0.133500000	-1.640856937	2.292169033	0.000000000	0.000000000
0.134000000	-1.629224590	2.302185777	0.000000000	0.000000000
0.134500000	-1.646996232	2.312202521	0.000000000	0.000000000
0.135000000	-1.641180058	2.284737256	0.000000000	0.000000000
0.135500000	-1.652489285	2.279244203	0.000000000	0.000000000
0.136000000	-1.647965594	2.236915382	0.000000000	0.000000000
0.136500000	-1.639887575	2.235622899	0.000000000	0.000000000
0.137000000	-1.636333246	2.212035083	0.000000000	0.000000000
0.137500000	-1.619854087	2.244347160	0.000000000	0.000000000
0.138000000	-1.630193952	2.270196821	0.000000000	0.000000000
0.138500000	-1.621792812	2.308648192	0.000000000	0.000000000
0.139000000	-1.646996232	2.306709468	0.000000000	0.000000000
0.139500000	-1.634394522	2.295723362	0.000000000	0.000000000
0.140000000	-1.657336096	2.293138396	0.000000000	0.000000000
0.140500000	-1.642472541	2.279244203	0.000000000	0.000000000
0.141000000	-1.659274821	2.272458666	0.000000000	0.000000000
0.141500000	-1.643118783	2.232068571	0.000000000	0.000000000
0.142000000	-1.640210696	2.238207865	0.000000000	0.000000000
0.142500000	-1.630840193	2.232714812	0.000000000	0.000000000
0.143000000	-1.631809556	2.282152289	0.000000000	0.000000000
0.143500000	-1.640856937	2.287322222	0.000000000	0.000000000
0.144000000	-1.639564454	2.318018695	0.000000000	0.000000000
0.144500000	-1.654428009	2.309617555	0.000000000	0.000000000
0.145000000	-1.644411266	2.312525642	0.000000000	0.000000000
0.145500000	-1.660567304	2.287322222	0.000000000	0.000000000
0.146000000	-1.640533816	2.262118802	0.000000000	0.000000000
0.146500000	-1.653781768	2.250809575	0.000000000	0.000000000
0.147000000	-1.633748280	2.241762194	0.000000000	0.000000000
0.147500000	-1.646996232	2.254687024	0.000000000	0.000000000
0.148000000	-1.633102039	2.243377798	0.000000000	0.000000000
0.148500000	-1.641503179	2.276012995	0.000000000	0.000000000
0.149000000	-1.641180058	2.302508898	0.000000000	0.000000000
0.149500000	-1.650550560	2.353238858	0.000000000	0.000000000
0.150000000	-1.659921062	2.322542385	0.000000000	0.000000000
0.150500000	-1.651196802	2.291199671	0.000000000	0.000000000
0.151000000	-1.658305459	2.246285884	0.000000000	0.000000000
0.151500000	-1.640856937	2.248547730	0.000000000	0.000000000
0.152000000	-1.655397372	2.240146590	0.000000000	0.000000000
0.152500000	-1.634717643	2.238207865	0.000000000	0.000000000
0.153000000	-1.647965594	2.255979507	0.000000000	0.000000000
0.153500000	-1.629224590	2.276982357	0.000000000	0.000000000
0.154000000	-1.645380628	2.313495004	0.000000000	0.000000000
0.154500000	-1.634394522	2.313495004	0.000000000	0.000000000
0.155000000	-1.646996232	2.324157989	0.000000000	0.000000000
0.155500000	-1.649258077	2.284414135	0.000000000	0.000000000
0.156000000	-1.653458647	2.276012995	0.000000000	0.000000000
0.156500000	-1.656043613	2.235299778	0.000000000	0.000000000
0.157000000	-1.641180058	2.238854107	0.000000000	0.000000000
0.157500000	-1.646996232	2.240146590	0.000000000	0.000000000
0.158000000	-1.629870831	2.281829169	0.000000000	0.000000000
0.158500000	-1.642795662	2.305093864	0.000000000	0.000000000
0.159000000	-1.628255227	2.307678830	0.000000000	0.000000000
0.159500000	-1.651196802	2.305093864	0.000000000	0.000000000
0.160000000	-1.640856937	2.303478260	0.000000000	0.000000000
0.160500000	-1.660567304	2.314787487	0.000000000	0.000000000
0.161000000	-1.647319353	2.280213565	0.000000000	0.000000000
0.161500000	-1.652812406	2.263411285	0.000000000	0.000000000
0.162000000	-1.645057507	2.226898638	0.000000000	0.000000000
0.162500000	-1.640856937	2.251132696	0.000000000	0.000000000
0.163000000	-1.640533816	2.257918232	0.000000000	0.000000000
0.163500000	-1.633102039	2.298954569	0.000000000	0.000000000
0.164000000	-1.650873681	2.307032589	0.000000000	0.000000000
0.164500000	-1.641826300	2.327066076	0.000000000	0.000000000
0.165000000	-1.665414115	2.323511748	0.000000000	0.000000000
0.165500000	-1.649904319	2.310263796	0.000000000	0.000000000
0.166000000	-1.667352840	2.289907188	0.000000000	0.000000000
0.166500000	-1.650873681	2.259210715	0.000000000	0.000000000
0.167000000	-1.658305459	2.261472560	0.000000000	0.000000000
0.167500000	-1.639564454	2.244347160	0.000000000	0.000000000
0.168000000	-1.640210696	2.258564474	0.000000000	0.000000000
0.168500000	-1.636333246	2.252425179	0.000000000	0.000000000
0.169000000	-1.642149420	2.311233158	0.000000000	0.000000000
0.169500000	-1.653781768	2.330943525	0.000000000	0.000000000
0.170000000	-1.647319353	2.341929631	0.000000000	0.000000000
0.170500000	-1.659274821	2.295400241	0.000000000	0.000000000
0.171000000	-1.646026869	2.275689874	0.000000000	0.000000000
0.171500000	-1.656689855	2.260826319	0.000000000	0.000000000
0.172000000	-1.633425160	2.252425179	0.000000000	0.000000000
0.172500000	-1.645057507	2.245316522	0.000000000	0.000000000
0.173000000	-1.626962744	2.240469711	0.000000000	0.000000000
0.173500000	-1.642149420	2.279244203	0.000000000	0.000000000
0.174000000	-1.637302609	2.294753999	0.000000000	0.000000000
0.174500000	-1.650550560	2.327712318	0.000000000	0.000000000
0.175000000	-1.649904319	2.311879400	0.000000000	0.000000000
0.175500000	-1.650227439	2.317695574	0.000000000	0.000000000
0.176000000	-1.657336096	2.279244203	0.000000000	0.000000000
0.176500000	-1.649258077	2.265673130	0.000000000	0.000000000
0.177000000	-1.653781768	2.235299778	0.000000000	0.000000000
0.177500000	-1.629547710	2.245962764	0.000000000	0.000000000
0.178000000	-1.639241333	2.265996251	0.000000000	0.000000000
0.178500000	-1.625993382	2.287322222	0.000000000	0.000000000
0.179000000	-1.649258077	2.294753999	0.000000000	0.000000000
0.179500000	-1.635040763	2.285706618	0.000000000	0.000000000
0.180000000	-1.647965594	2.309294434	0.000000000	0.000000000
0.180500000	-1.640533816	2.305740105	0.000000000	0.000000000
0.181000000	-1.653135526	2.309940675	0.000000000	0.000000000
0.181500000	-1.649581198	2.257918232	0.000000000	0.000000000
0.182000000	-1.645703749	2.248224609	0.000000000	0.000000000
0.182500000	-1.642472541	2.227221759	0.000000000	0.000000000
0.183000000	-1.629547710	2.259210715	0.000000000	0.000000000
0.183500000	-1.638271971	2.267611855	0.000000000	0.000000000
0.184000000	-1.626962744	2.302508898	0.000000000	0.000000000
0.184500000	-1.652812406	2.319311178	0.000000000	0.000000000
0.185000000	-1.644088145	2.329004801	0.000000000	0.000000000
0.185500000	-1.658951700	2.318988057	0.000000000	0.000000000
0.186000000	-1.639564454	2.292492154	0.000000000	0.000000000
0.186500000	-1.652489285	2.283121652	0.000000000	0.000000000
0.187000000	-1.644734386	2.252748300	0.000000000	0.000000000
0.187500000	-1.649258077	2.251455817	0.000000000	0.000000000
0.188000000	-1.633425160	2.220759344	0.000000000	0.000000000
0.188500000	-1.624054657	2.249517092	0.000000000	0.000000000
0.189000000	-1.631809556	2.275043633	0.000000000	0.000000000
0.189500000	-1.632778918	2.338052182	0.000000000	0.000000000
0.190000000	-1.654104889	2.338698424	0.000000000	0.000000000
0.190500000	-1.644734386	2.319634298	0.000000000	0.000000000
0.191000000	-1.662182908	2.282798531	0.000000000	0.000000000
0.191500000	-1.641503179	2.264703768	0.000000000	0.000000000
0.192000000	-1.655074251	2.257595111	0.000000000	0.000000000
0.192500000	-1.632455797	2.235946020	0.000000000	0.000000000
0.193000000	-1.639887575	2.245316522	0.000000000	0.000000000
0.193500000	-1.628255227	2.254363904	0.000000000	0.000000000
0.194000000	-1.638595092	2.301862656	0.000000000	0.000000000
0.194500000	-1.633748280	2.303155139	0.000000000	0.000000000
0.195000000	-1.636656367	2.331266646	0.000000000	0.000000000
0.195500000	-1.653135526	2.315756849	0.000000000	0.000000000
0.196000000	-1.651196802	2.312525642	0.000000000	0.000000000
0.196500000	-1.662506029	2.268258097	0.000000000	0.000000000
0.197000000	-1.637948850	2.248224609	0.000000000	0.000000000
0.197500000	-1.644734386	2.239177228	0.000000000	0.000000000
0.198000000	-1.625024020	2.262118802	0.000000000	0.000000000
0.198500000	-1.642149420	2.283444773	0.000000000	0.000000000
0.199000000	-1.626639623	2.278274840	0.000000000	0.000000000
0.199500000	-1.640856937	2.291845912	0.000000000	0.000000000
0.200000000	-1.634717643	2.301862656	0.000000000	0.000000000
0.200500000	-1.653135526	2.334497854	0.000000000	0.000000000
0.201000000	-1.655720492	2.306709468	0.000000000	0.000000000
0.201500000	-1.657336096	2.295400241	0.000000000	0.000000000
0.202000000	-1.657659217	2.252425179	0.000000000	0.000000000
0.202500000	-1.637302609	2.250486454	0.000000000	0.000000000
0.203000000	-1.637302609	2.239177228	0.000000000	0.000000000
0.203500000	-1.617269121	2.264703768	0.000000000	0.000000000
0.204000000	-1.636010126	2.286999101	0.000000000	0.000000000
0.204500000	-1.627285865	2.309617555	0.000000000	0.000000000
0.205000000	-1.651843043	2.326096714	0.000000000	0.000000000
0.205500000	-1.639887575	2.318988057	0.000000000	0.000000000
0.206000000	-1.657336096	2.314787487	0.000000000	0.000000000
0.206500000	-1.646349990	2.275043633	0.000000000	0.000000000
0.207000000	-1.651519923	2.272135546	0.000000000	0.000000000
0.207500000	-1.641180058	2.240146590	0.000000000	0.000000000
0.208000000	-1.630193952	2.246932126	0.000000000	0.000000000
0.208500000	-1.630840193	2.233684175	0.000000000	0.000000000
0.209000000	-1.621469691	2.282475410	0.000000000	0.000000000
0.209500000	-1.637302609	2.312525642	0.000000000	0.000000000
0.210000000	-1.629870831	2.337082820	0.000000000	0.000000000
0.210500000	-1.652812406	2.314787487	0.000000000	0.000000000
0.211000000	-1.638918213	2.295723362	0.000000000	0.000000000
0.211500000	-1.656043613	2.289260946	0.000000000	0.000000000
0.212000000	-1.639564454	2.264057527	0.000000000	0.000000000
0.212500000	-1.648288715	2.251132696	0.000000000	0.000000000
0.213000000	-1.630517073	2.225606155	0.000000000	0.000000000
0.213500000	-1.630517073	2.263088164	0.000000000	0.000000000
0.214000000	-1.626639623	2.277628599	0.000000000	0.000000000
0.214500000	-1.628255227	2.316079970	0.000000000	0.000000000
0.215000000	-1.635363884	2.302185777	0.000000000	0.000000000
0.215500000	-1.633425160	2.319634298	0.000000000	0.000000000
0.216000000	-1.655720492	2.305740105	0.000000000	0.000000000
0.216500000	-1.645703749	2.291845912	0.000000000	0.000000000
0.217000000	-1.655074251	2.258564474	0.000000000	0.000000000
0.217500000	-1.628578348	2.246285884	0.000000000	0.000000000
0.218000000	-1.644088145	2.263411285	0.000000000	0.000000000
0.218500000	-1.634394522	2.266642493	0.000000000	0.000000000
0.219000000	-1.646349990	2.275689874	0.000000000	0.000000000
0.219500000	-1.628901469	2.266965613	0.000000000	0.000000000
0.220000000	-1.634394522	2.314464366	0.000000000	0.000000000
0.220500000	-1.644088145	2.320926781	0.000000000	0.000000000
0.221000000	-1.656043613	2.331589767	0.000000000	0.000000000
0.221500000	-1.668322202	2.288937826	0.000000000	0.000000000
0.222000000	-1.655397372	2.279244203	0.000000000	0.000000000
0.222500000	-1.661213546	2.251778937	0.000000000	0.000000000
0.223000000	-1.637625730	2.248224609	0.000000000	0.000000000
0.223500000	-1.647965594	2.249193971	0.000000000	0.000000000
0.224000000	-1.624700899	2.277628599	0.000000000	0.000000000
0.224500000	-1.641826300	2.312848762	0.000000000	0.000000000
0.225000000	-1.629870831	2.321249902	0.000000000	0.000000000
0.225500000	-1.648611836	2.335144095	0.000000000	0.000000000
0.226000000	-1.642149420	2.310586917	0.000000000	0.000000000
0.226500000	-1.647965594	2.307678830	0.000000000	0.000000000
0.227000000	-1.646026869	2.271489304	0.000000000	0.000000000
0.227500000	-1.646349990	2.266965613	0.000000000	0.000000000
0.228000000	-1.651519923	2.236269141	0.000000000	0.000000000
0.228500000	-1.636333246	2.249193971	0.000000000	0.000000000
0.229000000	-1.641503179	2.266319372	0.000000000	0.000000000
0.229500000	-1.624700899	2.317049332	0.000000000	0.000000000
0.230000000	-1.646673111	2.331266646	0.000000000	0.000000000
0.230500000	-1.634717643	2.320280540	0.000000000	0.000000000
0.231000000	-1.656689855	2.308971313	0.000000000	0.000000000
0.231500000	-1.641503179	2.295723362	0.000000000	0.000000000
0.232000000	-1.654104889	2.294430879	0.000000000	0.000000000
0.232500000	-1.639564454	2.249840213	0.000000000	0.000000000
0.233000000	-1.640533816	2.241439073	0.000000000	0.000000000
0.233500000	-1.631163314	2.227221759	0.000000000	0.000000000
0.234000000	-1.626962744	2.275366753	0.000000000	0.000000000
0.234500000	-1.631486435	2.289584067	0.000000000	0.000000000
0.235000000	-1.628901469	2.318988057	0.000000000	0.000000000
0.235500000	-1.649258077	2.313171883	0.000000000	0.000000000
0.236000000	-1.638271971	2.320603661	0.000000000	0.000000000
0.236500000	-1.661213546	2.301539535	0.000000000	0.000000000
0.237000000	-1.644411266	2.276982357	0.000000000	0.000000000
0.237500000	-1.661213546	2.263088164	0.000000000	0.000000000
0.238000000	-1.636010126	2.259856957	0.000000000	0.000000000
0.238500000	-1.638595092	2.276012995	0.000000000	0.000000000
0.239000000	-1.623085295	2.250163334	0.000000000	0.000000000
0.239500000	-1.634394522	2.265996251	0.000000000	0.000000000
0.240000000	-1.638595092	2.286029739	0.000000000	0.000000000
0.240500000	-1.642472541	2.345483960	0.000000000	0.000000000
0.241000000	-1.654751130	2.333528491	0.000000000	0.000000000
0.241500000	-1.651196802	2.318664936	0.000000000	0.000000000
0.242000000	-1.666706599	2.278921082	0.000000000	0.000000000
0.242500000	-1.641503179	2.269227459	0.000000000	0.000000000
0.243000000	-1.646673111	2.250163334	0.000000000	0.000000000
0.243500000	-1.626962744	2.244993401	0.000000000	0.000000000
0.244000000	-1.644734386	2.261472560	0.000000000	0.000000000
0.244500000	-1.630517073	2.281506048	0.000000000	0.000000000
0.245000000	-1.645380628	2.315756849	0.000000000	0.000000000
0.245500000	-1.637948850	2.312525642	0.000000000	0.000000000
0.246000000	-1.650550560	2.333528491	0.000000000	0.000000000
0.246500000	-1.653135526	2.304124502	0.000000000	0.000000000
0.247000000	-1.655720492	2.301539535	0.000000000	0.000000000
0.247500000	-1.660244183	2.256625749	0.000000000	0.000000000
0.248000000	-1.641503179	2.246932126	0.000000000	0.000000000
0.248500000	-1.644734386	2.225929276	0.000000000	0.000000000
0.249000000	-1.624700899	2.261795681	0.000000000	0.000000000
0.249500000	-1.640210696	2.297338966	0.000000000	0.000000000
0.250000000	-1.628578348	2.319634298	0.000000000	0.000000000
0.250500000	-1.650873681	2.320280540	0.000000000	0.000000000
0.251000000	-1.637948850	2.309294434	0.000000000	0.000000000
0.251500000	-1.652166164	2.319634298	0.000000000	0.000000000
0.252000000	-1.644734386	2.290876550	0.000000000	0.000000000
0.252500000	-1.653135526	2.273751150	0.000000000	0.000000000
0.253000000	-1.647642473	2.226252397	0.000000000	0.000000000
0.253500000	-1.635040763	2.238530986	0.000000000	0.000000000
0.254000000	-1.629224590	2.242731556	0.000000000	0.000000000
0.254500000	-1.619530967	2.284091014	0.000000000	0.000000000
0.255000000	-1.635363884	2.293784637	0.000000000	0.000000000
0.255500000	-1.626639623	2.320926781	0.000000000	0.000000000
0.256000000	-1.649904319	2.324481110	0.000000000	0.000000000
0.256500000	-1.639564454	2.315433728	0.000000000	0.000000000
0.257000000	-1.661213546	2.293461516	0.000000000	0.000000000
0.257500000	-1.643118783	2.264057527	0.000000000	0.000000000
0.258000000	-1.651519923	2.276336116	0.000000000	0.000000000
0.258500000	-1.638918213	2.263734406	0.000000000	0.000000000
0.259000000	-1.640533816	2.265026889	0.000000000	0.000000000
0.259500000	-1.632132677	2.237561624	0.000000000	0.000000000
0.260000000	-1.625347140	2.282798531	0.000000000	0.000000000
0.260500000	-1.636656367	2.308325072	0.000000000	0.000000000
0.261000000	-1.640210696	2.335790337	0.000000000	0.000000000
0.261500000	-1.656366734	2.306386347	0.000000000	0.000000000
0.262000000	-1.638595092	2.295077120	0.000000000	0.000000000
0.262500000	-1.652812406	2.270196821	0.000000000	0.000000000
0.263000000	-1.634394522	2.247255247	0.000000000	0.000000000
0.263500000	-1.645380628	2.238207865	0.000000000	0.000000000
0.264000000	-1.620823450	2.238854107	0.000000000	0.000000000
0.264500000	-1.629547710	2.272458666	0.000000000	0.000000000
0.265000000	-1.624700899	2.281829169	0.000000000	0.000000000
0.265500000	-1.634071401	2.317049332	0.000000000	0.000000000
0.266000000	-1.633748280	2.313818125	0.000000000	0.000000000
0.266500000	-1.640210696	2.328681680	0.000000000	0.000000000
0.267000000	-1.655074251	2.292492154	0.000000000	0.000000000
0.267500000	-1.643765024	2.274397391	0.000000000	0.000000000
0.268000000	-1.643765024	2.230452967	0.000000000	0.000000000
0.268500000	-1.616946000	2.226252397	0.000000000	0.000000000
0.269000000	-1.631486435	2.241115952	0.000000000	0.000000000
0.269500000	-1.616299759	2.274397391	0.000000000	0.000000000
0.270000000	-1.631163314	2.299923932	0.000000000	0.000000000
0.270500000	-1.618884725	2.296369603	0.000000000	0.000000000
0.271000000	-1.644411266	2.314141245	0.000000000	0.000000000
0.271500000	-1.643765024	2.304447622	0.000000000	0.000000000
0.272000000	-1.649904319	2.310263796	0.000000000	0.000000000
0.272500000	-1.643441903	2.266642493	0.000000000	0.000000000
0.273000000	-1.641180058	2.252425179	0.000000000	0.000000000
0.273500000	-1.644411266	2.225283035	0.000000000	0.000000000
0.274000000	-1.628255227	2.251132696	0.000000000	0.000000000
0.274500000	-1.634717643	2.261149440	0.000000000	0.000000000
0.275000000	-1.617915363	2.289260946	0.000000000	0.000000000
0.275500000	-1.633748280	2.301539535	0.000000000	0.000000000
0.276000000	-1.621792812	2.318664936	0.000000000	0.000000000
0.276500000	-1.647965594	2.322219265	0.000000000	0.000000000
0.277000000	-1.641826300	2.292169033	0.000000000	0.000000000
0.277500000	-1.653458647	2.281829169	0.000000000	0.000000000
0.278000000	-1.636010126	2.260180077	0.000000000	0.000000000
0.278500000	-1.633425160	2.272135546	0.000000000	0.000000000
0.279000000	-1.624377778	2.234007295	0.000000000	0.000000000
0.279500000	-1.621146570	2.242731556	0.000000000	0.000000000
0.280000000	-1.626316503	2.257918232	0.000000000	0.000000000
0.280500000	-1.621469691	2.318018695	0.000000000	0.000000000
0.281000000	-1.641826300	2.325773593	0.000000000	0.000000000
0.281500000	-1.634394522	2.317372453	0.000000000	0.000000000
0.282000000	-1.659274821	2.296046482	0.000000000	0.000000000
0.282500000	-1.641503179	2.285060376	0.000000000	0.000000000
0.283000000	-1.652489285	2.275689874	0.000000000	0.000000000
0.283500000	-1.628901469	2.249517092	0.000000000	0.000000000
0.284000000	-1.637625730	2.254687024	0.000000000	0.000000000
0.284500000	-1.627285865	2.253071421	0.000000000	0.000000000
0.285000000	-1.631486435	2.295400241	0.000000000	0.000000000
0.285500000	-1.627608986	2.298308328	0.000000000	0.000000000
0.286000000	-1.629870831	2.329327921	0.000000000	0.000000000
0.286500000	-1.644411266	2.317372453	0.000000000	0.000000000
0.287000000	-1.643765024	2.323511748	0.000000000	0.000000000
0.287500000	-1.657012976	2.284737256	0.000000000	0.000000000
0.288000000	-1.637302609	2.253071421	0.000000000	0.000000000
0.288500000	-1.648934956	2.229160484	0.000000000	0.000000000
0.289000000	-1.625670261	2.244670281	0.000000000	0.000000000
0.289500000	-1.637302609	2.279244203	0.000000000	0.000000000
0.290000000	-1.620177208	2.287645343	0.000000000	0.000000000
0.290500000	-1.633748280	2.306386347	0.000000000	0.000000000
0.291000000	-1.625670261	2.299600811	0.000000000	0.000000000
0.291500000	-1.638271971	2.328035438	0.000000000	0.000000000
0.292000000	-1.643441903	2.308001951	0.000000000	0.000000000
0.292500000	-1.646996232	2.299600811	0.000000000	0.000000000
0.293000000	-1.648611836	2.247901488	0.000000000	0.000000000
0.293500000	-1.630193952	2.238530986	0.000000000	0.000000000
0.294000000	-1.636010126	2.229160484	0.000000000	0.000000000
0.294500000	-1.615976638	2.255979507	0.000000000	0.000000000
0.295000000	-1.630517073	2.274720512	0.000000000	0.000000000
0.295500000	-1.615007276	2.292169033	0.000000000	0.000000000
0.296000000	-1.637302609	2.313171883	0.000000000	0.000000000
0.296500000	-1.629224590	2.309940675	0.000000000	0.000000000
0.297000000	-1.648934956	2.313818125	0.000000000	0.000000000
0.297500000	-1.642149420	2.283444773	0.000000000	0.000000000
0.298000000	-1.653458647	2.289584067	0.000000000	0.000000000
0.298500000	-1.646673111	2.259533836	0.000000000	0.000000000
0.299000000	-1.630840193	2.250486454	0.000000000	0.000000000
0.299500000	-1.624054657	2.214296929	0.000000000	0.000000000
0.300000000	-1.608221740	2.253071421	0.000000000	0.000000000
0.300500000	-1.626316503	2.296369603	0.000000000	0.000000000
0.301000000	-1.624054657	2.337082820	0.000000000	0.000000000
0.301500000	-1.650550560	2.328358559	0.000000000	0.000000000
0.302000000	-1.636333246	2.309617555	0.000000000	0.000000000
0.302500000	-1.653135526	2.303155139	0.000000000	0.000000000
0.303000000	-1.633748280	2.278597961	0.000000000	0.000000000
0.303500000	-1.646673111	2.264057527	0.000000000	0.000000000
0.304000000	-1.635040763	2.232391691	0.000000000	0.000000000
0.304500000	-1.632778918	2.255010145	0.000000000	0.000000000
0.305000000	-1.624377778	2.261472560	0.000000000	0.000000000
0.305500000	-1.622439054	2.297338966	0.000000000	0.000000000
0.306000000	-1.633748280	2.297985207	0.000000000	0.000000000
0.306500000	-1.628578348	2.328358559	0.000000000	0.000000000
0.307000000	-1.648288715	2.317372453	0.000000000	0.000000000
0.307500000	-1.636656367	2.299277690	0.000000000	0.000000000
0.308000000	-1.649258077	2.253071421	0.000000000	0.000000000
0.308500000	-1.626639623	2.229806725	0.000000000	0.000000000
0.309000000	-1.639241333	2.247255247	0.000000000	0.000000000
0.309500000	-1.622115933	2.258887594	0.000000000	0.000000000
0.310000000	-1.629224590	2.276659236	0.000000000	0.000000000
0.310500000	-1.616622880	2.263411285	0.000000000	0.000000000
0.311000000	-1.629224590	2.298631449	0.000000000	0.000000000
0.311500000	-1.636010126	2.300893294	0.000000000	0.000000000
0.312000000	-1.636010126	2.326742955	0.000000000	0.000000000
0.312500000	-1.642795662	2.293784637	0.000000000	0.000000000
0.313000000	-1.632132677	2.279567323	0.000000000	0.000000000
0.313500000	-1.646026869	2.243700918	0.000000000	0.000000000
0.314000000	-1.626316503	2.240469711	0.000000000	0.000000000
0.314500000	-1.635687005	2.243377798	0.000000000	0.000000000
0.315000000	-1.614684155	2.258241353	0.000000000	0.000000000
0.315500000	-1.629870831	2.285060376	0.000000000	0.000000000
0.316000000	-1.617915363	2.298631449	0.000000000	0.000000000
0.316500000	-1.640533816	2.323834868	0.000000000	0.000000000
0.317000000	-1.638271971	2.304124502	0.000000000	0.000000000
0.317500000	-1.649581198	2.306709468	0.000000000	0.000000000
0.318000000	-1.643765024	2.279567323	0.000000000	0.000000000
0.318500000	-1.634717643	2.280213565	0.000000000	0.000000000
0.319000000	-1.635687005	2.234007295	0.000000000	0.000000000
0.319500000	-1.618561604	2.223021189	0.000000000	0.000000000
0.320000000	-1.624700899	2.228191121	0.000000000	0.000000000
0.320500000	-1.613068551	2.282152289	0.000000000	0.000000000
0.321000000	-1.637948850	2.311233158	0.000000000	0.000000000
0.321500000	-1.626962744	2.315756849	0.000000000	0.000000000
0.322000000	-1.644411266	2.314787487	0.000000000	0.000000000
0.322500000	-1.628578348	2.296692724	0.000000000	0.000000000
0.323000000	-1.644411266	2.296046482	0.000000000	0.000000000
0.323500000	-1.634394522	2.253071421	0.000000000	0.000000000
0.324000000	-1.637948850	2.250163334	0.000000000	0.000000000
0.324500000	-1.629224590	2.230129846	0.000000000	0.000000000
0.325000000	-1.618561604	2.259210715	0.000000000	0.000000000
0.325500000	-1.623731537	2.262441923	0.000000000	0.000000000
0.326000000	-1.614361034	2.298954569	0.000000000	0.000000000
0.326500000	-1.626962744	2.307355709	0.000000000	0.000000000
0.327000000	-1.617269121	2.319957419	0.000000000	0.000000000
0.327500000	-1.642472541	2.295400241	0.000000000	0.000000000
0.328000000	-1.626316503	2.260826319	0.000000000	0.000000000
0.328500000	-1.640210696	2.243377798	0.000000000	0.000000000
0.329000000	-1.620823450	2.234976658	0.000000000	0.000000000
0.329500000	-1.628901469	2.259856957	0.000000000	0.000000000
0.330000000	-1.611452947	2.247901488	0.000000000	0.000000000
0.330500000	-1.611452947	2.265996251	0.000000000	0.000000000
0.331000000	-1.615007276	2.264380647	0.000000000	0.000000000
0.331500000	-1.621469691	2.308325072	0.000000000	0.000000000
0.332000000	-1.632132677	2.305740105	0.000000000	0.000000000
0.332500000	-1.622439054	2.309940675	0.000000000	0.000000000
0.333000000	-1.637302609	2.273428029	0.000000000	0.000000000
0.333500000	-1.624700899	2.252425179	0.000000000	0.000000000
0.334000000	-1.637625730	2.234976658	0.000000000	0.000000000
0.334500000	-1.611776068	2.226575518	0.000000000	0.000000000
0.335000000	-1.622439054	2.242408435	0.000000000	0.000000000
0.335500000	-1.607575498	2.252748300	0.000000000	0.000000000
0.336000000	-1.623408416	2.291522792	0.000000000	0.000000000
0.336500000	-1.618561604	2.293138396	0.000000000	0.000000000
0.337000000	-1.628901469	2.312848762	0.000000000	0.000000000
0.337500000	-1.632132677	2.286999101	0.000000000	0.000000000
0.338000000	-1.635040763	2.297985207	0.000000000	0.000000000
0.338500000	-1.636333246	2.265996251	0.000000000	0.000000000
0.339000000	-1.617592242	2.245962764	0.000000000	0.000000000
0.339500000	-1.624054657	2.206865151	0.000000000	0.000000000
0.340000000	-1.606929257	2.223990552	0.000000000	0.000000000
0.340500000	-1.627608986	2.259856957	0.000000000	0.000000000
0.341000000	-1.613391672	2.288937826	0.000000000	0.000000000
0.341500000	-1.630840193	2.301539535	0.000000000	0.000000000
0.342000000	-1.617915363	2.294430879	0.000000000	0.000000000
0.342500000	-1.636979488	2.313171883	0.000000000	0.000000000
0.343000000	-1.631486435	2.289584067	0.000000000	0.000000000
0.343500000	-1.635363884	2.276336116	0.000000000	0.000000000
0.344000000	-1.627932107	2.228837363	0.000000000	0.000000000
0.344500000	-1.619530967	2.238207865	0.000000000	0.000000000
0.345000000	-1.623731537	2.231099208	0.000000000	0.000000000
0.345500000	-1.610483585	2.258887594	0.000000000	0.000000000
0.346000000	-1.625993382	2.273104908	0.000000000	0.000000000
0.346500000	-1.612745431	2.308325072	0.000000000	0.000000000
0.347000000	-1.635040763	2.321573023	0.000000000	0.000000000
0.347500000	-1.622439054	2.301539535	0.000000000	0.000000000
0.348000000	-1.640533816	2.269227459	0.000000000	0.000000000
0.348500000	-1.624054657	2.235946020	0.000000000	0.000000000
0.349000000	-1.638918213	2.259210715	0.000000000	0.000000000
0.349500000	-1.629870831	2.253394541	0.000000000	0.000000000
0.350000000	-1.627608986	2.260503198	0.000000000	0.000000000
0.350500000	-1.615976638	2.233361054	0.000000000	0.000000000
0.351000000	-1.610806706	2.267288734	0.000000000	0.000000000
0.351500000	-1.620823450	2.281506048	0.000000000	0.000000000
0.352000000	-1.616622880	2.314787487	0.000000000	0.000000000
0.352500000	-1.634394522	2.303155139	0.000000000	0.000000000
0.353000000	-1.625670261	2.294753999	0.000000000	0.000000000
0.353500000	-1.644088145	2.260180077	0.000000000	0.000000000
0.354000000	-1.620500329	2.229806725	0.000000000	0.000000000
0.354500000	-1.627932107	2.224313672	0.000000000	0.000000000
0.355000000	-1.607898619	2.221082465	0.000000000	0.000000000
0.355500000	-1.619854087	2.249517092	0.000000000	0.000000000
0.356000000	-1.607898619	2.255656387	0.000000000	0.000000000
0.356500000	-1.615330397	2.295077120	0.000000000	0.000000000
0.357000000	-1.620177208	2.294430879	0.000000000	0.000000000
0.357500000	-1.623408416	2.315110608	0.000000000	0.000000000
0.358000000	-1.636333246	2.300247052	0.000000000	0.000000000
0.358500000	-1.628901469	2.298954569	0.000000000	0.000000000
0.359000000	-1.645380628	2.251455817	0.000000000	0.000000000
0.359500000	-1.626639623	2.218820619	0.000000000	0.000000000
0.360000000	-1.630517073	2.212358204	0.000000000	0.000000000
0.360500000	-1.605313653	2.245316522	0.000000000	0.000000000
0.361000000	-1.625347140	2.287322222	0.000000000	0.000000000
0.361500000	-1.619530967	2.288937826	0.000000000	0.000000000
0.362000000	-1.634071401	2.306709468	0.000000000	0.000000000
0.362500000	-1.624377778	2.303155139	0.000000000	0.000000000
0.363000000	-1.630840193	2.320603661	0.000000000	0.000000000
0.363500000	-1.632778918	2.278921082	0.000000000	0.000000000
0.364000000	-1.628255227	2.260503198	0.000000000	0.000000000
0.364500000	-1.628578348	2.228191121	0.000000000	0.000000000
0.365000000	-1.615330397	2.248224609	0.000000000	0.000000000
0.365500000	-1.627608986	2.246932126	0.000000000	0.000000000
0.366000000	-1.612422310	2.271489304	0.000000000	0.000000000
0.366500000	-1.629870831	2.288614705	0.000000000	0.000000000
0.367000000	-1.614037914	2.308971313	0.000000000	0.000000000
0.367500000	-1.639564454	2.313495004	0.000000000	0.000000000
0.368000000	-1.632455797	2.277951720	0.000000000	0.000000000
0.368500000	-1.648288715	2.265350010	0.000000000	0.000000000
0.369000000	-1.631486435	2.249193971	0.000000000	0.000000000
0.369500000	-1.625347140	2.266965613	0.000000000	0.000000000
0.370000000	-1.619530967	2.233037933	0.000000000	0.000000000
0.370500000	-1.613068551	2.236915382	0.000000000	0.000000000
0.371000000	-1.618561604	2.239500348	0.000000000	0.000000000
0.371500000	-1.611452947	2.289907188	0.000000000	0.000000000
0.372000000	-1.632455797	2.301862656	0.000000000	0.000000000
0.372500000	-1.621792812	2.303155139	0.000000000	0.000000000
0.373000000	-1.640856937	2.290876550	0.000000000	0.000000000
0.373500000	-1.622762174	2.274397391	0.000000000	0.000000000
0.374000000	-1.641826300	2.262765044	0.000000000	0.000000000
0.374500000	-1.621792812	2.233684175	0.000000000	0.000000000
0.375000000	-1.624377778	2.240146590	0.000000000	0.000000000
0.375500000	-1.608221740	2.230776088	0.000000000	0.000000000
0.376000000	-1.614037914	2.261795681	0.000000000	0.000000000
0.376500000	-1.614361034	2.263411285	0.000000000	0.000000000
0.377000000	-1.617592242	2.305416985	0.000000000	0.000000000
0.377500000	-1.631163314	2.301539535	0.000000000	0.000000000
0.378000000	-1.626639623	2.317695574	0.000000000	0.000000000
0.378500000	-1.642795662	2.288291584	0.000000000	0.000000000
0.379000000	-1.621146570	2.255656387	0.000000000	0.000000000
0.379500000	-1.630193952	2.219143740	0.000000000	0.000000000
0.380000000	-1.612099189	2.216881895	0.000000000	0.000000000
0.380500000	-1.628578348	2.245316522	0.000000000	0.000000000
0.381000000	-1.612422310	2.262441923	0.000000000	0.000000000
0.381500000	-1.622439054	2.286352859	0.000000000	0.000000000
0.382000000	-1.619207846	2.280859806	0.000000000	0.000000000
0.382500000	-1.633102039	2.309617555	0.000000000	0.000000000
0.383000000	-1.636656367	2.298308328	0.000000000	0.000000000
0.383500000	-1.633748280	2.299277690	0.000000000	0.000000000
0.384000000	-1.636010126	2.250163334	0.000000000	0.000000000
0.384500000	-1.620177208	2.239823469	0.000000000	0.000000000
0.385000000	-1.627932107	2.223990552	0.000000000	0.000000000
0.385500000	-1.607898619	2.240146590	0.000000000	0.000000000
0.386000000	-1.625347140	2.252748300	0.000000000	0.000000000
0.386500000	-1.609191102	2.274397391	0.000000000	0.000000000
0.387000000	-1.626316503	2.303478260	0.000000000	0.000000000
0.387500000	-1.617269121	2.305093864	0.000000000	0.000000000
0.388000000	-1.640210696	2.299923932	0.000000000	0.000000000
0.388500000	-1.631809556	2.259210715	0.000000000	0.000000000
0.389000000	-1.634394522	2.272781787	0.000000000	0.000000000
0.389500000	-1.630193952	2.254363904	0.000000000	0.000000000
0.390000000	-1.625670261	2.255656387	0.000000000	0.000000000
0.390500000	-1.628255227	2.218174378	0.000000000	0.000000000
0.391000000	-1.611776068	2.238854107	0.000000000	0.000000000
0.391500000	-1.623731537	2.260826319	0.000000000	0.000000000
0.392000000	-1.615653517	2.296046482	0.000000000	0.000000000
0.392500000	-1.640210696	2.304447622	0.000000000	0.000000000
0.393000000	-1.620500329	2.304124502	0.000000000	0.000000000
0.393500000	-1.636333246	2.295723362	0.000000000	0.000000000
0.394000000	-1.620177208	2.262118802	0.000000000	0.000000000
0.394500000	-1.631163314	2.249193971	0.000000000	0.000000000
0.395000000	-1.614684155	2.217851257	0.000000000	0.000000000
0.395500000	-1.613391672	2.235299778	0.000000000	0.000000000
0.396000000	-1.608221740	2.228191121	0.000000000	0.000000000
0.396500000	-1.604990532	2.265350010	0.000000000	0.000000000
0.397000000	-1.611776068	2.274720512	0.000000000	0.000000000
0.397500000	-1.605959894	2.308325072	0.000000000	0.000000000
0.398000000	-1.632455797	2.312848762	0.000000000	0.000000000
0.398500000	-1.624377778	2.310910038	0.000000000	0.000000000
0.399000000	-1.635363884	2.272458666	0.000000000	0.000000000
0.399500000	-1.607898619	2.231745450	0.000000000	0.000000000
0.400000000	-1.624377778	2.223021189	0.000000000	0.000000000
0.400500000	-1.613068551	2.225283035	0.000000000	0.000000000
0.401000000	-1.621146570	2.252748300	0.000000000	0.000000000
0.401500000	-1.607898619	2.253394541	0.000000000	0.000000000
0.402000000	-1.615330397	2.289260946	0.000000000	0.000000000
0.402500000	-1.623085295	2.294753999	0.000000000	0.000000000
0.403000000	-1.629547710	2.324157989	0.000000000	0.000000000
0.403500000	-1.638271971	2.294107758	0.000000000	0.000000000
0.404000000	-1.624054657	2.276336116	0.000000000	0.000000000
0.404500000	-1.634717643	2.236269141	0.000000000	0.000000000
0.405000000	-1.612745431	2.226575518	0.000000000	0.000000000
0.405500000	-1.620500329	2.226252397	0.000000000	0.000000000
0.406000000	-1.597881875	2.237561624	0.000000000	0.000000000
0.406500000	-1.615330397	2.265350010	0.000000000	0.000000000
0.407000000	-1.606929257	2.284737256	0.000000000	0.000000000
0.407500000	-1.624377778	2.312202521	0.000000000	0.000000000
0.408000000	-1.624377778	2.280859806	0.000000000	0.000000000
0.408500000	-1.638271971	2.280536686	0.000000000	0.000000000
0.409000000	-1.636979488	2.265026889	0.000000000	0.000000000
0.409500000	-1.624054657	2.283121652	0.000000000	0.000000000
0.410000000	-1.621146570	2.240469711	0.000000000	0.000000000
0.410500000	-1.604667411	2.221082465	0.000000000	0.000000000
0.411000000	-1.615653517	2.216558774	0.000000000	0.000000000
0.411500000	-1.599820600	2.257595111	0.000000000	0.000000000
0.412000000	-1.617269121	2.285060376	0.000000000	0.000000000
0.412500000	-1.604667411	2.289584067	0.000000000	0.000000000
0.413000000	-1.626962744	2.296692724	0.000000000	0.000000000
0.413500000	-1.617592242	2.288291584	0.000000000	0.000000000
0.414000000	-1.635687005	2.287322222	0.000000000	0.000000000
0.414500000	-1.625024020	2.245962764	0.000000000	0.000000000
0.415000000	-1.622439054	2.236592261	0.000000000	0.000000000
0.415500000	-1.615653517	2.208803875	0.000000000	0.000000000
0.416000000	-1.609837344	2.234330416	0.000000000	0.000000000
0.416500000	-1.616299759	2.240146590	0.000000000	0.000000000
0.417000000	-1.608867981	2.279244203	0.000000000	0.000000000
0.417500000	-1.625024020	2.290876550	0.000000000	0.000000000
0.418000000	-1.617269121	2.315756849	0.000000000	0.000000000
0.418500000	-1.641180058	2.313818125	0.000000000	0.000000000
0.419000000	-1.623085295	2.279890444	0.000000000	0.000000000
0.419500000	-1.635363884	2.243700918	0.000000000	0.000000000
0.420000000	-1.616622880	2.213973808	0.000000000	0.000000000
0.420500000	-1.627608986	2.232714812	0.000000000	0.000000000
0.421000000	-1.614684155	2.231745450	0.000000000	0.000000000
0.421500000	-1.615976638	2.261795681	0.000000000	0.000000000
0.422000000	-1.617269121	2.261472560	0.000000000	0.000000000
0.422500000	-1.619207846	2.300570173	0.000000000	0.000000000
0.423000000	-1.629224590	2.304124502	0.000000000	0.000000000
0.423500000	-1.623085295	2.322219265	0.000000000	0.000000000
0.424000000	-1.643765024	2.296369603	0.000000000	0.000000000
0.424500000	-1.633748280	2.271166183	0.000000000	0.000000000
0.425000000	-1.646996232	2.243054677	0.000000000	0.000000000
0.425500000	-1.613068551	2.227868001	0.000000000	0.000000000
0.426000000	-1.620177208	2.234976658	0.000000000	0.000000000
0.426500000	-1.603374928	2.239177228	0.000000000	0.000000000
0.427000000	-1.617915363	2.278921082	0.000000000	0.000000000
0.427500000	-1.610806706	2.283444773	0.000000000	0.000000000
0.428000000	-1.615007276	2.298308328	0.000000000	0.000000000
0.428500000	-1.624377778	2.266642493	0.000000000	0.000000000
0.429000000	-1.628578348	2.284414135	0.000000000	0.000000000
0.429500000	-1.636656367	2.269550580	0.000000000	0.000000000
0.430000000	-1.621146570	2.259210715	0.000000000	0.000000000
0.430500000	-1.633748280	2.211388842	0.000000000	0.000000000
0.431000000	-1.615330397	2.211388842	0.000000000	0.000000000
0.431500000	-1.621469691	2.241762194	0.000000000	0.000000000
0.432000000	-1.598204996	2.270519942	0.000000000	0.000000000
0.432500000	-1.617269121	2.289907188	0.000000000	0.000000000
0.433000000	-1.608544861	2.285706618	0.000000000	0.000000000
0.433500000	-1.627285865	2.305740105	0.000000000	0.000000000
0.434000000	-1.623085295	2.282798531	0.000000000	0.000000000
0.434500000	-1.630517073	2.270196821	0.000000000	0.000000000
0.435000000	-1.625347140	2.221728706	0.000000000	0.000000000
0.435500000	-1.612422310	2.225283035	0.000000000	0.000000000
0.436000000	-1.612422310	2.214943170	0.000000000	0.000000000
0.436500000	-1.601436204	2.238207865	0.000000000	0.000000000
0.437000000	-1.615976638	2.246609005	0.000000000	0.000000000
0.437500000	-1.602082445	2.282475410	0.000000000	0.000000000
0.438000000	-1.621792812	2.312202521	0.000000000	0.000000000
0.438500000	-1.610483585	2.314464366	0.000000000	0.000000000
0.439000000	-1.629547710	2.288291584	0.000000000	0.000000000
0.439500000	-1.611129827	2.236915382	0.000000000	0.000000000
0.440000000	-1.621792812	2.234330416	0.000000000	0.000000000
0.440500000	-1.613714793	2.220759344	0.000000000	0.000000000
0.441000000	-1.616946000	2.241439073	0.000000000	0.000000000
0.441500000	-1.613068551	2.227868001	0.000000000	0.000000000
0.442000000	-1.601759324	2.261472560	0.000000000	0.000000000
0.442500000	-1.608867981	2.274720512	0.000000000	0.000000000
0.443000000	-1.603374928	2.307678830	0.000000000	0.000000000
0.443500000	-1.628255227	2.302185777	0.000000000	0.000000000
0.444000000	-1.615007276	2.292492154	0.000000000	0.000000000
0.444500000	-1.631486435	2.263411285	0.000000000	0.000000000
0.445000000	-1.611452947	2.234007295	0.000000000	0.000000000
0.445500000	-1.625993382	2.223021189	0.000000000	0.000000000
0.446000000	-1.605636774	2.210419479	0.000000000	0.000000000
0.446500000	-1.607898619	2.237238503	0.000000000	0.000000000
0.447000000	-1.597235634	2.245639643	0.000000000	0.000000000
0.447500000	-1.609514223	2.283121652	0.000000000	0.000000000
0.448000000	-1.614037914	2.269873700	0.000000000	0.000000000
0.448500000	-1.613068551	2.282152289	0.000000000	0.000000000
0.449000000	-1.620823450	2.273428029	0.000000000	0.000000000
0.449500000	-1.613391672	2.286675980	0.000000000	0.000000000
0.450000000	-1.626639623	2.250809575	0.000000000	0.000000000
0.450500000	-1.604667411	2.215589412	0.000000000	0.000000000
0.451000000	-1.615653517	2.200725856	0.000000000	0.000000000
0.451500000	-1.595943151	2.221082465	0.000000000	0.000000000
0.452000000	-1.609514223	2.255333266	0.000000000	0.000000000
0.452500000	-1.594973788	2.260180077	0.000000000	0.000000000
0.453000000	-1.612745431	2.284737256	0.000000000	0.000000000
0.453500000	-1.608867981	2.280536686	0.000000000	0.000000000
0.454000000	-1.620500329	2.294430879	0.000000000	0.000000000
0.454500000	-1.624054657	2.254687024	0.000000000	0.000000000
0.455000000	-1.616299759	2.244347160	0.000000000	0.000000000
0.455500000	-1.617269121	2.213004445	0.000000000	0.000000000
0.456000000	-1.597881875	2.220759344	0.000000000	0.000000000
0.456500000	-1.609837344	2.213327566	0.000000000	0.000000000
0.457000000	-1.597558754	2.235622899	0.000000000	0.000000000
0.457500000	-1.617269121	2.265026889	0.000000000	0.000000000
0.458000000	-1.598851238	2.298954569	0.000000000	0.000000000
0.458500000	-1.620500329	2.320926781	0.000000000	0.000000000
0.459000000	-1.614684155	2.285060376	0.000000000	0.000000000
0.459500000	-1.632455797	2.259210715	0.000000000	0.000000000
0.460000000	-1.615330397	2.223667431	0.000000000	0.000000000
0.460500000	-1.612099189	2.239823469	0.000000000	0.000000000
0.461000000	-1.609837344	2.223990552	0.000000000	0.000000000
0.461500000	-1.606606136	2.238207865	0.000000000	0.000000000
0.462000000	-1.614361034	2.235299778	0.000000000	0.000000000
0.462500000	-1.605959894	2.276982357	0.000000000	0.000000000
0.463000000	-1.624700899	2.294430879	0.000000000	0.000000000
0.463500000	-1.612422310	2.311233158	0.000000000	0.000000000
0.464000000	-1.629547710	2.297985207	0.000000000	0.000000000
0.464500000	-1.611452947	2.271166183	0.000000000	0.000000000
0.465000000	-1.632132677	2.256948870	0.000000000	0.000000000
0.465500000	-1.619207846	2.227221759	0.000000000	0.000000000
0.466000000	-1.624700899	2.230776088	0.000000000	0.000000000
0.466500000	-1.606606136	2.218497498	0.000000000	0.000000000
0.467000000	-1.606283015	2.255656387	0.000000000	0.000000000
0.467500000	-1.609514223	2.260503198	0.000000000	0.000000000
0.468000000	-1.612099189	2.288291584	0.000000000	0.000000000
0.468500000	-1.626316503	2.275043633	0.000000000	0.000000000
0.469000000	-1.620823450	2.297338966	0.000000000	0.000000000
0.469500000	-1.637625730	2.291845912	0.000000000	0.000000000
0.470000000	-1.621146570	2.275689874	0.000000000	0.000000000
0.470500000	-1.633748280	2.239500348	0.000000000	0.000000000
0.471000000	-1.610160464	2.218820619	0.000000000	0.000000000
0.471500000	-1.620823450	2.234330416	0.000000000	0.000000000
0.472000000	-1.601759324	2.242731556	0.000000000	0.000000000
0.472500000	-1.614684155	2.270843063	0.000000000	0.000000000
0.473000000	-1.612422310	2.275366753	0.000000000	0.000000000
0.473500000	-1.622762174	2.306386347	0.000000000	0.000000000
0.474000000	-1.626316503	2.288291584	0.000000000	0.000000000
0.474500000	-1.625993382	2.286029739	0.000000000	0.000000000
0.475000000	-1.633748280	2.248870851	0.000000000	0.000000000
0.475500000	-1.616622880	2.242085314	0.000000000	0.000000000
0.476000000	-1.622439054	2.220436223	0.000000000	0.000000000
0.476500000	-1.604344291	2.222698068	0.000000000	0.000000000
0.477000000	-1.620823450	2.234007295	0.000000000	0.000000000
0.477500000	-1.603051808	2.260826319	0.000000000	0.000000000
0.478000000	-1.623731537	2.304770743	0.000000000	0.000000000
0.478500000	-1.616299759	2.313818125	0.000000000	0.000000000
0.479000000	-1.635363884	2.311556279	0.000000000	0.000000000
0.479500000	-1.625347140	2.265026889	0.000000000	0.000000000
0.480000000	-1.627608986	2.261472560	0.000000000	0.000000000
0.480500000	-1.628578348	2.236915382	0.000000000	0.000000000
0.481000000	-1.624700899	2.250163334	0.000000000	0.000000000
0.481500000	-1.624054657	2.231099208	0.000000000	0.000000000
0.482000000	-1.603698049	2.250809575	0.000000000	0.000000000
0.482500000	-1.617269121	2.259533836	0.000000000	0.000000000
0.483000000	-1.609191102	2.290876550	0.000000000	0.000000000
0.483500000	-1.634394522	2.308648192	0.000000000	0.000000000
0.484000000	-1.618561604	2.312525642	0.000000000	0.000000000
0.484500000	-1.640856937	2.303478260	0.000000000	0.000000000
0.485000000	-1.628578348	2.266319372	0.000000000	0.000000000
0.485500000	-1.634717643	2.251455817	0.000000000	0.000000000
0.486000000	-1.617269121	2.217528136	0.000000000	0.000000000
0.486500000	-1.613391672	2.233684175	0.000000000	0.000000000
0.487000000	-1.612422310	2.230129846	0.000000000	0.000000000
0.487500000	-1.607575498	2.265996251	0.000000000	0.000000000
0.488000000	-1.619530967	2.262765044	0.000000000	0.000000000
0.488500000	-1.612745431	2.281829169	0.000000000	0.000000000
0.489000000	-1.630193952	2.288937826	0.000000000	0.000000000
0.489500000	-1.615330397	2.306709468	0.000000000	0.000000000
0.490000000	-1.636333246	2.290553429	0.000000000	0.000000000
0.490500000	-1.619854087	2.245316522	0.000000000	0.000000000
0.491000000	-1.629224590	2.217528136	0.000000000	0.000000000
0.491500000	-1.602405566	2.210419479	0.000000000	0.000000000
0.492000000	-1.607252377	2.245316522	0.000000000	0.000000000
0.492500000	-1.599497479	2.242731556	0.000000000	0.000000000
0.493000000	-1.606606136	2.271166183	0.000000000	0.000000000
0.493500000	-1.608221740	2.270196821	0.000000000	0.000000000
0.494000000	-1.610806706	2.302185777	0.000000000	0.000000000
0.494500000	-1.626316503	2.279890444	0.000000000	0.000000000
0.495000000	-1.619530967	2.269873700	0.000000000	0.000000000
0.495500000	-1.629870831	2.238854107	0.000000000	0.000000000
0.496000000	-1.607898619	2.230129846	0.000000000	0.000000000
0.496500000	-1.620500329	2.218497498	0.000000000	0.000000000
0.497000000	-1.600143721	2.215912532	0.000000000	0.000000000
0.497500000	-1.614361034	2.245316522	0.000000000	0.000000000
0.498000000	-1.601113083	2.280859806	0.000000000	0.000000000
0.498500000	-1.612422310	2.320603661	0.000000000	0.000000000
0.499000000	-1.606283015	2.286675980	0.000000000	0.000000000
0.499500000	-1.618884725	2.267611855	0.000000000	0.000000000
0.500000000	-1.626962744	2.241439073	0.000000000	0.000000000
0.500500000	-1.624377778	2.260503198	0.000000000	0.000000000
0.501000000	-1.628901469	2.231422329	0.000000000	0.000000000
0.501500000	-1.606929257	2.225283035	0.000000000	0.000000000
0.502000000	-1.614361034	2.219789982	0.000000000	0.000000000
0.502500000	-1.594004426	2.246609005	0.000000000	0.000000000
0.503000000	-1.612745431	2.270843063	0.000000000	0.000000000
0.503500000	-1.601113083	2.281506048	0.000000000	0.000000000
0.504000000	-1.621146570	2.302508898	0.000000000	0.000000000
0.504500000	-1.611129827	2.294107758	0.000000000	0.000000000
0.505000000	-1.624700899	2.287968463	0.000000000	0.000000000
0.505500000	-1.612745431	2.240146590	0.000000000	0.000000000
0.506000000	-1.616299759	2.237884744	0.000000000	0.000000000
0.506500000	-1.617592242	2.215912532	0.000000000	0.000000000
0.507000000	-1.608867981	2.236592261	0.000000000	0.000000000
0.507500000	-1.611129827	2.229806725	0.000000000	0.000000000
0.508000000	-1.594650668	2.254363904	0.000000000	0.000000000
0.508500000	-1.612099189	2.266642493	0.000000000	0.000000000
0.509000000	-1.607898619	2.293461516	0.000000000	0.000000000
0.509500000	-1.636333246	2.305093864	0.000000000	0.000000000
0.510000000	-1.619530967	2.288937826	0.000000000	0.000000000
0.510500000	-1.630193952	2.259856957	0.000000000	0.000000000
0.511000000	-1.610160464	2.217851257	0.000000000	0.000000000
0.511500000	-1.620177208	2.228191121	0.000000000	0.000000000
0.512000000	-1.610483585	2.223667431	0.000000000	0.000000000
0.512500000	-1.608867981	2.251455817	0.000000000	0.000000000
0.513000000	-1.605636774	2.244347160	0.000000000	0.000000000
0.513500000	-1.602405566	2.280213565	0.000000000	0.000000000
0.514000000	-1.619530967	2.286999101	0.000000000	0.000000000
0.514500000	-1.615653517	2.302508898	0.000000000	0.000000000
0.515000000	-1.636010126	2.278274840	0.000000000	0.000000000
0.515500000	-1.616946000	2.258887594	0.000000000	0.000000000
0.516000000	-1.626316503	2.237561624	0.000000000	0.000000000
0.516500000	-1.603374928	2.216881895	0.000000000	0.000000000
0.517000000	-1.617269121	2.217205015	0.000000000	0.000000000
0.517500000	-1.604021170	2.224959914	0.000000000	0.000000000
0.518000000	-1.613068551	2.278597961	0.000000000	0.000000000
0.518500000	-1.605959894	2.296369603	0.000000000	0.000000000
0.519000000	-1.614361034	2.309940675	0.000000000	0.000000000
0.519500000	-1.621792812	2.268581217	0.000000000	0.000000000
0.520000000	-1.623085295	2.276659236	0.000000000	0.000000000
0.520500000	-1.632778918	2.262441923	0.000000000	0.000000000
0.521000000	-1.619530967	2.261795681	0.000000000	0.000000000
0.521500000	-1.632778918	2.227544880	0.000000000	0.000000000
0.522000000	-1.606606136	2.225283035	0.000000000	0.000000000
0.522500000	-1.615653517	2.236269141	0.000000000	0.000000000
0.523000000	-1.597235634	2.253071421	0.000000000	0.000000000
0.523500000	-1.618884725	2.281829169	0.000000000	0.000000000
0.524000000	-1.611776068	2.286999101	0.000000000	0.000000000
0.524500000	-1.628578348	2.309940675	0.000000000	0.000000000
0.525000000	-1.622115933	2.285060376	0.000000000	0.000000000
0.525500000	-1.627285865	2.274720512	0.000000000	0.000000000
0.526000000	-1.623731537	2.229160484	0.000000000	0.000000000
0.526500000	-1.609191102	2.228191121	0.000000000	0.000000000
0.527000000	-1.610160464	2.213004445	0.000000000	0.000000000
0.527500000	-1.596266271	2.233037933	0.000000000	0.000000000
0.528000000	-1.610483585	2.233361054	0.000000000	0.000000000
0.528500000	-1.593681305	2.257271990	0.000000000	0.000000000
0.529000000	-1.614684155	2.289907188	0.000000000	0.000000000
0.529500000	-1.605959894	2.308971313	0.000000000	0.000000000
0.530000000	-1.634071401	2.306063226	0.000000000	0.000000000
0.530500000	-1.623408416	2.255333266	0.000000000	0.000000000
0.531000000	-1.629547710	2.237238503	0.000000000	0.000000000
0.531500000	-1.611776068	2.214943170	0.000000000	0.000000000
0.532000000	-1.606929257	2.235622899	0.000000000	0.000000000
0.532500000	-1.601113083	2.219143740	0.000000000	0.000000000
0.533000000	-1.591419460	2.242408435	0.000000000	0.000000000
0.533500000	-1.601436204	2.245962764	0.000000000	0.000000000
0.534000000	-1.599174358	2.288937826	0.000000000	0.000000000
0.534500000	-1.625024020	2.291199671	0.000000000	0.000000000
0.535000000	-1.613391672	2.287968463	0.000000000	0.000000000
0.535500000	-1.630840193	2.265996251	0.000000000	0.000000000
0.536000000	-1.608544861	2.237561624	0.000000000	0.000000000
0.536500000	-1.619854087	2.218497498	0.000000000	0.000000000
0.537000000	-1.597558754	2.199110252	0.000000000	0.000000000
0.537500000	-1.604021170	2.227221759	0.000000000	0.000000000
0.538000000	-1.596266271	2.250486454	0.000000000	0.000000000
0.538500000	-1.602405566	2.299923932	0.000000000	0.000000000
0.539000000	-1.606929257	2.278921082	0.000000000	0.000000000
0.539500000	-1.607898619	2.276982357	0.000000000	0.000000000
0.540000000	-1.619207846	2.265996251	0.000000000	0.000000000
0.540500000	-1.610483585	2.286029739	0.000000000	0.000000000
0.541000000	-1.625670261	2.257595111	0.000000000	0.000000000
0.541500000	-1.604667411	2.228191121	0.000000000	0.000000000
0.542000000	-1.613391672	2.215589412	0.000000000	0.000000000
0.542500000	-1.594973788	2.226575518	0.000000000	0.000000000
0.543000000	-1.611452947	2.253071421	0.000000000	0.000000000
0.543500000	-1.604344291	2.257595111	0.000000000	0.000000000
0.544000000	-1.620500329	2.287968463	0.000000000	0.000000000
0.544500000	-1.616299759	2.284414135	0.000000000	0.000000000
0.545000000	-1.620823450	2.300893294	0.000000000	0.000000000
0.545500000	-1.620823450	2.264057527	0.000000000	0.000000000
0.546000000	-1.614037914	2.255656387	0.000000000	0.000000000
0.546500000	-1.619854087	2.224313672	0.000000000	0.000000000
0.547000000	-1.610806706	2.228837363	0.000000000	0.000000000
0.547500000	-1.624054657	2.216235653	0.000000000	0.000000000
0.548000000	-1.603698049	2.224959914	0.000000000	0.000000000
0.548500000	-1.615007276	2.245639643	0.000000000	0.000000000
0.549000000	-1.601759324	2.278597961	0.000000000	0.000000000
0.549500000	-1.625993382	2.313171883	0.000000000	0.000000000
0.550000000	-1.619530967	2.294107758	0.000000000	0.000000000
0.550500000	-1.627285865	2.280859806	0.000000000	0.000000000
0.551000000	-1.614684155	2.236269141	0.000000000	0.000000000
0.551500000	-1.614361034	2.235946020	0.000000000	0.000000000
0.552000000	-1.612745431	2.211711962	0.000000000	0.000000000
0.552500000	-1.602728687	2.226575518	0.000000000	0.000000000
0.553000000	-1.603374928	2.219143740	0.000000000	0.000000000
0.553500000	-1.587542011	2.250486454	0.000000000	0.000000000
0.554000000	-1.608544861	2.272781787	0.000000000	0.000000000
0.554500000	-1.599820600	2.298631449	0.000000000	0.000000000
0.555000000	-1.622762174	2.297015845	0.000000000	0.000000000
0.555500000	-1.608867981	2.273104908	0.000000000	0.000000000
0.556000000	-1.625993382	2.255656387	0.000000000	0.000000000
0.556500000	-1.609837344	2.224636793	0.000000000	0.000000000
0.557000000	-1.613714793	2.221082465	0.000000000	0.000000000
0.557500000	-1.598851238	2.201695219	0.000000000	0.000000000
0.558000000	-1.599174358	2.246285884	0.000000000	0.000000000
0.558500000	-1.600143721	2.261795681	0.000000000	0.000000000
0.559000000	-1.594650668	2.288614705	0.000000000	0.000000000
0.559500000	-1.606283015	2.262118802	0.000000000	0.000000000
0.560000000	-1.601759324	2.276659236	0.000000000	0.000000000
0.560500000	-1.622762174	2.276659236	0.000000000	0.000000000
0.561000000	-1.609837344	2.278921082	0.000000000	0.000000000
0.561500000	-1.625670261	2.243700918	0.000000000	0.000000000
0.562000000	-1.605313653	2.212035083	0.000000000	0.000000000
0.562500000	-1.616622880	2.218820619	0.000000000	0.000000000
0.563000000	-1.596912513	2.225606155	0.000000000	0.000000000
0.563500000	-1.605959894	2.257918232	0.000000000	0.000000000
0.564000000	-1.603374928	2.261472560	0.000000000	0.000000000
0.564500000	-1.615976638	2.299277690	0.000000000	0.000000000
0.565000000	-1.618884725	2.292492154	0.000000000	0.000000000
0.565500000	-1.611776068	2.292815275	0.000000000	0.000000000
0.566000000	-1.622439054	2.254363904	0.000000000	0.000000000
0.566500000	-1.610160464	2.246609005	0.000000000	0.000000000
0.567000000	-1.622115933	2.228837363	0.000000000	0.000000000
0.567500000	-1.599174358	2.220113102	0.000000000	0.000000000
0.568000000	-1.613068551	2.214943170	0.000000000	0.000000000
0.568500000	-1.594973788	2.227868001	0.000000000	0.000000000
0.569000000	-1.609837344	2.278921082	0.000000000	0.000000000
0.569500000	-1.598528117	2.302185777	0.000000000	0.000000000
0.570000000	-1.619854087	2.318341815	0.000000000	0.000000000
0.570500000	-1.620823450	2.276336116	0.000000000	0.000000000
0.571000000	-1.626316503	2.266965613	0.000000000	0.000000000
0.571500000	-1.621792812	2.235299778	0.000000000	0.000000000
0.572000000	-1.611776068	2.239500348	0.000000000	0.000000000
0.572500000	-1.618561604	2.215266291	0.000000000	0.000000000
0.573000000	-1.601436204	2.226575518	0.000000000	0.000000000
0.573500000	-1.618238484	2.233361054	0.000000000	0.000000000
0.574000000	-1.602728687	2.270843063	0.000000000	0.000000000
0.574500000	-1.620500329	2.291845912	0.000000000	0.000000000
0.575000000	-1.608221740	2.291522792	0.000000000	0.000000000
0.575500000	-1.632132677	2.288937826	0.000000000	0.000000000
0.576000000	-1.624700899	2.266965613	0.000000000	0.000000000
0.576500000	-1.635040763	2.259856957	0.000000000	0.000000000
0.577000000	-1.618561604	2.215912532	0.000000000	0.000000000
0.577500000	-1.611776068	2.221728706	0.000000000	0.000000000
0.578000000	-1.610160464	2.223344310	0.000000000	0.000000000
0.578500000	-1.608867981	2.273751150	0.000000000	0.000000000
0.579000000	-1.614684155	2.272458666	0.000000000	0.000000000
0.579500000	-1.599497479	2.279567323	0.000000000	0.000000000
0.580000000	-1.621792812	2.276336116	0.000000000	0.000000000
0.580500000	-1.616299759	2.300247052	0.000000000	0.000000000
0.581000000	-1.640533816	2.295400241	0.000000000	0.000000000
0.581500000	-1.619530967	2.256302628	0.000000000	0.000000000
0.582000000	-1.631809556	2.234007295	0.000000000	0.000000000
0.582500000	-1.615653517	2.220113102	0.000000000	0.000000000
0.583000000	-1.617915363	2.251455817	0.000000000	0.000000000
0.583500000	-1.607575498	2.245639643	0.000000000	0.000000000
0.584000000	-1.614684155	2.276659236	0.000000000	0.000000000
0.584500000	-1.622115933	2.279890444	0.000000000	0.000000000
0.585000000	-1.619207846	2.313171883	0.000000000	0.000000000
0.585500000	-1.625993382	2.298308328	0.000000000	0.000000000
0.586000000	-1.617915363	2.292492154	0.000000000	0.000000000
0.586500000	-1.636979488	2.260826319	0.000000000	0.000000000
0.587000000	-1.621469691	2.248870851	0.000000000	0.000000000
0.587500000	-1.634394522	2.230776088	0.000000000	0.000000000
0.588000000	-1.613391672	2.217851257	0.000000000	0.000000000
0.588500000	-1.625670261	2.234976658	0.000000000	0.000000000
0.589000000	-1.610483585	2.265350010	0.000000000	0.000000000
0.589500000	-1.621792812	2.316403091	0.000000000	0.000000000
0.590000000	-1.621146570	2.307355709	0.000000000	0.000000000
0.590500000	-1.629547710	2.304770743	0.000000000	0.000000000
0.591000000	-1.631809556	2.268258097	0.000000000	0.000000000
0.591500000	-1.623731537	2.266965613	0.000000000	0.000000000
0.592000000	-1.629224590	2.236915382	0.000000000	0.000000000
0.592500000	-1.615976638	2.232714812	0.000000000	0.000000000
0.593000000	-1.622115933	2.222698068	0.000000000	0.000000000
0.593500000	-1.599820600	2.238207865	0.000000000	0.000000000
0.594000000	-1.618561604	2.266642493	0.000000000	0.000000000
0.594500000	-1.603374928	2.286675980	0.000000000	0.000000000
0.595000000	-1.621469691	2.306063226	0.000000000	0.000000000
0.595500000	-1.611776068	2.292492154	0.000000000	0.000000000
0.596000000	-1.632132677	2.297662086	0.000000000	0.000000000
0.596500000	-1.631809556	2.259856957	0.000000000	0.000000000
0.597000000	-1.633102039	2.253717662	0.000000000	0.000000000
0.597500000	-1.629224590	2.222374948	0.000000000	0.000000000
0.598000000	-1.621146570	2.252425179	0.000000000	0.000000000
0.598500000	-1.626316503	2.255333266	0.000000000	0.000000000
0.599000000	-1.609837344	2.274074270	0.000000000	0.000000000
0.599500000	-1.621146570	2.266965613	0.000000000	0.000000000
0.600000000	-1.609837344	2.287968463	0.000000000	0.000000000
0.600500000	-1.638918213	2.313818125	0.000000000	0.000000000
0.601000000	-1.628901469	2.312525642	0.000000000	0.000000000
0.601500000	-1.645380628	2.291522792	0.000000000	0.000000000
0.602000000	-1.626639623	2.244347160	0.000000000	0.000000000
0.602500000	-1.632455797	2.243700918	0.000000000	0.000000000
0.603000000	-1.618884725	2.231099208	0.000000000	0.000000000
0.603500000	-1.617915363	2.255010145	0.000000000	0.000000000
0.604000000	-1.619530967	2.253394541	0.000000000	0.000000000
0.604500000	-1.621792812	2.293784637	0.000000000	0.000000000
0.605000000	-1.638595092	2.305416985	0.000000000	0.000000000
0.605500000	-1.628578348	2.322542385	0.000000000	0.000000000
0.606000000	-1.646349990	2.299923932	0.000000000	0.000000000
0.606500000	-1.630840193	2.281506048	0.000000000	0.000000000
0.607000000	-1.648611836	2.266965613	0.000000000	0.000000000
0.607500000	-1.628901469	2.245316522	0.000000000	0.000000000
0.608000000	-1.638271971	2.233361054	0.000000000	0.000000000
0.608500000	-1.617915363	2.222051827	0.000000000	0.000000000
0.609000000	-1.623731537	2.268904338	0.000000000	0.000000000
0.609500000	-1.617915363	2.294107758	0.000000000	0.000000000
0.610000000	-1.629547710	2.326742955	0.000000000	0.000000000
0.610500000	-1.633102039	2.297015845	0.000000000	0.000000000
0.611000000	-1.632132677	2.298631449	0.000000000	0.000000000
0.611500000	-1.646026869	2.273428029	0.000000000	0.000000000
0.612000000	-1.635687005	2.267934976	0.000000000	0.000000000
0.612500000	-1.646996232	2.240469711	0.000000000	0.000000000
0.613000000	-1.619530967	2.235622899	0.000000000	0.000000000
0.613500000	-1.632455797	2.242085314	0.000000000	0.000000000
0.614000000	-1.615330397	2.257918232	0.000000000	0.000000000
0.614500000	-1.628578348	2.289260946	0.000000000	0.000000000
0.615000000	-1.614684155	2.297662086	0.000000000	0.000000000
0.615500000	-1.633102039	2.322542385	0.000000000	0.000000000
0.616000000	-1.634717643	2.299277690	0.000000000	0.000000000
0.616500000	-1.642472541	2.301216415	0.000000000	0.000000000
0.617000000	-1.641180058	2.255656387	0.000000000	0.000000000
0.617500000	-1.631163314	2.248547730	0.000000000	0.000000000
0.618000000	-1.635040763	2.234007295	0.000000000	0.000000000
0.618500000	-1.617269121	2.258564474	0.000000000	0.000000000
0.619000000	-1.629870831	2.257918232	0.000000000	0.000000000
0.619500000	-1.612422310	2.263734406	0.000000000	0.000000000
0.620000000	-1.631163314	2.284414135	0.000000000	0.000000000
0.620500000	-1.618238484	2.312848762	0.000000000	0.000000000
0.621000000	-1.641826300	2.331266646	0.000000000	0.000000000
0.621500000	-1.633102039	2.292492154	0.000000000	0.000000000
0.622000000	-1.646996232	2.271166183	0.000000000	0.000000000
0.622500000	-1.639887575	2.237561624	0.000000000	0.000000000
0.623000000	-1.637625730	2.253071421	0.000000000	0.000000000
0.623500000	-1.632132677	2.234007295	0.000000000	0.000000000
0.624000000	-1.622439054	2.257271990	0.000000000	0.000000000
0.624500000	-1.630517073	2.267288734	0.000000000	0.000000000
0.625000000	-1.621792812	2.309940675	0.000000000	0.000000000
0.625500000	-1.641826300	2.311556279	0.000000000	0.000000000
0.626000000	-1.631163314	2.309940675	0.000000000	0.000000000
0.626500000	-1.650873681	2.296046482	0.000000000	0.000000000
0.627000000	-1.632132677	2.275366753	0.000000000	0.000000000
0.627500000	-1.641826300	2.258241353	0.000000000	0.000000000
0.628000000	-1.625347140	2.220113102	0.000000000	0.000000000
0.628500000	-1.631809556	2.227221759	0.000000000	0.000000000
0.629000000	-1.624054657	2.246285884	0.000000000	0.000000000
0.629500000	-1.629224590	2.302185777	0.000000000	0.000000000
0.630000000	-1.637948850	2.303478260	0.000000000	0.000000000
0.630500000	-1.637625730	2.312848762	0.000000000	0.000000000
0.631000000	-1.645703749	2.292815275	0.000000000	0.000000000
0.631500000	-1.633748280	2.298631449	0.000000000	0.000000000
0.632000000	-1.652489285	2.276336116	0.000000000	0.000000000
0.632500000	-1.637302609	2.255979507	0.000000000	0.000000000
0.633000000	-1.647319353	2.242085314	0.000000000	0.000000000
0.633500000	-1.620500329	2.236915382	0.000000000	0.000000000
0.634000000	-1.634394522	2.258564474	0.000000000	0.000000000
0.634500000	-1.623085295	2.269873700	0.000000000	0.000000000
0.635000000	-1.633748280	2.307355709	0.000000000	0.000000000
0.635500000	-1.632132677	2.300247052	0.000000000	0.000000000
0.636000000	-1.642149420	2.315433728	0.000000000	0.000000000
0.636500000	-1.647965594	2.288614705	0.000000000	0.000000000
0.637000000	-1.642149420	2.287968463	0.000000000	0.000000000
0.637500000	-1.648934956	2.252748300	0.000000000	0.000000000
0.638000000	-1.635687005	2.258887594	0.000000000	0.000000000
0.638500000	-1.648934956	2.256948870	0.000000000	0.000000000
0.639000000	-1.629547710	2.261795681	0.000000000	0.000000000
0.639500000	-1.635687005	2.259210715	0.000000000	0.000000000
0.640000000	-1.615976638	2.275689874	0.000000000	0.000000000
0.640500000	-1.642472541	2.322865506	0.000000000	0.000000000
0.641000000	-1.644411266	2.331266646	0.000000000	0.000000000
0.641500000	-1.662182908	2.328035438	0.000000000	0.000000000
0.642000000	-1.649904319	2.273428029	0.000000000	0.000000000
0.642500000	-1.642795662	2.268581217	0.000000000	0.000000000
0.643000000	-1.637948850	2.246932126	0.000000000	0.000000000
0.643500000	-1.632132677	2.260826319	0.000000000	0.000000000
0.644000000	-1.639887575	2.245962764	0.000000000	0.000000000
0.644500000	-1.625670261	2.271812425	0.000000000	0.000000000
0.645000000	-1.638918213	2.289907188	0.000000000	0.000000000
0.645500000	-1.623085295	2.313818125	0.000000000	0.000000000
0.646000000	-1.647965594	2.319311178	0.000000000	0.000000000
0.646500000	-1.638918213	2.308001951	0.000000000	0.000000000
0.647000000	-1.661213546	2.304770743	0.000000000	0.000000000
0.647500000	-1.649904319	2.263411285	0.000000000	0.000000000
0.648000000	-1.652489285	2.235299778	0.000000000	0.000000000
0.648500000	-1.634394522	2.200725856	0.000000000	0.000000000
0.649000000	-1.628578348	2.246285884	0.000000000	0.000000000
0.649500000	-1.631486435	2.279244203	0.000000000	0.000000000
0.650000000	-1.630840193	2.316403091	0.000000000	0.000000000
0.650500000	-1.643765024	2.295400241	0.000000000	0.000000000
0.651000000	-1.633102039	2.303801381	0.000000000	0.000000000
0.651500000	-1.647319353	2.301216415	0.000000000	0.000000000
0.652000000	-1.630840193	2.295400241	0.000000000	0.000000000
0.652500000	-1.651843043	2.266642493	0.000000000	0.000000000
0.653000000	-1.633425160	2.241115952	0.000000000	0.000000000
0.653500000	-1.638595092	2.241115952	0.000000000	0.000000000
0.654000000	-1.619530967	2.237884744	0.000000000	0.000000000
0.654500000	-1.625347140	2.268581217	0.000000000	0.000000000
0.655000000	-1.619854087	2.275043633	0.000000000	0.000000000
0.655500000	-1.626316503	2.310910038	0.000000000	0.000000000
0.656000000	-1.633748280	2.302508898	0.000000000	0.000000000
0.656500000	-1.638271971	2.315110608	0.000000000	0.000000000
0.657000000	-1.652166164	2.284737256	0.000000000	0.000000000
0.657500000	-1.634394522	2.273751150	0.000000000	0.000000000
0.658000000	-1.645057507	2.255656387	0.000000000	0.000000000
0.658500000	-1.625347140	2.256302628	0.000000000	0.000000000
0.659000000	-1.639564454	2.252102058	0.000000000	0.000000000
0.659500000	-1.618238484	2.241762194	0.000000000	0.000000000
0.660000000	-1.633102039	2.274074270	0.000000000	0.000000000
0.660500000	-1.626316503	2.298631449	0.000000000	0.000000000
0.661000000	-1.645703749	2.335790337	0.000000000	0.000000000
0.661500000	-1.643118783	2.308325072	0.000000000	0.000000000
0.662000000	-1.647642473	2.301216415	0.000000000	0.000000000
0.662500000	-1.650873681	2.264057527	0.000000000	0.000000000
0.663000000	-1.644734386	2.267934976	0.000000000	0.000000000
0.663500000	-1.649258077	2.245316522	0.000000000	0.000000000
0.664000000	-1.631809556	2.251455817	0.000000000	0.000000000
0.664500000	-1.643118783	2.256948870	0.000000000	0.000000000
0.665000000	-1.627608986	2.284091014	0.000000000	0.000000000
0.665500000	-1.645380628	2.309294434	0.000000000	0.000000000
0.666000000	-1.629870831	2.318664936	0.000000000	0.000000000
0.666500000	-1.652812406	2.332236008	0.000000000	0.000000000
0.667000000	-1.646996232	2.308971313	0.000000000	0.000000000
0.667500000	-1.657982338	2.295723362	0.000000000	0.000000000
0.668000000	-1.645703749	2.239823469	0.000000000	0.000000000
0.668500000	-1.643118783	2.233684175	0.000000000	0.000000000
0.669000000	-1.642149420	2.230129846	0.000000000	0.000000000
0.669500000	-1.630193952	2.283444773	0.000000000	0.000000000
0.670000000	-1.636656367	2.292492154	0.000000000	0.000000000
0.670500000	-1.627608986	2.308648192	0.000000000	0.000000000
0.671000000	-1.648288715	2.310263796	0.000000000	0.000000000
0.671500000	-1.636333246	2.323834868	0.000000000	0.000000000
0.672000000	-1.658305459	2.317049332	0.000000000	0.000000000
0.672500000	-1.648288715	2.283444773	0.000000000	0.000000000
0.673000000	-1.665414115	2.265996251	0.000000000	0.000000000
0.673500000	-1.643441903	2.242085314	0.000000000	0.000000000
0.674000000	-1.641826300	2.255656387	0.000000000	0.000000000
0.674500000	-1.629224590	2.247901488	0.000000000	0.000000000
0.675000000	-1.632778918	2.286999101	0.000000000	0.000000000
0.675500000	-1.639241333	2.293461516	0.000000000	0.000000000
0.676000000	-1.640856937	2.326096714	0.000000000	0.000000000
0.676500000	-1.653458647	2.311879400	0.000000000	0.000000000
0.677000000	-1.642795662	2.315110608	0.000000000	0.000000000
0.677500000	-1.658628579	2.289584067	0.000000000	0.000000000
0.678000000	-1.642795662	2.279890444	0.000000000	0.000000000
0.678500000	-1.658628579	2.265996251	0.000000000	0.000000000
0.679000000	-1.630840193	2.243700918	0.000000000	0.000000000
0.679500000	-1.634394522	2.250486454	0.000000000	0.000000000
0.680000000	-1.624054657	2.265026889	0.000000000	0.000000000
0.680500000	-1.647642473	2.319311178	0.000000000	0.000000000
0.681000000	-1.652812406	2.326419835	0.000000000	0.000000000
0.681500000	-1.657012976	2.341283390	0.000000000	0.000000000
0.682000000	-1.657659217	2.305740105	0.000000000	0.000000000
0.682500000	-1.652166164	2.301216415	0.000000000	0.000000000
0.683000000	-1.663152270	2.268904338	0.000000000	0.000000000
0.683500000	-1.645057507	2.263088164	0.000000000	0.000000000
0.684000000	-1.651519923	2.247578367	0.000000000	0.000000000
0.684500000	-1.630517073	2.253717662	0.000000000	0.000000000
0.685000000	-1.647965594	2.273428029	0.000000000	0.000000000
0.685500000	-1.631486435	2.295723362	0.000000000	0.000000000
0.686000000	-1.649581198	2.327389197	0.000000000	0.000000000
0.686500000	-1.641826300	2.319957419	0.000000000	0.000000000
0.687000000	-1.658951700	2.326096714	0.000000000	0.000000000
0.687500000	-1.655074251	2.284414135	0.000000000	0.000000000
0.688000000	-1.655397372	2.266319372	0.000000000	0.000000000
0.688500000	-1.652166164	2.223021189	0.000000000	0.000000000
0.689000000	-1.639241333	2.244024039	0.000000000	0.000000000
0.689500000	-1.641503179	2.259533836	0.000000000	0.000000000
0.690000000	-1.627285865	2.290230309	0.000000000	0.000000000
0.690500000	-1.643441903	2.285060376	0.000000000	0.000000000
0.691000000	-1.629547710	2.296369603	0.000000000	0.000000000
0.691500000	-1.651843043	2.314464366	0.000000000	0.000000000
0.692000000	-1.639241333	2.310586917	0.000000000	0.000000000
0.692500000	-1.657659217	2.302185777	0.000000000	0.000000000
0.693000000	-1.641180058	2.261149440	0.000000000	0.000000000
0.693500000	-1.646673111	2.254687024	0.000000000	0.000000000
0.694000000	-1.638271971	2.227544880	0.000000000	0.000000000
0.694500000	-1.635363884	2.249517092	0.000000000	0.000000000
0.695000000	-1.633425160	2.252425179	0.000000000	0.000000000
0.695500000	-1.627932107	2.294430879	0.000000000	0.000000000
0.696000000	-1.639241333	2.297015845	0.000000000	0.000000000
0.696500000	-1.629547710	2.313171883	0.000000000	0.000000000
0.697000000	-1.648288715	2.305093864	0.000000000	0.000000000
0.697500000	-1.637625730	2.298631449	0.000000000	0.000000000
0.698000000	-1.658951700	2.288937826	0.000000000	0.000000000
0.698500000	-1.640856937	2.265026889	0.000000000	0.000000000
0.699000000	-1.647319353	2.247901488	0.000000000	0.000000000
0.699500000	-1.627932107	2.219143740	0.000000000	0.000000000
0.700000000	-1.631163314	2.248870851	0.000000000	0.000000000
0.700500000	-1.622762174	2.271166183	0.000000000	0.000000000
0.701000000	-1.629224590	2.324481110	0.000000000	0.000000000
0.701500000	-1.638271971	2.315756849	0.000000000	0.000000000
0.702000000	-1.638271971	2.318664936	0.000000000	0.000000000
0.702500000	-1.646673111	2.287645343	0.000000000	0.000000000
0.703000000	-1.631163314	2.282152289	0.000000000	0.000000000
0.703500000	-1.650873681	2.255333266	0.000000000	0.000000000
0.704000000	-1.635363884	2.238207865	0.000000000	0.000000000
0.704500000	-1.640210696	2.234653537	0.000000000	0.000000000
0.705000000	-1.615976638	2.251778937	0.000000000	0.000000000
0.705500000	-1.634717643	2.288937826	0.000000000	0.000000000
0.706000000	-1.628578348	2.297662086	0.000000000	0.000000000
0.706500000	-1.639887575	2.324481110	0.000000000	0.000000000
0.707000000	-1.636333246	2.309617555	0.000000000	0.000000000
0.707500000	-1.643118783	2.308648192	0.000000000	0.000000000
0.708000000	-1.648288715	2.250809575	0.000000000	0.000000000
0.708500000	-1.637625730	2.232068571	0.000000000	0.000000000
0.709000000	-1.639241333	2.219143740	0.000000000	0.000000000
0.709500000	-1.621146570	2.256625749	0.000000000	0.000000000
0.710000000	-1.634394522	2.263734406	0.000000000	0.000000000
0.710500000	-1.613714793	2.267611855	0.000000000	0.000000000
0.711000000	-1.634071401	2.283767893	0.000000000	0.000000000
0.711500000	-1.625993382	2.305093864	0.000000000	0.000000000
0.712000000	-1.649258077	2.323188627	0.000000000	0.000000000
0.712500000	-1.635687005	2.289584067	0.000000000	0.000000000
0.713000000	-1.641180058	2.274074270	0.000000000	0.000000000
0.713500000	-1.634717643	2.237884744	0.000000000	0.000000000
0.714000000	-1.634717643	2.242731556	0.000000000	0.000000000
0.714500000	-1.629547710	2.222374948	0.000000000	0.000000000
0.715000000	-1.613391672	2.246285884	0.000000000	0.000000000
0.715500000	-1.622115933	2.254363904	0.000000000	0.000000000
0.716000000	-1.614684155	2.290553429	0.000000000	0.000000000
0.716500000	-1.634717643	2.298308328	0.000000000	0.000000000
0.717000000	-1.623085295	2.301539535	0.000000000	0.000000000
0.717500000	-1.644088145	2.299277690	0.000000000	0.000000000
0.718000000	-1.632778918	2.288614705	0.000000000	0.000000000
0.718500000	-1.646996232	2.276012995	0.000000000	0.000000000
0.719000000	-1.626316503	2.224313672	0.000000000	0.000000000
0.719500000	-1.625024020	2.214620049	0.000000000	0.000000000
0.720000000	-1.616299759	2.214943170	0.000000000	0.000000000
0.720500000	-1.621469691	2.273751150	0.000000000	0.000000000
0.721000000	-1.625024020	2.287968463	0.000000000	0.000000000
0.721500000	-1.617269121	2.314141245	0.000000000	0.000000000
0.722000000	-1.633748280	2.296369603	0.000000000	0.000000000
0.722500000	-1.630193952	2.297015845	0.000000000	0.000000000
0.723000000	-1.650227439	2.273104908	0.000000000	0.000000000
0.723500000	-1.628255227	2.254687024	0.000000000	0.000000000
0.724000000	-1.642472541	2.237238503	0.000000000	0.000000000
0.724500000	-1.619854087	2.218174378	0.000000000	0.000000000
0.725000000	-1.626639623	2.234653537	0.000000000	0.000000000
0.725500000	-1.603374928	2.242731556	0.000000000	0.000000000
0.726000000	-1.613391672	2.283121652	0.000000000	0.000000000
0.726500000	-1.614361034	2.284091014	0.000000000	0.000000000
0.727000000	-1.621792812	2.310586917	0.000000000	0.000000000
0.727500000	-1.629224590	2.286675980	0.000000000	0.000000000
0.728000000	-1.626962744	2.275366753	0.000000000	0.000000000
0.728500000	-1.641180058	2.227544880	0.000000000	0.000000000
0.729000000	-1.621792812	2.226575518	0.000000000	0.000000000
0.729500000	-1.629547710	2.236269141	0.000000000	0.000000000
0.730000000	-1.605636774	2.254687024	0.000000000	0.000000000
0.730500000	-1.619530967	2.254687024	0.000000000	0.000000000
0.731000000	-1.601113083	2.257271990	0.000000000	0.000000000
0.731500000	-1.618238484	2.296692724	0.000000000	0.000000000
0.732000000	-1.614037914	2.304447622	0.000000000	0.000000000
0.732500000	-1.630193952	2.308325072	0.000000000	0.000000000
0.733000000	-1.628578348	2.263411285	0.000000000	0.000000000
0.733500000	-1.629224590	2.252748300	0.000000000	0.000000000
0.734000000	-1.630840193	2.223990552	0.000000000	0.000000000
0.734500000	-1.620177208	2.232068571	0.000000000	0.000000000
0.735000000	-1.623731537	2.220759344	0.000000000	0.000000000
0.735500000	-1.604667411	2.248870851	0.000000000	0.000000000
0.736000000	-1.618884725	2.269227459	0.000000000	0.000000000
0.736500000	-1.608867981	2.294753999	0.000000000	0.000000000
0.737000000	-1.635363884	2.303801381	0.000000000	0.000000000
0.737500000	-1.625993382	2.297662086	0.000000000	0.000000000
0.738000000	-1.643765024	2.305416985	0.000000000	0.000000000
0.738500000	-1.629547710	2.274397391	0.000000000	0.000000000
0.739000000	-1.636333246	2.250809575	0.000000000	0.000000000
0.739500000	-1.624054657	2.200725856	0.000000000	0.000000000
0.740000000	-1.617269121	2.226898638	0.000000000	0.000000000
0.740500000	-1.615653517	2.241762194	0.000000000	0.000000000
0.741000000	-1.611776068	2.288614705	0.000000000	0.000000000
0.741500000	-1.632778918	2.290230309	0.000000000	0.000000000
0.742000000	-1.622762174	2.309294434	0.000000000	0.000000000
0.742500000	-1.641180058	2.302508898	0.000000000	0.000000000
0.743000000	-1.627932107	2.289260946	0.000000000	0.000000000
0.743500000	-1.648611836	2.265673130	0.000000000	0.000000000
0.744000000	-1.627285865	2.237561624	0.000000000	0.000000000
0.744500000	-1.632455797	2.233684175	0.000000000	0.000000000
0.745000000	-1.614037914	2.218174378	0.000000000	0.000000000
0.745500000	-1.618884725	2.245962764	0.000000000	0.000000000
0.746000000	-1.610483585	2.257595111	0.000000000	0.000000000
0.746500000	-1.615330397	2.302832019	0.000000000	0.000000000
0.747000000	-1.629870831	2.301216415	0.000000000	0.000000000
0.747500000	-1.631809556	2.313495004	0.000000000	0.000000000
0.748000000	-1.641503179	2.276336116	0.000000000	0.000000000
0.748500000	-1.624700899	2.254040783	0.000000000	0.000000000
0.749000000	-1.636333246	2.235946020	0.000000000	0.000000000
0.749500000	-1.618238484	2.245316522	0.000000000	0.000000000
0.750000000	-1.632455797	2.249840213	0.000000000	0.000000000
0.750500000	-1.609191102	2.237561624	0.000000000	0.000000000
0.751000000	-1.619207846	2.256302628	0.000000000	0.000000000
0.751500000	-1.608221740	2.275043633	0.000000000	0.000000000
0.752000000	-1.625024020	2.320603661	0.000000000	0.000000000
0.752500000	-1.626639623	2.300247052	0.000000000	0.000000000
0.753000000	-1.629870831	2.291845912	0.000000000	0.000000000
0.753500000	-1.632132677	2.250486454	0.000000000	0.000000000
0.754000000	-1.624700899	2.251132696	0.000000000	0.000000000
0.754500000	-1.628255227	2.225929276	0.000000000	0.000000000
0.755000000	-1.610806706	2.230776088	0.000000000	0.000000000
0.755500000	-1.624054657	2.230776088	0.000000000	0.000000000
0.756000000	-1.605636774	2.252748300	0.000000000	0.000000000
0.756500000	-1.626639623	2.276012995	0.000000000	0.000000000
0.757000000	-1.615653517	2.287322222	0.000000000	0.000000000
0.757500000	-1.636656367	2.312202521	0.000000000	0.000000000
0.758000000	-1.627285865	2.305740105	0.000000000	0.000000000
0.758500000	-1.636656367	2.305416985	0.000000000	0.000000000
0.759000000	-1.634071401	2.244993401	0.000000000	0.000000000
0.759500000	-1.634071401	2.223021189	0.000000000	0.000000000
0.760000000	-1.631163314	2.206542030	0.000000000	0.000000000
0.760500000	-1.612745431	2.248547730	0.000000000	0.000000000
0.761000000	-1.617269121	2.261795681	0.000000000	0.000000000
0.761500000	-1.605313653	2.287645343	0.000000000	0.000000000
0.762000000	-1.630517073	2.297338966	0.000000000	0.000000000
0.762500000	-1.625347140	2.310910038	0.000000000	0.000000000
0.763000000	-1.645703749	2.306063226	0.000000000	0.000000000
0.763500000	-1.629224590	2.277628599	0.000000000	0.000000000
0.764000000	-1.643765024	2.261472560	0.000000000	0.000000000
0.764500000	-1.629870831	2.226898638	0.000000000	0.000000000
0.765000000	-1.633425160	2.235946020	0.000000000	0.000000000
0.765500000	-1.621146570	2.224313672	0.000000000	0.000000000
0.766000000	-1.616946000	2.259533836	0.000000000	0.000000000
0.766500000	-1.622115933	2.268904338	0.000000000	0.000000000
0.767000000	-1.621469691	2.310586917	0.000000000	0.000000000
0.767500000	-1.632778918	2.302832019	0.000000000	0.000000000
0.768000000	-1.620823450	2.291199671	0.000000000	0.000000000
0.768500000	-1.640210696	2.257918232	0.000000000	0.000000000
0.769000000	-1.624377778	2.246932126	0.000000000	0.000000000
0.769500000	-1.640210696	2.250163334	0.000000000	0.000000000
0.770000000	-1.618561604	2.234653537	0.000000000	0.000000000
0.770500000	-1.627608986	2.232714812	0.000000000	0.000000000
0.771000000	-1.610483585	2.227221759	0.000000000	0.000000000
0.771500000	-1.616299759	2.277305478	0.000000000	0.000000000
0.772000000	-1.614684155	2.292492154	0.000000000	0.000000000
0.772500000	-1.619530967	2.315756849	0.000000000	0.000000000
0.773000000	-1.628578348	2.285706618	0.000000000	0.000000000
0.773500000	-1.624054657	2.285060376	0.000000000	0.000000000
0.774000000	-1.635363884	2.252102058	0.000000000	0.000000000
0.774500000	-1.617592242	2.239500348	0.000000000	0.000000000
0.775000000	-1.629547710	2.216881895	0.000000000	0.000000000
0.775500000	-1.606929257	2.224636793	0.000000000	0.000000000
0.776000000	-1.622115933	2.250809575	0.000000000	0.000000000
0.776500000	-1.608221740	2.264057527	0.000000000	0.000000000
0.777000000	-1.626639623	2.289584067	0.000000000	0.000000000
0.777500000	-1.621146570	2.291199671	0.000000000	0.000000000
0.778000000	-1.638918213	2.327389197	0.000000000	0.000000000
0.778500000	-1.638918213	2.308648192	0.000000000	0.000000000
0.779000000	-1.639241333	2.284091014	0.000000000	0.000000000
0.779500000	-1.636333246	2.211711962	0.000000000	0.000000000
0.780000000	-1.617592242	2.213327566	0.000000000	0.000000000
0.780500000	-1.620823450	2.225283035	0.000000000	0.000000000
0.781000000	-1.605959894	2.264057527	0.000000000	0.000000000
0.781500000	-1.624700899	2.272781787	0.000000000	0.000000000
0.782000000	-1.611776068	2.296692724	0.000000000	0.000000000
0.782500000	-1.631809556	2.317695574	0.000000000	0.000000000
0.783000000	-1.623408416	2.314787487	0.000000000	0.000000000
0.783500000	-1.645703749	2.299277690	0.000000000	0.000000000
0.784000000	-1.635687005	2.256948870	0.000000000	0.000000000
0.784500000	-1.636010126	2.249840213	0.000000000	0.000000000
0.785000000	-1.625347140	2.223667431	0.000000000	0.000000000
0.785500000	-1.618884725	2.240146590	0.000000000	0.000000000
0.786000000	-1.621469691	2.239823469	0.000000000	0.000000000
0.786500000	-1.615653517	2.282475410	0.000000000	0.000000000
0.787000000	-1.628255227	2.291845912	0.000000000	0.000000000
0.787500000	-1.621792812	2.312202521	0.000000000	0.000000000
0.788000000	-1.644411266	2.299600811	0.000000000	0.000000000
0.788500000	-1.632778918	2.283444773	0.000000000	0.000000000
0.789000000	-1.650873681	2.270519942	0.000000000	0.000000000
0.789500000	-1.633748280	2.261795681	0.000000000	0.000000000
0.790000000	-1.643765024	2.261472560	0.000000000	0.000000000
0.790500000	-1.622439054	2.226575518	0.000000000	0.000000000
0.791000000	-1.624377778	2.238530986	0.000000000	0.000000000
0.791500000	-1.614684155	2.249517092	0.000000000	0.000000000
0.792000000	-1.616946000	2.303155139	0.000000000	0.000000000
0.792500000	-1.622762174	2.303155139	0.000000000	0.000000000
0.793000000	-1.622439054	2.308001951	0.000000000	0.000000000
0.793500000	-1.642472541	2.278921082	0.000000000	0.000000000
0.794000000	-1.633102039	2.277628599	0.000000000	0.000000000
0.794500000	-1.642795662	2.255010145	0.000000000	0.000000000
0.795000000	-1.617592242	2.239500348	0.000000000	0.000000000
0.795500000	-1.628578348	2.229483605	0.000000000	0.000000000
0.796000000	-1.612099189	2.234007295	0.000000000	0.000000000
0.796500000	-1.622115933	2.264380647	0.000000000	0.000000000
0.797000000	-1.608221740	2.272135546	0.000000000	0.000000000
0.797500000	-1.619530967	2.307678830	0.000000000	0.000000000
0.798000000	-1.625670261	2.311879400	0.000000000	0.000000000
0.798500000	-1.632778918	2.330620404	0.000000000	0.000000000
0.799000000	-1.636979488	2.277305478	0.000000000	0.000000000
0.799500000	-1.628901469	2.240792831	0.000000000	0.000000000
0.800000000	-1.636010126	2.206218909	0.000000000	0.000000000
0.800500000	-1.614684155	2.228191121	0.000000000	0.000000000
0.801000000	-1.625347140	2.242085314	0.000000000	0.000000000
0.801500000	-1.607575498	2.261795681	0.000000000	0.000000000
0.802000000	-1.632132677	2.288614705	0.000000000	0.000000000
0.802500000	-1.620500329	2.303478260	0.000000000	0.000000000
0.803000000	-1.636333246	2.319957419	0.000000000	0.000000000
0.803500000	-1.628255227	2.290876550	0.000000000	0.000000000
0.804000000	-1.643118783	2.284414135	0.000000000	0.000000000
0.804500000	-1.638595092	2.244347160	0.000000000	0.000000000
0.805000000	-1.632778918	2.246609005	0.000000000	0.000000000
0.805500000	-1.628901469	2.223990552	0.000000000	0.000000000
0.806000000	-1.616946000	2.242731556	0.000000000	0.000000000
0.806500000	-1.624377778	2.246285884	0.000000000	0.000000000
0.807000000	-1.608867981	2.282152289	0.000000000	0.000000000
0.807500000	-1.628255227	2.298954569	0.000000000	0.000000000
0.808000000	-1.621792812	2.301539535	0.000000000	0.000000000
0.808500000	-1.647319353	2.288937826	0.000000000	0.000000000
0.809000000	-1.632132677	2.269873700	0.000000000	0.000000000
0.809500000	-1.643118783	2.276982357	0.000000000	0.000000000
0.810000000	-1.629547710	2.251132696	0.000000000	0.000000000
0.810500000	-1.635363884	2.240792831	0.000000000	0.000000000
0.811000000	-1.624700899	2.213650687	0.000000000	0.000000000
0.811500000	-1.616622880	2.253717662	0.000000000	0.000000000
0.812000000	-1.622115933	2.273104908	0.000000000	0.000000000
0.812500000	-1.619530967	2.308971313	0.000000000	0.000000000
0.813000000	-1.636010126	2.297662086	0.000000000	0.000000000
0.813500000	-1.626639623	2.301539535	0.000000000	0.000000000
0.814000000	-1.648611836	2.282798531	0.000000000	0.000000000
0.814500000	-1.630193952	2.264057527	0.000000000	0.000000000
0.815000000	-1.638918213	2.239500348	0.000000000	0.000000000
0.815500000	-1.614037914	2.215589412	0.000000000	0.000000000
0.816000000	-1.624700899	2.235622899	0.000000000	0.000000000
0.816500000	-1.614684155	2.239500348	0.000000000	0.000000000
0.817000000	-1.621792812	2.277628599	0.000000000	0.000000000
0.817500000	-1.616946000	2.283444773	0.000000000	0.000000000
0.818000000	-1.624054657	2.329004801	0.000000000	0.000000000
0.818500000	-1.636979488	2.321896144	0.000000000	0.000000000
0.819000000	-1.636656367	2.305740105	0.000000000	0.000000000
0.819500000	-1.644734386	2.242085314	0.000000000	0.000000000
0.820000000	-1.624377778	2.228514242	0.000000000	0.000000000
0.820500000	-1.634717643	2.228837363	0.000000000	0.000000000
0.821000000	-1.613391672	2.242085314	0.000000000	0.000000000
0.821500000	-1.627285865	2.252425179	0.000000000	0.000000000
0.822000000	-1.613391672	2.267288734	0.000000000	0.000000000
0.822500000	-1.632778918	2.306063226	0.000000000	0.000000000
0.823000000	-1.625670261	2.307032589	0.000000000	0.000000000
0.823500000	-1.637302609	2.314787487	0.000000000	0.000000000
0.824000000	-1.634071401	2.280536686	0.000000000	0.000000000
0.824500000	-1.637302609	2.277305478	0.000000000	0.000000000
0.825000000	-1.638595092	2.239177228	0.000000000	0.000000000
0.825500000	-1.623085295	2.231422329	0.000000000	0.000000000
0.826000000	-1.629547710	2.217205015	0.000000000	0.000000000
0.826500000	-1.614037914	2.248224609	0.000000000	0.000000000
0.827000000	-1.629870831	2.274397391	0.000000000	0.000000000
0.827500000	-1.614361034	2.292169033	0.000000000	0.000000000
0.828000000	-1.635687005	2.294430879	0.000000000	0.000000000
0.828500000	-1.625024020	2.284737256	0.000000000	0.000000000
0.829000000	-1.640210696	2.296692724	0.000000000	0.000000000
0.829500000	-1.631486435	2.280213565	0.000000000	0.000000000
0.830000000	-1.642795662	2.269873700	0.000000000	0.000000000
0.830500000	-1.638595092	2.219466861	0.000000000	0.000000000
0.831000000	-1.629224590	2.225283035	0.000000000	0.000000000
0.831500000	-1.620177208	2.223344310	0.000000000	0.000000000
0.832000000	-1.610160464	2.271489304	0.000000000	0.000000000
0.832500000	-1.627285865	2.285060376	0.000000000	0.000000000
0.833000000	-1.620177208	2.302508898	0.000000000	0.000000000
0.833500000	-1.640856937	2.295400241	0.000000000	0.000000000
0.834000000	-1.629870831	2.292492154	0.000000000	0.000000000
0.834500000	-1.648611836	2.280859806	0.000000000	0.000000000
0.835000000	-1.628578348	2.253071421	0.000000000	0.000000000
0.835500000	-1.636010126	2.241115952	0.000000000	0.000000000
0.836000000	-1.619530967	2.215589412	0.000000000	0.000000000
0.836500000	-1.622762174	2.236915382	0.000000000	0.000000000
0.837000000	-1.614684155	2.238854107	0.000000000	0.000000000
0.837500000	-1.618238484	2.284414135	0.000000000	0.000000000
0.838000000	-1.628901469	2.303801381	0.000000000	0.000000000
0.838500000	-1.627285865	2.336436578	0.000000000	0.000000000
0.839000000	-1.639241333	2.300893294	0.000000000	0.000000000
0.839500000	-1.623085295	2.262118802	0.000000000	0.000000000
0.840000000	-1.639887575	2.227221759	0.000000000	0.000000000
0.840500000	-1.624054657	2.230452967	0.000000000	0.000000000
0.841000000	-1.640533816	2.239177228	0.000000000	0.000000000
0.841500000	-1.616946000	2.233361054	0.000000000	0.000000000
0.842000000	-1.626316503	2.257595111	0.000000000	0.000000000
0.842500000	-1.616946000	2.273104908	0.000000000	0.000000000
0.843000000	-1.630840193	2.317372453	0.000000000	0.000000000
0.843500000	-1.630840193	2.301216415	0.000000000	0.000000000
0.844000000	-1.634394522	2.305093864	0.000000000	0.000000000
0.844500000	-1.640856937	2.270843063	0.000000000	0.000000000
0.845000000	-1.631486435	2.260180077	0.000000000	0.000000000
0.845500000	-1.637948850	2.224959914	0.000000000	0.000000000
0.846000000	-1.615653517	2.223344310	0.000000000	0.000000000
0.846500000	-1.626962744	2.227868001	0.000000000	0.000000000
0.847000000	-1.608544861	2.250486454	0.000000000	0.000000000
0.847500000	-1.621146570	2.269227459	0.000000000	0.000000000
0.848000000	-1.604344291	2.273751150	0.000000000	0.000000000
0.848500000	-1.627608986	2.297015845	0.000000000	0.000000000
0.849000000	-1.630517073	2.295723362	0.000000000	0.000000000
0.849500000	-1.646026869	2.310586917	0.000000000	0.000000000
0.850000000	-1.635363884	2.261149440	0.000000000	0.000000000
0.850500000	-1.626316503	2.235299778	0.000000000	0.000000000
0.851000000	-1.626962744	2.201048977	0.000000000	0.000000000
0.851500000	-1.619530967	2.229483605	0.000000000	0.000000000
0.852000000	-1.628901469	2.244347160	0.000000000	0.000000000
0.852500000	-1.607575498	2.276659236	0.000000000	0.000000000
0.853000000	-1.622762174	2.286675980	0.000000000	0.000000000
0.853500000	-1.612422310	2.294107758	0.000000000	0.000000000
0.854000000	-1.635040763	2.295077120	0.000000000	0.000000000
0.854500000	-1.619207846	2.274397391	0.000000000	0.000000000
0.855000000	-1.635687005	2.265673130	0.000000000	0.000000000
0.855500000	-1.625347140	2.232391691	0.000000000	0.000000000
0.856000000	-1.626316503	2.236592261	0.000000000	0.000000000
0.856500000	-1.613714793	2.214296929	0.000000000	0.000000000
0.857000000	-1.609837344	2.241762194	0.000000000	0.000000000
0.857500000	-1.616946000	2.248547730	0.000000000	0.000000000
0.858000000	-1.615007276	2.302832019	0.000000000	0.000000000
0.858500000	-1.627608986	2.317049332	0.000000000	0.000000000
0.859000000	-1.615976638	2.310263796	0.000000000	0.000000000
0.859500000	-1.636010126	2.264703768	0.000000000	0.000000000
0.860000000	-1.619530967	2.237884744	0.000000000	0.000000000
0.860500000	-1.632455797	2.236592261	0.000000000	0.000000000
0.861000000	-1.611452947	2.230776088	0.000000000	0.000000000
0.861500000	-1.624700899	2.234007295	0.000000000	0.000000000
0.862000000	-1.614684155	2.225929276	0.000000000	0.000000000
0.862500000	-1.625024020	2.268258097	0.000000000	0.000000000
0.863000000	-1.625024020	2.284091014	0.000000000	0.000000000
0.863500000	-1.631163314	2.315433728	0.000000000	0.000000000
0.864000000	-1.638271971	2.295723362	0.000000000	0.000000000
0.864500000	-1.630517073	2.296046482	0.000000000	0.000000000
0.865000000	-1.641503179	2.264380647	0.000000000	0.000000000
0.865500000	-1.622439054	2.245639643	0.000000000	0.000000000
0.866000000	-1.630840193	2.222374948	0.000000000	0.000000000
0.866500000	-1.609191102	2.224636793	0.000000000	0.000000000
0.867000000	-1.627285865	2.246609005	0.000000000	0.000000000
0.867500000	-1.612099189	2.257271990	0.000000000	0.000000000
0.868000000	-1.627608986	2.276336116	0.000000000	0.000000000
0.868500000	-1.617269121	2.268904338	0.000000000	0.000000000
0.869000000	-1.629224590	2.307678830	0.000000000	0.000000000
0.869500000	-1.631809556	2.301216415	0.000000000	0.000000000
0.870000000	-1.635687005	2.295400241	0.000000000	0.000000000
0.870500000	-1.633748280	2.229483605	0.000000000	0.000000000
0.871000000	-1.614684155	2.211388842	0.000000000	0.000000000
0.871500000	-1.619854087	2.199756494	0.000000000	0.000000000
0.872000000	-1.605313653	2.230776088	0.000000000	0.000000000
0.872500000	-1.619207846	2.248224609	0.000000000	0.000000000
0.873000000	-1.599174358	2.271489304	0.000000000	0.000000000
0.873500000	-1.619207846	2.288937826	0.000000000	0.000000000
0.874000000	-1.614361034	2.285383497	0.000000000	0.000000000
0.874500000	-1.638918213	2.289584067	0.000000000	0.000000000
0.875000000	-1.628255227	2.259210715	0.000000000	0.000000000
0.875500000	-1.632778918	2.255656387	0.000000000	0.000000000
0.876000000	-1.626962744	2.219789982	0.000000000	0.000000000
0.876500000	-1.621469691	2.226252397	0.000000000	0.000000000
0.877000000	-1.618238484	2.214296929	0.000000000	0.000000000
0.877500000	-1.610483585	2.254687024	0.000000000	0.000000000
0.878000000	-1.627285865	2.284414135	0.000000000	0.000000000
0.878500000	-1.619854087	2.324481110	0.000000000	0.000000000
0.879000000	-1.637948850	2.315433728	0.000000000	0.000000000
0.879500000	-1.623408416	2.279244203	0.000000000	0.000000000
0.880000000	-1.642472541	2.257271990	0.000000000	0.000000000
0.880500000	-1.625347140	2.243700918	0.000000000	0.000000000
0.881000000	-1.630193952	2.249193971	0.000000000	0.000000000
0.881500000	-1.615007276	2.216881895	0.000000000	0.000000000
0.882000000	-1.624377778	2.232391691	0.000000000	0.000000000
0.882500000	-1.623085295	2.240792831	0.000000000	0.000000000
0.883000000	-1.621146570	2.291845912	0.000000000	0.000000000
0.883500000	-1.625347140	2.292815275	0.000000000	0.000000000
0.884000000	-1.625024020	2.311879400	0.000000000	0.000000000
0.884500000	-1.643441903	2.297015845	0.000000000	0.000000000
0.885000000	-1.628578348	2.292815275	0.000000000	0.000000000
0.885500000	-1.645057507	2.259533836	0.000000000	0.000000000
0.886000000	-1.626639623	2.238207865	0.000000000	0.000000000
0.886500000	-1.638595092	2.232391691	0.000000000	0.000000000
0.887000000	-1.616946000	2.235622899	0.000000000	0.000000000
0.887500000	-1.629224590	2.256948870	0.000000000	0.000000000
0.888000000	-1.619530967	2.253071421	0.000000000	0.000000000
0.888500000	-1.632455797	2.287322222	0.000000000	0.000000000
0.889000000	-1.633748280	2.298954569	0.000000000	0.000000000
0.889500000	-1.636979488	2.331912888	0.000000000	0.000000000
0.890000000	-1.642472541	2.294430879	0.000000000	0.000000000
0.890500000	-1.628578348	2.264380647	0.000000000	0.000000000
0.891000000	-1.632455797	2.219466861	0.000000000	0.000000000
0.891500000	-1.616622880	2.223667431	0.000000000	0.000000000
0.892000000	-1.631809556	2.229160484	0.000000000	0.000000000
0.892500000	-1.611452947	2.247901488	0.000000000	0.000000000
0.893000000	-1.625670261	2.271812425	0.000000000	0.000000000
0.893500000	-1.612745431	2.283121652	0.000000000	0.000000000
0.894000000	-1.635687005	2.307032589	0.000000000	0.000000000
0.894500000	-1.629870831	2.292492154	0.000000000	0.000000000
0.895000000	-1.638595092	2.294107758	0.000000000	0.000000000
0.895500000	-1.631809556	2.252102058	0.000000000	0.000000000
0.896000000	-1.630840193	2.244993401	0.000000000	0.000000000
0.896500000	-1.628255227	2.209773238	0.000000000	0.000000000
0.897000000	-1.614361034	2.224313672	0.000000000	0.000000000
0.897500000	-1.621146570	2.230452967	0.000000000	0.000000000
0.898000000	-1.607252377	2.276012995	0.000000000	0.000000000
0.898500000	-1.624377778	2.304770743	0.000000000	0.000000000
0.899000000	-1.612745431	2.311879400	0.000000000	0.000000000
0.899500000	-1.638595092	2.291845912	0.000000000	0.000000000
0.900000000	-1.626962744	2.265350010	0.000000000	0.000000000
0.900500000	-1.641503179	2.271489304	0.000000000	0.000000000
0.901000000	-1.628901469	2.247255247	0.000000000	0.000000000
0.901500000	-1.634717643	2.239500348	0.000000000	0.000000000
0.902000000	-1.623408416	2.207511392	0.000000000	0.000000000
0.902500000	-1.615653517	2.242085314	0.000000000	0.000000000
0.903000000	-1.619530967	2.264057527	0.000000000	0.000000000
0.903500000	-1.615976638	2.306063226	0.000000000	0.000000000
0.904000000	-1.638595092	2.302185777	0.000000000	0.000000000
0.904500000	-1.629870831	2.308001951	0.000000000	0.000000000
0.905000000	-1.651196802	2.293138396	0.000000000	0.000000000
0.905500000	-1.630517073	2.269550580	0.000000000	0.000000000
0.906000000	-1.643441903	2.247578367	0.000000000	0.000000000
0.906500000	-1.621792812	2.222698068	0.000000000	0.000000000
0.907000000	-1.628255227	2.235946020	0.000000000	0.000000000
0.907500000	-1.612422310	2.231099208	0.000000000	0.000000000
0.908000000	-1.618561604	2.256302628	0.000000000	0.000000000
0.908500000	-1.619854087	2.257271990	0.000000000	0.000000000
0.909000000	-1.627285865	2.307355709	0.000000000	0.000000000
0.909500000	-1.639564454	2.315433728	0.000000000	0.000000000
0.910000000	-1.636979488	2.323188627	0.000000000	0.000000000
0.910500000	-1.646673111	2.265673130	0.000000000	0.000000000
0.911000000	-1.625670261	2.235299778	0.000000000	0.000000000
0.911500000	-1.632455797	2.217205015	0.000000000	0.000000000
0.912000000	-1.609837344	2.222698068	0.000000000	0.000000000
0.912500000	-1.624700899	2.238854107	0.000000000	0.000000000
0.913000000	-1.607252377	2.253394541	0.000000000	0.000000000
0.913500000	-1.621792812	2.286675980	0.000000000	0.000000000
0.914000000	-1.614361034	2.290230309	0.000000000	0.000000000
0.914500000	-1.631809556	2.312202521	0.000000000	0.000000000
0.915000000	-1.637948850	2.287645343	0.000000000	0.000000000
0.915500000	-1.646349990	2.284737256	0.000000000	0.000000000
0.916000000	-1.646026869	2.237884744	0.000000000	0.000000000
0.916500000	-1.623085295	2.225929276	0.000000000	0.000000000
0.917000000	-1.623731537	2.205249547	0.000000000	0.000000000
0.917500000	-1.606606136	2.226252397	0.000000000	0.000000000
0.918000000	-1.626962744	2.254040783	0.000000000	0.000000000
0.918500000	-1.611452947	2.286999101	0.000000000	0.000000000
0.919000000	-1.627608986	2.300247052	0.000000000	0.000000000
0.919500000	-1.613068551	2.279244203	0.000000000	0.000000000
0.920000000	-1.635040763	2.283121652	0.000000000	0.000000000
0.920500000	-1.630193952	2.265673130	0.000000000	0.000000000
0.921000000	-1.637948850	2.269550580	0.000000000	0.000000000
0.921500000	-1.630517073	2.224959914	0.000000000	0.000000000
0.922000000	-1.626316503	2.224636793	0.000000000	0.000000000
0.922500000	-1.626962744	2.219789982	0.000000000	0.000000000
0.923000000	-1.612745431	2.260826319	0.000000000	0.000000000
0.923500000	-1.622115933	2.274397391	0.000000000	0.000000000
0.924000000	-1.611129827	2.295723362	0.000000000	0.000000000
0.924500000	-1.637302609	2.293784637	0.000000000	0.000000000
0.925000000	-1.627932107	2.293784637	0.000000000	0.000000000
0.925500000	-1.647965594	2.288291584	0.000000000	0.000000000
0.926000000	-1.631486435	2.255333266	0.000000000	0.000000000
0.926500000	-1.638595092	2.238207865	0.000000000	0.000000000
0.927000000	-1.616299759	2.211065721	0.000000000	0.000000000
0.927500000	-1.616622880	2.231745450	0.000000000	0.000000000
0.928000000	-1.614684155	2.223021189	0.000000000	0.000000000
0.928500000	-1.615976638	2.255010145	0.000000000	0.000000000
0.929000000	-1.619530967	2.272458666	0.000000000	0.000000000
0.929500000	-1.613391672	2.324157989	0.000000000	0.000000000
0.930000000	-1.633748280	2.306063226	0.000000000	0.000000000
0.930500000	-1.624054657	2.274397391	0.000000000	0.000000000
0.931000000	-1.637302609	2.234007295	0.000000000	0.000000000
0.931500000	-1.612745431	2.220759344	0.000000000	0.000000000
0.932000000	-1.629547710	2.218497498	0.000000000	0.000000000
0.932500000	-1.614361034	2.208157634	0.000000000	0.000000000
0.933000000	-1.617592242	2.238854107	0.000000000	0.000000000
0.933500000	-1.599497479	2.255333266	0.000000000	0.000000000
0.934000000	-1.615007276	2.295723362	0.000000000	0.000000000
0.934500000	-1.621146570	2.283444773	0.000000000	0.000000000
0.935000000	-1.626316503	2.296369603	0.000000000	0.000000000
0.935500000	-1.634071401	2.267288734	0.000000000	0.000000000
0.936000000	-1.627608986	2.263088164	0.000000000	0.000000000
0.936500000	-1.636979488	2.227544880	0.000000000	0.000000000
0.937000000	-1.613391672	2.222374948	0.000000000	0.000000000
0.937500000	-1.619530967	2.218497498	0.000000000	0.000000000
0.938000000	-1.601759324	2.242085314	0.000000000	0.000000000
0.938500000	-1.622762174	2.276336116	0.000000000	0.000000000
0.939000000	-1.610483585	2.287645343	0.000000000	0.000000000
0.939500000	-1.628578348	2.295400241	0.000000000	0.000000000
0.940000000	-1.621469691	2.278921082	0.000000000	0.000000000
0.940500000	-1.632455797	2.297338966	0.000000000	0.000000000
0.941000000	-1.630840193	2.267288734	0.000000000	0.000000000
0.941500000	-1.632778918	2.251455817	0.000000000	0.000000000
0.942000000	-1.636333246	2.204603306	0.000000000	0.000000000
0.942500000	-1.619854087	2.222374948	0.000000000	0.000000000
0.943000000	-1.622439054	2.243377798	0.000000000	0.000000000
0.943500000	-1.607898619	2.281829169	0.000000000	0.000000000
0.944000000	-1.632132677	2.291199671	0.000000000	0.000000000
0.944500000	-1.619854087	2.296369603	0.000000000	0.000000000
0.945000000	-1.640210696	2.304124502	0.000000000	0.000000000
0.945500000	-1.627932107	2.288937826	0.000000000	0.000000000
0.946000000	-1.646673111	2.277628599	0.000000000	0.000000000
0.946500000	-1.632132677	2.240792831	0.000000000	0.000000000
0.947000000	-1.634717643	2.244347160	0.000000000	0.000000000
0.947500000	-1.623085295	2.221405585	0.000000000	0.000000000
0.948000000	-1.617269121	2.237238503	0.000000000	0.000000000
0.948500000	-1.622439054	2.227221759	0.000000000	0.000000000
0.949000000	-1.615007276	2.281506048	0.000000000	0.000000000
0.949500000	-1.633102039	2.314787487	0.000000000	0.000000000
0.950000000	-1.629547710	2.334497854	0.000000000	0.000000000
0.950500000	-1.651519923	2.299600811	0.000000000	0.000000000
0.951000000	-1.630517073	2.260826319	0.000000000	0.000000000
0.951500000	-1.639887575	2.246285884	0.000000000	0.000000000
0.952000000	-1.616946000	2.229806725	0.000000000	0.000000000
0.952500000	-1.628255227	2.231099208	0.000000000	0.000000000
0.953000000	-1.618884725	2.222374948	0.000000000	0.000000000
0.953500000	-1.623085295	2.261795681	0.000000000	0.000000000
0.954000000	-1.621792812	2.274074270	0.000000000	0.000000000
0.954500000	-1.626639623	2.308971313	0.000000000	0.000000000
0.955000000	-1.637625730	2.294107758	0.000000000	0.000000000
0.955500000	-1.629224590	2.301216415	0.000000000	0.000000000
0.956000000	-1.642149420	2.273428029	0.000000000	0.000000000
0.956500000	-1.628578348	2.260503198	0.000000000	0.000000000
0.957000000	-1.642795662	2.230129846	0.000000000	0.000000000
0.957500000	-1.615330397	2.219143740	0.000000000	0.000000000
0.958000000	-1.626639623	2.243377798	0.000000000	0.000000000
0.958500000	-1.608867981	2.261149440	0.000000000	0.000000000
0.959000000	-1.624700899	2.288614705	0.000000000	0.000000000
0.959500000	-1.617915363	2.277951720	0.000000000	0.000000000
0.960000000	-1.629547710	2.303478260	0.000000000	0.000000000
0.960500000	-1.628255227	2.293461516	0.000000000	0.000000000
0.961000000	-1.631809556	2.302185777	0.000000000	0.000000000
0.961500000	-1.637625730	2.249517092	0.000000000	0.000000000
0.962000000	-1.625670261	2.234007295	0.000000000	0.000000000
0.962500000	-1.634071401	2.215912532	0.000000000	0.000000000
0.963000000	-1.613391672	2.244670281	0.000000000	0.000000000
0.963500000	-1.626962744	2.262765044	0.000000000	0.000000000
0.964000000	-1.610160464	2.278274840	0.000000000	0.000000000
0.964500000	-1.630517073	2.294107758	0.000000000	0.000000000
0.965000000	-1.623085295	2.304124502	0.000000000	0.000000000
0.965500000	-1.646996232	2.318018695	0.000000000	0.000000000
0.966000000	-1.638918213	2.288614705	0.000000000	0.000000000
0.966500000	-1.643441903	2.271489304	0.000000000	0.000000000
0.967000000	-1.634394522	2.231745450	0.000000000	0.000000000
0.967500000	-1.626639623	2.239500348	0.000000000	0.000000000
0.968000000	-1.627932107	2.213650687	0.000000000	0.000000000
0.968500000	-1.615007276	2.229483605	0.000000000	0.000000000
0.969000000	-1.623731537	2.255979507	0.000000000	0.000000000
0.969500000	-1.613391672	2.318664936	0.000000000	0.000000000
0.970000000	-1.639887575	2.337405941	0.000000000	0.000000000
0.970500000	-1.626639623	2.310263796	0.000000000	0.000000000
0.971000000	-1.646349990	2.279244203	0.000000000	0.000000000
0.971500000	-1.630193952	2.258564474	0.000000000	0.000000000
0.972000000	-1.645380628	2.256302628	0.000000000	0.000000000
0.972500000	-1.633425160	2.219789982	0.000000000	0.000000000
0.973000000	-1.628578348	2.224959914	0.000000000	0.000000000
0.973500000	-1.616299759	2.226898638	0.000000000	0.000000000
0.974000000	-1.618884725	2.282152289	0.000000000	0.000000000
0.974500000	-1.631163314	2.287968463	0.000000000	0.000000000
0.975000000	-1.623408416	2.310263796	0.000000000	0.000000000
0.975500000	-1.635363884	2.295723362	0.000000000	0.000000000
0.976000000	-1.622762174	2.293461516	0.000000000	0.000000000
0.976500000	-1.644088145	2.262765044	0.000000000	0.000000000
0.977000000	-1.628901469	2.234330416	0.000000000	0.000000000
0.977500000	-1.640210696	2.228514242	0.000000000	0.000000000
0.978000000	-1.619854087	2.236269141	0.000000000	0.000000000
0.978500000	-1.629547710	2.269227459	0.000000000	0.000000000
0.979000000	-1.616946000	2.264057527	0.000000000	0.000000000
0.979500000	-1.622439054	2.281182927	0.000000000	0.000000000
0.980000000	-1.619854087	2.282475410	0.000000000	0.000000000
0.980500000	-1.626639623	2.320603661	0.000000000	0.000000000
0.981000000	-1.643118783	2.302508898	0.000000000	0.000000000
0.981500000	-1.636656367	2.286999101	0.000000000	0.000000000
0.982000000	-1.642472541	2.240469711	0.000000000	0.000000000
0.982500000	-1.622439054	2.232391691	0.000000000	0.000000000
0.983000000	-1.637625730	2.231099208	0.000000000	0.000000000
0.983500000	-1.616622880	2.244670281	0.000000000	0.000000000
0.984000000	-1.626962744	2.271489304	0.000000000	0.000000000
0.984500000	-1.613391672	2.286999101	0.000000000	0.000000000
0.985000000	-1.636656367	2.310910038	0.000000000	0.000000000
0.985500000	-1.633102039	2.298631449	0.000000000	0.000000000
0.986000000	-1.641826300	2.303155139	0.000000000	0.000000000
0.986500000	-1.635363884	2.268904338	0.000000000	0.000000000
0.987000000	-1.636333246	2.269227459	0.000000000	0.000000000
0.987500000	-1.639564454	2.233361054	0.000000000	0.000000000
0.988000000	-1.620177208	2.228514242	0.000000000	0.000000000
0.988500000	-1.625347140	2.212681325	0.000000000	0.000000000
0.989000000	-1.612745431	2.252425179	0.000000000	0.000000000
0.989500000	-1.636979488	2.296369603	0.000000000	0.000000000
0.990000000	-1.622762174	2.326742955	0.000000000	0.000000000
0.990500000	-1.642472541	2.318341815	0.000000000	0.000000000
0.991000000	-1.626962744	2.285706618	0.000000000	0.000000000
0.991500000	-1.644088145	2.281182927	0.000000000	0.000000000
0.992000000	-1.631486435	2.247901488	0.000000000	0.000000000
0.992500000	-1.631163314	2.234653537	0.000000000	0.000000000
0.993000000	-1.622762174	2.201695219	0.000000000	0.000000000
0.993500000	-1.615653517	2.235946020	0.000000000	0.000000000
0.994000000	-1.620177208	2.249517092	0.000000000	0.000000000
0.994500000	-1.615007276	2.287968463	0.000000000	0.000000000
0.995000000	-1.633425160	2.291199671	0.000000000	0.000000000
0.995500000	-1.624700899	2.307355709	0.000000000	0.000000000
0.996000000	-1.647319353	2.298631449	0.000000000	0.000000000
0.996500000	-1.635040763	2.279244203	0.000000000	0.000000000
0.997000000	-1.650227439	2.259533836	0.000000000	0.000000000
0.997500000	-1.626639623	2.234007295	0.000000000	0.000000000
0.998000000	-1.633102039	2.246609005	0.000000000	0.000000000
0.998500000	-1.618884725	2.242408435	0.000000000	0.000000000
0.999000000	-1.625024020	2.264380647	0.000000000	0.000000000
0.999500000	-1.623731537	2.251455817	0.000000000	0.000000000
[truncated: 18,000 more rows]
