# Supplementary material for: Detection of pyridine derivatives by SABRE hyperpolarization at zero field
Source: Commun Chem. 2023 Jun 22;6:131. doi: 10.1038/s42004-023-00928-z (PMC10287679; doi:10.1038/s42004-023-00928-z)
Supplement: Supplementary file 3 — Supplementary Data 1 [file 42004_2023_928_MOESM3_ESM.zip › Supplementary Data 1/SABRE_natural abundance/3-methylpyridine/3methylpyridin_104.dat]

0.000000000	-1.428243473	2.318341815	0.000000000	0.000000000
0.000500000	-1.396577638	2.279567323	0.000000000	0.000000000
0.001000000	-1.415964884	2.279567323	0.000000000	0.000000000
0.001500000	-1.404332536	2.267934976	0.000000000	0.000000000
0.002000000	-1.415318642	2.314787487	0.000000000	0.000000000
0.002500000	-1.409179348	2.332236008	0.000000000	0.000000000
0.003000000	-1.414349280	2.333528491	0.000000000	0.000000000
0.003500000	-1.417580488	2.270519942	0.000000000	0.000000000
0.004000000	-1.415318642	2.281506048	0.000000000	0.000000000
0.004500000	-1.430828439	2.296369603	0.000000000	0.000000000
0.005000000	-1.423719782	2.304447622	0.000000000	0.000000000
0.005500000	-1.440845183	2.254040783	0.000000000	0.000000000
0.006000000	-1.419519212	2.228514242	0.000000000	0.000000000
0.006500000	-1.437613975	2.248547730	0.000000000	0.000000000
0.007000000	-1.423719782	2.280213565	0.000000000	0.000000000
0.007500000	-1.439552700	2.301539535	0.000000000	0.000000000
0.008000000	-1.426950990	2.282475410	0.000000000	0.000000000
0.008500000	-1.437937096	2.303801381	0.000000000	0.000000000
0.009000000	-1.442783907	2.305740105	0.000000000	0.000000000
0.009500000	-1.457324342	2.320280540	0.000000000	0.000000000
0.010000000	-1.460878670	2.277628599	0.000000000	0.000000000
0.010500000	-1.451508168	2.264057527	0.000000000	0.000000000
0.011000000	-1.455708738	2.232068571	0.000000000	0.000000000
0.011500000	-1.434059647	2.146441568	0.000000000	0.000000000
0.012000000	-0.737411274	-1.502561249	0.000000000	0.000000000
0.012500000	3.863182200	-4.351840169	0.000000000	0.000000000
0.013000000	4.130403074	-4.470748611	0.000000000	0.000000000
0.013500000	4.111338949	-4.508230620	0.000000000	0.000000000
0.014000000	3.265085661	1.846585496	0.000000000	0.000000000
0.014500000	-3.377307937	3.970781415	0.000000000	0.000000000
0.015000000	1.089513540	-3.341441532	0.000000000	0.000000000
0.015500000	4.085489288	-4.451038244	0.000000000	0.000000000
0.016000000	0.912766481	2.325773593	0.000000000	0.000000000
0.016500000	-4.272352460	3.969488932	0.000000000	0.000000000
0.017000000	-3.065173276	0.306915044	0.000000000	0.000000000
0.017500000	3.842825592	-4.091404831	0.000000000	0.000000000
0.018000000	0.051326517	3.241497845	0.000000000	0.000000000
0.018500000	-4.350870806	3.973043261	0.000000000	0.000000000
0.019000000	-1.734238839	-0.292150858	0.000000000	0.000000000
0.019500000	3.925221387	-2.591155112	0.000000000	0.000000000
0.020000000	-0.255638211	3.542646400	0.000000000	0.000000000
0.020500000	-4.359271946	3.982413763	0.000000000	0.000000000
0.021000000	-1.682216395	0.009643938	0.000000000	0.000000000
0.021500000	3.508395599	-1.586895769	0.000000000	0.000000000
0.022000000	-0.821422673	3.454757551	0.000000000	0.000000000
0.022500000	-4.357656342	3.979505676	0.000000000	0.000000000
0.023000000	-2.100334667	1.023920025	0.000000000	0.000000000
0.023500000	1.705381721	-0.371638566	0.000000000	0.000000000
0.024000000	-1.063440127	3.260561971	0.000000000	0.000000000
0.024500000	-4.278814875	3.973366382	0.000000000	0.000000000
0.025000000	-2.170774994	1.567409154	0.000000000	0.000000000
0.025500000	0.543762565	0.474937842	0.000000000	0.000000000
0.026000000	-1.252142655	2.877986983	0.000000000	0.000000000
0.026500000	-3.512049296	3.786602579	0.000000000	0.000000000
0.027000000	-2.088379199	1.830429458	0.000000000	0.000000000
0.027500000	-0.194245265	1.051708410	0.000000000	0.000000000
0.028000000	-1.378482875	2.679267712	0.000000000	0.000000000
0.028500000	-2.948526679	3.316461863	0.000000000	0.000000000
0.029000000	-2.034741152	2.014285174	0.000000000	0.000000000
0.029500000	-0.722870839	1.439130210	0.000000000	0.000000000
0.030000000	-1.471218535	2.533863367	0.000000000	0.000000000
0.030500000	-2.574029711	2.979446904	0.000000000	0.000000000
0.031000000	-1.974963810	2.085371743	0.000000000	0.000000000
0.031500000	-1.070548784	1.657236727	0.000000000	0.000000000
0.032000000	-1.524533461	2.382965969	0.000000000	0.000000000
0.032500000	-2.291945282	2.740660657	0.000000000	0.000000000
0.033000000	-1.903231000	2.162274485	0.000000000	0.000000000
0.033500000	-1.288978422	1.890529920	0.000000000	0.000000000
0.034000000	-1.581725837	2.371333621	0.000000000	0.000000000
0.034500000	-2.119721913	2.635646408	0.000000000	0.000000000
0.035000000	-1.883520633	2.214620049	0.000000000	0.000000000
0.035500000	-1.447953840	1.999744740	0.000000000	0.000000000
0.036000000	-1.633748280	2.288291584	0.000000000	0.000000000
0.036500000	-1.985626795	2.473762904	0.000000000	0.000000000
0.037000000	-1.847654228	2.190385992	0.000000000	0.000000000
0.037500000	-1.532288360	2.054675270	0.000000000	0.000000000
0.038000000	-1.663152270	2.290876550	0.000000000	0.000000000
0.038500000	-1.894829860	2.455345020	0.000000000	0.000000000
0.039000000	-1.821804566	2.282152289	0.000000000	0.000000000
0.039500000	-1.593681305	2.145472205	0.000000000	0.000000000
0.040000000	-1.676723342	2.279890444	0.000000000	0.000000000
0.040500000	-1.834729397	2.354208220	0.000000000	0.000000000
0.041000000	-1.789492490	2.242731556	0.000000000	0.000000000
0.041500000	-1.632455797	2.127700563	0.000000000	0.000000000
0.042000000	-1.671876531	2.232714812	0.000000000	0.000000000
0.042500000	-1.789492490	2.289584067	0.000000000	0.000000000
0.043000000	-1.752010481	2.250163334	0.000000000	0.000000000
0.043500000	-1.661859787	2.195232803	0.000000000	0.000000000
0.044000000	-1.670260927	2.278597961	0.000000000	0.000000000
0.044500000	-1.768166519	2.323188627	0.000000000	0.000000000
0.045000000	-1.735854443	2.272458666	0.000000000	0.000000000
0.045500000	-1.687386328	2.213973808	0.000000000	0.000000000
0.046000000	-1.681893275	2.226575518	0.000000000	0.000000000
0.046500000	-1.746194307	2.264057527	0.000000000	0.000000000
0.047000000	-1.718729042	2.233037933	0.000000000	0.000000000
0.047500000	-1.677692705	2.230776088	0.000000000	0.000000000
0.048000000	-1.673492135	2.229483605	0.000000000	0.000000000
0.048500000	-1.711297264	2.261472560	0.000000000	0.000000000
0.049000000	-1.707742936	2.245962764	0.000000000	0.000000000
0.049500000	-1.677369584	2.270196821	0.000000000	0.000000000
0.050000000	-1.694494984	2.266965613	0.000000000	0.000000000
0.050500000	-1.704834849	2.264380647	0.000000000	0.000000000
0.051000000	-1.713559110	2.225929276	0.000000000	0.000000000
0.051500000	-1.668645323	2.211388842	0.000000000	0.000000000
0.052000000	-1.684478241	2.222051827	0.000000000	0.000000000
0.052500000	-1.682539516	2.225606155	0.000000000	0.000000000
0.053000000	-1.689001931	2.234976658	0.000000000	0.000000000
0.053500000	-1.659597942	2.239823469	0.000000000	0.000000000
0.054000000	-1.672845893	2.281182927	0.000000000	0.000000000
0.054500000	-1.686416965	2.267934976	0.000000000	0.000000000
0.055000000	-1.694494984	2.268581217	0.000000000	0.000000000
0.055500000	-1.686740086	2.230452967	0.000000000	0.000000000
0.056000000	-1.673492135	2.236915382	0.000000000	0.000000000
0.056500000	-1.683185758	2.205572668	0.000000000	0.000000000
0.057000000	-1.660890425	2.197494649	0.000000000	0.000000000
0.057500000	-1.667352840	2.193940320	0.000000000	0.000000000
0.058000000	-1.651843043	2.234330416	0.000000000	0.000000000
0.058500000	-1.673169014	2.267934976	0.000000000	0.000000000
0.059000000	-1.654104889	2.259533836	0.000000000	0.000000000
0.059500000	-1.663475391	2.250486454	0.000000000	0.000000000
0.060000000	-1.653135526	2.229483605	0.000000000	0.000000000
0.060500000	-1.668322202	2.241115952	0.000000000	0.000000000
0.061000000	-1.658628579	2.211711962	0.000000000	0.000000000
0.061500000	-1.648288715	2.210419479	0.000000000	0.000000000
0.062000000	-1.643765024	2.179723006	0.000000000	0.000000000
0.062500000	-1.640210696	2.196848407	0.000000000	0.000000000
0.063000000	-1.657012976	2.203633943	0.000000000	0.000000000
0.063500000	-1.641826300	2.240469711	0.000000000	0.000000000
0.064000000	-1.653781768	2.247901488	0.000000000	0.000000000
0.064500000	-1.637625730	2.256625749	0.000000000	0.000000000
0.065000000	-1.655720492	2.250163334	0.000000000	0.000000000
0.065500000	-1.639887575	2.230452967	0.000000000	0.000000000
0.066000000	-1.653135526	2.219789982	0.000000000	0.000000000
0.066500000	-1.636979488	2.194263441	0.000000000	0.000000000
0.067000000	-1.638271971	2.216881895	0.000000000	0.000000000
0.067500000	-1.625670261	2.212035083	0.000000000	0.000000000
0.068000000	-1.626962744	2.224636793	0.000000000	0.000000000
0.068500000	-1.632778918	2.200079615	0.000000000	0.000000000
0.069000000	-1.627285865	2.241439073	0.000000000	0.000000000
0.069500000	-1.638595092	2.265350010	0.000000000	0.000000000
0.070000000	-1.629224590	2.278921082	0.000000000	0.000000000
0.070500000	-1.650873681	2.244024039	0.000000000	0.000000000
0.071000000	-1.636010126	2.222698068	0.000000000	0.000000000
0.071500000	-1.650550560	2.219466861	0.000000000	0.000000000
0.072000000	-1.625024020	2.206218909	0.000000000	0.000000000
0.072500000	-1.630840193	2.203957064	0.000000000	0.000000000
0.073000000	-1.614037914	2.196525286	0.000000000	0.000000000
0.073500000	-1.626316503	2.240792831	0.000000000	0.000000000
0.074000000	-1.624700899	2.251778937	0.000000000	0.000000000
0.074500000	-1.630193952	2.279567323	0.000000000	0.000000000
0.075000000	-1.634394522	2.254687024	0.000000000	0.000000000
0.075500000	-1.629870831	2.257595111	0.000000000	0.000000000
0.076000000	-1.640210696	2.228191121	0.000000000	0.000000000
0.076500000	-1.621792812	2.213650687	0.000000000	0.000000000
0.077000000	-1.629870831	2.176814920	0.000000000	0.000000000
0.077500000	-1.605313653	2.177138040	0.000000000	0.000000000
0.078000000	-1.618238484	2.212035083	0.000000000	0.000000000
0.078500000	-1.600143721	2.242408435	0.000000000	0.000000000
0.079000000	-1.616622880	2.263088164	0.000000000	0.000000000
0.079500000	-1.609837344	2.247578367	0.000000000	0.000000000
0.080000000	-1.626316503	2.259533836	0.000000000	0.000000000
0.080500000	-1.625347140	2.235622899	0.000000000	0.000000000
0.081000000	-1.626639623	2.236915382	0.000000000	0.000000000
0.081500000	-1.627285865	2.200402736	0.000000000	0.000000000
0.082000000	-1.611452947	2.200402736	0.000000000	0.000000000
0.082500000	-1.615007276	2.187154784	0.000000000	0.000000000
0.083000000	-1.597881875	2.210419479	0.000000000	0.000000000
0.083500000	-1.611452947	2.221728706	0.000000000	0.000000000
0.084000000	-1.594327547	2.243700918	0.000000000	0.000000000
0.084500000	-1.612745431	2.258564474	0.000000000	0.000000000
0.085000000	-1.603374928	2.256302628	0.000000000	0.000000000
0.085500000	-1.625347140	2.255979507	0.000000000	0.000000000
0.086000000	-1.609837344	2.220436223	0.000000000	0.000000000
0.086500000	-1.611129827	2.217851257	0.000000000	0.000000000
0.087000000	-1.599820600	2.197494649	0.000000000	0.000000000
0.087500000	-1.597558754	2.217205015	0.000000000	0.000000000
0.088000000	-1.598851238	2.191355354	0.000000000	0.000000000
0.088500000	-1.591742581	2.204280185	0.000000000	0.000000000
0.089000000	-1.600789962	2.217851257	0.000000000	0.000000000
0.089500000	-1.589803856	2.268904338	0.000000000	0.000000000
0.090000000	-1.609514223	2.277305478	0.000000000	0.000000000
0.090500000	-1.602728687	2.257918232	0.000000000	0.000000000
0.091000000	-1.624054657	2.232068571	0.000000000	0.000000000
0.091500000	-1.602405566	2.211388842	0.000000000	0.000000000
0.092000000	-1.608867981	2.213650687	0.000000000	0.000000000
0.092500000	-1.591742581	2.189739750	0.000000000	0.000000000
0.093000000	-1.600789962	2.201695219	0.000000000	0.000000000
0.093500000	-1.594004426	2.207188272	0.000000000	0.000000000
0.094000000	-1.590126977	2.254040783	0.000000000	0.000000000
0.094500000	-1.590126977	2.255979507	0.000000000	0.000000000
0.095000000	-1.586249528	2.268258097	0.000000000	0.000000000
0.095500000	-1.604667411	2.242085314	0.000000000	0.000000000
0.096000000	-1.593358185	2.241439073	0.000000000	0.000000000
0.096500000	-1.608221740	2.209773238	0.000000000	0.000000000
0.097000000	-1.583018320	2.177784282	0.000000000	0.000000000
0.097500000	-1.591742581	2.168090659	0.000000000	0.000000000
0.098000000	-1.568477886	2.191355354	0.000000000	0.000000000
0.098500000	-1.579463992	2.235299778	0.000000000	0.000000000
0.099000000	-1.573001576	2.231745450	0.000000000	0.000000000
0.099500000	-1.587542011	2.244993401	0.000000000	0.000000000
0.100000000	-1.587865131	2.233684175	0.000000000	0.000000000
0.100500000	-1.597558754	2.261149440	0.000000000	0.000000000
0.101000000	-1.605959894	2.227221759	0.000000000	0.000000000
0.101500000	-1.595620030	2.215912532	0.000000000	0.000000000
0.102000000	-1.595620030	2.179399886	0.000000000	0.000000000
0.102500000	-1.573647818	2.183277335	0.000000000	0.000000000
0.103000000	-1.584957045	2.186831663	0.000000000	0.000000000
0.103500000	-1.563631074	2.204926426	0.000000000	0.000000000
0.104000000	-1.577848388	2.223344310	0.000000000	0.000000000
0.104500000	-1.566216040	2.234330416	0.000000000	0.000000000
0.105000000	-1.588511373	2.256948870	0.000000000	0.000000000
0.105500000	-1.580433354	2.242408435	0.000000000	0.000000000
0.106000000	-1.589480735	2.242731556	0.000000000	0.000000000
0.106500000	-1.582048958	2.200402736	0.000000000	0.000000000
0.107000000	-1.582048958	2.207188272	0.000000000	0.000000000
0.107500000	-1.579787112	2.183923576	0.000000000	0.000000000
0.108000000	-1.569447248	2.189416629	0.000000000	0.000000000
0.108500000	-1.579463992	2.174553074	0.000000000	0.000000000
0.109000000	-1.565569799	2.213650687	0.000000000	0.000000000
0.109500000	-1.584310803	2.250486454	0.000000000	0.000000000
0.110000000	-1.572678455	2.271812425	0.000000000	0.000000000
0.110500000	-1.594973788	2.254363904	0.000000000	0.000000000
0.111000000	-1.579140871	2.221405585	0.000000000	0.000000000
0.111500000	-1.591419460	2.216881895	0.000000000	0.000000000
0.112000000	-1.574940301	2.193294079	0.000000000	0.000000000
0.112500000	-1.584310803	2.195232803	0.000000000	0.000000000
0.113000000	-1.576555905	2.169706263	0.000000000	0.000000000
0.113500000	-1.569124127	2.198140890	0.000000000	0.000000000
0.114000000	-1.567185402	2.207834513	0.000000000	0.000000000
0.114500000	-1.560399866	2.245639643	0.000000000	0.000000000
0.115000000	-1.578171509	2.244670281	0.000000000	0.000000000
0.115500000	-1.569447248	2.255656387	0.000000000	0.000000000
0.116000000	-1.587218890	2.235946020	0.000000000	0.000000000
0.116500000	-1.571709093	2.209126996	0.000000000	0.000000000
0.117000000	-1.583018320	2.171644987	0.000000000	0.000000000
0.117500000	-1.558138021	2.150642138	0.000000000	0.000000000
0.118000000	-1.571062852	2.185862301	0.000000000	0.000000000
0.118500000	-1.559753625	2.201048977	0.000000000	0.000000000
0.119000000	-1.567831644	2.228514242	0.000000000	0.000000000
0.119500000	-1.557491779	2.216881895	0.000000000	0.000000000
0.120000000	-1.564923557	2.249193971	0.000000000	0.000000000
0.120500000	-1.575909663	2.241762194	0.000000000	0.000000000
0.121000000	-1.573970939	2.246285884	0.000000000	0.000000000
0.121500000	-1.581402716	2.205895789	0.000000000	0.000000000
0.122000000	-1.561369229	2.191355354	0.000000000	0.000000000
0.122500000	-1.573001576	2.167444417	0.000000000	0.000000000
0.123000000	-1.553614330	2.169383142	0.000000000	0.000000000
0.123500000	-1.564923557	2.187801026	0.000000000	0.000000000
0.124000000	-1.543920707	2.201372098	0.000000000	0.000000000
0.124500000	-1.558461142	2.228191121	0.000000000	0.000000000
0.125000000	-1.552968089	2.225606155	0.000000000	0.000000000
0.125500000	-1.573970939	2.248547730	0.000000000	0.000000000
0.126000000	-1.573324697	2.224313672	0.000000000	0.000000000
0.126500000	-1.572032214	2.225606155	0.000000000	0.000000000
0.127000000	-1.570093489	2.192324716	0.000000000	0.000000000
0.127500000	-1.556845538	2.194909683	0.000000000	0.000000000
0.128000000	-1.563631074	2.161305123	0.000000000	0.000000000
0.128500000	-1.544243828	2.163566968	0.000000000	0.000000000
0.129000000	-1.558784263	2.185539180	0.000000000	0.000000000
0.129500000	-1.545859432	2.231099208	0.000000000	0.000000000
0.130000000	-1.568477886	2.255010145	0.000000000	0.000000000
0.130500000	-1.558138021	2.237884744	0.000000000	0.000000000
0.131000000	-1.578494629	2.234653537	0.000000000	0.000000000
0.131500000	-1.569124127	2.214296929	0.000000000	0.000000000
0.132000000	-1.572355335	2.214620049	0.000000000	0.000000000
0.132500000	-1.559430504	2.171321867	0.000000000	0.000000000
0.133000000	-1.550706243	2.169383142	0.000000000	0.000000000
0.133500000	-1.551352485	2.162274485	0.000000000	0.000000000
0.134000000	-1.541335741	2.206865151	0.000000000	0.000000000
0.134500000	-1.552644968	2.217205015	0.000000000	0.000000000
0.135000000	-1.542951345	2.238530986	0.000000000	0.000000000
0.135500000	-1.565246678	2.240469711	0.000000000	0.000000000
0.136000000	-1.552644968	2.241115952	0.000000000	0.000000000
0.136500000	-1.573001576	2.221405585	0.000000000	0.000000000
0.137000000	-1.557491779	2.171644987	0.000000000	0.000000000
0.137500000	-1.567508523	2.159366398	0.000000000	0.000000000
0.138000000	-1.551352485	2.168413780	0.000000000	0.000000000
0.138500000	-1.553937451	2.212358204	0.000000000	0.000000000
0.139000000	-1.548444398	2.199110252	0.000000000	0.000000000
0.139500000	-1.549090640	2.215912532	0.000000000	0.000000000
0.140000000	-1.554583693	2.215266291	0.000000000	0.000000000
0.140500000	-1.551675606	2.251455817	0.000000000	0.000000000
0.141000000	-1.564923557	2.235946020	0.000000000	0.000000000
0.141500000	-1.549090640	2.223667431	0.000000000	0.000000000
0.142000000	-1.560399866	2.195232803	0.000000000	0.000000000
0.142500000	-1.543274466	2.177461161	0.000000000	0.000000000
0.143000000	-1.562015470	2.170675625	0.000000000	0.000000000
0.143500000	-1.546828794	2.171968108	0.000000000	0.000000000
0.144000000	-1.554906813	2.202664581	0.000000000	0.000000000
0.144500000	-1.541012620	2.210419479	0.000000000	0.000000000
0.145000000	-1.555229934	2.244024039	0.000000000	0.000000000
0.145500000	-1.563307953	2.234976658	0.000000000	0.000000000
0.146000000	-1.571385972	2.254363904	0.000000000	0.000000000
0.146500000	-1.572678455	2.227868001	0.000000000	0.000000000
0.147000000	-1.566216040	2.229483605	0.000000000	0.000000000
0.147500000	-1.577202146	2.197494649	0.000000000	0.000000000
0.148000000	-1.555229934	2.179723006	0.000000000	0.000000000
0.148500000	-1.557168659	2.158720157	0.000000000	0.000000000
0.149000000	-1.537135171	2.180369248	0.000000000	0.000000000
0.149500000	-1.562984832	2.220436223	0.000000000	0.000000000
0.150000000	-1.550706243	2.245962764	0.000000000	0.000000000
0.150500000	-1.565246678	2.257595111	0.000000000	0.000000000
0.151000000	-1.560076746	2.234330416	0.000000000	0.000000000
0.151500000	-1.574940301	2.239177228	0.000000000	0.000000000
0.152000000	-1.565892919	2.209450117	0.000000000	0.000000000
0.152500000	-1.553937451	2.204603306	0.000000000	0.000000000
0.153000000	-1.553291209	2.168413780	0.000000000	0.000000000
0.153500000	-1.549736881	2.184892939	0.000000000	0.000000000
0.154000000	-1.561369229	2.188124146	0.000000000	0.000000000
0.154500000	-1.541012620	2.223021189	0.000000000	0.000000000
0.155000000	-1.557814900	2.236915382	0.000000000	0.000000000
0.155500000	-1.548121277	2.256948870	0.000000000	0.000000000
0.156000000	-1.575909663	2.262765044	0.000000000	0.000000000
0.156500000	-1.557814900	2.233361054	0.000000000	0.000000000
0.157000000	-1.571709093	2.202018339	0.000000000	0.000000000
0.157500000	-1.559753625	2.159689519	0.000000000	0.000000000
0.158000000	-1.565569799	2.183600456	0.000000000	0.000000000
0.158500000	-1.552968089	2.187477905	0.000000000	0.000000000
0.159000000	-1.548767519	2.211711962	0.000000000	0.000000000
0.159500000	-1.550706243	2.195555924	0.000000000	0.000000000
0.160000000	-1.545536311	2.225929276	0.000000000	0.000000000
0.160500000	-1.560722987	2.235946020	0.000000000	0.000000000
0.161000000	-1.550706243	2.249840213	0.000000000	0.000000000
0.161500000	-1.567831644	2.233684175	0.000000000	0.000000000
0.162000000	-1.550706243	2.216558774	0.000000000	0.000000000
0.162500000	-1.566539161	2.197494649	0.000000000	0.000000000
0.163000000	-1.546828794	2.170029384	0.000000000	0.000000000
0.163500000	-1.555229934	2.175845557	0.000000000	0.000000000
0.164000000	-1.538750775	2.176491799	0.000000000	0.000000000
0.164500000	-1.542628224	2.212358204	0.000000000	0.000000000
0.165000000	-1.539073896	2.214296929	0.000000000	0.000000000
0.165500000	-1.545859432	2.251455817	0.000000000	0.000000000
0.166000000	-1.560399866	2.240146590	0.000000000	0.000000000
0.166500000	-1.561369229	2.247578367	0.000000000	0.000000000
0.167000000	-1.572355335	2.220436223	0.000000000	0.000000000
0.167500000	-1.554260572	2.210742600	0.000000000	0.000000000
0.168000000	-1.562661712	2.179076765	0.000000000	0.000000000
0.168500000	-1.537781413	2.160335761	0.000000000	0.000000000
0.169000000	-1.550060002	2.174876195	0.000000000	0.000000000
0.169500000	-1.534550205	2.203310822	0.000000000	0.000000000
0.170000000	-1.554583693	2.243377798	0.000000000	0.000000000
0.170500000	-1.548121277	2.237238503	0.000000000	0.000000000
0.171000000	-1.557168659	2.249193971	0.000000000	0.000000000
0.171500000	-1.552321847	2.229806725	0.000000000	0.000000000
0.172000000	-1.558138021	2.237561624	0.000000000	0.000000000
0.172500000	-1.567831644	2.194263441	0.000000000	0.000000000
0.173000000	-1.556845538	2.182307973	0.000000000	0.000000000
0.173500000	-1.558461142	2.165182572	0.000000000	0.000000000
0.174000000	-1.536488930	2.188124146	0.000000000	0.000000000
0.174500000	-1.550060002	2.199110252	0.000000000	0.000000000
0.175000000	-1.532934601	2.216558774	0.000000000	0.000000000
0.175500000	-1.551998726	2.239500348	0.000000000	0.000000000
0.176000000	-1.539397017	2.247578367	0.000000000	0.000000000
0.176500000	-1.562338591	2.247901488	0.000000000	0.000000000
0.177000000	-1.556199296	2.194909683	0.000000000	0.000000000
0.177500000	-1.563307953	2.180692369	0.000000000	0.000000000
0.178000000	-1.549736881	2.166798176	0.000000000	0.000000000
0.178500000	-1.540366379	2.201048977	0.000000000	0.000000000
0.179000000	-1.541012620	2.180046127	0.000000000	0.000000000
0.179500000	-1.535842688	2.187801026	0.000000000	0.000000000
0.180000000	-1.545213190	2.193294079	0.000000000	0.000000000
0.180500000	-1.534227084	2.235622899	0.000000000	0.000000000
0.181000000	-1.551029364	2.243377798	0.000000000	0.000000000
0.181500000	-1.540043258	2.229160484	0.000000000	0.000000000
0.182000000	-1.563954195	2.212358204	0.000000000	0.000000000
0.182500000	-1.547475036	2.187801026	0.000000000	0.000000000
0.183000000	-1.556845538	2.182631093	0.000000000	0.000000000
0.183500000	-1.538427654	2.155488949	0.000000000	0.000000000
0.184000000	-1.542305103	2.172937470	0.000000000	0.000000000
0.184500000	-1.532934601	2.172291229	0.000000000	0.000000000
0.185000000	-1.529380273	2.209126996	0.000000000	0.000000000
0.185500000	-1.538427654	2.214296929	0.000000000	0.000000000
0.186000000	-1.541981983	2.247255247	0.000000000	0.000000000
0.186500000	-1.562015470	2.235299778	0.000000000	0.000000000
0.187000000	-1.551998726	2.236915382	0.000000000	0.000000000
0.187500000	-1.564923557	2.205572668	0.000000000	0.000000000
0.188000000	-1.538750775	2.169706263	0.000000000	0.000000000
0.188500000	-1.546828794	2.142240998	0.000000000	0.000000000
0.189000000	-1.525502824	2.145149084	0.000000000	0.000000000
0.189500000	-1.542628224	2.190709113	0.000000000	0.000000000
0.190000000	-1.534550205	2.207188272	0.000000000	0.000000000
0.190500000	-1.542305103	2.233684175	0.000000000	0.000000000
0.191000000	-1.541012620	2.219143740	0.000000000	0.000000000
0.191500000	-1.545213190	2.242085314	0.000000000	0.000000000
0.192000000	-1.551998726	2.220113102	0.000000000	0.000000000
0.192500000	-1.543920707	2.213004445	0.000000000	0.000000000
0.193000000	-1.556199296	2.170029384	0.000000000	0.000000000
0.193500000	-1.540689500	2.166475055	0.000000000	0.000000000
0.194000000	-1.546505673	2.163566968	0.000000000	0.000000000
0.194500000	-1.517747925	2.178430523	0.000000000	0.000000000
0.195000000	-1.535519567	2.202018339	0.000000000	0.000000000
0.195500000	-1.532288360	2.219143740	0.000000000	0.000000000
0.196000000	-1.555229934	2.249193971	0.000000000	0.000000000
0.196500000	-1.545536311	2.236269141	0.000000000	0.000000000
0.197000000	-1.551675606	2.221082465	0.000000000	0.000000000
0.197500000	-1.546505673	2.168736900	0.000000000	0.000000000
0.198000000	-1.546505673	2.183923576	0.000000000	0.000000000
0.198500000	-1.548121277	2.179723006	0.000000000	0.000000000
0.199000000	-1.538104533	2.189093509	0.000000000	0.000000000
0.199500000	-1.545859432	2.164859451	0.000000000	0.000000000
0.200000000	-1.526472186	2.190062871	0.000000000	0.000000000
0.200500000	-1.539073896	2.220759344	0.000000000	0.000000000
0.201000000	-1.522917857	2.242408435	0.000000000	0.000000000
0.201500000	-1.547798156	2.236915382	0.000000000	0.000000000
0.202000000	-1.540689500	2.215912532	0.000000000	0.000000000
0.202500000	-1.560076746	2.214620049	0.000000000	0.000000000
0.203000000	-1.547475036	2.182307973	0.000000000	0.000000000
0.203500000	-1.544566949	2.169706263	0.000000000	0.000000000
0.204000000	-1.532288360	2.143210360	0.000000000	0.000000000
0.204500000	-1.529380273	2.176491799	0.000000000	0.000000000
0.205000000	-1.537135171	2.189093509	0.000000000	0.000000000
0.205500000	-1.533257722	2.223990552	0.000000000	0.000000000
0.206000000	-1.547475036	2.224313672	0.000000000	0.000000000
0.206500000	-1.538104533	2.242408435	0.000000000	0.000000000
0.207000000	-1.557814900	2.239823469	0.000000000	0.000000000
0.207500000	-1.539397017	2.219466861	0.000000000	0.000000000
0.208000000	-1.553937451	2.179399886	0.000000000	0.000000000
0.208500000	-1.532288360	2.142564118	0.000000000	0.000000000
0.209000000	-1.544566949	2.153550224	0.000000000	0.000000000
0.209500000	-1.531642118	2.163243847	0.000000000	0.000000000
0.210000000	-1.533580843	2.205895789	0.000000000	0.000000000
0.210500000	-1.528734031	2.205572668	0.000000000	0.000000000
0.211000000	-1.533903963	2.236269141	0.000000000	0.000000000
0.211500000	-1.546182553	2.230452967	0.000000000	0.000000000
0.212000000	-1.547151915	2.242731556	0.000000000	0.000000000
0.212500000	-1.559430504	2.210419479	0.000000000	0.000000000
0.213000000	-1.539397017	2.193940320	0.000000000	0.000000000
0.213500000	-1.552968089	2.170675625	0.000000000	0.000000000
0.214000000	-1.533580843	2.166151934	0.000000000	0.000000000
0.214500000	-1.547151915	2.175199316	0.000000000	0.000000000
0.215000000	-1.530349635	2.186185422	0.000000000	0.000000000
0.215500000	-1.547798156	2.219789982	0.000000000	0.000000000
0.216000000	-1.545213190	2.227868001	0.000000000	0.000000000
0.216500000	-1.555229934	2.249840213	0.000000000	0.000000000
0.217000000	-1.550060002	2.213327566	0.000000000	0.000000000
0.217500000	-1.551029364	2.199433373	0.000000000	0.000000000
0.218000000	-1.557168659	2.174229953	0.000000000	0.000000000
0.218500000	-1.544243828	2.199756494	0.000000000	0.000000000
0.219000000	-1.549413760	2.179399886	0.000000000	0.000000000
0.219500000	-1.527764669	2.171321867	0.000000000	0.000000000
0.220000000	-1.539720137	2.178753644	0.000000000	0.000000000
0.220500000	-1.524533461	2.212358204	0.000000000	0.000000000
0.221000000	-1.543920707	2.238530986	0.000000000	0.000000000
0.221500000	-1.532288360	2.231745450	0.000000000	0.000000000
0.222000000	-1.556522417	2.235622899	0.000000000	0.000000000
0.222500000	-1.546828794	2.211711962	0.000000000	0.000000000
0.223000000	-1.550706243	2.209126996	0.000000000	0.000000000
0.223500000	-1.544243828	2.162597606	0.000000000	0.000000000
0.224000000	-1.541012620	2.163243847	0.000000000	0.000000000
0.224500000	-1.538104533	2.153227104	0.000000000	0.000000000
0.225000000	-1.523240978	2.190709113	0.000000000	0.000000000
0.225500000	-1.537135171	2.203633943	0.000000000	0.000000000
0.226000000	-1.534550205	2.233361054	0.000000000	0.000000000
0.226500000	-1.557491779	2.244670281	0.000000000	0.000000000
0.227000000	-1.542628224	2.258564474	0.000000000	0.000000000
0.227500000	-1.561692349	2.246609005	0.000000000	0.000000000
0.228000000	-1.546828794	2.195879045	0.000000000	0.000000000
0.228500000	-1.558138021	2.161305123	0.000000000	0.000000000
0.229000000	-1.541658862	2.140302273	0.000000000	0.000000000
0.229500000	-1.543920707	2.178430523	0.000000000	0.000000000
0.230000000	-1.537781413	2.188447267	0.000000000	0.000000000
0.230500000	-1.533257722	2.221728706	0.000000000	0.000000000
0.231000000	-1.538427654	2.215266291	0.000000000	0.000000000
0.231500000	-1.536165809	2.242731556	0.000000000	0.000000000
0.232000000	-1.556522417	2.238530986	0.000000000	0.000000000
0.232500000	-1.544566949	2.238854107	0.000000000	0.000000000
0.233000000	-1.561369229	2.205895789	0.000000000	0.000000000
0.233500000	-1.540366379	2.178430523	0.000000000	0.000000000
0.234000000	-1.549413760	2.169060021	0.000000000	0.000000000
0.234500000	-1.527118427	2.164536330	0.000000000	0.000000000
0.235000000	-1.533580843	2.185539180	0.000000000	0.000000000
0.235500000	-1.521625374	2.189739750	0.000000000	0.000000000
0.236000000	-1.536812050	2.233037933	0.000000000	0.000000000
0.236500000	-1.542305103	2.235946020	0.000000000	0.000000000
0.237000000	-1.548767519	2.244024039	0.000000000	0.000000000
0.237500000	-1.553937451	2.199433373	0.000000000	0.000000000
0.238000000	-1.547475036	2.204603306	0.000000000	0.000000000
0.238500000	-1.557491779	2.192970958	0.000000000	0.000000000
0.239000000	-1.539073896	2.190385992	0.000000000	0.000000000
0.239500000	-1.543597586	2.160982002	0.000000000	0.000000000
0.240000000	-1.520009771	2.163243847	0.000000000	0.000000000
0.240500000	-1.533903963	2.199110252	0.000000000	0.000000000
0.241000000	-1.521625374	2.220436223	0.000000000	0.000000000
0.241500000	-1.545213190	2.236915382	0.000000000	0.000000000
0.242000000	-1.540043258	2.218820619	0.000000000	0.000000000
0.242500000	-1.551675606	2.236915382	0.000000000	0.000000000
0.243000000	-1.544890070	2.204603306	0.000000000	0.000000000
0.243500000	-1.542951345	2.190709113	0.000000000	0.000000000
0.244000000	-1.542951345	2.148380292	0.000000000	0.000000000
0.244500000	-1.528087790	2.161628244	0.000000000	0.000000000
0.245000000	-1.532288360	2.168736900	0.000000000	0.000000000
0.245500000	-1.515162959	2.193617199	0.000000000	0.000000000
0.246000000	-1.536488930	2.203957064	0.000000000	0.000000000
0.246500000	-1.526149065	2.232714812	0.000000000	0.000000000
0.247000000	-1.551352485	2.260826319	0.000000000	0.000000000
0.247500000	-1.542628224	2.245962764	0.000000000	0.000000000
0.248000000	-1.558784263	2.211388842	0.000000000	0.000000000
0.248500000	-1.544566949	2.155165828	0.000000000	0.000000000
0.249000000	-1.544243828	2.160658881	0.000000000	0.000000000
0.249500000	-1.534550205	2.157104553	0.000000000	0.000000000
0.250000000	-1.529057152	2.189093509	0.000000000	0.000000000
0.250500000	-1.529380273	2.189739750	0.000000000	0.000000000
0.251000000	-1.522917857	2.223990552	0.000000000	0.000000000
0.251500000	-1.543597586	2.232714812	0.000000000	0.000000000
0.252000000	-1.539397017	2.252102058	0.000000000	0.000000000
0.252500000	-1.560399866	2.239500348	0.000000000	0.000000000
0.253000000	-1.539397017	2.213004445	0.000000000	0.000000000
0.253500000	-1.555229934	2.187477905	0.000000000	0.000000000
0.254000000	-1.539720137	2.161951364	0.000000000	0.000000000
0.254500000	-1.545859432	2.167121297	0.000000000	0.000000000
0.255000000	-1.527441548	2.159043277	0.000000000	0.000000000
0.255500000	-1.528087790	2.191678475	0.000000000	0.000000000
0.256000000	-1.524856582	2.199110252	0.000000000	0.000000000
0.256500000	-1.530995877	2.239500348	0.000000000	0.000000000
0.257000000	-1.539720137	2.224313672	0.000000000	0.000000000
0.257500000	-1.536488930	2.221082465	0.000000000	0.000000000
0.258000000	-1.555876176	2.203310822	0.000000000	0.000000000
0.258500000	-1.540043258	2.211388842	0.000000000	0.000000000
0.259000000	-1.550706243	2.185539180	0.000000000	0.000000000
0.259500000	-1.520979133	2.152257741	0.000000000	0.000000000
0.260000000	-1.531318997	2.148057171	0.000000000	0.000000000
0.260500000	-1.513870476	2.170029384	0.000000000	0.000000000
0.261000000	-1.530672756	2.216881895	0.000000000	0.000000000
0.261500000	-1.522271616	2.211388842	0.000000000	0.000000000
0.262000000	-1.536165809	2.225606155	0.000000000	0.000000000
0.262500000	-1.539720137	2.209126996	0.000000000	0.000000000
0.263000000	-1.543274466	2.224959914	0.000000000	0.000000000
0.263500000	-1.544566949	2.184569818	0.000000000	0.000000000
0.264000000	-1.534550205	2.171968108	0.000000000	0.000000000
0.264500000	-1.544890070	2.149349654	0.000000000	0.000000000
0.265000000	-1.524533461	2.164213210	0.000000000	0.000000000
0.265500000	-1.535519567	2.174229953	0.000000000	0.000000000
0.266000000	-1.518394167	2.196202166	0.000000000	0.000000000
0.266500000	-1.537458292	2.229160484	0.000000000	0.000000000
0.267000000	-1.524533461	2.246609005	0.000000000	0.000000000
0.267500000	-1.546505673	2.258564474	0.000000000	0.000000000
0.268000000	-1.543274466	2.207834513	0.000000000	0.000000000
0.268500000	-1.551029364	2.181984852	0.000000000	0.000000000
0.269000000	-1.544890070	2.149026534	0.000000000	0.000000000
0.269500000	-1.536165809	2.172937470	0.000000000	0.000000000
0.270000000	-1.537135171	2.167444417	0.000000000	0.000000000
0.270500000	-1.524533461	2.192970958	0.000000000	0.000000000
0.271000000	-1.533257722	2.198140890	0.000000000	0.000000000
0.271500000	-1.521302254	2.229806725	0.000000000	0.000000000
0.272000000	-1.542305103	2.236269141	0.000000000	0.000000000
0.272500000	-1.531965239	2.237884744	0.000000000	0.000000000
0.273000000	-1.553614330	2.229806725	0.000000000	0.000000000
0.273500000	-1.537135171	2.203957064	0.000000000	0.000000000
0.274000000	-1.552644968	2.189416629	0.000000000	0.000000000
0.274500000	-1.533580843	2.155488949	0.000000000	0.000000000
0.275000000	-1.532611480	2.169383142	0.000000000	0.000000000
0.275500000	-1.522594737	2.167444417	0.000000000	0.000000000
0.276000000	-1.524533461	2.211711962	0.000000000	0.000000000
0.276500000	-1.535842688	2.214620049	0.000000000	0.000000000
0.277000000	-1.531965239	2.231422329	0.000000000	0.000000000
0.277500000	-1.546828794	2.211388842	0.000000000	0.000000000
0.278000000	-1.537458292	2.221728706	0.000000000	0.000000000
0.278500000	-1.558784263	2.215266291	0.000000000	0.000000000
0.279000000	-1.536488930	2.194586562	0.000000000	0.000000000
0.279500000	-1.543920707	2.162920727	0.000000000	0.000000000
0.280000000	-1.519040408	2.144179722	0.000000000	0.000000000
0.280500000	-1.528087790	2.177461161	0.000000000	0.000000000
0.281000000	-1.518394167	2.192647837	0.000000000	0.000000000
0.281500000	-1.529703394	2.229160484	0.000000000	0.000000000
0.282000000	-1.529380273	2.221082465	0.000000000	0.000000000
0.282500000	-1.534873326	2.245962764	0.000000000	0.000000000
0.283000000	-1.542951345	2.223344310	0.000000000	0.000000000
0.283500000	-1.535842688	2.213973808	0.000000000	0.000000000
0.284000000	-1.551029364	2.174876195	0.000000000	0.000000000
0.284500000	-1.536812050	2.172614350	0.000000000	0.000000000
0.285000000	-1.547475036	2.168090659	0.000000000	0.000000000
0.285500000	-1.522271616	2.172291229	0.000000000	0.000000000
0.286000000	-1.537458292	2.190385992	0.000000000	0.000000000
0.286500000	-1.527118427	2.217851257	0.000000000	0.000000000
0.287000000	-1.551029364	2.262765044	0.000000000	0.000000000
0.287500000	-1.548444398	2.257271990	0.000000000	0.000000000
0.288000000	-1.557814900	2.244670281	0.000000000	0.000000000
0.288500000	-1.552321847	2.186185422	0.000000000	0.000000000
0.289000000	-1.546505673	2.184569818	0.000000000	0.000000000
0.289500000	-1.550060002	2.165182572	0.000000000	0.000000000
0.290000000	-1.537135171	2.180692369	0.000000000	0.000000000
0.290500000	-1.543597586	2.181015490	0.000000000	0.000000000
0.291000000	-1.525825944	2.214620049	0.000000000	0.000000000
0.291500000	-1.542951345	2.230776088	0.000000000	0.000000000
0.292000000	-1.533580843	2.240792831	0.000000000	0.000000000
0.292500000	-1.560076746	2.245962764	0.000000000	0.000000000
0.293000000	-1.547151915	2.233684175	0.000000000	0.000000000
0.293500000	-1.557491779	2.227221759	0.000000000	0.000000000
0.294000000	-1.543920707	2.185862301	0.000000000	0.000000000
0.294500000	-1.548767519	2.187801026	0.000000000	0.000000000
0.295000000	-1.540366379	2.165505693	0.000000000	0.000000000
0.295500000	-1.529380273	2.185216060	0.000000000	0.000000000
0.296000000	-1.531642118	2.182307973	0.000000000	0.000000000
0.296500000	-1.524210340	2.218497498	0.000000000	0.000000000
0.297000000	-1.541981983	2.221728706	0.000000000	0.000000000
0.297500000	-1.530672756	2.235299778	0.000000000	0.000000000
0.298000000	-1.553291209	2.235622899	0.000000000	0.000000000
0.298500000	-1.541981983	2.234330416	0.000000000	0.000000000
0.299000000	-1.562015470	2.220113102	0.000000000	0.000000000
0.299500000	-1.540043258	2.172291229	0.000000000	0.000000000
0.300000000	-1.542628224	2.161305123	0.000000000	0.000000000
0.300500000	-1.525179703	2.159366398	0.000000000	0.000000000
0.301000000	-1.533580843	2.205895789	0.000000000	0.000000000
0.301500000	-1.532611480	2.204603306	0.000000000	0.000000000
0.302000000	-1.537458292	2.229806725	0.000000000	0.000000000
0.302500000	-1.546505673	2.223021189	0.000000000	0.000000000
0.303000000	-1.541981983	2.247578367	0.000000000	0.000000000
0.303500000	-1.558461142	2.222051827	0.000000000	0.000000000
0.304000000	-1.544566949	2.202341460	0.000000000	0.000000000
0.304500000	-1.558138021	2.171968108	0.000000000	0.000000000
0.305000000	-1.535519567	2.161951364	0.000000000	0.000000000
0.305500000	-1.547475036	2.168090659	0.000000000	0.000000000
0.306000000	-1.526795307	2.169060021	0.000000000	0.000000000
0.306500000	-1.535519567	2.205572668	0.000000000	0.000000000
0.307000000	-1.526149065	2.229806725	0.000000000	0.000000000
0.307500000	-1.541335741	2.271812425	0.000000000	0.000000000
0.308000000	-1.543274466	2.230776088	0.000000000	0.000000000
0.308500000	-1.544890070	2.208803875	0.000000000	0.000000000
0.309000000	-1.552321847	2.174553074	0.000000000	0.000000000
0.309500000	-1.540366379	2.191678475	0.000000000	0.000000000
0.310000000	-1.549736881	2.173260591	0.000000000	0.000000000
0.310500000	-1.530026514	2.170352504	0.000000000	0.000000000
0.311000000	-1.544243828	2.172937470	0.000000000	0.000000000
0.311500000	-1.523887220	2.199110252	0.000000000	0.000000000
0.312000000	-1.539720137	2.228837363	0.000000000	0.000000000
0.312500000	-1.527118427	2.233361054	0.000000000	0.000000000
0.313000000	-1.551675606	2.245316522	0.000000000	0.000000000
0.313500000	-1.547151915	2.218174378	0.000000000	0.000000000
0.314000000	-1.552968089	2.211388842	0.000000000	0.000000000
0.314500000	-1.542628224	2.167444417	0.000000000	0.000000000
0.315000000	-1.536812050	2.170998746	0.000000000	0.000000000
0.315500000	-1.539073896	2.157427674	0.000000000	0.000000000
0.316000000	-1.529057152	2.184892939	0.000000000	0.000000000
0.316500000	-1.536165809	2.190385992	0.000000000	0.000000000
0.317000000	-1.517424804	2.210096359	0.000000000	0.000000000
0.317500000	-1.537135171	2.218497498	0.000000000	0.000000000
0.318000000	-1.530349635	2.230776088	0.000000000	0.000000000
0.318500000	-1.559430504	2.237884744	0.000000000	0.000000000
0.319000000	-1.545213190	2.209126996	0.000000000	0.000000000
0.319500000	-1.550383123	2.183600456	0.000000000	0.000000000
0.320000000	-1.531318997	2.138686669	0.000000000	0.000000000
0.320500000	-1.530349635	2.157104553	0.000000000	0.000000000
0.321000000	-1.521625374	2.160335761	0.000000000	0.000000000
0.321500000	-1.517747925	2.198140890	0.000000000	0.000000000
0.322000000	-1.527764669	2.194909683	0.000000000	0.000000000
0.322500000	-1.524533461	2.225929276	0.000000000	0.000000000
0.323000000	-1.541335741	2.228837363	0.000000000	0.000000000
0.323500000	-1.529703394	2.231099208	0.000000000	0.000000000
0.324000000	-1.546505673	2.201372098	0.000000000	0.000000000
0.324500000	-1.521948495	2.170352504	0.000000000	0.000000000
0.325000000	-1.532934601	2.161305123	0.000000000	0.000000000
0.325500000	-1.515162959	2.146764688	0.000000000	0.000000000
0.326000000	-1.525825944	2.158073915	0.000000000	0.000000000
0.326500000	-1.508377423	2.165182572	0.000000000	0.000000000
0.327000000	-1.516132321	2.227221759	0.000000000	0.000000000
0.327500000	-1.524856582	2.243377798	0.000000000	0.000000000
0.328000000	-1.536488930	2.246609005	0.000000000	0.000000000
0.328500000	-1.544890070	2.190709113	0.000000000	0.000000000
0.329000000	-1.531965239	2.188447267	0.000000000	0.000000000
0.329500000	-1.546505673	2.182954214	0.000000000	0.000000000
0.330000000	-1.531318997	2.180692369	0.000000000	0.000000000
0.330500000	-1.539397017	2.158073915	0.000000000	0.000000000
0.331000000	-1.511931751	2.159366398	0.000000000	0.000000000
0.331500000	-1.529057152	2.191678475	0.000000000	0.000000000
0.332000000	-1.522917857	2.211711962	0.000000000	0.000000000
0.332500000	-1.543274466	2.235622899	0.000000000	0.000000000
0.333000000	-1.533257722	2.225283035	0.000000000	0.000000000
0.333500000	-1.546505673	2.240469711	0.000000000	0.000000000
0.334000000	-1.546828794	2.205895789	0.000000000	0.000000000
0.334500000	-1.543920707	2.194263441	0.000000000	0.000000000
0.335000000	-1.540689500	2.156135191	0.000000000	0.000000000
0.335500000	-1.521302254	2.162274485	0.000000000	0.000000000
0.336000000	-1.527764669	2.158397036	0.000000000	0.000000000
0.336500000	-1.510962389	2.178753644	0.000000000	0.000000000
0.337000000	-1.528734031	2.189093509	0.000000000	0.000000000
0.337500000	-1.516455442	2.205249547	0.000000000	0.000000000
0.338000000	-1.539397017	2.234976658	0.000000000	0.000000000
0.338500000	-1.532611480	2.238854107	0.000000000	0.000000000
0.339000000	-1.547475036	2.233361054	0.000000000	0.000000000
0.339500000	-1.532934601	2.176491799	0.000000000	0.000000000
0.340000000	-1.535519567	2.160982002	0.000000000	0.000000000
0.340500000	-1.528734031	2.138040428	0.000000000	0.000000000
0.341000000	-1.522271616	2.169060021	0.000000000	0.000000000
0.341500000	-1.520656012	2.170029384	0.000000000	0.000000000
0.342000000	-1.509669906	2.202018339	0.000000000	0.000000000
0.342500000	-1.529380273	2.213650687	0.000000000	0.000000000
0.343000000	-1.527441548	2.241115952	0.000000000	0.000000000
0.343500000	-1.551352485	2.237238503	0.000000000	0.000000000
0.344000000	-1.533580843	2.212358204	0.000000000	0.000000000
0.344500000	-1.546828794	2.188770388	0.000000000	0.000000000
0.345000000	-1.529703394	2.157750794	0.000000000	0.000000000
0.345500000	-1.539720137	2.160982002	0.000000000	0.000000000
0.346000000	-1.518394167	2.146441568	0.000000000	0.000000000
0.346500000	-1.519363529	2.178107403	0.000000000	0.000000000
0.347000000	-1.519686650	2.200402736	0.000000000	0.000000000
0.347500000	-1.527441548	2.251455817	0.000000000	0.000000000
0.348000000	-1.540366379	2.232068571	0.000000000	0.000000000
0.348500000	-1.531318997	2.216881895	0.000000000	0.000000000
0.349000000	-1.542628224	2.192001596	0.000000000	0.000000000
0.349500000	-1.526472186	2.198787132	0.000000000	0.000000000
0.350000000	-1.544890070	2.182631093	0.000000000	0.000000000
0.350500000	-1.526149065	2.159366398	0.000000000	0.000000000
0.351000000	-1.540043258	2.158073915	0.000000000	0.000000000
0.351500000	-1.520656012	2.169706263	0.000000000	0.000000000
0.352000000	-1.528734031	2.206542030	0.000000000	0.000000000
0.352500000	-1.520009771	2.205572668	0.000000000	0.000000000
0.353000000	-1.530672756	2.235946020	0.000000000	0.000000000
0.353500000	-1.535519567	2.225283035	0.000000000	0.000000000
0.354000000	-1.542951345	2.234653537	0.000000000	0.000000000
0.354500000	-1.550383123	2.194263441	0.000000000	0.000000000
0.355000000	-1.536812050	2.181338610	0.000000000	0.000000000
0.355500000	-1.538750775	2.154519587	0.000000000	0.000000000
0.356000000	-1.516132321	2.161628244	0.000000000	0.000000000
0.356500000	-1.529057152	2.166151934	0.000000000	0.000000000
0.357000000	-1.512901114	2.178753644	0.000000000	0.000000000
0.357500000	-1.530026514	2.202987702	0.000000000	0.000000000
0.358000000	-1.520332891	2.222698068	0.000000000	0.000000000
0.358500000	-1.540689500	2.255333266	0.000000000	0.000000000
0.359000000	-1.539720137	2.229806725	0.000000000	0.000000000
0.359500000	-1.547151915	2.208157634	0.000000000	0.000000000
0.360000000	-1.541012620	2.154196466	0.000000000	0.000000000
0.360500000	-1.532288360	2.158073915	0.000000000	0.000000000
0.361000000	-1.533257722	2.152580862	0.000000000	0.000000000
0.361500000	-1.516455442	2.175199316	0.000000000	0.000000000
0.362000000	-1.525502824	2.176168678	0.000000000	0.000000000
0.362500000	-1.513870476	2.200725856	0.000000000	0.000000000
0.363000000	-1.535196447	2.219789982	0.000000000	0.000000000
0.363500000	-1.523240978	2.234007295	0.000000000	0.000000000
0.364000000	-1.544890070	2.227544880	0.000000000	0.000000000
0.364500000	-1.536812050	2.191032233	0.000000000	0.000000000
0.365000000	-1.551352485	2.179723006	0.000000000	0.000000000
0.365500000	-1.534873326	2.149672775	0.000000000	0.000000000
0.366000000	-1.530349635	2.160658881	0.000000000	0.000000000
0.366500000	-1.519686650	2.150965258	0.000000000	0.000000000
0.367000000	-1.517101684	2.202341460	0.000000000	0.000000000
0.367500000	-1.529703394	2.223990552	0.000000000	0.000000000
0.368000000	-1.529703394	2.242408435	0.000000000	0.000000000
0.368500000	-1.543274466	2.211388842	0.000000000	0.000000000
0.369000000	-1.528410910	2.211065721	0.000000000	0.000000000
0.369500000	-1.544890070	2.206218909	0.000000000	0.000000000
0.370000000	-1.529380273	2.193940320	0.000000000	0.000000000
0.370500000	-1.547151915	2.171644987	0.000000000	0.000000000
0.371000000	-1.525825944	2.149026534	0.000000000	0.000000000
0.371500000	-1.529380273	2.170352504	0.000000000	0.000000000
0.372000000	-1.514839838	2.179723006	0.000000000	0.000000000
0.372500000	-1.526149065	2.216558774	0.000000000	0.000000000
0.373000000	-1.533903963	2.218497498	0.000000000	0.000000000
0.373500000	-1.536488930	2.246932126	0.000000000	0.000000000
0.374000000	-1.541981983	2.227544880	0.000000000	0.000000000
0.374500000	-1.533580843	2.217205015	0.000000000	0.000000000
0.375000000	-1.549090640	2.181984852	0.000000000	0.000000000
0.375500000	-1.530349635	2.174553074	0.000000000	0.000000000
0.376000000	-1.535842688	2.166151934	0.000000000	0.000000000
0.376500000	-1.510962389	2.161628244	0.000000000	0.000000000
0.377000000	-1.525502824	2.170998746	0.000000000	0.000000000
0.377500000	-1.513547355	2.182307973	0.000000000	0.000000000
0.378000000	-1.531318997	2.233037933	0.000000000	0.000000000
0.378500000	-1.525502824	2.244670281	0.000000000	0.000000000
0.379000000	-1.536165809	2.251132696	0.000000000	0.000000000
0.379500000	-1.534550205	2.195879045	0.000000000	0.000000000
0.380000000	-1.530995877	2.180369248	0.000000000	0.000000000
0.380500000	-1.538104533	2.152257741	0.000000000	0.000000000
0.381000000	-1.529380273	2.162274485	0.000000000	0.000000000
0.381500000	-1.532288360	2.150319017	0.000000000	0.000000000
0.382000000	-1.506115578	2.170352504	0.000000000	0.000000000
0.382500000	-1.519363529	2.192001596	0.000000000	0.000000000
0.383000000	-1.513224234	2.220113102	0.000000000	0.000000000
0.383500000	-1.539073896	2.238530986	0.000000000	0.000000000
0.384000000	-1.529057152	2.224313672	0.000000000	0.000000000
0.384500000	-1.543597586	2.217851257	0.000000000	0.000000000
0.385000000	-1.532934601	2.181661731	0.000000000	0.000000000
0.385500000	-1.537458292	2.174553074	0.000000000	0.000000000
0.386000000	-1.531965239	2.141271635	0.000000000	0.000000000
0.386500000	-1.526795307	2.162597606	0.000000000	0.000000000
0.387000000	-1.525825944	2.178753644	0.000000000	0.000000000
0.387500000	-1.514193597	2.228514242	0.000000000	0.000000000
0.388000000	-1.529380273	2.223667431	0.000000000	0.000000000
0.388500000	-1.517101684	2.217528136	0.000000000	0.000000000
0.389000000	-1.539720137	2.210742600	0.000000000	0.000000000
0.389500000	-1.527441548	2.219789982	0.000000000	0.000000000
0.390000000	-1.552644968	2.211711962	0.000000000	0.000000000
0.390500000	-1.538750775	2.167444417	0.000000000	0.000000000
0.391000000	-1.543597586	2.157427674	0.000000000	0.000000000
0.391500000	-1.527764669	2.150319017	0.000000000	0.000000000
0.392000000	-1.527441548	2.192970958	0.000000000	0.000000000
0.392500000	-1.524856582	2.194263441	0.000000000	0.000000000
0.393000000	-1.525502824	2.226898638	0.000000000	0.000000000
0.393500000	-1.537135171	2.228514242	0.000000000	0.000000000
0.394000000	-1.533580843	2.248547730	0.000000000	0.000000000
0.394500000	-1.548444398	2.223990552	0.000000000	0.000000000
0.395000000	-1.530672756	2.203957064	0.000000000	0.000000000
0.395500000	-1.545536311	2.178430523	0.000000000	0.000000000
0.396000000	-1.526149065	2.164859451	0.000000000	0.000000000
0.396500000	-1.541981983	2.162274485	0.000000000	0.000000000
0.397000000	-1.522594737	2.154842707	0.000000000	0.000000000
0.397500000	-1.532288360	2.185216060	0.000000000	0.000000000
0.398000000	-1.523564099	2.210742600	0.000000000	0.000000000
0.398500000	-1.535196447	2.256948870	0.000000000	0.000000000
0.399000000	-1.539720137	2.235946020	0.000000000	0.000000000
0.399500000	-1.538104533	2.225606155	0.000000000	0.000000000
0.400000000	-1.541335741	2.183277335	0.000000000	0.000000000
0.400500000	-1.533580843	2.182631093	0.000000000	0.000000000
0.401000000	-1.548767519	2.160982002	0.000000000	0.000000000
0.401500000	-1.524533461	2.163566968	0.000000000	0.000000000
0.402000000	-1.528087790	2.160982002	0.000000000	0.000000000
0.402500000	-1.507084940	2.175845557	0.000000000	0.000000000
0.403000000	-1.526472186	2.208157634	0.000000000	0.000000000
0.403500000	-1.518071046	2.221728706	0.000000000	0.000000000
0.404000000	-1.538427654	2.233037933	0.000000000	0.000000000
0.404500000	-1.537135171	2.206218909	0.000000000	0.000000000
0.405000000	-1.545859432	2.204280185	0.000000000	0.000000000
0.405500000	-1.538750775	2.166798176	0.000000000	0.000000000
0.406000000	-1.527764669	2.159689519	0.000000000	0.000000000
0.406500000	-1.531318997	2.139009790	0.000000000	0.000000000
0.407000000	-1.517747925	2.173583712	0.000000000	0.000000000
0.407500000	-1.523564099	2.198787132	0.000000000	0.000000000
0.408000000	-1.508377423	2.220436223	0.000000000	0.000000000
0.408500000	-1.527764669	2.211065721	0.000000000	0.000000000
0.409000000	-1.520332891	2.212358204	0.000000000	0.000000000
0.409500000	-1.545213190	2.232391691	0.000000000	0.000000000
0.410000000	-1.536812050	2.213973808	0.000000000	0.000000000
0.410500000	-1.551352485	2.187477905	0.000000000	0.000000000
0.411000000	-1.538427654	2.140625394	0.000000000	0.000000000
0.411500000	-1.536488930	2.159366398	0.000000000	0.000000000
0.412000000	-1.527441548	2.160012640	0.000000000	0.000000000
0.412500000	-1.520332891	2.192647837	0.000000000	0.000000000
0.413000000	-1.526795307	2.193940320	0.000000000	0.000000000
0.413500000	-1.523564099	2.231099208	0.000000000	0.000000000
0.414000000	-1.545859432	2.234330416	0.000000000	0.000000000
0.414500000	-1.534227084	2.234976658	0.000000000	0.000000000
0.415000000	-1.551675606	2.206542030	0.000000000	0.000000000
0.415500000	-1.531318997	2.180692369	0.000000000	0.000000000
0.416000000	-1.545213190	2.169706263	0.000000000	0.000000000
0.416500000	-1.527118427	2.148057171	0.000000000	0.000000000
0.417000000	-1.532611480	2.150965258	0.000000000	0.000000000
0.417500000	-1.520009771	2.143856601	0.000000000	0.000000000
0.418000000	-1.525825944	2.198787132	0.000000000	0.000000000
0.418500000	-1.526795307	2.222374948	0.000000000	0.000000000
0.419000000	-1.531642118	2.254363904	0.000000000	0.000000000
0.419500000	-1.541658862	2.217205015	0.000000000	0.000000000
0.420000000	-1.534550205	2.203957064	0.000000000	0.000000000
0.420500000	-1.547475036	2.173583712	0.000000000	0.000000000
0.421000000	-1.527441548	2.167767538	0.000000000	0.000000000
0.421500000	-1.534873326	2.151934621	0.000000000	0.000000000
0.422000000	-1.509669906	2.149995896	0.000000000	0.000000000
0.422500000	-1.522917857	2.169706263	0.000000000	0.000000000
0.423000000	-1.513224234	2.187477905	0.000000000	0.000000000
0.423500000	-1.532611480	2.223990552	0.000000000	0.000000000
0.424000000	-1.528087790	2.219789982	0.000000000	0.000000000
0.424500000	-1.535842688	2.228837363	0.000000000	0.000000000
0.425000000	-1.535196447	2.194263441	0.000000000	0.000000000
0.425500000	-1.535842688	2.190062871	0.000000000	0.000000000
0.426000000	-1.540689500	2.151934621	0.000000000	0.000000000
0.426500000	-1.522594737	2.151611500	0.000000000	0.000000000
0.427000000	-1.527118427	2.147410930	0.000000000	0.000000000
0.427500000	-1.506438698	2.181661731	0.000000000	0.000000000
0.428000000	-1.524210340	2.195879045	0.000000000	0.000000000
0.428500000	-1.511608631	2.192324716	0.000000000	0.000000000
0.429000000	-1.530026514	2.203957064	0.000000000	0.000000000
0.429500000	-1.518717287	2.216558774	0.000000000	0.000000000
0.430000000	-1.541981983	2.237561624	0.000000000	0.000000000
0.430500000	-1.536165809	2.191355354	0.000000000	0.000000000
0.431000000	-1.536488930	2.169383142	0.000000000	0.000000000
0.431500000	-1.527441548	2.137394186	0.000000000	0.000000000
0.432000000	-1.520332891	2.164213210	0.000000000	0.000000000
0.432500000	-1.525502824	2.160335761	0.000000000	0.000000000
0.433000000	-1.512254872	2.189416629	0.000000000	0.000000000
0.433500000	-1.524856582	2.200402736	0.000000000	0.000000000
0.434000000	-1.516778563	2.226898638	0.000000000	0.000000000
0.434500000	-1.540366379	2.224636793	0.000000000	0.000000000
0.435000000	-1.526472186	2.204603306	0.000000000	0.000000000
0.435500000	-1.539720137	2.186185422	0.000000000	0.000000000
0.436000000	-1.519363529	2.160658881	0.000000000	0.000000000
0.436500000	-1.528410910	2.157427674	0.000000000	0.000000000
0.437000000	-1.514839838	2.127054322	0.000000000	0.000000000
0.437500000	-1.518071046	2.146764688	0.000000000	0.000000000
0.438000000	-1.518394167	2.166475055	0.000000000	0.000000000
0.438500000	-1.516778563	2.231422329	0.000000000	0.000000000
0.439000000	-1.522917857	2.232068571	0.000000000	0.000000000
0.439500000	-1.519363529	2.231099208	0.000000000	0.000000000
0.440000000	-1.540366379	2.201048977	0.000000000	0.000000000
0.440500000	-1.527118427	2.192647837	0.000000000	0.000000000
0.441000000	-1.541658862	2.171644987	0.000000000	0.000000000
0.441500000	-1.516455442	2.148380292	0.000000000	0.000000000
0.442000000	-1.526795307	2.143856601	0.000000000	0.000000000
0.442500000	-1.508700544	2.143856601	0.000000000	0.000000000
0.443000000	-1.520009771	2.178753644	0.000000000	0.000000000
0.443500000	-1.510316148	2.186508543	0.000000000	0.000000000
0.444000000	-1.519686650	2.223667431	0.000000000	0.000000000
0.444500000	-1.522271616	2.211388842	0.000000000	0.000000000
0.445000000	-1.524210340	2.219789982	0.000000000	0.000000000
0.445500000	-1.536488930	2.182307973	0.000000000	0.000000000
0.446000000	-1.526472186	2.174876195	0.000000000	0.000000000
0.446500000	-1.537458292	2.147410930	0.000000000	0.000000000
0.447000000	-1.517101684	2.156781432	0.000000000	0.000000000
0.447500000	-1.527118427	2.169060021	0.000000000	0.000000000
0.448000000	-1.506438698	2.178430523	0.000000000	0.000000000
0.448500000	-1.522917857	2.186185422	0.000000000	0.000000000
0.449000000	-1.512254872	2.192647837	0.000000000	0.000000000
0.449500000	-1.531318997	2.232391691	0.000000000	0.000000000
0.450000000	-1.527764669	2.219143740	0.000000000	0.000000000
0.450500000	-1.537458292	2.207188272	0.000000000	0.000000000
0.451000000	-1.534873326	2.155165828	0.000000000	0.000000000
0.451500000	-1.522271616	2.159689519	0.000000000	0.000000000
0.452000000	-1.523240978	2.146118447	0.000000000	0.000000000
0.452500000	-1.512901114	2.168736900	0.000000000	0.000000000
0.453000000	-1.527764669	2.171321867	0.000000000	0.000000000
0.453500000	-1.514193597	2.202341460	0.000000000	0.000000000
0.454000000	-1.533257722	2.222051827	0.000000000	0.000000000
0.454500000	-1.517747925	2.228837363	0.000000000	0.000000000
0.455000000	-1.541335741	2.226575518	0.000000000	0.000000000
0.455500000	-1.530349635	2.202341460	0.000000000	0.000000000
0.456000000	-1.545536311	2.197817769	0.000000000	0.000000000
0.456500000	-1.536165809	2.155812070	0.000000000	0.000000000
0.457000000	-1.534550205	2.145149084	0.000000000	0.000000000
0.457500000	-1.522271616	2.120591906	0.000000000	0.000000000
0.458000000	-1.512577993	2.173583712	0.000000000	0.000000000
0.458500000	-1.518717287	2.208157634	0.000000000	0.000000000
0.459000000	-1.517424804	2.244670281	0.000000000	0.000000000
0.459500000	-1.537135171	2.224313672	0.000000000	0.000000000
0.460000000	-1.525179703	2.214620049	0.000000000	0.000000000
0.460500000	-1.544243828	2.200079615	0.000000000	0.000000000
0.461000000	-1.526795307	2.178430523	0.000000000	0.000000000
0.461500000	-1.539720137	2.161628244	0.000000000	0.000000000
0.462000000	-1.514839838	2.139979152	0.000000000	0.000000000
0.462500000	-1.521302254	2.160012640	0.000000000	0.000000000
0.463000000	-1.513224234	2.159043277	0.000000000	0.000000000
0.463500000	-1.518071046	2.192647837	0.000000000	0.000000000
0.464000000	-1.520009771	2.194586562	0.000000000	0.000000000
0.464500000	-1.521302254	2.228191121	0.000000000	0.000000000
0.465000000	-1.532288360	2.213004445	0.000000000	0.000000000
0.465500000	-1.524856582	2.211065721	0.000000000	0.000000000
0.466000000	-1.541981983	2.175845557	0.000000000	0.000000000
0.466500000	-1.523564099	2.163566968	0.000000000	0.000000000
0.467000000	-1.531642118	2.151611500	0.000000000	0.000000000
0.467500000	-1.506438698	2.157750794	0.000000000	0.000000000
0.468000000	-1.518394167	2.170998746	0.000000000	0.000000000
0.468500000	-1.505792457	2.169383142	0.000000000	0.000000000
0.469000000	-1.523564099	2.197171528	0.000000000	0.000000000
0.469500000	-1.520656012	2.207834513	0.000000000	0.000000000
0.470000000	-1.531965239	2.240469711	0.000000000	0.000000000
0.470500000	-1.534873326	2.205572668	0.000000000	0.000000000
0.471000000	-1.531642118	2.187477905	0.000000000	0.000000000
0.471500000	-1.538750775	2.152257741	0.000000000	0.000000000
0.472000000	-1.522917857	2.164213210	0.000000000	0.000000000
0.472500000	-1.531642118	2.155165828	0.000000000	0.000000000
0.473000000	-1.508377423	2.164536330	0.000000000	0.000000000
0.473500000	-1.522917857	2.178430523	0.000000000	0.000000000
0.474000000	-1.511931751	2.202987702	0.000000000	0.000000000
0.474500000	-1.535196447	2.228191121	0.000000000	0.000000000
0.475000000	-1.523240978	2.214943170	0.000000000	0.000000000
0.475500000	-1.536165809	2.215266291	0.000000000	0.000000000
0.476000000	-1.526472186	2.184246697	0.000000000	0.000000000
0.476500000	-1.529703394	2.178430523	0.000000000	0.000000000
0.477000000	-1.524533461	2.129962408	0.000000000	0.000000000
0.477500000	-1.516778563	2.128993046	0.000000000	0.000000000
0.478000000	-1.523564099	2.138040428	0.000000000	0.000000000
0.478500000	-1.510639268	2.197171528	0.000000000	0.000000000
0.479000000	-1.521625374	2.212358204	0.000000000	0.000000000
0.479500000	-1.507084940	2.219143740	0.000000000	0.000000000
0.480000000	-1.532611480	2.214620049	0.000000000	0.000000000
0.480500000	-1.519686650	2.204603306	0.000000000	0.000000000
0.481000000	-1.537458292	2.189416629	0.000000000	0.000000000
0.481500000	-1.521625374	2.153873345	0.000000000	0.000000000
0.482000000	-1.530026514	2.149672775	0.000000000	0.000000000
0.482500000	-1.516455442	2.137394186	0.000000000	0.000000000
0.483000000	-1.510639268	2.158397036	0.000000000	0.000000000
0.483500000	-1.504176853	2.155165828	0.000000000	0.000000000
0.484000000	-1.504176853	2.197817769	0.000000000	0.000000000
0.484500000	-1.521302254	2.206218909	0.000000000	0.000000000
0.485000000	-1.521948495	2.227868001	0.000000000	0.000000000
0.485500000	-1.539073896	2.205895789	0.000000000	0.000000000
0.486000000	-1.526795307	2.193940320	0.000000000	0.000000000
0.486500000	-1.542305103	2.173260591	0.000000000	0.000000000
0.487000000	-1.519363529	2.160335761	0.000000000	0.000000000
0.487500000	-1.527764669	2.159366398	0.000000000	0.000000000
0.488000000	-1.508700544	2.147087809	0.000000000	0.000000000
0.488500000	-1.518394167	2.163566968	0.000000000	0.000000000
0.489000000	-1.508377423	2.172291229	0.000000000	0.000000000
0.489500000	-1.517101684	2.226898638	0.000000000	0.000000000
0.490000000	-1.526795307	2.228514242	0.000000000	0.000000000
0.490500000	-1.530026514	2.230129846	0.000000000	0.000000000
0.491000000	-1.541335741	2.183600456	0.000000000	0.000000000
0.491500000	-1.527441548	2.174876195	0.000000000	0.000000000
0.492000000	-1.537781413	2.159366398	0.000000000	0.000000000
0.492500000	-1.513224234	2.160012640	0.000000000	0.000000000
0.493000000	-1.522594737	2.152580862	0.000000000	0.000000000
0.493500000	-1.501591887	2.164859451	0.000000000	0.000000000
0.494000000	-1.520009771	2.201048977	0.000000000	0.000000000
0.494500000	-1.510639268	2.215589412	0.000000000	0.000000000
0.495000000	-1.530026514	2.236592261	0.000000000	0.000000000
0.495500000	-1.528087790	2.218497498	0.000000000	0.000000000
0.496000000	-1.540366379	2.223021189	0.000000000	0.000000000
0.496500000	-1.538750775	2.176814920	0.000000000	0.000000000
0.497000000	-1.526795307	2.152580862	0.000000000	0.000000000
0.497500000	-1.524533461	2.109282679	0.000000000	0.000000000
0.498000000	-1.508377423	2.139979152	0.000000000	0.000000000
0.498500000	-1.522917857	2.178107403	0.000000000	0.000000000
0.499000000	-1.507408061	2.211065721	0.000000000	0.000000000
0.499500000	-1.522594737	2.202987702	0.000000000	0.000000000
0.500000000	-1.505469336	2.195232803	0.000000000	0.000000000
0.500500000	-1.529380273	2.210742600	0.000000000	0.000000000
0.501000000	-1.521948495	2.193617199	0.000000000	0.000000000
0.501500000	-1.532934601	2.182631093	0.000000000	0.000000000
0.502000000	-1.517747925	2.139332911	0.000000000	0.000000000
0.502500000	-1.517424804	2.145472205	0.000000000	0.000000000
0.503000000	-1.513547355	2.132547375	0.000000000	0.000000000
0.503500000	-1.508700544	2.163890089	0.000000000	0.000000000
0.504000000	-1.516455442	2.170029384	0.000000000	0.000000000
0.504500000	-1.508377423	2.207511392	0.000000000	0.000000000
0.505000000	-1.528410910	2.213004445	0.000000000	0.000000000
0.505500000	-1.518394167	2.216235653	0.000000000	0.000000000
0.506000000	-1.543274466	2.201695219	0.000000000	0.000000000
0.506500000	-1.527118427	2.183600456	0.000000000	0.000000000
0.507000000	-1.541981983	2.177461161	0.000000000	0.000000000
0.507500000	-1.520009771	2.155488949	0.000000000	0.000000000
0.508000000	-1.523240978	2.157427674	0.000000000	0.000000000
0.508500000	-1.508700544	2.138040428	0.000000000	0.000000000
0.509000000	-1.513870476	2.174229953	0.000000000	0.000000000
0.509500000	-1.518394167	2.195232803	0.000000000	0.000000000
0.510000000	-1.521302254	2.237561624	0.000000000	0.000000000
0.510500000	-1.535842688	2.219789982	0.000000000	0.000000000
0.511000000	-1.528734031	2.214943170	0.000000000	0.000000000
0.511500000	-1.544243828	2.183277335	0.000000000	0.000000000
0.512000000	-1.526149065	2.173260591	0.000000000	0.000000000
0.512500000	-1.542305103	2.159366398	0.000000000	0.000000000
0.513000000	-1.518717287	2.147410930	0.000000000	0.000000000
0.513500000	-1.525179703	2.157427674	0.000000000	0.000000000
0.514000000	-1.507084940	2.171968108	0.000000000	0.000000000
0.514500000	-1.523887220	2.208803875	0.000000000	0.000000000
0.515000000	-1.522917857	2.210096359	0.000000000	0.000000000
0.515500000	-1.527764669	2.228191121	0.000000000	0.000000000
0.516000000	-1.525825944	2.204926426	0.000000000	0.000000000
0.516500000	-1.525179703	2.200725856	0.000000000	0.000000000
0.517000000	-1.535519567	2.146441568	0.000000000	0.000000000
0.517500000	-1.521625374	2.127054322	0.000000000	0.000000000
0.518000000	-1.527118427	2.126731201	0.000000000	0.000000000
0.518500000	-1.503530611	2.174876195	0.000000000	0.000000000
0.519000000	-1.520332891	2.196525286	0.000000000	0.000000000
0.519500000	-1.507731181	2.193940320	0.000000000	0.000000000
0.520000000	-1.528087790	2.201048977	0.000000000	0.000000000
0.520500000	-1.517101684	2.205895789	0.000000000	0.000000000
0.521000000	-1.532934601	2.221405585	0.000000000	0.000000000
0.521500000	-1.524856582	2.181661731	0.000000000	0.000000000
0.522000000	-1.529703394	2.169060021	0.000000000	0.000000000
0.522500000	-1.527764669	2.136424824	0.000000000	0.000000000
0.523000000	-1.519040408	2.153873345	0.000000000	0.000000000
0.523500000	-1.520009771	2.145795326	0.000000000	0.000000000
0.524000000	-1.502561249	2.174876195	0.000000000	0.000000000
0.524500000	-1.517424804	2.189093509	0.000000000	0.000000000
0.525000000	-1.509346785	2.215266291	0.000000000	0.000000000
0.525500000	-1.530672756	2.216558774	0.000000000	0.000000000
0.526000000	-1.515162959	2.202018339	0.000000000	0.000000000
0.526500000	-1.531642118	2.193940320	0.000000000	0.000000000
0.527000000	-1.520332891	2.169383142	0.000000000	0.000000000
0.527500000	-1.531318997	2.169706263	0.000000000	0.000000000
0.528000000	-1.517101684	2.134486099	0.000000000	0.000000000
0.528500000	-1.513870476	2.139979152	0.000000000	0.000000000
0.529000000	-1.509023664	2.140948515	0.000000000	0.000000000
0.529500000	-1.508054302	2.201695219	0.000000000	0.000000000
0.530000000	-1.528087790	2.223990552	0.000000000	0.000000000
0.530500000	-1.525179703	2.240792831	0.000000000	0.000000000
0.531000000	-1.540366379	2.210419479	0.000000000	0.000000000
0.531500000	-1.523887220	2.197817769	0.000000000	0.000000000
0.532000000	-1.541981983	2.179399886	0.000000000	0.000000000
0.532500000	-1.521948495	2.162274485	0.000000000	0.000000000
0.533000000	-1.534227084	2.152257741	0.000000000	0.000000000
0.533500000	-1.515162959	2.139009790	0.000000000	0.000000000
0.534000000	-1.522271616	2.165505693	0.000000000	0.000000000
0.534500000	-1.511931751	2.177461161	0.000000000	0.000000000
0.535000000	-1.519686650	2.222051827	0.000000000	0.000000000
0.535500000	-1.522917857	2.215589412	0.000000000	0.000000000
0.536000000	-1.527764669	2.231099208	0.000000000	0.000000000
0.536500000	-1.541335741	2.199433373	0.000000000	0.000000000
0.537000000	-1.527118427	2.176491799	0.000000000	0.000000000
0.537500000	-1.534550205	2.132870495	0.000000000	0.000000000
0.538000000	-1.512577993	2.134162978	0.000000000	0.000000000
0.538500000	-1.529380273	2.161951364	0.000000000	0.000000000
0.539000000	-1.511285510	2.183600456	0.000000000	0.000000000
0.539500000	-1.525179703	2.192001596	0.000000000	0.000000000
0.540000000	-1.509346785	2.188447267	0.000000000	0.000000000
0.540500000	-1.526795307	2.222374948	0.000000000	0.000000000
0.541000000	-1.528087790	2.214296929	0.000000000	0.000000000
0.541500000	-1.535842688	2.208803875	0.000000000	0.000000000
0.542000000	-1.532611480	2.157104553	0.000000000	0.000000000
0.542500000	-1.524533461	2.160012640	0.000000000	0.000000000
0.543000000	-1.530349635	2.145149084	0.000000000	0.000000000
0.543500000	-1.519363529	2.159043277	0.000000000	0.000000000
0.544000000	-1.529057152	2.156781432	0.000000000	0.000000000
0.544500000	-1.511608631	2.184892939	0.000000000	0.000000000
0.545000000	-1.529057152	2.208480755	0.000000000	0.000000000
0.545500000	-1.514839838	2.219143740	0.000000000	0.000000000
0.546000000	-1.535519567	2.223021189	0.000000000	0.000000000
0.546500000	-1.529380273	2.205895789	0.000000000	0.000000000
0.547000000	-1.548444398	2.211065721	0.000000000	0.000000000
0.547500000	-1.536488930	2.178107403	0.000000000	0.000000000
0.548000000	-1.530026514	2.163890089	0.000000000	0.000000000
0.548500000	-1.519363529	2.121561269	0.000000000	0.000000000
0.549000000	-1.513547355	2.150319017	0.000000000	0.000000000
0.549500000	-1.519363529	2.176491799	0.000000000	0.000000000
0.550000000	-1.512254872	2.227868001	0.000000000	0.000000000
0.550500000	-1.538427654	2.229483605	0.000000000	0.000000000
0.551000000	-1.534550205	2.227221759	0.000000000	0.000000000
0.551500000	-1.553614330	2.211711962	0.000000000	0.000000000
0.552000000	-1.532288360	2.188447267	0.000000000	0.000000000
0.552500000	-1.547151915	2.177784282	0.000000000	0.000000000
0.553000000	-1.531318997	2.149349654	0.000000000	0.000000000
0.553500000	-1.530672756	2.155165828	0.000000000	0.000000000
0.554000000	-1.515486080	2.147734051	0.000000000	0.000000000
0.554500000	-1.520009771	2.192970958	0.000000000	0.000000000
0.555000000	-1.521302254	2.203957064	0.000000000	0.000000000
0.555500000	-1.524856582	2.235946020	0.000000000	0.000000000
0.556000000	-1.538750775	2.224636793	0.000000000	0.000000000
0.556500000	-1.531642118	2.228837363	0.000000000	0.000000000
0.557000000	-1.545213190	2.192001596	0.000000000	0.000000000
0.557500000	-1.527764669	2.159366398	0.000000000	0.000000000
0.558000000	-1.543597586	2.141594756	0.000000000	0.000000000
0.558500000	-1.525502824	2.161305123	0.000000000	0.000000000
0.559000000	-1.538104533	2.192324716	0.000000000	0.000000000
0.559500000	-1.515162959	2.183277335	0.000000000	0.000000000
0.560000000	-1.521302254	2.197817769	0.000000000	0.000000000
0.560500000	-1.514839838	2.202664581	0.000000000	0.000000000
0.561000000	-1.529703394	2.237238503	0.000000000	0.000000000
0.561500000	-1.540366379	2.210419479	0.000000000	0.000000000
0.562000000	-1.539720137	2.197817769	0.000000000	0.000000000
0.562500000	-1.543274466	2.161951364	0.000000000	0.000000000
0.563000000	-1.524856582	2.163243847	0.000000000	0.000000000
0.563500000	-1.534227084	2.144825964	0.000000000	0.000000000
0.564000000	-1.515162959	2.152257741	0.000000000	0.000000000
0.564500000	-1.531318997	2.172937470	0.000000000	0.000000000
0.565000000	-1.512901114	2.200725856	0.000000000	0.000000000
0.565500000	-1.532288360	2.224313672	0.000000000	0.000000000
0.566000000	-1.522917857	2.216881895	0.000000000	0.000000000
0.566500000	-1.543920707	2.229806725	0.000000000	0.000000000
0.567000000	-1.539073896	2.210742600	0.000000000	0.000000000
0.567500000	-1.541012620	2.205895789	0.000000000	0.000000000
0.568000000	-1.535519567	2.148703413	0.000000000	0.000000000
0.568500000	-1.522917857	2.136747945	0.000000000	0.000000000
0.569000000	-1.526472186	2.135455461	0.000000000	0.000000000
0.569500000	-1.509346785	2.184246697	0.000000000	0.000000000
0.570000000	-1.524533461	2.207511392	0.000000000	0.000000000
0.570500000	-1.516132321	2.228514242	0.000000000	0.000000000
0.571000000	-1.541335741	2.230129846	0.000000000	0.000000000
0.571500000	-1.529703394	2.222374948	0.000000000	0.000000000
0.572000000	-1.546182553	2.213004445	0.000000000	0.000000000
0.572500000	-1.533903963	2.180046127	0.000000000	0.000000000
0.573000000	-1.541335741	2.173906833	0.000000000	0.000000000
0.573500000	-1.525502824	2.141594756	0.000000000	0.000000000
0.574000000	-1.522271616	2.156781432	0.000000000	0.000000000
0.574500000	-1.521302254	2.155812070	0.000000000	0.000000000
0.575000000	-1.517747925	2.199110252	0.000000000	0.000000000
0.575500000	-1.526149065	2.210742600	0.000000000	0.000000000
0.576000000	-1.520009771	2.236269141	0.000000000	0.000000000
0.576500000	-1.543274466	2.223667431	0.000000000	0.000000000
0.577000000	-1.531318997	2.205895789	0.000000000	0.000000000
0.577500000	-1.549736881	2.169383142	0.000000000	0.000000000
0.578000000	-1.528734031	2.146118447	0.000000000	0.000000000
0.578500000	-1.539073896	2.158720157	0.000000000	0.000000000
0.579000000	-1.514193597	2.160658881	0.000000000	0.000000000
0.579500000	-1.515809201	2.175522437	0.000000000	0.000000000
0.580000000	-1.503207491	2.167767538	0.000000000	0.000000000
0.580500000	-1.515162959	2.210742600	0.000000000	0.000000000
0.581000000	-1.524856582	2.218497498	0.000000000	0.000000000
0.581500000	-1.525502824	2.232391691	0.000000000	0.000000000
0.582000000	-1.535842688	2.188770388	0.000000000	0.000000000
0.582500000	-1.525825944	2.176814920	0.000000000	0.000000000
0.583000000	-1.538104533	2.150965258	0.000000000	0.000000000
0.583500000	-1.514516717	2.145795326	0.000000000	0.000000000
0.584000000	-1.522594737	2.139009790	0.000000000	0.000000000
0.584500000	-1.504176853	2.146764688	0.000000000	0.000000000
0.585000000	-1.523564099	2.182631093	0.000000000	0.000000000
0.585500000	-1.513870476	2.197171528	0.000000000	0.000000000
0.586000000	-1.527764669	2.224959914	0.000000000	0.000000000
0.586500000	-1.526149065	2.210742600	0.000000000	0.000000000
0.587000000	-1.539397017	2.229160484	0.000000000	0.000000000
0.587500000	-1.542951345	2.197817769	0.000000000	0.000000000
0.588000000	-1.533257722	2.178753644	0.000000000	0.000000000
0.588500000	-1.532611480	2.125438718	0.000000000	0.000000000
0.589000000	-1.516778563	2.134809220	0.000000000	0.000000000
0.589500000	-1.530349635	2.155812070	0.000000000	0.000000000
0.590000000	-1.517424804	2.195232803	0.000000000	0.000000000
0.590500000	-1.535519567	2.211388842	0.000000000	0.000000000
0.591000000	-1.520332891	2.217528136	0.000000000	0.000000000
0.591500000	-1.543920707	2.231099208	0.000000000	0.000000000
0.592000000	-1.535519567	2.214296929	0.000000000	0.000000000
0.592500000	-1.548767519	2.203633943	0.000000000	0.000000000
0.593000000	-1.541658862	2.162920727	0.000000000	0.000000000
0.593500000	-1.541658862	2.162920727	0.000000000	0.000000000
0.594000000	-1.534873326	2.141271635	0.000000000	0.000000000
0.594500000	-1.519040408	2.169383142	0.000000000	0.000000000
0.595000000	-1.524856582	2.175522437	0.000000000	0.000000000
0.595500000	-1.517101684	2.214296929	0.000000000	0.000000000
0.596000000	-1.540366379	2.226898638	0.000000000	0.000000000
0.596500000	-1.531318997	2.234976658	0.000000000	0.000000000
0.597000000	-1.550060002	2.210419479	0.000000000	0.000000000
0.597500000	-1.531318997	2.170998746	0.000000000	0.000000000
0.598000000	-1.541658862	2.155488949	0.000000000	0.000000000
0.598500000	-1.526149065	2.153550224	0.000000000	0.000000000
0.599000000	-1.533903963	2.175199316	0.000000000	0.000000000
0.599500000	-1.519686650	2.153227104	0.000000000	0.000000000
0.600000000	-1.518394167	2.169706263	0.000000000	0.000000000
0.600500000	-1.519363529	2.181338610	0.000000000	0.000000000
0.601000000	-1.524210340	2.230129846	0.000000000	0.000000000
0.601500000	-1.534873326	2.224636793	0.000000000	0.000000000
0.602000000	-1.528087790	2.219789982	0.000000000	0.000000000
0.602500000	-1.544890070	2.189739750	0.000000000	0.000000000
0.603000000	-1.527764669	2.174876195	0.000000000	0.000000000
0.603500000	-1.539397017	2.154196466	0.000000000	0.000000000
0.604000000	-1.516455442	2.140948515	0.000000000	0.000000000
0.604500000	-1.530026514	2.160012640	0.000000000	0.000000000
0.605000000	-1.516455442	2.175845557	0.000000000	0.000000000
0.605500000	-1.529703394	2.211065721	0.000000000	0.000000000
0.606000000	-1.524856582	2.204926426	0.000000000	0.000000000
0.606500000	-1.530349635	2.231099208	0.000000000	0.000000000
0.607000000	-1.532934601	2.224313672	0.000000000	0.000000000
0.607500000	-1.534227084	2.237561624	0.000000000	0.000000000
0.608000000	-1.546828794	2.182631093	0.000000000	0.000000000
0.608500000	-1.528410910	2.145795326	0.000000000	0.000000000
0.609000000	-1.533580843	2.122207510	0.000000000	0.000000000
0.609500000	-1.512254872	2.152580862	0.000000000	0.000000000
0.610000000	-1.533257722	2.178753644	0.000000000	0.000000000
0.610500000	-1.520332891	2.198787132	0.000000000	0.000000000
0.611000000	-1.536812050	2.224313672	0.000000000	0.000000000
0.611500000	-1.524856582	2.224636793	0.000000000	0.000000000
0.612000000	-1.544243828	2.233684175	0.000000000	0.000000000
0.612500000	-1.542305103	2.198464011	0.000000000	0.000000000
0.613000000	-1.543597586	2.196202166	0.000000000	0.000000000
0.613500000	-1.536812050	2.168090659	0.000000000	0.000000000
0.614000000	-1.531965239	2.171644987	0.000000000	0.000000000
0.614500000	-1.538427654	2.156135191	0.000000000	0.000000000
0.615000000	-1.520656012	2.180369248	0.000000000	0.000000000
0.615500000	-1.530026514	2.192001596	0.000000000	0.000000000
0.616000000	-1.516455442	2.221082465	0.000000000	0.000000000
0.616500000	-1.542305103	2.232068571	0.000000000	0.000000000
0.617000000	-1.530026514	2.218820619	0.000000000	0.000000000
0.617500000	-1.549090640	2.197817769	0.000000000	0.000000000
0.618000000	-1.534227084	2.167767538	0.000000000	0.000000000
0.618500000	-1.543597586	2.178430523	0.000000000	0.000000000
0.619000000	-1.529703394	2.160335761	0.000000000	0.000000000
0.619500000	-1.528087790	2.165828814	0.000000000	0.000000000
0.620000000	-1.520332891	2.146118447	0.000000000	0.000000000
0.620500000	-1.515809201	2.190709113	0.000000000	0.000000000
0.621000000	-1.527118427	2.214620049	0.000000000	0.000000000
0.621500000	-1.528410910	2.242085314	0.000000000	0.000000000
0.622000000	-1.548444398	2.223667431	0.000000000	0.000000000
0.622500000	-1.532611480	2.209450117	0.000000000	0.000000000
0.623000000	-1.549413760	2.192324716	0.000000000	0.000000000
0.623500000	-1.532288360	2.167444417	0.000000000	0.000000000
0.624000000	-1.545859432	2.154196466	0.000000000	0.000000000
0.624500000	-1.523887220	2.140302273	0.000000000	0.000000000
0.625000000	-1.526149065	2.168736900	0.000000000	0.000000000
0.625500000	-1.515809201	2.175522437	0.000000000	0.000000000
0.626000000	-1.521625374	2.211388842	0.000000000	0.000000000
0.626500000	-1.525825944	2.211711962	0.000000000	0.000000000
0.627000000	-1.528087790	2.249517092	0.000000000	0.000000000
0.627500000	-1.544566949	2.236269141	0.000000000	0.000000000
0.628000000	-1.537135171	2.211065721	0.000000000	0.000000000
0.628500000	-1.548444398	2.150642138	0.000000000	0.000000000
0.629000000	-1.524533461	2.134162978	0.000000000	0.000000000
0.629500000	-1.533903963	2.151288379	0.000000000	0.000000000
0.630000000	-1.513224234	2.173906833	0.000000000	0.000000000
0.630500000	-1.527118427	2.195555924	0.000000000	0.000000000
0.631000000	-1.517424804	2.201048977	0.000000000	0.000000000
0.631500000	-1.535196447	2.236592261	0.000000000	0.000000000
0.632000000	-1.536165809	2.228191121	0.000000000	0.000000000
0.632500000	-1.548767519	2.230776088	0.000000000	0.000000000
0.633000000	-1.547798156	2.187477905	0.000000000	0.000000000
0.633500000	-1.531642118	2.180692369	0.000000000	0.000000000
0.634000000	-1.534873326	2.152580862	0.000000000	0.000000000
0.634500000	-1.520009771	2.165505693	0.000000000	0.000000000
0.635000000	-1.531318997	2.166151934	0.000000000	0.000000000
0.635500000	-1.511931751	2.186508543	0.000000000	0.000000000
0.636000000	-1.529703394	2.210419479	0.000000000	0.000000000
0.636500000	-1.519686650	2.229160484	0.000000000	0.000000000
0.637000000	-1.543274466	2.234007295	0.000000000	0.000000000
0.637500000	-1.534873326	2.204603306	0.000000000	0.000000000
0.638000000	-1.550383123	2.201695219	0.000000000	0.000000000
0.638500000	-1.543274466	2.177138040	0.000000000	0.000000000
0.639000000	-1.542628224	2.180046127	0.000000000	0.000000000
0.639500000	-1.541335741	2.140302273	0.000000000	0.000000000
0.640000000	-1.533580843	2.153227104	0.000000000	0.000000000
0.640500000	-1.535519567	2.167767538	0.000000000	0.000000000
0.641000000	-1.518717287	2.218820619	0.000000000	0.000000000
0.641500000	-1.532934601	2.227221759	0.000000000	0.000000000
0.642000000	-1.526149065	2.226898638	0.000000000	0.000000000
0.642500000	-1.553614330	2.215266291	0.000000000	0.000000000
0.643000000	-1.535519567	2.199110252	0.000000000	0.000000000
0.643500000	-1.544243828	2.181015490	0.000000000	0.000000000
0.644000000	-1.522271616	2.142564118	0.000000000	0.000000000
0.644500000	-1.527764669	2.149672775	0.000000000	0.000000000
0.645000000	-1.519040408	2.147734051	0.000000000	0.000000000
0.645500000	-1.519686650	2.183277335	0.000000000	0.000000000
0.646000000	-1.522917857	2.182954214	0.000000000	0.000000000
0.646500000	-1.525502824	2.220436223	0.000000000	0.000000000
0.647000000	-1.540043258	2.233361054	0.000000000	0.000000000
0.647500000	-1.526472186	2.253394541	0.000000000	0.000000000
0.648000000	-1.541012620	2.209450117	0.000000000	0.000000000
0.648500000	-1.528410910	2.157750794	0.000000000	0.000000000
0.649000000	-1.545536311	2.132870495	0.000000000	0.000000000
0.649500000	-1.521302254	2.144502843	0.000000000	0.000000000
0.650000000	-1.525825944	2.171644987	0.000000000	0.000000000
0.650500000	-1.509669906	2.169060021	0.000000000	0.000000000
0.651000000	-1.525825944	2.199433373	0.000000000	0.000000000
0.651500000	-1.526149065	2.212035083	0.000000000	0.000000000
0.652000000	-1.534550205	2.248547730	0.000000000	0.000000000
0.652500000	-1.541012620	2.226898638	0.000000000	0.000000000
0.653000000	-1.542628224	2.219466861	0.000000000	0.000000000
0.653500000	-1.550383123	2.179723006	0.000000000	0.000000000
0.654000000	-1.530672756	2.170998746	0.000000000	0.000000000
0.654500000	-1.535196447	2.149995896	0.000000000	0.000000000
0.655000000	-1.515809201	2.152580862	0.000000000	0.000000000
0.655500000	-1.529057152	2.166151934	0.000000000	0.000000000
0.656000000	-1.511608631	2.190385992	0.000000000	0.000000000
0.656500000	-1.525825944	2.223021189	0.000000000	0.000000000
0.657000000	-1.517101684	2.216558774	0.000000000	0.000000000
0.657500000	-1.538427654	2.220436223	0.000000000	0.000000000
0.658000000	-1.536812050	2.195232803	0.000000000	0.000000000
0.658500000	-1.541658862	2.209450117	0.000000000	0.000000000
0.659000000	-1.539073896	2.175522437	0.000000000	0.000000000
0.659500000	-1.526795307	2.161951364	0.000000000	0.000000000
0.660000000	-1.526149065	2.133193616	0.000000000	0.000000000
0.660500000	-1.510639268	2.161628244	0.000000000	0.000000000
0.661000000	-1.529380273	2.189739750	0.000000000	0.000000000
0.661500000	-1.515486080	2.219789982	0.000000000	0.000000000
0.662000000	-1.534873326	2.221728706	0.000000000	0.000000000
0.662500000	-1.520979133	2.211388842	0.000000000	0.000000000
0.663000000	-1.541012620	2.209126996	0.000000000	0.000000000
0.663500000	-1.528734031	2.181661731	0.000000000	0.000000000
0.664000000	-1.534550205	2.173583712	0.000000000	0.000000000
0.664500000	-1.520332891	2.141271635	0.000000000	0.000000000
0.665000000	-1.517747925	2.157750794	0.000000000	0.000000000
0.665500000	-1.513547355	2.150965258	0.000000000	0.000000000
0.666000000	-1.509346785	2.183277335	0.000000000	0.000000000
0.666500000	-1.519040408	2.190385992	0.000000000	0.000000000
0.667000000	-1.514516717	2.235299778	0.000000000	0.000000000
0.667500000	-1.538104533	2.249193971	0.000000000	0.000000000
0.668000000	-1.528734031	2.231745450	0.000000000	0.000000000
0.668500000	-1.546505673	2.180692369	0.000000000	0.000000000
0.669000000	-1.524210340	2.142887239	0.000000000	0.000000000
0.669500000	-1.533580843	2.152257741	0.000000000	0.000000000
0.670000000	-1.517747925	2.155165828	0.000000000	0.000000000
0.670500000	-1.529380273	2.179399886	0.000000000	0.000000000
0.671000000	-1.526472186	2.175522437	0.000000000	0.000000000
0.671500000	-1.533580843	2.218497498	0.000000000	0.000000000
0.672000000	-1.536812050	2.221082465	0.000000000	0.000000000
0.672500000	-1.532934601	2.238854107	0.000000000	0.000000000
0.673000000	-1.544890070	2.209773238	0.000000000	0.000000000
0.673500000	-1.534873326	2.202987702	0.000000000	0.000000000
0.674000000	-1.552968089	2.174876195	0.000000000	0.000000000
0.674500000	-1.527441548	2.163890089	0.000000000	0.000000000
0.675000000	-1.535519567	2.156458311	0.000000000	0.000000000
0.675500000	-1.513547355	2.158073915	0.000000000	0.000000000
0.676000000	-1.530026514	2.188124146	0.000000000	0.000000000
0.676500000	-1.517747925	2.197494649	0.000000000	0.000000000
0.677000000	-1.528734031	2.222051827	0.000000000	0.000000000
0.677500000	-1.522271616	2.208480755	0.000000000	0.000000000
0.678000000	-1.530349635	2.225606155	0.000000000	0.000000000
0.678500000	-1.539397017	2.209450117	0.000000000	0.000000000
0.679000000	-1.540043258	2.208157634	0.000000000	0.000000000
0.679500000	-1.549736881	2.157427674	0.000000000	0.000000000
0.680000000	-1.527441548	2.144825964	0.000000000	0.000000000
0.680500000	-1.532288360	2.144179722	0.000000000	0.000000000
0.681000000	-1.512901114	2.181661731	0.000000000	0.000000000
0.681500000	-1.532611480	2.210742600	0.000000000	0.000000000
0.682000000	-1.522594737	2.219143740	0.000000000	0.000000000
0.682500000	-1.543920707	2.224313672	0.000000000	0.000000000
0.683000000	-1.533580843	2.205249547	0.000000000	0.000000000
0.683500000	-1.548121277	2.207834513	0.000000000	0.000000000
0.684000000	-1.538104533	2.170675625	0.000000000	0.000000000
0.684500000	-1.534873326	2.164859451	0.000000000	0.000000000
0.685000000	-1.529380273	2.134809220	0.000000000	0.000000000
0.685500000	-1.516455442	2.160658881	0.000000000	0.000000000
0.686000000	-1.524210340	2.164859451	0.000000000	0.000000000
0.686500000	-1.516778563	2.197817769	0.000000000	0.000000000
0.687000000	-1.534873326	2.218174378	0.000000000	0.000000000
0.687500000	-1.522271616	2.250486454	0.000000000	0.000000000
0.688000000	-1.545213190	2.244347160	0.000000000	0.000000000
0.688500000	-1.531965239	2.195232803	0.000000000	0.000000000
0.689000000	-1.548444398	2.162920727	0.000000000	0.000000000
0.689500000	-1.531642118	2.144502843	0.000000000	0.000000000
0.690000000	-1.536488930	2.169706263	0.000000000	0.000000000
0.690500000	-1.525825944	2.151288379	0.000000000	0.000000000
0.691000000	-1.526149065	2.169383142	0.000000000	0.000000000
0.691500000	-1.523240978	2.178753644	0.000000000	0.000000000
0.692000000	-1.518071046	2.231745450	0.000000000	0.000000000
0.692500000	-1.533903963	2.231745450	0.000000000	0.000000000
0.693000000	-1.528087790	2.233037933	0.000000000	0.000000000
0.693500000	-1.551352485	2.205572668	0.000000000	0.000000000
0.694000000	-1.538104533	2.191032233	0.000000000	0.000000000
0.694500000	-1.551675606	2.165182572	0.000000000	0.000000000
0.695000000	-1.523240978	2.142564118	0.000000000	0.000000000
0.695500000	-1.527441548	2.152903983	0.000000000	0.000000000
0.696000000	-1.507731181	2.164536330	0.000000000	0.000000000
0.696500000	-1.523887220	2.206542030	0.000000000	0.000000000
0.697000000	-1.526472186	2.203310822	0.000000000	0.000000000
0.697500000	-1.537781413	2.225283035	0.000000000	0.000000000
0.698000000	-1.541658862	2.214620049	0.000000000	0.000000000
0.698500000	-1.538104533	2.235946020	0.000000000	0.000000000
0.699000000	-1.548121277	2.200402736	0.000000000	0.000000000
0.699500000	-1.530995877	2.173583712	0.000000000	0.000000000
0.700000000	-1.538427654	2.138363548	0.000000000	0.000000000
0.700500000	-1.516778563	2.147410930	0.000000000	0.000000000
0.701000000	-1.529703394	2.170352504	0.000000000	0.000000000
0.701500000	-1.514516717	2.192647837	0.000000000	0.000000000
0.702000000	-1.533903963	2.219466861	0.000000000	0.000000000
0.702500000	-1.527118427	2.215589412	0.000000000	0.000000000
0.703000000	-1.545213190	2.230776088	0.000000000	0.000000000
0.703500000	-1.537781413	2.203633943	0.000000000	0.000000000
0.704000000	-1.539397017	2.200079615	0.000000000	0.000000000
0.704500000	-1.540689500	2.159366398	0.000000000	0.000000000
0.705000000	-1.532288360	2.159043277	0.000000000	0.000000000
0.705500000	-1.535196447	2.141594756	0.000000000	0.000000000
0.706000000	-1.514516717	2.160012640	0.000000000	0.000000000
0.706500000	-1.528087790	2.173906833	0.000000000	0.000000000
0.707000000	-1.512254872	2.218497498	0.000000000	0.000000000
0.707500000	-1.536165809	2.255010145	0.000000000	0.000000000
0.708000000	-1.522917857	2.247901488	0.000000000	0.000000000
0.708500000	-1.544890070	2.214296929	0.000000000	0.000000000
0.709000000	-1.535519567	2.165182572	0.000000000	0.000000000
0.709500000	-1.544566949	2.171321867	0.000000000	0.000000000
0.710000000	-1.536488930	2.156135191	0.000000000	0.000000000
0.710500000	-1.531965239	2.166475055	0.000000000	0.000000000
0.711000000	-1.529057152	2.150642138	0.000000000	0.000000000
0.711500000	-1.519686650	2.190385992	0.000000000	0.000000000
0.712000000	-1.534550205	2.208480755	0.000000000	0.000000000
0.712500000	-1.530995877	2.239177228	0.000000000	0.000000000
0.713000000	-1.551029364	2.230129846	0.000000000	0.000000000
0.713500000	-1.532934601	2.221405585	0.000000000	0.000000000
0.714000000	-1.549413760	2.200725856	0.000000000	0.000000000
0.714500000	-1.529057152	2.171321867	0.000000000	0.000000000
0.715000000	-1.542628224	2.159366398	0.000000000	0.000000000
0.715500000	-1.523240978	2.143533481	0.000000000	0.000000000
0.716000000	-1.531642118	2.168413780	0.000000000	0.000000000
0.716500000	-1.520332891	2.169060021	0.000000000	0.000000000
0.717000000	-1.526149065	2.203310822	0.000000000	0.000000000
0.717500000	-1.530349635	2.199433373	0.000000000	0.000000000
0.718000000	-1.531642118	2.229483605	0.000000000	0.000000000
0.718500000	-1.550060002	2.228837363	0.000000000	0.000000000
0.719000000	-1.540689500	2.228837363	0.000000000	0.000000000
0.719500000	-1.551675606	2.182631093	0.000000000	0.000000000
0.720000000	-1.526149065	2.148057171	0.000000000	0.000000000
0.720500000	-1.539397017	2.139656031	0.000000000	0.000000000
0.721000000	-1.520979133	2.156135191	0.000000000	0.000000000
0.721500000	-1.534227084	2.191032233	0.000000000	0.000000000
0.722000000	-1.515809201	2.192647837	0.000000000	0.000000000
0.722500000	-1.530995877	2.215266291	0.000000000	0.000000000
0.723000000	-1.532934601	2.209126996	0.000000000	0.000000000
0.723500000	-1.543597586	2.235622899	0.000000000	0.000000000
0.724000000	-1.543274466	2.206865151	0.000000000	0.000000000
0.724500000	-1.534873326	2.192970958	0.000000000	0.000000000
0.725000000	-1.541981983	2.152257741	0.000000000	0.000000000
0.725500000	-1.521625374	2.155165828	0.000000000	0.000000000
0.726000000	-1.526795307	2.151288379	0.000000000	0.000000000
0.726500000	-1.509023664	2.170998746	0.000000000	0.000000000
0.727000000	-1.529380273	2.202664581	0.000000000	0.000000000
0.727500000	-1.522271616	2.238207865	0.000000000	0.000000000
0.728000000	-1.542628224	2.254687024	0.000000000	0.000000000
0.728500000	-1.532288360	2.211388842	0.000000000	0.000000000
0.729000000	-1.546505673	2.193940320	0.000000000	0.000000000
0.729500000	-1.543274466	2.172614350	0.000000000	0.000000000
0.730000000	-1.546828794	2.191032233	0.000000000	0.000000000
0.730500000	-1.548121277	2.155812070	0.000000000	0.000000000
0.731000000	-1.531965239	2.158720157	0.000000000	0.000000000
0.731500000	-1.532611480	2.163243847	0.000000000	0.000000000
0.732000000	-1.517424804	2.211065721	0.000000000	0.000000000
0.732500000	-1.534873326	2.226252397	0.000000000	0.000000000
0.733000000	-1.526472186	2.230452967	0.000000000	0.000000000
0.733500000	-1.549413760	2.224959914	0.000000000	0.000000000
0.734000000	-1.536812050	2.208803875	0.000000000	0.000000000
0.734500000	-1.554906813	2.198140890	0.000000000	0.000000000
0.735000000	-1.539720137	2.162597606	0.000000000	0.000000000
0.735500000	-1.543920707	2.160658881	0.000000000	0.000000000
0.736000000	-1.529703394	2.144502843	0.000000000	0.000000000
0.736500000	-1.524533461	2.174876195	0.000000000	0.000000000
0.737000000	-1.526795307	2.173260591	0.000000000	0.000000000
0.737500000	-1.526795307	2.206865151	0.000000000	0.000000000
0.738000000	-1.542628224	2.219466861	0.000000000	0.000000000
0.738500000	-1.532288360	2.247901488	0.000000000	0.000000000
0.739000000	-1.547475036	2.227221759	0.000000000	0.000000000
0.739500000	-1.530995877	2.188770388	0.000000000	0.000000000
0.740000000	-1.543920707	2.152257741	0.000000000	0.000000000
0.740500000	-1.520332891	2.134162978	0.000000000	0.000000000
0.741000000	-1.530995877	2.151611500	0.000000000	0.000000000
0.741500000	-1.517747925	2.157427674	0.000000000	0.000000000
0.742000000	-1.528734031	2.192001596	0.000000000	0.000000000
0.742500000	-1.521948495	2.195879045	0.000000000	0.000000000
0.743000000	-1.527764669	2.232068571	0.000000000	0.000000000
0.743500000	-1.535196447	2.221082465	0.000000000	0.000000000
0.744000000	-1.533903963	2.230452967	0.000000000	0.000000000
0.744500000	-1.546505673	2.191355354	0.000000000	0.000000000
0.745000000	-1.530672756	2.173906833	0.000000000	0.000000000
0.745500000	-1.542305103	2.150319017	0.000000000	0.000000000
0.746000000	-1.522271616	2.153227104	0.000000000	0.000000000
0.746500000	-1.536165809	2.164859451	0.000000000	0.000000000
0.747000000	-1.518394167	2.186508543	0.000000000	0.000000000
0.747500000	-1.534873326	2.228837363	0.000000000	0.000000000
0.748000000	-1.526472186	2.235622899	0.000000000	0.000000000
0.748500000	-1.543597586	2.238530986	0.000000000	0.000000000
0.749000000	-1.540043258	2.193294079	0.000000000	0.000000000
0.749500000	-1.541012620	2.201048977	0.000000000	0.000000000
0.750000000	-1.542628224	2.179399886	0.000000000	0.000000000
0.750500000	-1.535519567	2.178430523	0.000000000	0.000000000
0.751000000	-1.544890070	2.141917877	0.000000000	0.000000000
0.751500000	-1.525825944	2.157104553	0.000000000	0.000000000
0.752000000	-1.534227084	2.183277335	0.000000000	0.000000000
0.752500000	-1.519040408	2.219789982	0.000000000	0.000000000
0.753000000	-1.543597586	2.231099208	0.000000000	0.000000000
0.753500000	-1.532934601	2.222374948	0.000000000	0.000000000
0.754000000	-1.554583693	2.228514242	0.000000000	0.000000000
0.754500000	-1.542628224	2.206218909	0.000000000	0.000000000
0.755000000	-1.550706243	2.190709113	0.000000000	0.000000000
0.755500000	-1.538427654	2.145149084	0.000000000	0.000000000
0.756000000	-1.532288360	2.158073915	0.000000000	0.000000000
0.756500000	-1.530026514	2.151934621	0.000000000	0.000000000
0.757000000	-1.523887220	2.180692369	0.000000000	0.000000000
0.757500000	-1.533580843	2.180369248	0.000000000	0.000000000
0.758000000	-1.529703394	2.223990552	0.000000000	0.000000000
0.758500000	-1.552968089	2.250809575	0.000000000	0.000000000
0.759000000	-1.541335741	2.255979507	0.000000000	0.000000000
0.759500000	-1.556845538	2.214296929	0.000000000	0.000000000
0.760000000	-1.535842688	2.163566968	0.000000000	0.000000000
0.760500000	-1.551352485	2.153227104	0.000000000	0.000000000
0.761000000	-1.537781413	2.140625394	0.000000000	0.000000000
0.761500000	-1.541658862	2.165828814	0.000000000	0.000000000
0.762000000	-1.526149065	2.166798176	0.000000000	0.000000000
0.762500000	-1.525825944	2.208480755	0.000000000	0.000000000
0.763000000	-1.533257722	2.210096359	0.000000000	0.000000000
0.763500000	-1.532934601	2.238530986	0.000000000	0.000000000
0.764000000	-1.546828794	2.223990552	0.000000000	0.000000000
0.764500000	-1.536812050	2.217205015	0.000000000	0.000000000
0.765000000	-1.554906813	2.181984852	0.000000000	0.000000000
0.765500000	-1.537458292	2.160658881	0.000000000	0.000000000
0.766000000	-1.550706243	2.149349654	0.000000000	0.000000000
0.766500000	-1.529057152	2.151934621	0.000000000	0.000000000
0.767000000	-1.539397017	2.183923576	0.000000000	0.000000000
0.767500000	-1.525502824	2.204926426	0.000000000	0.000000000
0.768000000	-1.539397017	2.245639643	0.000000000	0.000000000
0.768500000	-1.538427654	2.217851257	0.000000000	0.000000000
0.769000000	-1.543274466	2.215266291	0.000000000	0.000000000
0.769500000	-1.545536311	2.195232803	0.000000000	0.000000000
0.770000000	-1.540366379	2.212358204	0.000000000	0.000000000
0.770500000	-1.551998726	2.180369248	0.000000000	0.000000000
0.771000000	-1.533580843	2.156458311	0.000000000	0.000000000
0.771500000	-1.541335741	2.143533481	0.000000000	0.000000000
0.772000000	-1.516455442	2.174876195	0.000000000	0.000000000
0.772500000	-1.531318997	2.208480755	0.000000000	0.000000000
0.773000000	-1.518717287	2.217851257	0.000000000	0.000000000
0.773500000	-1.543597586	2.228514242	0.000000000	0.000000000
0.774000000	-1.536488930	2.217528136	0.000000000	0.000000000
0.774500000	-1.550383123	2.230129846	0.000000000	0.000000000
0.775000000	-1.544890070	2.189739750	0.000000000	0.000000000
0.775500000	-1.543597586	2.178753644	0.000000000	0.000000000
0.776000000	-1.541335741	2.149672775	0.000000000	0.000000000
0.776500000	-1.528734031	2.167767538	0.000000000	0.000000000
0.777000000	-1.531642118	2.160982002	0.000000000	0.000000000
0.777500000	-1.517101684	2.180692369	0.000000000	0.000000000
0.778000000	-1.536488930	2.205895789	0.000000000	0.000000000
0.778500000	-1.529703394	2.248870851	0.000000000	0.000000000
0.779000000	-1.555229934	2.258564474	0.000000000	0.000000000
0.779500000	-1.539397017	2.216235653	0.000000000	0.000000000
0.780000000	-1.552321847	2.183277335	0.000000000	0.000000000
0.780500000	-1.534227084	2.149995896	0.000000000	0.000000000
0.781000000	-1.539397017	2.160982002	0.000000000	0.000000000
0.781500000	-1.532611480	2.142240998	0.000000000	0.000000000
0.782000000	-1.534227084	2.168736900	0.000000000	0.000000000
0.782500000	-1.532288360	2.172291229	0.000000000	0.000000000
0.783000000	-1.520656012	2.213973808	0.000000000	0.000000000
0.783500000	-1.532611480	2.219143740	0.000000000	0.000000000
0.784000000	-1.526795307	2.235946020	0.000000000	0.000000000
0.784500000	-1.548767519	2.216235653	0.000000000	0.000000000
0.785000000	-1.535196447	2.195555924	0.000000000	0.000000000
0.785500000	-1.552644968	2.170352504	0.000000000	0.000000000
0.786000000	-1.532288360	2.146441568	0.000000000	0.000000000
0.786500000	-1.541335741	2.152580862	0.000000000	0.000000000
0.787000000	-1.520656012	2.156781432	0.000000000	0.000000000
0.787500000	-1.528410910	2.201048977	0.000000000	0.000000000
0.788000000	-1.528087790	2.208803875	0.000000000	0.000000000
0.788500000	-1.532934601	2.226252397	0.000000000	0.000000000
0.789000000	-1.535519567	2.199756494	0.000000000	0.000000000
0.789500000	-1.534550205	2.219789982	0.000000000	0.000000000
0.790000000	-1.549413760	2.203310822	0.000000000	0.000000000
0.790500000	-1.535196447	2.192970958	0.000000000	0.000000000
0.791000000	-1.543597586	2.152580862	0.000000000	0.000000000
0.791500000	-1.522917857	2.145149084	0.000000000	0.000000000
0.792000000	-1.537458292	2.169706263	0.000000000	0.000000000
0.792500000	-1.520979133	2.190709113	0.000000000	0.000000000
0.793000000	-1.534227084	2.214296929	0.000000000	0.000000000
0.793500000	-1.522594737	2.210419479	0.000000000	0.000000000
0.794000000	-1.540366379	2.238854107	0.000000000	0.000000000
0.794500000	-1.540689500	2.221728706	0.000000000	0.000000000
0.795000000	-1.544890070	2.218174378	0.000000000	0.000000000
0.795500000	-1.541981983	2.165505693	0.000000000	0.000000000
0.796000000	-1.529380273	2.161628244	0.000000000	0.000000000
0.796500000	-1.533257722	2.145149084	0.000000000	0.000000000
0.797000000	-1.517101684	2.158073915	0.000000000	0.000000000
0.797500000	-1.529380273	2.153873345	0.000000000	0.000000000
0.798000000	-1.513870476	2.183923576	0.000000000	0.000000000
0.798500000	-1.537458292	2.234330416	0.000000000	0.000000000
0.799000000	-1.526795307	2.247255247	0.000000000	0.000000000
0.799500000	-1.548767519	2.229806725	0.000000000	0.000000000
0.800000000	-1.535519567	2.181661731	0.000000000	0.000000000
0.800500000	-1.543274466	2.181984852	0.000000000	0.000000000
0.801000000	-1.537781413	2.156781432	0.000000000	0.000000000
0.801500000	-1.533903963	2.157104553	0.000000000	0.000000000
0.802000000	-1.526472186	2.134162978	0.000000000	0.000000000
0.802500000	-1.510316148	2.170352504	0.000000000	0.000000000
0.803000000	-1.520009771	2.189739750	0.000000000	0.000000000
0.803500000	-1.516778563	2.226252397	0.000000000	0.000000000
0.804000000	-1.540043258	2.226898638	0.000000000	0.000000000
0.804500000	-1.525179703	2.219789982	0.000000000	0.000000000
0.805000000	-1.542305103	2.202987702	0.000000000	0.000000000
0.805500000	-1.526795307	2.170675625	0.000000000	0.000000000
0.806000000	-1.542628224	2.156458311	0.000000000	0.000000000
0.806500000	-1.524856582	2.134162978	0.000000000	0.000000000
0.807000000	-1.527118427	2.162920727	0.000000000	0.000000000
0.807500000	-1.520979133	2.170029384	0.000000000	0.000000000
0.808000000	-1.522594737	2.206865151	0.000000000	0.000000000
0.808500000	-1.523887220	2.196525286	0.000000000	0.000000000
0.809000000	-1.519363529	2.216558774	0.000000000	0.000000000
0.809500000	-1.540043258	2.215912532	0.000000000	0.000000000
0.810000000	-1.540689500	2.227544880	0.000000000	0.000000000
0.810500000	-1.557168659	2.193940320	0.000000000	0.000000000
0.811000000	-1.533257722	2.156135191	0.000000000	0.000000000
0.811500000	-1.541981983	2.139332911	0.000000000	0.000000000
0.812000000	-1.519686650	2.149995896	0.000000000	0.000000000
0.812500000	-1.532611480	2.185862301	0.000000000	0.000000000
0.813000000	-1.520656012	2.191032233	0.000000000	0.000000000
0.813500000	-1.530995877	2.217851257	0.000000000	0.000000000
0.814000000	-1.531642118	2.213973808	0.000000000	0.000000000
0.814500000	-1.538750775	2.237884744	0.000000000	0.000000000
0.815000000	-1.546828794	2.206542030	0.000000000	0.000000000
0.815500000	-1.542628224	2.197171528	0.000000000	0.000000000
0.816000000	-1.549090640	2.161305123	0.000000000	0.000000000
0.816500000	-1.526472186	2.159366398	0.000000000	0.000000000
0.817000000	-1.536488930	2.142564118	0.000000000	0.000000000
0.817500000	-1.515486080	2.139979152	0.000000000	0.000000000
0.818000000	-1.530672756	2.167121297	0.000000000	0.000000000
0.818500000	-1.513224234	2.215266291	0.000000000	0.000000000
0.819000000	-1.535519567	2.255656387	0.000000000	0.000000000
0.819500000	-1.530026514	2.230452967	0.000000000	0.000000000
0.820000000	-1.539397017	2.211065721	0.000000000	0.000000000
0.820500000	-1.530026514	2.170352504	0.000000000	0.000000000
0.821000000	-1.530349635	2.170352504	0.000000000	0.000000000
0.821500000	-1.532611480	2.134486099	0.000000000	0.000000000
0.822000000	-1.521948495	2.144179722	0.000000000	0.000000000
0.822500000	-1.521948495	2.149672775	0.000000000	0.000000000
0.823000000	-1.505792457	2.186185422	0.000000000	0.000000000
0.823500000	-1.526795307	2.200725856	0.000000000	0.000000000
0.824000000	-1.516778563	2.216558774	0.000000000	0.000000000
0.824500000	-1.534873326	2.221405585	0.000000000	0.000000000
0.825000000	-1.521948495	2.209126996	0.000000000	0.000000000
0.825500000	-1.542305103	2.194586562	0.000000000	0.000000000
0.826000000	-1.533257722	2.155165828	0.000000000	0.000000000
0.826500000	-1.537781413	2.153227104	0.000000000	0.000000000
0.827000000	-1.527441548	2.141271635	0.000000000	0.000000000
0.827500000	-1.524210340	2.178430523	0.000000000	0.000000000
0.828000000	-1.525825944	2.178107403	0.000000000	0.000000000
0.828500000	-1.519363529	2.198140890	0.000000000	0.000000000
0.829000000	-1.531965239	2.196848407	0.000000000	0.000000000
0.829500000	-1.525825944	2.223021189	0.000000000	0.000000000
0.830000000	-1.548121277	2.223344310	0.000000000	0.000000000
0.830500000	-1.530995877	2.208157634	0.000000000	0.000000000
0.831000000	-1.547151915	2.173583712	0.000000000	0.000000000
0.831500000	-1.528410910	2.139332911	0.000000000	0.000000000
0.832000000	-1.537135171	2.148380292	0.000000000	0.000000000
0.832500000	-1.519363529	2.156458311	0.000000000	0.000000000
0.833000000	-1.531642118	2.189739750	0.000000000	0.000000000
0.833500000	-1.527441548	2.186508543	0.000000000	0.000000000
0.834000000	-1.533903963	2.223344310	0.000000000	0.000000000
0.834500000	-1.536488930	2.219143740	0.000000000	0.000000000
0.835000000	-1.533580843	2.232714812	0.000000000	0.000000000
0.835500000	-1.549736881	2.192647837	0.000000000	0.000000000
0.836000000	-1.534873326	2.178753644	0.000000000	0.000000000
0.836500000	-1.542628224	2.154842707	0.000000000	0.000000000
0.837000000	-1.515486080	2.142240998	0.000000000	0.000000000
0.837500000	-1.526472186	2.133193616	0.000000000	0.000000000
0.838000000	-1.512577993	2.147087809	0.000000000	0.000000000
0.838500000	-1.531642118	2.204280185	0.000000000	0.000000000
0.839000000	-1.525825944	2.232391691	0.000000000	0.000000000
0.839500000	-1.537781413	2.242731556	0.000000000	0.000000000
0.840000000	-1.532611480	2.202341460	0.000000000	0.000000000
0.840500000	-1.534550205	2.201695219	0.000000000	0.000000000
0.841000000	-1.540366379	2.166798176	0.000000000	0.000000000
0.841500000	-1.530349635	2.160335761	0.000000000	0.000000000
0.842000000	-1.531965239	2.132224254	0.000000000	0.000000000
0.842500000	-1.509993027	2.152580862	0.000000000	0.000000000
0.843000000	-1.527764669	2.167444417	0.000000000	0.000000000
0.843500000	-1.517424804	2.191355354	0.000000000	0.000000000
0.844000000	-1.537781413	2.214296929	0.000000000	0.000000000
0.844500000	-1.524210340	2.218174378	0.000000000	0.000000000
0.845000000	-1.543920707	2.222374948	0.000000000	0.000000000
0.845500000	-1.535842688	2.188124146	0.000000000	0.000000000
0.846000000	-1.542628224	2.178430523	0.000000000	0.000000000
0.846500000	-1.530672756	2.142887239	0.000000000	0.000000000
0.847000000	-1.526472186	2.161951364	0.000000000	0.000000000
0.847500000	-1.525825944	2.155165828	0.000000000	0.000000000
0.848000000	-1.514839838	2.181015490	0.000000000	0.000000000
0.848500000	-1.523564099	2.172614350	0.000000000	0.000000000
0.849000000	-1.514839838	2.196848407	0.000000000	0.000000000
0.849500000	-1.539720137	2.214620049	0.000000000	0.000000000
0.850000000	-1.530349635	2.234653537	0.000000000	0.000000000
0.850500000	-1.550383123	2.222051827	0.000000000	0.000000000
0.851000000	-1.533580843	2.179399886	0.000000000	0.000000000
0.851500000	-1.545213190	2.152580862	0.000000000	0.000000000
0.852000000	-1.526472186	2.130931771	0.000000000	0.000000000
0.852500000	-1.528734031	2.157104553	0.000000000	0.000000000
0.853000000	-1.521302254	2.157427674	0.000000000	0.000000000
0.853500000	-1.522594737	2.193617199	0.000000000	0.000000000
0.854000000	-1.527118427	2.197171528	0.000000000	0.000000000
0.854500000	-1.521302254	2.234330416	0.000000000	0.000000000
0.855000000	-1.535842688	2.219789982	0.000000000	0.000000000
0.855500000	-1.528410910	2.213004445	0.000000000	0.000000000
0.856000000	-1.548121277	2.184569818	0.000000000	0.000000000
0.856500000	-1.530349635	2.170998746	0.000000000	0.000000000
0.857000000	-1.545213190	2.149672775	0.000000000	0.000000000
0.857500000	-1.522917857	2.120915027	0.000000000	0.000000000
0.858000000	-1.530349635	2.141271635	0.000000000	0.000000000
0.858500000	-1.514193597	2.180369248	0.000000000	0.000000000
0.859000000	-1.529703394	2.238530986	0.000000000	0.000000000
0.859500000	-1.531965239	2.222698068	0.000000000	0.000000000
0.860000000	-1.535842688	2.221728706	0.000000000	0.000000000
0.860500000	-1.536812050	2.192647837	0.000000000	0.000000000
0.861000000	-1.529380273	2.200079615	0.000000000	0.000000000
0.861500000	-1.541658862	2.161628244	0.000000000	0.000000000
0.862000000	-1.523240978	2.144825964	0.000000000	0.000000000
0.862500000	-1.531318997	2.131901133	0.000000000	0.000000000
0.863000000	-1.508377423	2.150319017	0.000000000	0.000000000
0.863500000	-1.527441548	2.177138040	0.000000000	0.000000000
0.864000000	-1.513547355	2.193617199	0.000000000	0.000000000
0.864500000	-1.532611480	2.224313672	0.000000000	0.000000000
0.865000000	-1.527441548	2.213973808	0.000000000	0.000000000
0.865500000	-1.543274466	2.216558774	0.000000000	0.000000000
0.866000000	-1.540689500	2.175199316	0.000000000	0.000000000
0.866500000	-1.536812050	2.173583712	0.000000000	0.000000000
0.867000000	-1.533580843	2.147087809	0.000000000	0.000000000
0.867500000	-1.523240978	2.165505693	0.000000000	0.000000000
0.868000000	-1.531965239	2.154842707	0.000000000	0.000000000
0.868500000	-1.518071046	2.163243847	0.000000000	0.000000000
0.869000000	-1.530672756	2.170029384	0.000000000	0.000000000
0.869500000	-1.517424804	2.209773238	0.000000000	0.000000000
0.870000000	-1.544243828	2.237884744	0.000000000	0.000000000
0.870500000	-1.536812050	2.222374948	0.000000000	0.000000000
0.871000000	-1.552321847	2.202018339	0.000000000	0.000000000
0.871500000	-1.536488930	2.158397036	0.000000000	0.000000000
0.872000000	-1.540366379	2.161305123	0.000000000	0.000000000
0.872500000	-1.535196447	2.141271635	0.000000000	0.000000000
0.873000000	-1.530026514	2.161628244	0.000000000	0.000000000
0.873500000	-1.527118427	2.157104553	0.000000000	0.000000000
0.874000000	-1.520656012	2.197817769	0.000000000	0.000000000
0.874500000	-1.535842688	2.212358204	0.000000000	0.000000000
0.875000000	-1.524856582	2.229160484	0.000000000	0.000000000
0.875500000	-1.539073896	2.211711962	0.000000000	0.000000000
0.876000000	-1.525502824	2.197817769	0.000000000	0.000000000
0.876500000	-1.546505673	2.184246697	0.000000000	0.000000000
0.877000000	-1.527441548	2.151288379	0.000000000	0.000000000
0.877500000	-1.532288360	2.130285529	0.000000000	0.000000000
0.878000000	-1.513870476	2.112837008	0.000000000	0.000000000
0.878500000	-1.523564099	2.173260591	0.000000000	0.000000000
0.879000000	-1.522594737	2.205249547	0.000000000	0.000000000
0.879500000	-1.529703394	2.236269141	0.000000000	0.000000000
0.880000000	-1.536812050	2.206542030	0.000000000	0.000000000
0.880500000	-1.532288360	2.213973808	0.000000000	0.000000000
0.881000000	-1.544890070	2.193294079	0.000000000	0.000000000
0.881500000	-1.530026514	2.180046127	0.000000000	0.000000000
0.882000000	-1.541012620	2.141594756	0.000000000	0.000000000
0.882500000	-1.520979133	2.127700563	0.000000000	0.000000000
0.883000000	-1.531965239	2.139009790	0.000000000	0.000000000
0.883500000	-1.514193597	2.150642138	0.000000000	0.000000000
0.884000000	-1.527441548	2.181338610	0.000000000	0.000000000
0.884500000	-1.518071046	2.189416629	0.000000000	0.000000000
0.885000000	-1.527441548	2.221082465	0.000000000	0.000000000
0.885500000	-1.526149065	2.202018339	0.000000000	0.000000000
0.886000000	-1.535842688	2.201048977	0.000000000	0.000000000
0.886500000	-1.544566949	2.163890089	0.000000000	0.000000000
0.887000000	-1.536488930	2.174229953	0.000000000	0.000000000
0.887500000	-1.537781413	2.160012640	0.000000000	0.000000000
0.888000000	-1.514839838	2.158397036	0.000000000	0.000000000
0.888500000	-1.529057152	2.140948515	0.000000000	0.000000000
0.889000000	-1.515162959	2.160658881	0.000000000	0.000000000
0.889500000	-1.535196447	2.205249547	0.000000000	0.000000000
0.890000000	-1.520009771	2.227544880	0.000000000	0.000000000
0.890500000	-1.539720137	2.235622899	0.000000000	0.000000000
0.891000000	-1.535842688	2.199756494	0.000000000	0.000000000
0.891500000	-1.550060002	2.188770388	0.000000000	0.000000000
0.892000000	-1.542305103	2.147734051	0.000000000	0.000000000
0.892500000	-1.535842688	2.152257741	0.000000000	0.000000000
0.893000000	-1.535519567	2.137717307	0.000000000	0.000000000
0.893500000	-1.525825944	2.165505693	0.000000000	0.000000000
0.894000000	-1.533580843	2.177461161	0.000000000	0.000000000
0.894500000	-1.517424804	2.212035083	0.000000000	0.000000000
0.895000000	-1.535519567	2.220436223	0.000000000	0.000000000
0.895500000	-1.524533461	2.222051827	0.000000000	0.000000000
0.896000000	-1.549413760	2.213004445	0.000000000	0.000000000
0.896500000	-1.532611480	2.187154784	0.000000000	0.000000000
0.897000000	-1.545536311	2.169706263	0.000000000	0.000000000
0.897500000	-1.530026514	2.122853752	0.000000000	0.000000000
0.898000000	-1.532288360	2.129962408	0.000000000	0.000000000
0.898500000	-1.523887220	2.148703413	0.000000000	0.000000000
0.899000000	-1.523887220	2.207511392	0.000000000	0.000000000
0.899500000	-1.532288360	2.205249547	0.000000000	0.000000000
0.900000000	-1.526149065	2.218497498	0.000000000	0.000000000
0.900500000	-1.540689500	2.211065721	0.000000000	0.000000000
0.901000000	-1.529380273	2.220436223	0.000000000	0.000000000
0.901500000	-1.549090640	2.190709113	0.000000000	0.000000000
0.902000000	-1.530672756	2.155488949	0.000000000	0.000000000
0.902500000	-1.544566949	2.136747945	0.000000000	0.000000000
0.903000000	-1.520979133	2.131901133	0.000000000	0.000000000
0.903500000	-1.531642118	2.155812070	0.000000000	0.000000000
0.904000000	-1.515486080	2.162274485	0.000000000	0.000000000
0.904500000	-1.522271616	2.202987702	0.000000000	0.000000000
0.905000000	-1.519363529	2.208157634	0.000000000	0.000000000
0.905500000	-1.525825944	2.230129846	0.000000000	0.000000000
0.906000000	-1.539397017	2.200725856	0.000000000	0.000000000
0.906500000	-1.531318997	2.198464011	0.000000000	0.000000000
0.907000000	-1.538104533	2.169706263	0.000000000	0.000000000
0.907500000	-1.519363529	2.168736900	0.000000000	0.000000000
0.908000000	-1.531965239	2.147087809	0.000000000	0.000000000
0.908500000	-1.510639268	2.134486099	0.000000000	0.000000000
0.909000000	-1.525179703	2.148380292	0.000000000	0.000000000
0.909500000	-1.512577993	2.177784282	0.000000000	0.000000000
0.910000000	-1.535519567	2.223344310	0.000000000	0.000000000
0.910500000	-1.531642118	2.220759344	0.000000000	0.000000000
0.911000000	-1.543920707	2.223990552	0.000000000	0.000000000
0.911500000	-1.541012620	2.183277335	0.000000000	0.000000000
0.912000000	-1.541012620	2.176814920	0.000000000	0.000000000
0.912500000	-1.542628224	2.144502843	0.000000000	0.000000000
0.913000000	-1.526795307	2.155488949	0.000000000	0.000000000
0.913500000	-1.528087790	2.144502843	0.000000000	0.000000000
0.914000000	-1.509993027	2.165505693	0.000000000	0.000000000
0.914500000	-1.528410910	2.185539180	0.000000000	0.000000000
0.915000000	-1.518071046	2.212681325	0.000000000	0.000000000
0.915500000	-1.541658862	2.222698068	0.000000000	0.000000000
0.916000000	-1.527441548	2.208803875	0.000000000	0.000000000
0.916500000	-1.546182553	2.204603306	0.000000000	0.000000000
0.917000000	-1.534873326	2.169060021	0.000000000	0.000000000
0.917500000	-1.537458292	2.148703413	0.000000000	0.000000000
0.918000000	-1.525825944	2.110252042	0.000000000	0.000000000
0.918500000	-1.520009771	2.149349654	0.000000000	0.000000000
0.919000000	-1.524856582	2.171644987	0.000000000	0.000000000
0.919500000	-1.519040408	2.203957064	0.000000000	0.000000000
0.920000000	-1.528410910	2.192647837	0.000000000	0.000000000
0.920500000	-1.514193597	2.213650687	0.000000000	0.000000000
0.921000000	-1.533903963	2.221728706	0.000000000	0.000000000
0.921500000	-1.524210340	2.209773238	0.000000000	0.000000000
0.922000000	-1.542305103	2.169060021	0.000000000	0.000000000
0.922500000	-1.521625374	2.128993046	0.000000000	0.000000000
0.923000000	-1.532288360	2.135132341	0.000000000	0.000000000
0.923500000	-1.516455442	2.134809220	0.000000000	0.000000000
0.924000000	-1.520979133	2.161951364	0.000000000	0.000000000
0.924500000	-1.511931751	2.160012640	0.000000000	0.000000000
0.925000000	-1.514193597	2.201695219	0.000000000	0.000000000
0.925500000	-1.525179703	2.202341460	0.000000000	0.000000000
0.926000000	-1.523240978	2.212681325	0.000000000	0.000000000
0.926500000	-1.534227084	2.185216060	0.000000000	0.000000000
0.927000000	-1.521625374	2.184246697	0.000000000	0.000000000
0.927500000	-1.541012620	2.177138040	0.000000000	0.000000000
0.928000000	-1.518717287	2.160012640	0.000000000	0.000000000
0.928500000	-1.527764669	2.131901133	0.000000000	0.000000000
0.929000000	-1.505146215	2.126731201	0.000000000	0.000000000
0.929500000	-1.520332891	2.173906833	0.000000000	0.000000000
0.930000000	-1.517747925	2.205572668	0.000000000	0.000000000
0.930500000	-1.533903963	2.239500348	0.000000000	0.000000000
0.931000000	-1.533580843	2.213650687	0.000000000	0.000000000
0.931500000	-1.534873326	2.212681325	0.000000000	0.000000000
0.932000000	-1.541658862	2.172614350	0.000000000	0.000000000
0.932500000	-1.531642118	2.161628244	0.000000000	0.000000000
0.933000000	-1.540689500	2.134162978	0.000000000	0.000000000
0.933500000	-1.515486080	2.140948515	0.000000000	0.000000000
0.934000000	-1.525825944	2.147087809	0.000000000	0.000000000
0.934500000	-1.507408061	2.171968108	0.000000000	0.000000000
0.935000000	-1.526795307	2.199756494	0.000000000	0.000000000
0.935500000	-1.513224234	2.211711962	0.000000000	0.000000000
0.936000000	-1.530026514	2.225606155	0.000000000	0.000000000
0.936500000	-1.524210340	2.200725856	0.000000000	0.000000000
0.937000000	-1.534550205	2.186508543	0.000000000	0.000000000
0.937500000	-1.526472186	2.132870495	0.000000000	0.000000000
0.938000000	-1.520009771	2.131254892	0.000000000	0.000000000
0.938500000	-1.521625374	2.128993046	0.000000000	0.000000000
0.939000000	-1.513224234	2.176814920	0.000000000	0.000000000
0.939500000	-1.523564099	2.176491799	0.000000000	0.000000000
0.940000000	-1.509993027	2.190385992	0.000000000	0.000000000
0.940500000	-1.527764669	2.199756494	0.000000000	0.000000000
0.941000000	-1.517747925	2.213327566	0.000000000	0.000000000
0.941500000	-1.542951345	2.210742600	0.000000000	0.000000000
0.942000000	-1.530026514	2.173906833	0.000000000	0.000000000
0.942500000	-1.542951345	2.153227104	0.000000000	0.000000000
0.943000000	-1.525179703	2.123823114	0.000000000	0.000000000
0.943500000	-1.527118427	2.139332911	0.000000000	0.000000000
0.944000000	-1.515809201	2.131254892	0.000000000	0.000000000
0.944500000	-1.514839838	2.168413780	0.000000000	0.000000000
0.945000000	-1.518717287	2.178107403	0.000000000	0.000000000
0.945500000	-1.516455442	2.217205015	0.000000000	0.000000000
0.946000000	-1.534873326	2.209773238	0.000000000	0.000000000
0.946500000	-1.525179703	2.209450117	0.000000000	0.000000000
0.947000000	-1.544566949	2.192647837	0.000000000	0.000000000
0.947500000	-1.525179703	2.182954214	0.000000000	0.000000000
0.948000000	-1.541335741	2.163890089	0.000000000	0.000000000
0.948500000	-1.519363529	2.118976302	0.000000000	0.000000000
0.949000000	-1.525825944	2.120268785	0.000000000	0.000000000
0.949500000	-1.507084940	2.144502843	0.000000000	0.000000000
0.950000000	-1.517747925	2.208803875	0.000000000	0.000000000
0.950500000	-1.525179703	2.213327566	0.000000000	0.000000000
0.951000000	-1.536812050	2.233684175	0.000000000	0.000000000
0.951500000	-1.546182553	2.214620049	0.000000000	0.000000000
0.952000000	-1.539720137	2.215589412	0.000000000	0.000000000
0.952500000	-1.552644968	2.173583712	0.000000000	0.000000000
0.953000000	-1.533257722	2.154842707	0.000000000	0.000000000
0.953500000	-1.538750775	2.139332911	0.000000000	0.000000000
0.954000000	-1.515162959	2.145149084	0.000000000	0.000000000
0.954500000	-1.529057152	2.164536330	0.000000000	0.000000000
0.955000000	-1.512254872	2.180692369	0.000000000	0.000000000
0.955500000	-1.528410910	2.219789982	0.000000000	0.000000000
0.956000000	-1.521625374	2.220113102	0.000000000	0.000000000
0.956500000	-1.538427654	2.231422329	0.000000000	0.000000000
0.957000000	-1.537781413	2.190385992	0.000000000	0.000000000
0.957500000	-1.533580843	2.170675625	0.000000000	0.000000000
0.958000000	-1.533580843	2.129962408	0.000000000	0.000000000
0.958500000	-1.522917857	2.150319017	0.000000000	0.000000000
0.959000000	-1.529380273	2.159043277	0.000000000	0.000000000
0.959500000	-1.506438698	2.175845557	0.000000000	0.000000000
0.960000000	-1.521302254	2.175199316	0.000000000	0.000000000
0.960500000	-1.507408061	2.193294079	0.000000000	0.000000000
0.961000000	-1.530349635	2.221082465	0.000000000	0.000000000
0.961500000	-1.520656012	2.221728706	0.000000000	0.000000000
0.962000000	-1.542628224	2.205572668	0.000000000	0.000000000
0.962500000	-1.536812050	2.155812070	0.000000000	0.000000000
0.963000000	-1.539397017	2.152580862	0.000000000	0.000000000
0.963500000	-1.524856582	2.133839858	0.000000000	0.000000000
0.964000000	-1.514839838	2.154519587	0.000000000	0.000000000
0.964500000	-1.515486080	2.146118447	0.000000000	0.000000000
0.965000000	-1.511608631	2.183600456	0.000000000	0.000000000
0.965500000	-1.526795307	2.202664581	0.000000000	0.000000000
0.966000000	-1.516778563	2.223021189	0.000000000	0.000000000
0.966500000	-1.537135171	2.206865151	0.000000000	0.000000000
0.967000000	-1.525502824	2.200079615	0.000000000	0.000000000
0.967500000	-1.549736881	2.202987702	0.000000000	0.000000000
0.968000000	-1.537458292	2.176814920	0.000000000	0.000000000
0.968500000	-1.541335741	2.142887239	0.000000000	0.000000000
0.969000000	-1.514516717	2.106697713	0.000000000	0.000000000
0.969500000	-1.517101684	2.153550224	0.000000000	0.000000000
0.970000000	-1.519363529	2.183600456	0.000000000	0.000000000
0.970500000	-1.525502824	2.220436223	0.000000000	0.000000000
0.971000000	-1.533257722	2.210096359	0.000000000	0.000000000
0.971500000	-1.530349635	2.230129846	0.000000000	0.000000000
0.972000000	-1.547475036	2.208803875	0.000000000	0.000000000
0.972500000	-1.531642118	2.191032233	0.000000000	0.000000000
0.973000000	-1.541658862	2.155165828	0.000000000	0.000000000
0.973500000	-1.519363529	2.145149084	0.000000000	0.000000000
0.974000000	-1.532934601	2.149349654	0.000000000	0.000000000
0.974500000	-1.510962389	2.153550224	0.000000000	0.000000000
0.975000000	-1.522594737	2.180369248	0.000000000	0.000000000
0.975500000	-1.516132321	2.192001596	0.000000000	0.000000000
0.976000000	-1.531318997	2.230452967	0.000000000	0.000000000
0.976500000	-1.529380273	2.217851257	0.000000000	0.000000000
0.977000000	-1.531318997	2.218497498	0.000000000	0.000000000
0.977500000	-1.541335741	2.171321867	0.000000000	0.000000000
0.978000000	-1.535519567	2.163243847	0.000000000	0.000000000
0.978500000	-1.543274466	2.148057171	0.000000000	0.000000000
0.979000000	-1.520979133	2.162920727	0.000000000	0.000000000
0.979500000	-1.533580843	2.166475055	0.000000000	0.000000000
0.980000000	-1.517424804	2.170998746	0.000000000	0.000000000
0.980500000	-1.534227084	2.191678475	0.000000000	0.000000000
0.981000000	-1.523564099	2.209450117	0.000000000	0.000000000
0.981500000	-1.545213190	2.237561624	0.000000000	0.000000000
0.982000000	-1.541012620	2.209450117	0.000000000	0.000000000
0.982500000	-1.549736881	2.191032233	0.000000000	0.000000000
0.983000000	-1.540366379	2.146764688	0.000000000	0.000000000
0.983500000	-1.534550205	2.153873345	0.000000000	0.000000000
0.984000000	-1.535196447	2.135778582	0.000000000	0.000000000
0.984500000	-1.521948495	2.156458311	0.000000000	0.000000000
0.985000000	-1.532934601	2.163566968	0.000000000	0.000000000
0.985500000	-1.520332891	2.202341460	0.000000000	0.000000000
0.986000000	-1.541981983	2.218497498	0.000000000	0.000000000
0.986500000	-1.531318997	2.222698068	0.000000000	0.000000000
0.987000000	-1.551998726	2.222374948	0.000000000	0.000000000
0.987500000	-1.533580843	2.214943170	0.000000000	0.000000000
0.988000000	-1.548121277	2.203310822	0.000000000	0.000000000
0.988500000	-1.538427654	2.141917877	0.000000000	0.000000000
0.989000000	-1.539397017	2.124469355	0.000000000	0.000000000
0.989500000	-1.526149065	2.128023684	0.000000000	0.000000000
0.990000000	-1.525502824	2.188447267	0.000000000	0.000000000
0.990500000	-1.532611480	2.196848407	0.000000000	0.000000000
0.991000000	-1.527764669	2.218497498	0.000000000	0.000000000
0.991500000	-1.541335741	2.218174378	0.000000000	0.000000000
0.992000000	-1.534873326	2.234330416	0.000000000	0.000000000
0.992500000	-1.557168659	2.210419479	0.000000000	0.000000000
0.993000000	-1.534227084	2.177138040	0.000000000	0.000000000
0.993500000	-1.542305103	2.153227104	0.000000000	0.000000000
0.994000000	-1.521302254	2.136747945	0.000000000	0.000000000
0.994500000	-1.534227084	2.153227104	0.000000000	0.000000000
0.995000000	-1.521302254	2.159043277	0.000000000	0.000000000
0.995500000	-1.527441548	2.200402736	0.000000000	0.000000000
0.996000000	-1.526795307	2.209126996	0.000000000	0.000000000
0.996500000	-1.531965239	2.239823469	0.000000000	0.000000000
0.997000000	-1.542628224	2.212035083	0.000000000	0.000000000
0.997500000	-1.538750775	2.198787132	0.000000000	0.000000000
0.998000000	-1.552321847	2.163243847	0.000000000	0.000000000
0.998500000	-1.533903963	2.163243847	0.000000000	0.000000000
0.999000000	-1.545213190	2.160658881	0.000000000	0.000000000
0.999500000	-1.521302254	2.160658881	0.000000000	0.000000000
[truncated: 18,000 more rows]
