# Supplementary material for: Detection of pyridine derivatives by SABRE hyperpolarization at zero field
Source: Commun Chem. 2023 Jun 22;6:131. doi: 10.1038/s42004-023-00928-z (PMC10287679; doi:10.1038/s42004-023-00928-z)
Supplement: Supplementary file 3 — Supplementary Data 1 [file 42004_2023_928_MOESM3_ESM.zip › Supplementary Data 1/SABRE_natural abundance/3-methylpyridine/3methylpyridin_165.dat]

0.000000000	-1.529703394	2.404615060	0.000000000	0.000000000
0.000500000	-1.509993027	2.398798886	0.000000000	0.000000000
0.001000000	-1.526795307	2.459222470	0.000000000	0.000000000
0.001500000	-1.526795307	2.475378508	0.000000000	0.000000000
0.002000000	-1.533257722	2.470854817	0.000000000	0.000000000
0.002500000	-1.551675606	2.402676335	0.000000000	0.000000000
0.003000000	-1.554583693	2.394921437	0.000000000	0.000000000
0.003500000	-1.571385972	2.392336471	0.000000000	0.000000000
0.004000000	-1.555229934	2.406230664	0.000000000	0.000000000
0.004500000	-1.567185402	2.387166539	0.000000000	0.000000000
0.005000000	-1.544243828	2.372626104	0.000000000	0.000000000
0.005500000	-1.556522417	2.380381003	0.000000000	0.000000000
0.006000000	-1.542628224	2.386520297	0.000000000	0.000000000
0.006500000	-1.558138021	2.415601166	0.000000000	0.000000000
0.007000000	-1.549413760	2.414954925	0.000000000	0.000000000
0.007500000	-1.562015470	2.441127707	0.000000000	0.000000000
0.008000000	-1.564923557	2.415601166	0.000000000	0.000000000
0.008500000	-1.568801006	2.408169388	0.000000000	0.000000000
0.009000000	-1.573001576	2.363578723	0.000000000	0.000000000
0.009500000	-1.559753625	2.359701273	0.000000000	0.000000000
0.010000000	-1.567831644	2.337082820	0.000000000	0.000000000
0.010500000	-1.553614330	2.351300134	0.000000000	0.000000000
0.011000000	-1.572032214	2.369718017	0.000000000	0.000000000
0.011500000	-1.562338591	2.459222470	0.000000000	0.000000000
0.012000000	-1.321936741	2.093126641	0.000000000	0.000000000
0.012500000	3.370746152	-3.502678794	0.000000000	0.000000000
0.013000000	4.135249886	-4.394815231	0.000000000	0.000000000
0.013500000	4.159483943	-4.422603616	0.000000000	0.000000000
0.014000000	3.904218538	1.664022263	0.000000000	0.000000000
0.014500000	-2.911044671	3.985968092	0.000000000	0.000000000
0.015000000	-2.966944563	-1.311273755	0.000000000	0.000000000
0.015500000	3.910357832	-4.372519898	0.000000000	0.000000000
0.016000000	3.693866919	0.094624700	0.000000000	0.000000000
0.016500000	-3.082298677	3.907772866	0.000000000	0.000000000
0.017000000	-4.431650998	2.715134117	0.000000000	0.000000000
0.017500000	2.799468637	-4.003515982	0.000000000	0.000000000
0.018000000	2.950689155	1.074326864	0.000000000	0.000000000
0.018500000	-3.623202840	3.918435851	0.000000000	0.000000000
0.019000000	-4.233254847	2.307678830	0.000000000	0.000000000
0.019500000	3.352974510	-2.610219237	0.000000000	0.000000000
0.020000000	2.036903628	2.450175088	0.000000000	0.000000000
0.020500000	-4.012240243	3.942993030	0.000000000	0.000000000
0.021000000	-3.936629984	2.030441212	0.000000000	0.000000000
0.021500000	3.014343947	-1.504823094	0.000000000	0.000000000
0.022000000	1.463687388	2.388459022	0.000000000	0.000000000
0.022500000	-4.097544125	3.943962392	0.000000000	0.000000000
0.023000000	-3.935014380	2.494765754	0.000000000	0.000000000
0.023500000	1.232979161	-0.281164752	0.000000000	0.000000000
0.024000000	0.529545252	2.152580862	0.000000000	0.000000000
0.024500000	-3.969265181	3.937499977	0.000000000	0.000000000
0.025000000	-3.615124821	2.619490370	0.000000000	0.000000000
0.025500000	0.137922883	0.616141617	0.000000000	0.000000000
0.026000000	-0.216863719	2.164536330	0.000000000	0.000000000
0.026500000	-3.362121261	3.829900761	0.000000000	0.000000000
0.027000000	-3.127212463	2.597195037	0.000000000	0.000000000
0.027500000	-0.533845191	1.216823122	0.000000000	0.000000000
0.028000000	-0.722870839	2.257271990	0.000000000	0.000000000
0.028500000	-2.887456855	3.391102760	0.000000000	0.000000000
0.029000000	-2.782765726	2.555512458	0.000000000	0.000000000
0.029500000	-1.015295133	1.552545599	0.000000000	0.000000000
0.030000000	-1.061501403	2.214296929	0.000000000	0.000000000
0.030500000	-2.543979480	3.026945656	0.000000000	0.000000000
0.031000000	-2.511344282	2.505105618	0.000000000	0.000000000
0.031500000	-1.319351774	1.841415564	0.000000000	0.000000000
0.032000000	-1.301257012	2.269227459	0.000000000	0.000000000
0.032500000	-2.309716924	2.853752926	0.000000000	0.000000000
0.033000000	-2.326842325	2.511244913	0.000000000	0.000000000
0.033500000	-1.519040408	2.053382787	0.000000000	0.000000000
0.034000000	-1.483497124	2.286352859	0.000000000	0.000000000
0.034500000	-2.147510299	2.656972379	0.000000000	0.000000000
0.035000000	-2.186284791	2.404615060	0.000000000	0.000000000
0.035500000	-1.621469691	2.103143385	0.000000000	0.000000000
0.036000000	-1.589157615	2.283767893	0.000000000	0.000000000
0.036500000	-2.025693770	2.575869066	0.000000000	0.000000000
0.037000000	-2.086763595	2.443712673	0.000000000	0.000000000
0.037500000	-1.704188607	2.226252397	0.000000000	0.000000000
0.038000000	-1.687063207	2.346130201	0.000000000	0.000000000
0.038500000	-1.973994448	2.521261657	0.000000000	0.000000000
0.039000000	-2.026663132	2.430464721	0.000000000	0.000000000
0.039500000	-1.766227795	2.239823469	0.000000000	0.000000000
0.040000000	-1.737470046	2.316403091	0.000000000	0.000000000
0.040500000	-1.932958110	2.424325427	0.000000000	0.000000000
0.041000000	-1.954930322	2.388135901	0.000000000	0.000000000
0.041500000	-1.790138731	2.277305478	0.000000000	0.000000000
0.042000000	-1.752656722	2.358085670	0.000000000	0.000000000
0.042500000	-1.904523483	2.452436933	0.000000000	0.000000000
0.043000000	-1.913570864	2.413985562	0.000000000	0.000000000
0.043500000	-1.811464702	2.306709468	0.000000000	0.000000000
0.044000000	-1.762350345	2.315110608	0.000000000	0.000000000
0.044500000	-1.869626440	2.393305833	0.000000000	0.000000000
0.045000000	-1.872857648	2.366486810	0.000000000	0.000000000
0.045500000	-1.805971649	2.306709468	0.000000000	0.000000000
0.046000000	-1.773336452	2.289907188	0.000000000	0.000000000
0.046500000	-1.837637484	2.367133051	0.000000000	0.000000000
0.047000000	-1.851531677	2.365840568	0.000000000	0.000000000
0.047500000	-1.801771079	2.362609360	0.000000000	0.000000000
0.048000000	-1.795308664	2.356146945	0.000000000	0.000000000
0.048500000	-1.833436914	2.401383852	0.000000000	0.000000000
0.049000000	-1.863810266	2.375534191	0.000000000	0.000000000
0.049500000	-1.809202857	2.338698424	0.000000000	0.000000000
0.050000000	-1.804679166	2.313171883	0.000000000	0.000000000
0.050500000	-1.805648528	2.322542385	0.000000000	0.000000000
0.051000000	-1.830205706	2.334174733	0.000000000	0.000000000
0.051500000	-1.794985543	2.323188627	0.000000000	0.000000000
0.052000000	-1.797247388	2.351300134	0.000000000	0.000000000
0.052500000	-1.804679166	2.362286240	0.000000000	0.000000000
0.053000000	-1.819542721	2.393952075	0.000000000	0.000000000
0.053500000	-1.801771079	2.373272346	0.000000000	0.000000000
0.054000000	-1.792400577	2.370041138	0.000000000	0.000000000
0.054500000	-1.807264132	2.318018695	0.000000000	0.000000000
0.055000000	-1.797247388	2.305740105	0.000000000	0.000000000
0.055500000	-1.797247388	2.295400241	0.000000000	0.000000000
0.056000000	-1.772690210	2.323834868	0.000000000	0.000000000
0.056500000	-1.798539871	2.340314027	0.000000000	0.000000000
0.057000000	-1.785291920	2.351300134	0.000000000	0.000000000
0.057500000	-1.795954905	2.365194326	0.000000000	0.000000000
0.058000000	-1.781091350	2.369718017	0.000000000	0.000000000
0.058500000	-1.808233494	2.383612210	0.000000000	0.000000000
0.059000000	-1.802740441	2.355823824	0.000000000	0.000000000
0.059500000	-1.799832354	2.351946375	0.000000000	0.000000000
0.060000000	-1.786584403	2.320280540	0.000000000	0.000000000
0.060500000	-1.782060712	2.329974163	0.000000000	0.000000000
0.061000000	-1.783353195	2.309617555	0.000000000	0.000000000
0.061500000	-1.767843398	2.333528491	0.000000000	0.000000000
0.062000000	-1.775921418	2.341929631	0.000000000	0.000000000
0.062500000	-1.762350345	2.365194326	0.000000000	0.000000000
0.063000000	-1.786261282	2.362286240	0.000000000	0.000000000
0.063500000	-1.772690210	2.347422684	0.000000000	0.000000000
0.064000000	-1.790138731	2.346453322	0.000000000	0.000000000
0.064500000	-1.771397727	2.339667786	0.000000000	0.000000000
0.065000000	-1.783030074	2.344514597	0.000000000	0.000000000
0.065500000	-1.766874036	2.305416985	0.000000000	0.000000000
0.066000000	-1.765581553	2.308648192	0.000000000	0.000000000
0.066500000	-1.759765379	2.308325072	0.000000000	0.000000000
0.067000000	-1.758149775	2.356146945	0.000000000	0.000000000
0.067500000	-1.769459002	2.356793187	0.000000000	0.000000000
0.068000000	-1.764612191	2.374887949	0.000000000	0.000000000
0.068500000	-1.783030074	2.363901843	0.000000000	0.000000000
0.069000000	-1.767843398	2.367133051	0.000000000	0.000000000
0.069500000	-1.782706954	2.348068926	0.000000000	0.000000000
0.070000000	-1.755887930	2.324481110	0.000000000	0.000000000
0.070500000	-1.765904674	2.313171883	0.000000000	0.000000000
0.071000000	-1.744901824	2.303801381	0.000000000	0.000000000
0.071500000	-1.757180413	2.321573023	0.000000000	0.000000000
0.072000000	-1.743932462	2.318988057	0.000000000	0.000000000
0.072500000	-1.747809911	2.353238858	0.000000000	0.000000000
0.073000000	-1.748456152	2.362609360	0.000000000	0.000000000
0.073500000	-1.753302964	2.395890799	0.000000000	0.000000000
0.074000000	-1.764612191	2.358408790	0.000000000	0.000000000
0.074500000	-1.752010481	2.332882250	0.000000000	0.000000000
0.075000000	-1.757503534	2.299277690	0.000000000	0.000000000
0.075500000	-1.739085650	2.310910038	0.000000000	0.000000000
0.076000000	-1.755241689	2.319634298	0.000000000	0.000000000
0.076500000	-1.739731892	2.331266646	0.000000000	0.000000000
0.077000000	-1.753626085	2.346130201	0.000000000	0.000000000
0.077500000	-1.737146926	2.352592617	0.000000000	0.000000000
0.078000000	-1.755241689	2.381027244	0.000000000	0.000000000
0.078500000	-1.754918568	2.376180433	0.000000000	0.000000000
0.079000000	-1.765258432	2.383612210	0.000000000	0.000000000
0.079500000	-1.758472896	2.340314027	0.000000000	0.000000000
0.080000000	-1.750071756	2.332882250	0.000000000	0.000000000
0.080500000	-1.750071756	2.307032589	0.000000000	0.000000000
0.081000000	-1.735531322	2.316726212	0.000000000	0.000000000
0.081500000	-1.741347496	2.311879400	0.000000000	0.000000000
0.082000000	-1.724222095	2.341283390	0.000000000	0.000000000
0.082500000	-1.744255583	2.362932481	0.000000000	0.000000000
0.083000000	-1.729715148	2.370364259	0.000000000	0.000000000
0.083500000	-1.750394877	2.364871206	0.000000000	0.000000000
0.084000000	-1.741347496	2.351300134	0.000000000	0.000000000
0.084500000	-1.759442259	2.370041138	0.000000000	0.000000000
0.085000000	-1.746517428	2.345160839	0.000000000	0.000000000
0.085500000	-1.745548066	2.325127351	0.000000000	0.000000000
0.086000000	-1.737793167	2.289584067	0.000000000	0.000000000
0.086500000	-1.734561960	2.325773593	0.000000000	0.000000000
0.087000000	-1.737793167	2.342575873	0.000000000	0.000000000
0.087500000	-1.728099544	2.372949225	0.000000000	0.000000000
0.088000000	-1.743932462	2.361316877	0.000000000	0.000000000
0.088500000	-1.734561960	2.375857312	0.000000000	0.000000000
0.089000000	-1.752656722	2.376503553	0.000000000	0.000000000
0.089500000	-1.731330752	2.361639998	0.000000000	0.000000000
0.090000000	-1.744255583	2.334497854	0.000000000	0.000000000
0.090500000	-1.726483940	2.299600811	0.000000000	0.000000000
0.091000000	-1.734561960	2.306709468	0.000000000	0.000000000
0.091500000	-1.716790317	2.299923932	0.000000000	0.000000000
0.092000000	-1.714528472	2.335467216	0.000000000	0.000000000
0.092500000	-1.710974144	2.339990907	0.000000000	0.000000000
0.093000000	-1.714851593	2.387489659	0.000000000	0.000000000
0.093500000	-1.729715148	2.391043988	0.000000000	0.000000000
0.094000000	-1.724545216	2.389428384	0.000000000	0.000000000
0.094500000	-1.737793167	2.336759699	0.000000000	0.000000000
0.095000000	-1.720344646	2.318664936	0.000000000	0.000000000
0.095500000	-1.739408771	2.313171883	0.000000000	0.000000000
0.096000000	-1.720344646	2.317695574	0.000000000	0.000000000
0.096500000	-1.731976993	2.322219265	0.000000000	0.000000000
0.097000000	-1.713559110	2.324481110	0.000000000	0.000000000
0.097500000	-1.724868337	2.358085670	0.000000000	0.000000000
0.098000000	-1.716467197	2.361963119	0.000000000	0.000000000
0.098500000	-1.725514578	2.387812780	0.000000000	0.000000000
0.099000000	-1.727776423	2.366809930	0.000000000	0.000000000
0.099500000	-1.727130182	2.368425534	0.000000000	0.000000000
0.100000000	-1.731976993	2.329004801	0.000000000	0.000000000
0.100500000	-1.714205351	2.316079970	0.000000000	0.000000000
0.101000000	-1.720667767	2.292815275	0.000000000	0.000000000
0.101500000	-1.696756830	2.308325072	0.000000000	0.000000000
0.102000000	-1.709681660	2.325450472	0.000000000	0.000000000
0.102500000	-1.692879381	2.343545235	0.000000000	0.000000000
0.103000000	-1.715820955	2.356793187	0.000000000	0.000000000
0.103500000	-1.706127332	2.350007650	0.000000000	0.000000000
0.104000000	-1.725191457	2.362609360	0.000000000	0.000000000
0.104500000	-1.719698404	2.347745805	0.000000000	0.000000000
0.105000000	-1.730684510	2.354208220	0.000000000	0.000000000
0.105500000	-1.726483940	2.307678830	0.000000000	0.000000000
0.106000000	-1.714528472	2.299277690	0.000000000	0.000000000
0.106500000	-1.710974144	2.285060376	0.000000000	0.000000000
0.107000000	-1.693848743	2.321573023	0.000000000	0.000000000
0.107500000	-1.707096694	2.334820974	0.000000000	0.000000000
0.108000000	-1.695141226	2.355177583	0.000000000	0.000000000
0.108500000	-1.715174714	2.359378153	0.000000000	0.000000000
0.109000000	-1.700634279	2.359701273	0.000000000	0.000000000
0.109500000	-1.720021525	2.353561979	0.000000000	0.000000000
0.110000000	-1.701603641	2.321896144	0.000000000	0.000000000
0.110500000	-1.710651023	2.307678830	0.000000000	0.000000000
0.111000000	-1.695464347	2.281829169	0.000000000	0.000000000
0.111500000	-1.695141226	2.299600811	0.000000000	0.000000000
0.112000000	-1.690617535	2.293461516	0.000000000	0.000000000
0.112500000	-1.688678811	2.330297284	0.000000000	0.000000000
0.113000000	-1.698695554	2.347099564	0.000000000	0.000000000
0.113500000	-1.695141226	2.388135901	0.000000000	0.000000000
0.114000000	-1.713235989	2.372626104	0.000000000	0.000000000
0.114500000	-1.700957400	2.342575873	0.000000000	0.000000000
0.115000000	-1.721960250	2.311879400	0.000000000	0.000000000
0.115500000	-1.700634279	2.306063226	0.000000000	0.000000000
0.116000000	-1.712589747	2.310263796	0.000000000	0.000000000
0.116500000	-1.689001931	2.297015845	0.000000000	0.000000000
0.117000000	-1.694494984	2.312202521	0.000000000	0.000000000
0.117500000	-1.685124482	2.318664936	0.000000000	0.000000000
0.118000000	-1.692556260	2.360347515	0.000000000	0.000000000
0.118500000	-1.693848743	2.353561979	0.000000000	0.000000000
0.119000000	-1.697403071	2.367456172	0.000000000	0.000000000
0.119500000	-1.708389177	2.338375303	0.000000000	0.000000000
0.120000000	-1.701280521	2.334174733	0.000000000	0.000000000
0.120500000	-1.710651023	2.304447622	0.000000000	0.000000000
0.121000000	-1.687386328	2.296369603	0.000000000	0.000000000
0.121500000	-1.698695554	2.291199671	0.000000000	0.000000000
0.122000000	-1.680600792	2.297662086	0.000000000	0.000000000
0.122500000	-1.694171864	2.318664936	0.000000000	0.000000000
0.123000000	-1.679954550	2.326096714	0.000000000	0.000000000
0.123500000	-1.695141226	2.348068926	0.000000000	0.000000000
0.124000000	-1.689648173	2.339344665	0.000000000	0.000000000
0.124500000	-1.701926762	2.365517447	0.000000000	0.000000000
0.125000000	-1.702573004	2.336113458	0.000000000	0.000000000
0.125500000	-1.697403071	2.321249902	0.000000000	0.000000000
0.126000000	-1.697403071	2.272458666	0.000000000	0.000000000
0.126500000	-1.678015825	2.277305478	0.000000000	0.000000000
0.127000000	-1.684478241	2.284737256	0.000000000	0.000000000
0.127500000	-1.666383478	2.316726212	0.000000000	0.000000000
0.128000000	-1.685124482	2.327389197	0.000000000	0.000000000
0.128500000	-1.672522772	2.337082820	0.000000000	0.000000000
0.129000000	-1.697079951	2.350977013	0.000000000	0.000000000
0.129500000	-1.685124482	2.341283390	0.000000000	0.000000000
0.130000000	-1.696433709	2.339344665	0.000000000	0.000000000
0.130500000	-1.685124482	2.297015845	0.000000000	0.000000000
0.131000000	-1.688678811	2.292815275	0.000000000	0.000000000
0.131500000	-1.684801361	2.271166183	0.000000000	0.000000000
0.132000000	-1.678338946	2.295077120	0.000000000	0.000000000
0.132500000	-1.679631429	2.300570173	0.000000000	0.000000000
0.133000000	-1.666060357	2.348068926	0.000000000	0.000000000
0.133500000	-1.681570154	2.365517447	0.000000000	0.000000000
0.134000000	-1.673492135	2.374564829	0.000000000	0.000000000
0.134500000	-1.698372434	2.338698424	0.000000000	0.000000000
0.135000000	-1.683185758	2.309294434	0.000000000	0.000000000
0.135500000	-1.699988037	2.309294434	0.000000000	0.000000000
0.136000000	-1.680600792	2.295400241	0.000000000	0.000000000
0.136500000	-1.685770724	2.292492154	0.000000000	0.000000000
0.137000000	-1.670907169	2.274074270	0.000000000	0.000000000
0.137500000	-1.678338946	2.309294434	0.000000000	0.000000000
0.138000000	-1.677046463	2.319311178	0.000000000	0.000000000
0.138500000	-1.674784618	2.358408790	0.000000000	0.000000000
0.139000000	-1.686416965	2.350330771	0.000000000	0.000000000
0.139500000	-1.684801361	2.357439428	0.000000000	0.000000000
0.140000000	-1.704834849	2.333528491	0.000000000	0.000000000
0.140500000	-1.685770724	2.318018695	0.000000000	0.000000000
0.141000000	-1.697079951	2.293784637	0.000000000	0.000000000
0.141500000	-1.669614685	2.280859806	0.000000000	0.000000000
0.142000000	-1.679954550	2.291522792	0.000000000	0.000000000
0.142500000	-1.663798512	2.296046482	0.000000000	0.000000000
0.143000000	-1.679308308	2.319634298	0.000000000	0.000000000
0.143500000	-1.676723342	2.318664936	0.000000000	0.000000000
0.144000000	-1.687709448	2.359055032	0.000000000	0.000000000
0.144500000	-1.689648173	2.363578723	0.000000000	0.000000000
0.145000000	-1.687063207	2.371010500	0.000000000	0.000000000
0.145500000	-1.692233139	2.315433728	0.000000000	0.000000000
0.146000000	-1.678985188	2.292815275	0.000000000	0.000000000
0.146500000	-1.688032569	2.272458666	0.000000000	0.000000000
0.147000000	-1.669291565	2.290876550	0.000000000	0.000000000
0.147500000	-1.682216395	2.304770743	0.000000000	0.000000000
0.148000000	-1.661536666	2.317372453	0.000000000	0.000000000
0.148500000	-1.679308308	2.337729061	0.000000000	0.000000000
0.149000000	-1.668645323	2.343545235	0.000000000	0.000000000
0.149500000	-1.686740086	2.360670636	0.000000000	0.000000000
0.150000000	-1.678338946	2.336436578	0.000000000	0.000000000
0.150500000	-1.681247033	2.328681680	0.000000000	0.000000000
0.151000000	-1.677369584	2.287322222	0.000000000	0.000000000
0.151500000	-1.668968444	2.292169033	0.000000000	0.000000000
0.152000000	-1.675430859	2.277305478	0.000000000	0.000000000
0.152500000	-1.666706599	2.303801381	0.000000000	0.000000000
0.153000000	-1.682862637	2.322865506	0.000000000	0.000000000
0.153500000	-1.666706599	2.364224964	0.000000000	0.000000000
0.154000000	-1.682862637	2.371010500	0.000000000	0.000000000
0.154500000	-1.669291565	2.345160839	0.000000000	0.000000000
0.155000000	-1.692879381	2.326096714	0.000000000	0.000000000
0.155500000	-1.682216395	2.315110608	0.000000000	0.000000000
0.156000000	-1.695787468	2.322542385	0.000000000	0.000000000
0.156500000	-1.681570154	2.284737256	0.000000000	0.000000000
0.157000000	-1.679631429	2.285060376	0.000000000	0.000000000
0.157500000	-1.673169014	2.286029739	0.000000000	0.000000000
0.158000000	-1.671553410	2.338375303	0.000000000	0.000000000
0.158500000	-1.682862637	2.344514597	0.000000000	0.000000000
0.159000000	-1.676077101	2.365517447	0.000000000	0.000000000
0.159500000	-1.691263777	2.358731911	0.000000000	0.000000000
0.160000000	-1.678985188	2.360670636	0.000000000	0.000000000
0.160500000	-1.696433709	2.336759699	0.000000000	0.000000000
0.161000000	-1.682216395	2.307678830	0.000000000	0.000000000
0.161500000	-1.696433709	2.294753999	0.000000000	0.000000000
0.162000000	-1.673492135	2.288291584	0.000000000	0.000000000
0.162500000	-1.677046463	2.313818125	0.000000000	0.000000000
0.163000000	-1.664121632	2.305740105	0.000000000	0.000000000
0.163500000	-1.674784618	2.332882250	0.000000000	0.000000000
0.164000000	-1.678985188	2.344514597	0.000000000	0.000000000
0.164500000	-1.680277671	2.388135901	0.000000000	0.000000000
0.165000000	-1.691910018	2.363578723	0.000000000	0.000000000
0.165500000	-1.684478241	2.339990907	0.000000000	0.000000000
0.166000000	-1.694818105	2.291522792	0.000000000	0.000000000
0.166500000	-1.669291565	2.282475410	0.000000000	0.000000000
0.167000000	-1.680277671	2.281829169	0.000000000	0.000000000
0.167500000	-1.658951700	2.292815275	0.000000000	0.000000000
0.168000000	-1.676723342	2.311556279	0.000000000	0.000000000
0.168500000	-1.664121632	2.319634298	0.000000000	0.000000000
0.169000000	-1.682862637	2.353885100	0.000000000	0.000000000
0.169500000	-1.680600792	2.357439428	0.000000000	0.000000000
0.170000000	-1.689971294	2.371979863	0.000000000	0.000000000
0.170500000	-1.688032569	2.331912888	0.000000000	0.000000000
0.171000000	-1.680923912	2.322219265	0.000000000	0.000000000
0.171500000	-1.686093845	2.288614705	0.000000000	0.000000000
0.172000000	-1.677046463	2.294753999	0.000000000	0.000000000
0.172500000	-1.687709448	2.285383497	0.000000000	0.000000000
0.173000000	-1.663798512	2.316403091	0.000000000	0.000000000
0.173500000	-1.676400222	2.354208220	0.000000000	0.000000000
0.174000000	-1.663475391	2.372302983	0.000000000	0.000000000
0.174500000	-1.686740086	2.360347515	0.000000000	0.000000000
0.175000000	-1.677369584	2.328681680	0.000000000	0.000000000
0.175500000	-1.689971294	2.336113458	0.000000000	0.000000000
0.176000000	-1.679954550	2.315433728	0.000000000	0.000000000
0.176500000	-1.680277671	2.308648192	0.000000000	0.000000000
0.177000000	-1.674138376	2.267611855	0.000000000	0.000000000
0.177500000	-1.664444753	2.291845912	0.000000000	0.000000000
0.178000000	-1.668322202	2.301862656	0.000000000	0.000000000
0.178500000	-1.661536666	2.338052182	0.000000000	0.000000000
0.179000000	-1.677692705	2.339667786	0.000000000	0.000000000
0.179500000	-1.665737236	2.357116307	0.000000000	0.000000000
0.180000000	-1.688678811	2.355823824	0.000000000	0.000000000
0.180500000	-1.677692705	2.340637148	0.000000000	0.000000000
0.181000000	-1.693848743	2.320926781	0.000000000	0.000000000
0.181500000	-1.675753980	2.286675980	0.000000000	0.000000000
0.182000000	-1.683831999	2.289584067	0.000000000	0.000000000
0.182500000	-1.668968444	2.276336116	0.000000000	0.000000000
0.183000000	-1.669291565	2.298631449	0.000000000	0.000000000
0.183500000	-1.662829149	2.298308328	0.000000000	0.000000000
0.184000000	-1.660890425	2.348068926	0.000000000	0.000000000
0.184500000	-1.678985188	2.364224964	0.000000000	0.000000000
0.185000000	-1.679954550	2.379411640	0.000000000	0.000000000
0.185500000	-1.698049313	2.338052182	0.000000000	0.000000000
0.186000000	-1.676723342	2.307032589	0.000000000	0.000000000
0.186500000	-1.685447603	2.282152289	0.000000000	0.000000000
0.187000000	-1.663798512	2.270843063	0.000000000	0.000000000
0.187500000	-1.677046463	2.278921082	0.000000000	0.000000000
0.188000000	-1.657982338	2.282798531	0.000000000	0.000000000
0.188500000	-1.665737236	2.317049332	0.000000000	0.000000000
0.189000000	-1.660567304	2.321896144	0.000000000	0.000000000
0.189500000	-1.675107738	2.353238858	0.000000000	0.000000000
0.190000000	-1.676723342	2.341606511	0.000000000	0.000000000
0.190500000	-1.673815255	2.351946375	0.000000000	0.000000000
0.191000000	-1.678985188	2.314141245	0.000000000	0.000000000
0.191500000	-1.669291565	2.303478260	0.000000000	0.000000000
0.192000000	-1.685124482	2.274720512	0.000000000	0.000000000
0.192500000	-1.666706599	2.275366753	0.000000000	0.000000000
0.193000000	-1.675753980	2.291199671	0.000000000	0.000000000
0.193500000	-1.653781768	2.324157989	0.000000000	0.000000000
0.194000000	-1.670907169	2.354854462	0.000000000	0.000000000
0.194500000	-1.662506029	2.339021544	0.000000000	0.000000000
0.195000000	-1.681893275	2.337729061	0.000000000	0.000000000
0.195500000	-1.679308308	2.320280540	0.000000000	0.000000000
0.196000000	-1.685124482	2.334497854	0.000000000	0.000000000
0.196500000	-1.682539516	2.295400241	0.000000000	0.000000000
0.197000000	-1.673815255	2.286029739	0.000000000	0.000000000
0.197500000	-1.677692705	2.267288734	0.000000000	0.000000000
0.198000000	-1.661536666	2.299923932	0.000000000	0.000000000
0.198500000	-1.674784618	2.314141245	0.000000000	0.000000000
0.199000000	-1.660890425	2.337729061	0.000000000	0.000000000
0.199500000	-1.681247033	2.348068926	0.000000000	0.000000000
0.200000000	-1.667675961	2.351946375	0.000000000	0.000000000
0.200500000	-1.687709448	2.344514597	0.000000000	0.000000000
0.201000000	-1.678338946	2.313495004	0.000000000	0.000000000
0.201500000	-1.689001931	2.305093864	0.000000000	0.000000000
0.202000000	-1.673169014	2.276659236	0.000000000	0.000000000
0.202500000	-1.669614685	2.286999101	0.000000000	0.000000000
0.203000000	-1.667029719	2.265673130	0.000000000	0.000000000
0.203500000	-1.663475391	2.293461516	0.000000000	0.000000000
0.204000000	-1.667675961	2.313171883	0.000000000	0.000000000
0.204500000	-1.657659217	2.368102413	0.000000000	0.000000000
0.205000000	-1.677692705	2.366486810	0.000000000	0.000000000
0.205500000	-1.668968444	2.344191477	0.000000000	0.000000000
0.206000000	-1.686093845	2.308648192	0.000000000	0.000000000
0.206500000	-1.667352840	2.285060376	0.000000000	0.000000000
0.207000000	-1.678662067	2.279890444	0.000000000	0.000000000
0.207500000	-1.656043613	2.265026889	0.000000000	0.000000000
0.208000000	-1.667029719	2.282475410	0.000000000	0.000000000
0.208500000	-1.658951700	2.287322222	0.000000000	0.000000000
0.209000000	-1.668645323	2.325773593	0.000000000	0.000000000
0.209500000	-1.668645323	2.328358559	0.000000000	0.000000000
0.210000000	-1.668968444	2.358731911	0.000000000	0.000000000
0.210500000	-1.680600792	2.339990907	0.000000000	0.000000000
0.211000000	-1.669614685	2.333528491	0.000000000	0.000000000
0.211500000	-1.683185758	2.293138396	0.000000000	0.000000000
0.212000000	-1.665414115	2.278274840	0.000000000	0.000000000
0.212500000	-1.680277671	2.270196821	0.000000000	0.000000000
0.213000000	-1.657659217	2.284091014	0.000000000	0.000000000
0.213500000	-1.669614685	2.318988057	0.000000000	0.000000000
0.214000000	-1.653458647	2.327066076	0.000000000	0.000000000
0.214500000	-1.668322202	2.339021544	0.000000000	0.000000000
0.215000000	-1.670260927	2.321573023	0.000000000	0.000000000
0.215500000	-1.685124482	2.348392047	0.000000000	0.000000000
0.216000000	-1.687386328	2.331266646	0.000000000	0.000000000
0.216500000	-1.679954550	2.320280540	0.000000000	0.000000000
0.217000000	-1.679308308	2.266319372	0.000000000	0.000000000
0.217500000	-1.660244183	2.268904338	0.000000000	0.000000000
0.218000000	-1.667352840	2.278921082	0.000000000	0.000000000
0.218500000	-1.648934956	2.311233158	0.000000000	0.000000000
0.219000000	-1.668645323	2.326096714	0.000000000	0.000000000
0.219500000	-1.657012976	2.337082820	0.000000000	0.000000000
0.220000000	-1.682539516	2.362286240	0.000000000	0.000000000
0.220500000	-1.672199652	2.350977013	0.000000000	0.000000000
0.221000000	-1.685447603	2.338052182	0.000000000	0.000000000
0.221500000	-1.672522772	2.294753999	0.000000000	0.000000000
0.222000000	-1.672199652	2.300893294	0.000000000	0.000000000
0.222500000	-1.666383478	2.276336116	0.000000000	0.000000000
0.223000000	-1.658305459	2.278597961	0.000000000	0.000000000
0.223500000	-1.665090995	2.257918232	0.000000000	0.000000000
0.224000000	-1.653135526	2.308971313	0.000000000	0.000000000
0.224500000	-1.670584048	2.357439428	0.000000000	0.000000000
0.225000000	-1.661213546	2.381350365	0.000000000	0.000000000
0.225500000	-1.684801361	2.348392047	0.000000000	0.000000000
0.226000000	-1.672199652	2.314141245	0.000000000	0.000000000
0.226500000	-1.686740086	2.306386347	0.000000000	0.000000000
0.227000000	-1.665090995	2.282152289	0.000000000	0.000000000
0.227500000	-1.670260927	2.277951720	0.000000000	0.000000000
0.228000000	-1.656043613	2.263088164	0.000000000	0.000000000
0.228500000	-1.662182908	2.296369603	0.000000000	0.000000000
0.229000000	-1.663152270	2.299277690	0.000000000	0.000000000
0.229500000	-1.662506029	2.333851612	0.000000000	0.000000000
0.230000000	-1.676077101	2.338375303	0.000000000	0.000000000
0.230500000	-1.671876531	2.362286240	0.000000000	0.000000000
0.231000000	-1.688032569	2.337405941	0.000000000	0.000000000
0.231500000	-1.666706599	2.315433728	0.000000000	0.000000000
0.232000000	-1.685124482	2.288937826	0.000000000	0.000000000
0.232500000	-1.665414115	2.277951720	0.000000000	0.000000000
0.233000000	-1.674784618	2.287968463	0.000000000	0.000000000
0.233500000	-1.650550560	2.294753999	0.000000000	0.000000000
0.234000000	-1.658628579	2.326742955	0.000000000	0.000000000
0.234500000	-1.654428009	2.318664936	0.000000000	0.000000000
0.235000000	-1.665090995	2.343545235	0.000000000	0.000000000
0.235500000	-1.669614685	2.337729061	0.000000000	0.000000000
0.236000000	-1.674138376	2.357439428	0.000000000	0.000000000
0.236500000	-1.687386328	2.322865506	0.000000000	0.000000000
0.237000000	-1.673492135	2.299923932	0.000000000	0.000000000
0.237500000	-1.681570154	2.267288734	0.000000000	0.000000000
0.238000000	-1.661859787	2.278274840	0.000000000	0.000000000
0.238500000	-1.674138376	2.293461516	0.000000000	0.000000000
0.239000000	-1.649581198	2.310586917	0.000000000	0.000000000
0.239500000	-1.665090995	2.333528491	0.000000000	0.000000000
0.240000000	-1.662182908	2.341606511	0.000000000	0.000000000
0.240500000	-1.688032569	2.360670636	0.000000000	0.000000000
0.241000000	-1.679631429	2.330620404	0.000000000	0.000000000
0.241500000	-1.678338946	2.325773593	0.000000000	0.000000000
0.242000000	-1.678338946	2.290553429	0.000000000	0.000000000
0.242500000	-1.675753980	2.292815275	0.000000000	0.000000000
0.243000000	-1.677369584	2.255979507	0.000000000	0.000000000
0.243500000	-1.654104889	2.261472560	0.000000000	0.000000000
0.244000000	-1.663152270	2.286029739	0.000000000	0.000000000
0.244500000	-1.651196802	2.348715167	0.000000000	0.000000000
0.245000000	-1.668968444	2.369071776	0.000000000	0.000000000
0.245500000	-1.657659217	2.345160839	0.000000000	0.000000000
0.246000000	-1.681570154	2.325773593	0.000000000	0.000000000
0.246500000	-1.672199652	2.306063226	0.000000000	0.000000000
0.247000000	-1.683831999	2.307355709	0.000000000	0.000000000
0.247500000	-1.669614685	2.266642493	0.000000000	0.000000000
0.248000000	-1.667029719	2.271489304	0.000000000	0.000000000
0.248500000	-1.658628579	2.263411285	0.000000000	0.000000000
0.249000000	-1.651196802	2.303801381	0.000000000	0.000000000
0.249500000	-1.659274821	2.312848762	0.000000000	0.000000000
0.250000000	-1.654428009	2.345160839	0.000000000	0.000000000
0.250500000	-1.675107738	2.341283390	0.000000000	0.000000000
0.251000000	-1.661859787	2.336436578	0.000000000	0.000000000
0.251500000	-1.678662067	2.314787487	0.000000000	0.000000000
0.252000000	-1.660890425	2.287322222	0.000000000	0.000000000
0.252500000	-1.676723342	2.272458666	0.000000000	0.000000000
0.253000000	-1.655074251	2.258564474	0.000000000	0.000000000
0.253500000	-1.660244183	2.289260946	0.000000000	0.000000000
0.254000000	-1.647319353	2.292815275	0.000000000	0.000000000
0.254500000	-1.653135526	2.317695574	0.000000000	0.000000000
0.255000000	-1.655074251	2.309294434	0.000000000	0.000000000
0.255500000	-1.656366734	2.348068926	0.000000000	0.000000000
0.256000000	-1.672522772	2.344191477	0.000000000	0.000000000
0.256500000	-1.669291565	2.339667786	0.000000000	0.000000000
0.257000000	-1.685124482	2.293461516	0.000000000	0.000000000
0.257500000	-1.663475391	2.273428029	0.000000000	0.000000000
0.258000000	-1.672522772	2.271166183	0.000000000	0.000000000
0.258500000	-1.647319353	2.278274840	0.000000000	0.000000000
0.259000000	-1.659921062	2.295400241	0.000000000	0.000000000
0.259500000	-1.646996232	2.301539535	0.000000000	0.000000000
0.260000000	-1.666706599	2.336759699	0.000000000	0.000000000
0.260500000	-1.661213546	2.338698424	0.000000000	0.000000000
0.261000000	-1.670907169	2.351300134	0.000000000	0.000000000
0.261500000	-1.674784618	2.317695574	0.000000000	0.000000000
0.262000000	-1.671553410	2.317695574	0.000000000	0.000000000
0.262500000	-1.673492135	2.281506048	0.000000000	0.000000000
0.263000000	-1.654428009	2.265673130	0.000000000	0.000000000
0.263500000	-1.663152270	2.236592261	0.000000000	0.000000000
0.264000000	-1.644088145	2.265673130	0.000000000	0.000000000
0.264500000	-1.663475391	2.319957419	0.000000000	0.000000000
0.265000000	-1.648288715	2.351623254	0.000000000	0.000000000
0.265500000	-1.667999082	2.348715167	0.000000000	0.000000000
0.266000000	-1.657659217	2.319311178	0.000000000	0.000000000
0.266500000	-1.676400222	2.322219265	0.000000000	0.000000000
0.267000000	-1.671230289	2.296369603	0.000000000	0.000000000
0.267500000	-1.672522772	2.291199671	0.000000000	0.000000000
0.268000000	-1.660890425	2.251778937	0.000000000	0.000000000
0.268500000	-1.646349990	2.266965613	0.000000000	0.000000000
0.269000000	-1.646996232	2.265350010	0.000000000	0.000000000
0.269500000	-1.637302609	2.301539535	0.000000000	0.000000000
0.270000000	-1.655074251	2.315756849	0.000000000	0.000000000
0.270500000	-1.644088145	2.340314027	0.000000000	0.000000000
0.271000000	-1.671553410	2.343222114	0.000000000	0.000000000
0.271500000	-1.661859787	2.324804231	0.000000000	0.000000000
0.272000000	-1.680923912	2.306386347	0.000000000	0.000000000
0.272500000	-1.660890425	2.274074270	0.000000000	0.000000000
0.273000000	-1.667999082	2.279890444	0.000000000	0.000000000
0.273500000	-1.658628579	2.271812425	0.000000000	0.000000000
0.274000000	-1.655720492	2.292492154	0.000000000	0.000000000
0.274500000	-1.651196802	2.276982357	0.000000000	0.000000000
0.275000000	-1.648934956	2.308971313	0.000000000	0.000000000
0.275500000	-1.664121632	2.329651042	0.000000000	0.000000000
0.276000000	-1.661213546	2.365517447	0.000000000	0.000000000
0.276500000	-1.678015825	2.345160839	0.000000000	0.000000000
0.277000000	-1.664444753	2.315110608	0.000000000	0.000000000
0.277500000	-1.680923912	2.284737256	0.000000000	0.000000000
0.278000000	-1.655720492	2.271489304	0.000000000	0.000000000
0.278500000	-1.664444753	2.277628599	0.000000000	0.000000000
0.279000000	-1.649258077	2.276659236	0.000000000	0.000000000
0.279500000	-1.663475391	2.307032589	0.000000000	0.000000000
0.280000000	-1.657012976	2.318018695	0.000000000	0.000000000
0.280500000	-1.662829149	2.354854462	0.000000000	0.000000000
0.281000000	-1.667999082	2.340637148	0.000000000	0.000000000
0.281500000	-1.672522772	2.350007650	0.000000000	0.000000000
0.282000000	-1.682216395	2.324804231	0.000000000	0.000000000
0.282500000	-1.667029719	2.315756849	0.000000000	0.000000000
0.283000000	-1.677692705	2.269550580	0.000000000	0.000000000
0.283500000	-1.660244183	2.245962764	0.000000000	0.000000000
0.284000000	-1.669291565	2.256948870	0.000000000	0.000000000
0.284500000	-1.649581198	2.308325072	0.000000000	0.000000000
0.285000000	-1.671876531	2.359378153	0.000000000	0.000000000
0.285500000	-1.661213546	2.350653892	0.000000000	0.000000000
0.286000000	-1.676400222	2.350007650	0.000000000	0.000000000
0.286500000	-1.670907169	2.330943525	0.000000000	0.000000000
0.287000000	-1.680600792	2.342898994	0.000000000	0.000000000
0.287500000	-1.686740086	2.300247052	0.000000000	0.000000000
0.288000000	-1.677692705	2.281182927	0.000000000	0.000000000
0.288500000	-1.675753980	2.256625749	0.000000000	0.000000000
0.289000000	-1.655720492	2.282475410	0.000000000	0.000000000
0.289500000	-1.668968444	2.292492154	0.000000000	0.000000000
0.290000000	-1.651843043	2.322542385	0.000000000	0.000000000
0.290500000	-1.667352840	2.342575873	0.000000000	0.000000000
0.291000000	-1.650873681	2.350330771	0.000000000	0.000000000
0.291500000	-1.674784618	2.342575873	0.000000000	0.000000000
0.292000000	-1.668645323	2.308648192	0.000000000	0.000000000
0.292500000	-1.681247033	2.304447622	0.000000000	0.000000000
0.293000000	-1.667675961	2.282798531	0.000000000	0.000000000
0.293500000	-1.667675961	2.297338966	0.000000000	0.000000000
0.294000000	-1.664444753	2.272135546	0.000000000	0.000000000
0.294500000	-1.658628579	2.286675980	0.000000000	0.000000000
0.295000000	-1.663798512	2.296692724	0.000000000	0.000000000
0.295500000	-1.655074251	2.344837718	0.000000000	0.000000000
0.296000000	-1.677692705	2.360993757	0.000000000	0.000000000
0.296500000	-1.668968444	2.362609360	0.000000000	0.000000000
0.297000000	-1.690940656	2.336759699	0.000000000	0.000000000
0.297500000	-1.672522772	2.303801381	0.000000000	0.000000000
0.298000000	-1.683831999	2.286999101	0.000000000	0.000000000
0.298500000	-1.661536666	2.267934976	0.000000000	0.000000000
0.299000000	-1.667029719	2.280213565	0.000000000	0.000000000
0.299500000	-1.655720492	2.276012995	0.000000000	0.000000000
0.300000000	-1.660890425	2.315756849	0.000000000	0.000000000
0.300500000	-1.664121632	2.324481110	0.000000000	0.000000000
0.301000000	-1.663475391	2.354854462	0.000000000	0.000000000
0.301500000	-1.673492135	2.334820974	0.000000000	0.000000000
0.302000000	-1.666060357	2.339990907	0.000000000	0.000000000
0.302500000	-1.687386328	2.309617555	0.000000000	0.000000000
0.303000000	-1.668968444	2.279890444	0.000000000	0.000000000
0.303500000	-1.673815255	2.246285884	0.000000000	0.000000000
0.304000000	-1.647319353	2.247578367	0.000000000	0.000000000
0.304500000	-1.664121632	2.292815275	0.000000000	0.000000000
0.305000000	-1.653458647	2.319311178	0.000000000	0.000000000
0.305500000	-1.667352840	2.341929631	0.000000000	0.000000000
0.306000000	-1.661536666	2.324481110	0.000000000	0.000000000
0.306500000	-1.670907169	2.348068926	0.000000000	0.000000000
0.307000000	-1.676400222	2.329651042	0.000000000	0.000000000
0.307500000	-1.671230289	2.323188627	0.000000000	0.000000000
0.308000000	-1.677692705	2.276012995	0.000000000	0.000000000
0.308500000	-1.659597942	2.267611855	0.000000000	0.000000000
0.309000000	-1.666383478	2.257918232	0.000000000	0.000000000
0.309500000	-1.644088145	2.278274840	0.000000000	0.000000000
0.310000000	-1.657012976	2.299923932	0.000000000	0.000000000
0.310500000	-1.645703749	2.322219265	0.000000000	0.000000000
0.311000000	-1.672199652	2.347099564	0.000000000	0.000000000
0.311500000	-1.665737236	2.340314027	0.000000000	0.000000000
0.312000000	-1.679631429	2.341929631	0.000000000	0.000000000
0.312500000	-1.673492135	2.306386347	0.000000000	0.000000000
0.313000000	-1.677692705	2.308971313	0.000000000	0.000000000
0.313500000	-1.673169014	2.283444773	0.000000000	0.000000000
0.314000000	-1.659921062	2.285383497	0.000000000	0.000000000
0.314500000	-1.660244183	2.259533836	0.000000000	0.000000000
0.315000000	-1.646996232	2.293138396	0.000000000	0.000000000
0.315500000	-1.671876531	2.329974163	0.000000000	0.000000000
0.316000000	-1.663798512	2.366809930	0.000000000	0.000000000
0.316500000	-1.684801361	2.365517447	0.000000000	0.000000000
0.317000000	-1.667029719	2.339667786	0.000000000	0.000000000
0.317500000	-1.684478241	2.320603661	0.000000000	0.000000000
0.318000000	-1.673815255	2.286999101	0.000000000	0.000000000
0.318500000	-1.684478241	2.290876550	0.000000000	0.000000000
0.319000000	-1.669614685	2.269227459	0.000000000	0.000000000
0.319500000	-1.663798512	2.292169033	0.000000000	0.000000000
0.320000000	-1.662182908	2.291199671	0.000000000	0.000000000
0.320500000	-1.663475391	2.333851612	0.000000000	0.000000000
0.321000000	-1.677046463	2.342575873	0.000000000	0.000000000
0.321500000	-1.665414115	2.355177583	0.000000000	0.000000000
0.322000000	-1.678662067	2.339021544	0.000000000	0.000000000
0.322500000	-1.664444753	2.327389197	0.000000000	0.000000000
0.323000000	-1.683831999	2.300247052	0.000000000	0.000000000
0.323500000	-1.667029719	2.265996251	0.000000000	0.000000000
0.324000000	-1.677046463	2.263411285	0.000000000	0.000000000
0.324500000	-1.659274821	2.277628599	0.000000000	0.000000000
0.325000000	-1.666383478	2.325773593	0.000000000	0.000000000
0.325500000	-1.656689855	2.323834868	0.000000000	0.000000000
0.326000000	-1.665737236	2.348715167	0.000000000	0.000000000
0.326500000	-1.675753980	2.343222114	0.000000000	0.000000000
0.327000000	-1.678662067	2.364548085	0.000000000	0.000000000
0.327500000	-1.685770724	2.325773593	0.000000000	0.000000000
0.328000000	-1.670907169	2.299600811	0.000000000	0.000000000
0.328500000	-1.682539516	2.268581217	0.000000000	0.000000000
0.329000000	-1.659597942	2.271166183	0.000000000	0.000000000
0.329500000	-1.667999082	2.279244203	0.000000000	0.000000000
0.330000000	-1.647319353	2.291199671	0.000000000	0.000000000
0.330500000	-1.665414115	2.323834868	0.000000000	0.000000000
0.331000000	-1.659597942	2.338052182	0.000000000	0.000000000
0.331500000	-1.675430859	2.360024394	0.000000000	0.000000000
0.332000000	-1.667675961	2.332559129	0.000000000	0.000000000
0.332500000	-1.672522772	2.337082820	0.000000000	0.000000000
0.333000000	-1.678338946	2.311879400	0.000000000	0.000000000
0.333500000	-1.672199652	2.316079970	0.000000000	0.000000000
0.334000000	-1.678015825	2.275366753	0.000000000	0.000000000
0.334500000	-1.655397372	2.266319372	0.000000000	0.000000000
0.335000000	-1.663475391	2.272781787	0.000000000	0.000000000
0.335500000	-1.647642473	2.321573023	0.000000000	0.000000000
0.336000000	-1.672522772	2.353561979	0.000000000	0.000000000
0.336500000	-1.664444753	2.355823824	0.000000000	0.000000000
0.337000000	-1.683185758	2.352592617	0.000000000	0.000000000
0.337500000	-1.669614685	2.325450472	0.000000000	0.000000000
0.338000000	-1.685124482	2.318664936	0.000000000	0.000000000
0.338500000	-1.678985188	2.281182927	0.000000000	0.000000000
0.339000000	-1.673169014	2.288291584	0.000000000	0.000000000
0.339500000	-1.663798512	2.270519942	0.000000000	0.000000000
0.340000000	-1.653781768	2.298954569	0.000000000	0.000000000
0.340500000	-1.663798512	2.308325072	0.000000000	0.000000000
0.341000000	-1.655397372	2.344837718	0.000000000	0.000000000
0.341500000	-1.675430859	2.351946375	0.000000000	0.000000000
0.342000000	-1.665090995	2.360024394	0.000000000	0.000000000
0.342500000	-1.684801361	2.344191477	0.000000000	0.000000000
0.343000000	-1.667999082	2.309940675	0.000000000	0.000000000
0.343500000	-1.684801361	2.278597961	0.000000000	0.000000000
0.344000000	-1.672199652	2.254040783	0.000000000	0.000000000
0.344500000	-1.676077101	2.287645343	0.000000000	0.000000000
0.345000000	-1.656689855	2.302508898	0.000000000	0.000000000
0.345500000	-1.656689855	2.332882250	0.000000000	0.000000000
0.346000000	-1.661859787	2.317372453	0.000000000	0.000000000
0.346500000	-1.667352840	2.349684530	0.000000000	0.000000000
0.347000000	-1.678015825	2.352269496	0.000000000	0.000000000
0.347500000	-1.666060357	2.349038288	0.000000000	0.000000000
0.348000000	-1.678015825	2.308971313	0.000000000	0.000000000
0.348500000	-1.661859787	2.289260946	0.000000000	0.000000000
0.349000000	-1.676077101	2.279567323	0.000000000	0.000000000
0.349500000	-1.655074251	2.273428029	0.000000000	0.000000000
0.350000000	-1.667352840	2.281506048	0.000000000	0.000000000
0.350500000	-1.654104889	2.291845912	0.000000000	0.000000000
0.351000000	-1.665090995	2.338052182	0.000000000	0.000000000
0.351500000	-1.660567304	2.341606511	0.000000000	0.000000000
0.352000000	-1.669937806	2.352269496	0.000000000	0.000000000
0.352500000	-1.673815255	2.323834868	0.000000000	0.000000000
0.353000000	-1.670260927	2.338052182	0.000000000	0.000000000
0.353500000	-1.678338946	2.313818125	0.000000000	0.000000000
0.354000000	-1.661859787	2.292815275	0.000000000	0.000000000
0.354500000	-1.671876531	2.252102058	0.000000000	0.000000000
0.355000000	-1.649258077	2.268258097	0.000000000	0.000000000
0.355500000	-1.663475391	2.309940675	0.000000000	0.000000000
0.356000000	-1.655397372	2.344514597	0.000000000	0.000000000
0.356500000	-1.678985188	2.364224964	0.000000000	0.000000000
0.357000000	-1.670907169	2.351946375	0.000000000	0.000000000
0.357500000	-1.685447603	2.359378153	0.000000000	0.000000000
0.358000000	-1.683831999	2.325450472	0.000000000	0.000000000
0.358500000	-1.687386328	2.315433728	0.000000000	0.000000000
0.359000000	-1.678338946	2.275043633	0.000000000	0.000000000
0.359500000	-1.658951700	2.282798531	0.000000000	0.000000000
0.360000000	-1.663798512	2.276336116	0.000000000	0.000000000
0.360500000	-1.656689855	2.310910038	0.000000000	0.000000000
0.361000000	-1.672199652	2.329974163	0.000000000	0.000000000
0.361500000	-1.653458647	2.355500704	0.000000000	0.000000000
0.362000000	-1.674461497	2.365517447	0.000000000	0.000000000
0.362500000	-1.664767874	2.349684530	0.000000000	0.000000000
0.363000000	-1.686093845	2.323188627	0.000000000	0.000000000
0.363500000	-1.670907169	2.274720512	0.000000000	0.000000000
0.364000000	-1.678985188	2.276012995	0.000000000	0.000000000
0.364500000	-1.666706599	2.272781787	0.000000000	0.000000000
0.365000000	-1.662182908	2.308648192	0.000000000	0.000000000
0.365500000	-1.661213546	2.297985207	0.000000000	0.000000000
0.366000000	-1.657659217	2.324481110	0.000000000	0.000000000
0.366500000	-1.668968444	2.333851612	0.000000000	0.000000000
0.367000000	-1.664444753	2.371010500	0.000000000	0.000000000
0.367500000	-1.687709448	2.357439428	0.000000000	0.000000000
0.368000000	-1.674784618	2.329974163	0.000000000	0.000000000
0.368500000	-1.691263777	2.297662086	0.000000000	0.000000000
0.369000000	-1.670584048	2.275366753	0.000000000	0.000000000
0.369500000	-1.681570154	2.277951720	0.000000000	0.000000000
0.370000000	-1.660244183	2.269227459	0.000000000	0.000000000
0.370500000	-1.662506029	2.297662086	0.000000000	0.000000000
0.371000000	-1.650550560	2.308971313	0.000000000	0.000000000
0.371500000	-1.658628579	2.354854462	0.000000000	0.000000000
0.372000000	-1.668322202	2.348392047	0.000000000	0.000000000
0.372500000	-1.675107738	2.358408790	0.000000000	0.000000000
0.373000000	-1.689001931	2.334820974	0.000000000	0.000000000
0.373500000	-1.674461497	2.335467216	0.000000000	0.000000000
0.374000000	-1.684155120	2.298308328	0.000000000	0.000000000
0.374500000	-1.665737236	2.265350010	0.000000000	0.000000000
0.375000000	-1.675753980	2.260503198	0.000000000	0.000000000
0.375500000	-1.649581198	2.290230309	0.000000000	0.000000000
0.376000000	-1.662506029	2.333851612	0.000000000	0.000000000
0.376500000	-1.653458647	2.339990907	0.000000000	0.000000000
0.377000000	-1.675430859	2.362609360	0.000000000	0.000000000
0.377500000	-1.677692705	2.351623254	0.000000000	0.000000000
0.378000000	-1.684801361	2.357116307	0.000000000	0.000000000
0.378500000	-1.684478241	2.307355709	0.000000000	0.000000000
0.379000000	-1.675107738	2.293784637	0.000000000	0.000000000
0.379500000	-1.676077101	2.268581217	0.000000000	0.000000000
0.380000000	-1.657982338	2.287322222	0.000000000	0.000000000
0.380500000	-1.667675961	2.292815275	0.000000000	0.000000000
0.381000000	-1.650227439	2.317695574	0.000000000	0.000000000
0.381500000	-1.673492135	2.344514597	0.000000000	0.000000000
0.382000000	-1.666383478	2.360024394	0.000000000	0.000000000
0.382500000	-1.688678811	2.367456172	0.000000000	0.000000000
0.383000000	-1.677692705	2.331912888	0.000000000	0.000000000
0.383500000	-1.688032569	2.317372453	0.000000000	0.000000000
0.384000000	-1.676400222	2.286029739	0.000000000	0.000000000
0.384500000	-1.675430859	2.299277690	0.000000000	0.000000000
0.385000000	-1.673815255	2.280213565	0.000000000	0.000000000
0.385500000	-1.663152270	2.296369603	0.000000000	0.000000000
0.386000000	-1.668968444	2.296046482	0.000000000	0.000000000
0.386500000	-1.659274821	2.337082820	0.000000000	0.000000000
0.387000000	-1.679954550	2.353561979	0.000000000	0.000000000
0.387500000	-1.669937806	2.362286240	0.000000000	0.000000000
0.388000000	-1.687386328	2.340960269	0.000000000	0.000000000
0.388500000	-1.665414115	2.309294434	0.000000000	0.000000000
0.389000000	-1.681570154	2.294430879	0.000000000	0.000000000
0.389500000	-1.667999082	2.272781787	0.000000000	0.000000000
0.390000000	-1.668968444	2.281829169	0.000000000	0.000000000
0.390500000	-1.655397372	2.271812425	0.000000000	0.000000000
0.391000000	-1.659921062	2.315433728	0.000000000	0.000000000
0.391500000	-1.666383478	2.326096714	0.000000000	0.000000000
0.392000000	-1.667675961	2.358085670	0.000000000	0.000000000
0.392500000	-1.678015825	2.346130201	0.000000000	0.000000000
0.393000000	-1.673492135	2.361963119	0.000000000	0.000000000
0.393500000	-1.694818105	2.352592617	0.000000000	0.000000000
0.394000000	-1.676400222	2.324804231	0.000000000	0.000000000
0.394500000	-1.682539516	2.270196821	0.000000000	0.000000000
0.395000000	-1.654751130	2.248870851	0.000000000	0.000000000
0.395500000	-1.670260927	2.286029739	0.000000000	0.000000000
0.396000000	-1.663475391	2.318018695	0.000000000	0.000000000
0.396500000	-1.675753980	2.349361409	0.000000000	0.000000000
0.397000000	-1.668322202	2.342575873	0.000000000	0.000000000
0.397500000	-1.678985188	2.369394896	0.000000000	0.000000000
0.398000000	-1.686093845	2.349361409	0.000000000	0.000000000
0.398500000	-1.685770724	2.340314027	0.000000000	0.000000000
0.399000000	-1.690940656	2.295723362	0.000000000	0.000000000
0.399500000	-1.672522772	2.287322222	0.000000000	0.000000000
0.400000000	-1.684478241	2.272781787	0.000000000	0.000000000
0.400500000	-1.663152270	2.284091014	0.000000000	0.000000000
0.401000000	-1.672199652	2.305740105	0.000000000	0.000000000
0.401500000	-1.653458647	2.328035438	0.000000000	0.000000000
0.402000000	-1.672199652	2.359055032	0.000000000	0.000000000
0.402500000	-1.667352840	2.350977013	0.000000000	0.000000000
0.403000000	-1.686740086	2.348392047	0.000000000	0.000000000
0.403500000	-1.682539516	2.308001951	0.000000000	0.000000000
0.404000000	-1.687709448	2.319311178	0.000000000	0.000000000
0.404500000	-1.687386328	2.301862656	0.000000000	0.000000000
0.405000000	-1.673815255	2.308325072	0.000000000	0.000000000
0.405500000	-1.673169014	2.276336116	0.000000000	0.000000000
0.406000000	-1.655074251	2.291522792	0.000000000	0.000000000
0.406500000	-1.670584048	2.316079970	0.000000000	0.000000000
0.407000000	-1.662506029	2.354854462	0.000000000	0.000000000
0.407500000	-1.690617535	2.366809930	0.000000000	0.000000000
0.408000000	-1.680600792	2.345807081	0.000000000	0.000000000
0.408500000	-1.701280521	2.333528491	0.000000000	0.000000000
0.409000000	-1.684801361	2.302185777	0.000000000	0.000000000
0.409500000	-1.686416965	2.301216415	0.000000000	0.000000000
0.410000000	-1.669614685	2.272135546	0.000000000	0.000000000
0.410500000	-1.667352840	2.290230309	0.000000000	0.000000000
0.411000000	-1.671876531	2.293461516	0.000000000	0.000000000
0.411500000	-1.666383478	2.336436578	0.000000000	0.000000000
0.412000000	-1.674784618	2.341606511	0.000000000	0.000000000
0.412500000	-1.664767874	2.360993757	0.000000000	0.000000000
0.413000000	-1.688355690	2.364224964	0.000000000	0.000000000
0.413500000	-1.676723342	2.368748655	0.000000000	0.000000000
0.414000000	-1.699018675	2.338698424	0.000000000	0.000000000
0.414500000	-1.678662067	2.282152289	0.000000000	0.000000000
0.415000000	-1.688355690	2.262441923	0.000000000	0.000000000
0.415500000	-1.666383478	2.269873700	0.000000000	0.000000000
0.416000000	-1.671553410	2.318988057	0.000000000	0.000000000
0.416500000	-1.665414115	2.324157989	0.000000000	0.000000000
0.417000000	-1.676723342	2.356793187	0.000000000	0.000000000
0.417500000	-1.683508878	2.360347515	0.000000000	0.000000000
0.418000000	-1.684155120	2.385550935	0.000000000	0.000000000
0.418500000	-1.701603641	2.352269496	0.000000000	0.000000000
0.419000000	-1.689971294	2.329974163	0.000000000	0.000000000
0.419500000	-1.699664917	2.296692724	0.000000000	0.000000000
0.420000000	-1.674784618	2.292169033	0.000000000	0.000000000
0.420500000	-1.684801361	2.292815275	0.000000000	0.000000000
0.421000000	-1.665414115	2.297985207	0.000000000	0.000000000
0.421500000	-1.680277671	2.329327921	0.000000000	0.000000000
0.422000000	-1.671876531	2.344837718	0.000000000	0.000000000
0.422500000	-1.684478241	2.372626104	0.000000000	0.000000000
0.423000000	-1.678985188	2.340314027	0.000000000	0.000000000
0.423500000	-1.681893275	2.339344665	0.000000000	0.000000000
0.424000000	-1.685124482	2.315433728	0.000000000	0.000000000
0.424500000	-1.683508878	2.332882250	0.000000000	0.000000000
0.425000000	-1.689971294	2.306386347	0.000000000	0.000000000
0.425500000	-1.668645323	2.291845912	0.000000000	0.000000000
0.426000000	-1.674784618	2.283444773	0.000000000	0.000000000
0.426500000	-1.658951700	2.315433728	0.000000000	0.000000000
0.427000000	-1.681893275	2.343545235	0.000000000	0.000000000
0.427500000	-1.670260927	2.354208220	0.000000000	0.000000000
0.428000000	-1.688032569	2.362609360	0.000000000	0.000000000
0.428500000	-1.676400222	2.340960269	0.000000000	0.000000000
0.429000000	-1.691586898	2.336759699	0.000000000	0.000000000
0.429500000	-1.682539516	2.294430879	0.000000000	0.000000000
0.430000000	-1.676723342	2.292169033	0.000000000	0.000000000
0.430500000	-1.671876531	2.267934976	0.000000000	0.000000000
0.431000000	-1.667352840	2.298631449	0.000000000	0.000000000
0.431500000	-1.679631429	2.309617555	0.000000000	0.000000000
0.432000000	-1.666706599	2.341606511	0.000000000	0.000000000
0.432500000	-1.682862637	2.350653892	0.000000000	0.000000000
0.433000000	-1.675430859	2.368102413	0.000000000	0.000000000
0.433500000	-1.705157970	2.372949225	0.000000000	0.000000000
0.434000000	-1.693848743	2.343545235	0.000000000	0.000000000
0.434500000	-1.699664917	2.304124502	0.000000000	0.000000000
0.435000000	-1.673815255	2.257271990	0.000000000	0.000000000
0.435500000	-1.675753980	2.279567323	0.000000000	0.000000000
0.436000000	-1.666706599	2.293138396	0.000000000	0.000000000
0.436500000	-1.671553410	2.330620404	0.000000000	0.000000000
0.437000000	-1.677692705	2.321896144	0.000000000	0.000000000
0.437500000	-1.677046463	2.358085670	0.000000000	0.000000000
0.438000000	-1.690617535	2.370041138	0.000000000	0.000000000
0.438500000	-1.683508878	2.380057882	0.000000000	0.000000000
0.439000000	-1.704188607	2.342575873	0.000000000	0.000000000
0.439500000	-1.687709448	2.312848762	0.000000000	0.000000000
0.440000000	-1.700311158	2.295077120	0.000000000	0.000000000
0.440500000	-1.677046463	2.281829169	0.000000000	0.000000000
0.441000000	-1.684155120	2.295400241	0.000000000	0.000000000
0.441500000	-1.665090995	2.302832019	0.000000000	0.000000000
0.442000000	-1.674784618	2.346453322	0.000000000	0.000000000
0.442500000	-1.673815255	2.349038288	0.000000000	0.000000000
0.443000000	-1.686093845	2.362286240	0.000000000	0.000000000
0.443500000	-1.690617535	2.331589767	0.000000000	0.000000000
0.444000000	-1.683831999	2.339990907	0.000000000	0.000000000
0.444500000	-1.696756830	2.323188627	0.000000000	0.000000000
0.445000000	-1.684155120	2.317695574	0.000000000	0.000000000
0.445500000	-1.693525622	2.280213565	0.000000000	0.000000000
0.446000000	-1.666706599	2.278597961	0.000000000	0.000000000
0.446500000	-1.678662067	2.296369603	0.000000000	0.000000000
0.447000000	-1.663152270	2.323511748	0.000000000	0.000000000
0.447500000	-1.685447603	2.356146945	0.000000000	0.000000000
0.448000000	-1.679954550	2.357439428	0.000000000	0.000000000
0.448500000	-1.696433709	2.373595466	0.000000000	0.000000000
0.449000000	-1.693202501	2.339344665	0.000000000	0.000000000
0.449500000	-1.692233139	2.331266646	0.000000000	0.000000000
0.450000000	-1.684801361	2.287968463	0.000000000	0.000000000
0.450500000	-1.673815255	2.286999101	0.000000000	0.000000000
0.451000000	-1.680600792	2.276012995	0.000000000	0.000000000
0.451500000	-1.666383478	2.304770743	0.000000000	0.000000000
0.452000000	-1.682216395	2.320603661	0.000000000	0.000000000
0.452500000	-1.668968444	2.348715167	0.000000000	0.000000000
0.453000000	-1.694494984	2.371979863	0.000000000	0.000000000
0.453500000	-1.687709448	2.375211070	0.000000000	0.000000000
0.454000000	-1.703219245	2.363255602	0.000000000	0.000000000
0.454500000	-1.681893275	2.308648192	0.000000000	0.000000000
0.455000000	-1.686740086	2.289260946	0.000000000	0.000000000
0.455500000	-1.684478241	2.269873700	0.000000000	0.000000000
0.456000000	-1.684155120	2.304447622	0.000000000	0.000000000
0.456500000	-1.678015825	2.305416985	0.000000000	0.000000000
0.457000000	-1.670260927	2.335790337	0.000000000	0.000000000
0.457500000	-1.687063207	2.343545235	0.000000000	0.000000000
0.458000000	-1.683831999	2.376826674	0.000000000	0.000000000
0.458500000	-1.703219245	2.371333621	0.000000000	0.000000000
0.459000000	-1.688678811	2.356470066	0.000000000	0.000000000
0.459500000	-1.704188607	2.327712318	0.000000000	0.000000000
0.460000000	-1.683185758	2.297662086	0.000000000	0.000000000
0.460500000	-1.690294414	2.294430879	0.000000000	0.000000000
0.461000000	-1.672845893	2.282798531	0.000000000	0.000000000
0.461500000	-1.679954550	2.310910038	0.000000000	0.000000000
0.462000000	-1.671876531	2.321896144	0.000000000	0.000000000
0.462500000	-1.676077101	2.362609360	0.000000000	0.000000000
0.463000000	-1.683831999	2.352592617	0.000000000	0.000000000
0.463500000	-1.686416965	2.360670636	0.000000000	0.000000000
0.464000000	-1.700634279	2.345160839	0.000000000	0.000000000
0.464500000	-1.685447603	2.359378153	0.000000000	0.000000000
0.465000000	-1.699664917	2.329651042	0.000000000	0.000000000
0.465500000	-1.675430859	2.288614705	0.000000000	0.000000000
0.466000000	-1.685447603	2.269227459	0.000000000	0.000000000
0.466500000	-1.663798512	2.286029739	0.000000000	0.000000000
0.467000000	-1.678985188	2.327066076	0.000000000	0.000000000
0.467500000	-1.673815255	2.335144095	0.000000000	0.000000000
0.468000000	-1.691586898	2.365194326	0.000000000	0.000000000
0.468500000	-1.689648173	2.355177583	0.000000000	0.000000000
0.469000000	-1.690294414	2.367133051	0.000000000	0.000000000
0.469500000	-1.694171864	2.329004801	0.000000000	0.000000000
0.470000000	-1.687386328	2.320280540	0.000000000	0.000000000
0.470500000	-1.690940656	2.288614705	0.000000000	0.000000000
0.471000000	-1.667999082	2.289584067	0.000000000	0.000000000
0.471500000	-1.678662067	2.289260946	0.000000000	0.000000000
0.472000000	-1.667675961	2.312202521	0.000000000	0.000000000
0.472500000	-1.691586898	2.337729061	0.000000000	0.000000000
0.473000000	-1.676723342	2.361963119	0.000000000	0.000000000
0.473500000	-1.697079951	2.393305833	0.000000000	0.000000000
0.474000000	-1.690294414	2.367456172	0.000000000	0.000000000
0.474500000	-1.701926762	2.339990907	0.000000000	0.000000000
0.475000000	-1.690294414	2.288614705	0.000000000	0.000000000
0.475500000	-1.686416965	2.300247052	0.000000000	0.000000000
0.476000000	-1.685447603	2.290876550	0.000000000	0.000000000
0.476500000	-1.674138376	2.315433728	0.000000000	0.000000000
0.477000000	-1.678662067	2.309617555	0.000000000	0.000000000
0.477500000	-1.667029719	2.342252752	0.000000000	0.000000000
0.478000000	-1.691263777	2.363901843	0.000000000	0.000000000
0.478500000	-1.682539516	2.380704123	0.000000000	0.000000000
0.479000000	-1.702573004	2.368425534	0.000000000	0.000000000
0.479500000	-1.688678811	2.333851612	0.000000000	0.000000000
0.480000000	-1.701280521	2.316726212	0.000000000	0.000000000
0.480500000	-1.682539516	2.289584067	0.000000000	0.000000000
0.481000000	-1.681247033	2.296046482	0.000000000	0.000000000
0.481500000	-1.674461497	2.286029739	0.000000000	0.000000000
0.482000000	-1.677692705	2.325450472	0.000000000	0.000000000
0.482500000	-1.677046463	2.332882250	0.000000000	0.000000000
0.483000000	-1.671876531	2.354854462	0.000000000	0.000000000
0.483500000	-1.686740086	2.335144095	0.000000000	0.000000000
0.484000000	-1.682539516	2.351946375	0.000000000	0.000000000
0.484500000	-1.704188607	2.356470066	0.000000000	0.000000000
0.485000000	-1.683831999	2.345807081	0.000000000	0.000000000
0.485500000	-1.696110588	2.302508898	0.000000000	0.000000000
0.486000000	-1.677046463	2.272135546	0.000000000	0.000000000
0.486500000	-1.689971294	2.295400241	0.000000000	0.000000000
0.487000000	-1.666383478	2.306709468	0.000000000	0.000000000
0.487500000	-1.669937806	2.338375303	0.000000000	0.000000000
0.488000000	-1.667352840	2.334174733	0.000000000	0.000000000
0.488500000	-1.679631429	2.367456172	0.000000000	0.000000000
0.489000000	-1.685770724	2.352915737	0.000000000	0.000000000
0.489500000	-1.678662067	2.348715167	0.000000000	0.000000000
0.490000000	-1.683831999	2.307032589	0.000000000	0.000000000
0.490500000	-1.663798512	2.297985207	0.000000000	0.000000000
0.491000000	-1.675753980	2.280536686	0.000000000	0.000000000
0.491500000	-1.656043613	2.282475410	0.000000000	0.000000000
0.492000000	-1.676400222	2.297662086	0.000000000	0.000000000
0.492500000	-1.664444753	2.322219265	0.000000000	0.000000000
0.493000000	-1.683185758	2.360347515	0.000000000	0.000000000
0.493500000	-1.670907169	2.367779293	0.000000000	0.000000000
0.494000000	-1.685124482	2.375857312	0.000000000	0.000000000
0.494500000	-1.681893275	2.326742955	0.000000000	0.000000000
0.495000000	-1.684478241	2.314464366	0.000000000	0.000000000
0.495500000	-1.684478241	2.281829169	0.000000000	0.000000000
0.496000000	-1.673815255	2.298308328	0.000000000	0.000000000
0.496500000	-1.679954550	2.287968463	0.000000000	0.000000000
0.497000000	-1.665090995	2.302832019	0.000000000	0.000000000
0.497500000	-1.678015825	2.314787487	0.000000000	0.000000000
0.498000000	-1.664444753	2.348715167	0.000000000	0.000000000
0.498500000	-1.684155120	2.372949225	0.000000000	0.000000000
0.499000000	-1.674784618	2.367456172	0.000000000	0.000000000
0.499500000	-1.694171864	2.357116307	0.000000000	0.000000000
0.500000000	-1.684155120	2.317372453	0.000000000	0.000000000
0.500500000	-1.693202501	2.309617555	0.000000000	0.000000000
0.501000000	-1.681893275	2.276012995	0.000000000	0.000000000
0.501500000	-1.675753980	2.290230309	0.000000000	0.000000000
0.502000000	-1.672845893	2.288614705	0.000000000	0.000000000
0.502500000	-1.664444753	2.329327921	0.000000000	0.000000000
0.503000000	-1.673815255	2.329651042	0.000000000	0.000000000
0.503500000	-1.662182908	2.342575873	0.000000000	0.000000000
0.504000000	-1.685124482	2.346130201	0.000000000	0.000000000
0.504500000	-1.678015825	2.366163689	0.000000000	0.000000000
0.505000000	-1.702249883	2.353561979	0.000000000	0.000000000
0.505500000	-1.679308308	2.299923932	0.000000000	0.000000000
0.506000000	-1.681570154	2.273104908	0.000000000	0.000000000
0.506500000	-1.664121632	2.263734406	0.000000000	0.000000000
0.507000000	-1.677046463	2.301216415	0.000000000	0.000000000
0.507500000	-1.671553410	2.305416985	0.000000000	0.000000000
0.508000000	-1.671230289	2.344837718	0.000000000	0.000000000
0.508500000	-1.678015825	2.350653892	0.000000000	0.000000000
0.509000000	-1.680600792	2.372626104	0.000000000	0.000000000
0.509500000	-1.695787468	2.342898994	0.000000000	0.000000000
0.510000000	-1.679954550	2.327712318	0.000000000	0.000000000
0.510500000	-1.693202501	2.304770743	0.000000000	0.000000000
0.511000000	-1.674784618	2.290553429	0.000000000	0.000000000
0.511500000	-1.685770724	2.277951720	0.000000000	0.000000000
0.512000000	-1.661213546	2.274720512	0.000000000	0.000000000
0.512500000	-1.673815255	2.308001951	0.000000000	0.000000000
0.513000000	-1.666706599	2.333205371	0.000000000	0.000000000
0.513500000	-1.681247033	2.376180433	0.000000000	0.000000000
0.514000000	-1.676400222	2.356146945	0.000000000	0.000000000
0.514500000	-1.681570154	2.348068926	0.000000000	0.000000000
0.515000000	-1.688032569	2.307355709	0.000000000	0.000000000
0.515500000	-1.681570154	2.310263796	0.000000000	0.000000000
0.516000000	-1.688032569	2.286675980	0.000000000	0.000000000
0.516500000	-1.666706599	2.286352859	0.000000000	0.000000000
0.517000000	-1.677369584	2.278274840	0.000000000	0.000000000
0.517500000	-1.659921062	2.298308328	0.000000000	0.000000000
0.518000000	-1.677369584	2.330620404	0.000000000	0.000000000
0.518500000	-1.668322202	2.351300134	0.000000000	0.000000000
0.519000000	-1.686740086	2.368748655	0.000000000	0.000000000
0.519500000	-1.676077101	2.344837718	0.000000000	0.000000000
0.520000000	-1.690617535	2.339021544	0.000000000	0.000000000
0.520500000	-1.684155120	2.301216415	0.000000000	0.000000000
0.521000000	-1.678985188	2.295400241	0.000000000	0.000000000
0.521500000	-1.669614685	2.265350010	0.000000000	0.000000000
0.522000000	-1.658305459	2.288614705	0.000000000	0.000000000
0.522500000	-1.671876531	2.294430879	0.000000000	0.000000000
0.523000000	-1.657982338	2.318018695	0.000000000	0.000000000
0.523500000	-1.672845893	2.317049332	0.000000000	0.000000000
0.524000000	-1.663798512	2.337082820	0.000000000	0.000000000
0.524500000	-1.692879381	2.362609360	0.000000000	0.000000000
0.525000000	-1.679631429	2.354208220	0.000000000	0.000000000
0.525500000	-1.688355690	2.319311178	0.000000000	0.000000000
0.526000000	-1.667029719	2.262118802	0.000000000	0.000000000
0.526500000	-1.670584048	2.272135546	0.000000000	0.000000000
0.527000000	-1.659274821	2.273751150	0.000000000	0.000000000
0.527500000	-1.657012976	2.305093864	0.000000000	0.000000000
0.528000000	-1.661536666	2.298308328	0.000000000	0.000000000
0.528500000	-1.659597942	2.338375303	0.000000000	0.000000000
0.529000000	-1.676077101	2.343222114	0.000000000	0.000000000
0.529500000	-1.667029719	2.351946375	0.000000000	0.000000000
0.530000000	-1.687709448	2.326096714	0.000000000	0.000000000
0.530500000	-1.667999082	2.310263796	0.000000000	0.000000000
0.531000000	-1.679631429	2.290230309	0.000000000	0.000000000
0.531500000	-1.660567304	2.268904338	0.000000000	0.000000000
0.532000000	-1.675107738	2.276659236	0.000000000	0.000000000
0.532500000	-1.663475391	2.285383497	0.000000000	0.000000000
0.533000000	-1.668968444	2.335467216	0.000000000	0.000000000
0.533500000	-1.659597942	2.345807081	0.000000000	0.000000000
0.534000000	-1.662182908	2.363901843	0.000000000	0.000000000
0.534500000	-1.671553410	2.328681680	0.000000000	0.000000000
0.535000000	-1.672199652	2.328358559	0.000000000	0.000000000
0.535500000	-1.686740086	2.305093864	0.000000000	0.000000000
0.536000000	-1.671876531	2.302185777	0.000000000	0.000000000
0.536500000	-1.681247033	2.278597961	0.000000000	0.000000000
0.537000000	-1.656366734	2.274074270	0.000000000	0.000000000
0.537500000	-1.669291565	2.283121652	0.000000000	0.000000000
0.538000000	-1.651843043	2.301216415	0.000000000	0.000000000
0.538500000	-1.671230289	2.341606511	0.000000000	0.000000000
0.539000000	-1.665414115	2.349684530	0.000000000	0.000000000
0.539500000	-1.684801361	2.367133051	0.000000000	0.000000000
0.540000000	-1.683185758	2.332882250	0.000000000	0.000000000
0.540500000	-1.683508878	2.325127351	0.000000000	0.000000000
0.541000000	-1.680923912	2.280213565	0.000000000	0.000000000
0.541500000	-1.666060357	2.274397391	0.000000000	0.000000000
0.542000000	-1.668968444	2.262118802	0.000000000	0.000000000
0.542500000	-1.653458647	2.288291584	0.000000000	0.000000000
0.543000000	-1.671876531	2.296046482	0.000000000	0.000000000
0.543500000	-1.659274821	2.307032589	0.000000000	0.000000000
0.544000000	-1.677692705	2.328681680	0.000000000	0.000000000
0.544500000	-1.664121632	2.352269496	0.000000000	0.000000000
0.545000000	-1.684801361	2.365194326	0.000000000	0.000000000
0.545500000	-1.675430859	2.316726212	0.000000000	0.000000000
0.546000000	-1.681893275	2.292169033	0.000000000	0.000000000
0.546500000	-1.668968444	2.258887594	0.000000000	0.000000000
0.547000000	-1.659597942	2.282152289	0.000000000	0.000000000
0.547500000	-1.657012976	2.272458666	0.000000000	0.000000000
0.548000000	-1.646996232	2.302508898	0.000000000	0.000000000
0.548500000	-1.659921062	2.313818125	0.000000000	0.000000000
0.549000000	-1.652812406	2.346130201	0.000000000	0.000000000
0.549500000	-1.677046463	2.347099564	0.000000000	0.000000000
0.550000000	-1.665737236	2.336436578	0.000000000	0.000000000
0.550500000	-1.686416965	2.318018695	0.000000000	0.000000000
0.551000000	-1.665737236	2.291522792	0.000000000	0.000000000
0.551500000	-1.674138376	2.279890444	0.000000000	0.000000000
0.552000000	-1.655074251	2.256625749	0.000000000	0.000000000
0.552500000	-1.660890425	2.277628599	0.000000000	0.000000000
0.553000000	-1.652166164	2.290553429	0.000000000	0.000000000
0.553500000	-1.656043613	2.344837718	0.000000000	0.000000000
0.554000000	-1.663475391	2.337082820	0.000000000	0.000000000
0.554500000	-1.661859787	2.339667786	0.000000000	0.000000000
0.555000000	-1.676723342	2.317372453	0.000000000	0.000000000
0.555500000	-1.666383478	2.326419835	0.000000000	0.000000000
0.556000000	-1.686093845	2.309294434	0.000000000	0.000000000
0.556500000	-1.666706599	2.284414135	0.000000000	0.000000000
0.557000000	-1.674461497	2.269873700	0.000000000	0.000000000
0.557500000	-1.649581198	2.272458666	0.000000000	0.000000000
0.558000000	-1.662506029	2.301539535	0.000000000	0.000000000
0.558500000	-1.654104889	2.309940675	0.000000000	0.000000000
0.559000000	-1.671230289	2.344191477	0.000000000	0.000000000
0.559500000	-1.667029719	2.340314027	0.000000000	0.000000000
0.560000000	-1.669291565	2.357439428	0.000000000	0.000000000
0.560500000	-1.675430859	2.317695574	0.000000000	0.000000000
0.561000000	-1.670907169	2.303155139	0.000000000	0.000000000
0.561500000	-1.678662067	2.271812425	0.000000000	0.000000000
0.562000000	-1.656689855	2.274397391	0.000000000	0.000000000
0.562500000	-1.666383478	2.268258097	0.000000000	0.000000000
0.563000000	-1.644734386	2.277305478	0.000000000	0.000000000
0.563500000	-1.663152270	2.291845912	0.000000000	0.000000000
0.564000000	-1.647965594	2.315110608	0.000000000	0.000000000
0.564500000	-1.669937806	2.357762549	0.000000000	0.000000000
0.565000000	-1.666383478	2.352269496	0.000000000	0.000000000
0.565500000	-1.678662067	2.339344665	0.000000000	0.000000000
0.566000000	-1.670260927	2.281829169	0.000000000	0.000000000
0.566500000	-1.665737236	2.279567323	0.000000000	0.000000000
0.567000000	-1.668322202	2.261472560	0.000000000	0.000000000
0.567500000	-1.664121632	2.281829169	0.000000000	0.000000000
0.568000000	-1.670260927	2.271812425	0.000000000	0.000000000
0.568500000	-1.649904319	2.298308328	0.000000000	0.000000000
0.569000000	-1.664121632	2.318664936	0.000000000	0.000000000
0.569500000	-1.653135526	2.340314027	0.000000000	0.000000000
0.570000000	-1.677692705	2.340960269	0.000000000	0.000000000
0.570500000	-1.661536666	2.316403091	0.000000000	0.000000000
0.571000000	-1.673169014	2.301216415	0.000000000	0.000000000
0.571500000	-1.657659217	2.264380647	0.000000000	0.000000000
0.572000000	-1.662506029	2.260503198	0.000000000	0.000000000
0.572500000	-1.650550560	2.241762194	0.000000000	0.000000000
0.573000000	-1.649904319	2.293138396	0.000000000	0.000000000
0.573500000	-1.655397372	2.316403091	0.000000000	0.000000000
0.574000000	-1.654751130	2.341929631	0.000000000	0.000000000
0.574500000	-1.667029719	2.314787487	0.000000000	0.000000000
0.575000000	-1.661859787	2.324481110	0.000000000	0.000000000
0.575500000	-1.687063207	2.327389197	0.000000000	0.000000000
0.576000000	-1.669937806	2.315110608	0.000000000	0.000000000
0.576500000	-1.675430859	2.286352859	0.000000000	0.000000000
0.577000000	-1.652812406	2.260180077	0.000000000	0.000000000
0.577500000	-1.668645323	2.274397391	0.000000000	0.000000000
0.578000000	-1.654751130	2.275366753	0.000000000	0.000000000
0.578500000	-1.657982338	2.305740105	0.000000000	0.000000000
0.579000000	-1.652166164	2.312202521	0.000000000	0.000000000
0.579500000	-1.661536666	2.354208220	0.000000000	0.000000000
0.580000000	-1.675753980	2.342898994	0.000000000	0.000000000
0.580500000	-1.674461497	2.343222114	0.000000000	0.000000000
0.581000000	-1.685124482	2.302508898	0.000000000	0.000000000
0.581500000	-1.664444753	2.291199671	0.000000000	0.000000000
0.582000000	-1.672199652	2.271489304	0.000000000	0.000000000
0.582500000	-1.648288715	2.269550580	0.000000000	0.000000000
0.583000000	-1.664444753	2.276012995	0.000000000	0.000000000
0.583500000	-1.651843043	2.283767893	0.000000000	0.000000000
0.584000000	-1.669614685	2.323188627	0.000000000	0.000000000
0.584500000	-1.659921062	2.343868356	0.000000000	0.000000000
0.585000000	-1.672845893	2.368748655	0.000000000	0.000000000
0.585500000	-1.670907169	2.333205371	0.000000000	0.000000000
0.586000000	-1.673169014	2.317372453	0.000000000	0.000000000
0.586500000	-1.673815255	2.277305478	0.000000000	0.000000000
0.587000000	-1.659921062	2.284737256	0.000000000	0.000000000
0.587500000	-1.664767874	2.264703768	0.000000000	0.000000000
0.588000000	-1.647319353	2.273428029	0.000000000	0.000000000
0.588500000	-1.662182908	2.284414135	0.000000000	0.000000000
0.589000000	-1.649258077	2.317695574	0.000000000	0.000000000
0.589500000	-1.672199652	2.346776443	0.000000000	0.000000000
0.590000000	-1.659597942	2.345483960	0.000000000	0.000000000
0.590500000	-1.679954550	2.345807081	0.000000000	0.000000000
0.591000000	-1.669291565	2.309617555	0.000000000	0.000000000
0.591500000	-1.678015825	2.300570173	0.000000000	0.000000000
0.592000000	-1.669291565	2.259210715	0.000000000	0.000000000
0.592500000	-1.659921062	2.271489304	0.000000000	0.000000000
0.593000000	-1.658951700	2.275689874	0.000000000	0.000000000
0.593500000	-1.656043613	2.325127351	0.000000000	0.000000000
0.594000000	-1.669614685	2.323511748	0.000000000	0.000000000
0.594500000	-1.657659217	2.326742955	0.000000000	0.000000000
0.595000000	-1.678662067	2.324157989	0.000000000	0.000000000
0.595500000	-1.668645323	2.339667786	0.000000000	0.000000000
0.596000000	-1.689971294	2.337082820	0.000000000	0.000000000
0.596500000	-1.668322202	2.302832019	0.000000000	0.000000000
0.597000000	-1.679954550	2.287322222	0.000000000	0.000000000
0.597500000	-1.668968444	2.270843063	0.000000000	0.000000000
0.598000000	-1.674138376	2.295400241	0.000000000	0.000000000
0.598500000	-1.664121632	2.296046482	0.000000000	0.000000000
0.599000000	-1.663798512	2.333851612	0.000000000	0.000000000
0.599500000	-1.671230289	2.335790337	0.000000000	0.000000000
0.600000000	-1.669291565	2.358085670	0.000000000	0.000000000
0.600500000	-1.683508878	2.340637148	0.000000000	0.000000000
0.601000000	-1.674784618	2.336113458	0.000000000	0.000000000
0.601500000	-1.696433709	2.309940675	0.000000000	0.000000000
0.602000000	-1.674784618	2.290876550	0.000000000	0.000000000
0.602500000	-1.685447603	2.278274840	0.000000000	0.000000000
0.603000000	-1.662506029	2.269227459	0.000000000	0.000000000
0.603500000	-1.674138376	2.290230309	0.000000000	0.000000000
0.604000000	-1.655074251	2.308971313	0.000000000	0.000000000
0.604500000	-1.667999082	2.364224964	0.000000000	0.000000000
0.605000000	-1.676077101	2.364871206	0.000000000	0.000000000
0.605500000	-1.688355690	2.367456172	0.000000000	0.000000000
0.606000000	-1.689971294	2.322865506	0.000000000	0.000000000
0.606500000	-1.670907169	2.317372453	0.000000000	0.000000000
0.607000000	-1.678985188	2.294430879	0.000000000	0.000000000
0.607500000	-1.668645323	2.294107758	0.000000000	0.000000000
0.608000000	-1.679631429	2.282152289	0.000000000	0.000000000
0.608500000	-1.651843043	2.290876550	0.000000000	0.000000000
0.609000000	-1.669937806	2.318664936	0.000000000	0.000000000
0.609500000	-1.663475391	2.339667786	0.000000000	0.000000000
0.610000000	-1.684155120	2.359701273	0.000000000	0.000000000
0.610500000	-1.672845893	2.341929631	0.000000000	0.000000000
0.611000000	-1.685770724	2.348715167	0.000000000	0.000000000
0.611500000	-1.685124482	2.310586917	0.000000000	0.000000000
0.612000000	-1.682862637	2.297015845	0.000000000	0.000000000
0.612500000	-1.675753980	2.264057527	0.000000000	0.000000000
0.613000000	-1.661536666	2.292169033	0.000000000	0.000000000
0.613500000	-1.673815255	2.311556279	0.000000000	0.000000000
0.614000000	-1.660890425	2.334174733	0.000000000	0.000000000
0.614500000	-1.675430859	2.321573023	0.000000000	0.000000000
0.615000000	-1.662506029	2.333205371	0.000000000	0.000000000
0.615500000	-1.691586898	2.359055032	0.000000000	0.000000000
0.616000000	-1.684801361	2.356146945	0.000000000	0.000000000
0.616500000	-1.695141226	2.334820974	0.000000000	0.000000000
0.617000000	-1.673815255	2.285706618	0.000000000	0.000000000
0.617500000	-1.679631429	2.290876550	0.000000000	0.000000000
0.618000000	-1.678338946	2.277951720	0.000000000	0.000000000
0.618500000	-1.675430859	2.305093864	0.000000000	0.000000000
0.619000000	-1.676077101	2.306709468	0.000000000	0.000000000
0.619500000	-1.669937806	2.350330771	0.000000000	0.000000000
0.620000000	-1.688678811	2.356793187	0.000000000	0.000000000
0.620500000	-1.681247033	2.363578723	0.000000000	0.000000000
0.621000000	-1.698049313	2.343222114	0.000000000	0.000000000
0.621500000	-1.677369584	2.327389197	0.000000000	0.000000000
0.622000000	-1.691263777	2.313171883	0.000000000	0.000000000
0.622500000	-1.675107738	2.288614705	0.000000000	0.000000000
0.623000000	-1.684801361	2.280536686	0.000000000	0.000000000
0.623500000	-1.667029719	2.269873700	0.000000000	0.000000000
0.624000000	-1.675107738	2.317695574	0.000000000	0.000000000
0.624500000	-1.674461497	2.341283390	0.000000000	0.000000000
0.625000000	-1.680277671	2.378765399	0.000000000	0.000000000
0.625500000	-1.685770724	2.349361409	0.000000000	0.000000000
0.626000000	-1.683508878	2.343545235	0.000000000	0.000000000
0.626500000	-1.698695554	2.313171883	0.000000000	0.000000000
0.627000000	-1.681247033	2.305740105	0.000000000	0.000000000
0.627500000	-1.689648173	2.281506048	0.000000000	0.000000000
0.628000000	-1.662829149	2.271489304	0.000000000	0.000000000
0.628500000	-1.678338946	2.279244203	0.000000000	0.000000000
0.629000000	-1.667352840	2.298631449	0.000000000	0.000000000
0.629500000	-1.686740086	2.339021544	0.000000000	0.000000000
0.630000000	-1.674784618	2.341929631	0.000000000	0.000000000
0.630500000	-1.684155120	2.361316877	0.000000000	0.000000000
0.631000000	-1.684801361	2.338698424	0.000000000	0.000000000
0.631500000	-1.689325052	2.339021544	0.000000000	0.000000000
0.632000000	-1.693525622	2.291522792	0.000000000	0.000000000
0.632500000	-1.680600792	2.284737256	0.000000000	0.000000000
0.633000000	-1.684801361	2.279890444	0.000000000	0.000000000
0.633500000	-1.666060357	2.313818125	0.000000000	0.000000000
0.634000000	-1.678338946	2.319957419	0.000000000	0.000000000
0.634500000	-1.662506029	2.312848762	0.000000000	0.000000000
0.635000000	-1.677046463	2.326742955	0.000000000	0.000000000
0.635500000	-1.666706599	2.348392047	0.000000000	0.000000000
0.636000000	-1.693848743	2.371979863	0.000000000	0.000000000
0.636500000	-1.689325052	2.333205371	0.000000000	0.000000000
0.637000000	-1.697403071	2.316079970	0.000000000	0.000000000
0.637500000	-1.688355690	2.280213565	0.000000000	0.000000000
0.638000000	-1.683185758	2.295723362	0.000000000	0.000000000
0.638500000	-1.683831999	2.281506048	0.000000000	0.000000000
0.639000000	-1.674784618	2.310910038	0.000000000	0.000000000
0.639500000	-1.686416965	2.324804231	0.000000000	0.000000000
0.640000000	-1.674461497	2.362932481	0.000000000	0.000000000
0.640500000	-1.692556260	2.365517447	0.000000000	0.000000000
0.641000000	-1.678015825	2.358731911	0.000000000	0.000000000
0.641500000	-1.698049313	2.347099564	0.000000000	0.000000000
0.642000000	-1.682862637	2.318988057	0.000000000	0.000000000
0.642500000	-1.695787468	2.306386347	0.000000000	0.000000000
0.643000000	-1.676400222	2.266965613	0.000000000	0.000000000
0.643500000	-1.675430859	2.274720512	0.000000000	0.000000000
0.644000000	-1.666060357	2.285706618	0.000000000	0.000000000
0.644500000	-1.667029719	2.350330771	0.000000000	0.000000000
0.645000000	-1.678338946	2.355177583	0.000000000	0.000000000
0.645500000	-1.677692705	2.365517447	0.000000000	0.000000000
0.646000000	-1.693202501	2.344191477	0.000000000	0.000000000
0.646500000	-1.683185758	2.344514597	0.000000000	0.000000000
0.647000000	-1.702573004	2.323188627	0.000000000	0.000000000
0.647500000	-1.680277671	2.299277690	0.000000000	0.000000000
0.648000000	-1.689971294	2.286029739	0.000000000	0.000000000
0.648500000	-1.667999082	2.276659236	0.000000000	0.000000000
0.649000000	-1.679308308	2.303155139	0.000000000	0.000000000
0.649500000	-1.664767874	2.314787487	0.000000000	0.000000000
0.650000000	-1.677692705	2.353238858	0.000000000	0.000000000
0.650500000	-1.679954550	2.345807081	0.000000000	0.000000000
0.651000000	-1.686093845	2.364871206	0.000000000	0.000000000
0.651500000	-1.692233139	2.333205371	0.000000000	0.000000000
0.652000000	-1.682862637	2.326096714	0.000000000	0.000000000
0.652500000	-1.691586898	2.289907188	0.000000000	0.000000000
0.653000000	-1.674461497	2.295723362	0.000000000	0.000000000
0.653500000	-1.686093845	2.302832019	0.000000000	0.000000000
0.654000000	-1.666383478	2.313495004	0.000000000	0.000000000
0.654500000	-1.684801361	2.313495004	0.000000000	0.000000000
0.655000000	-1.669937806	2.320603661	0.000000000	0.000000000
0.655500000	-1.687386328	2.361963119	0.000000000	0.000000000
0.656000000	-1.682539516	2.365840568	0.000000000	0.000000000
0.656500000	-1.697403071	2.365194326	0.000000000	0.000000000
0.657000000	-1.694494984	2.316079970	0.000000000	0.000000000
0.657500000	-1.692233139	2.318664936	0.000000000	0.000000000
0.658000000	-1.690940656	2.294107758	0.000000000	0.000000000
0.658500000	-1.675430859	2.301862656	0.000000000	0.000000000
0.659000000	-1.681247033	2.287645343	0.000000000	0.000000000
0.659500000	-1.666060357	2.318988057	0.000000000	0.000000000
0.660000000	-1.687063207	2.344191477	0.000000000	0.000000000
0.660500000	-1.671876531	2.365194326	0.000000000	0.000000000
0.661000000	-1.694494984	2.365517447	0.000000000	0.000000000
0.661500000	-1.687709448	2.346130201	0.000000000	0.000000000
0.662000000	-1.705804211	2.343868356	0.000000000	0.000000000
0.662500000	-1.689325052	2.305416985	0.000000000	0.000000000
0.663000000	-1.687063207	2.288937826	0.000000000	0.000000000
0.663500000	-1.679954550	2.256625749	0.000000000	0.000000000
0.664000000	-1.677046463	2.300893294	0.000000000	0.000000000
0.664500000	-1.679954550	2.330297284	0.000000000	0.000000000
0.665000000	-1.673169014	2.367133051	0.000000000	0.000000000
0.665500000	-1.686416965	2.348068926	0.000000000	0.000000000
0.666000000	-1.677369584	2.350977013	0.000000000	0.000000000
0.666500000	-1.700957400	2.340314027	0.000000000	0.000000000
0.667000000	-1.686093845	2.329974163	0.000000000	0.000000000
0.667500000	-1.699988037	2.310586917	0.000000000	0.000000000
0.668000000	-1.676077101	2.282798531	0.000000000	0.000000000
0.668500000	-1.680277671	2.287322222	0.000000000	0.000000000
0.669000000	-1.664444753	2.284414135	0.000000000	0.000000000
0.669500000	-1.677046463	2.321896144	0.000000000	0.000000000
0.670000000	-1.679631429	2.324481110	0.000000000	0.000000000
0.670500000	-1.683508878	2.358731911	0.000000000	0.000000000
0.671000000	-1.689001931	2.355177583	0.000000000	0.000000000
0.671500000	-1.687063207	2.370364259	0.000000000	0.000000000
0.672000000	-1.706773574	2.335144095	0.000000000	0.000000000
0.672500000	-1.689648173	2.310586917	0.000000000	0.000000000
0.673000000	-1.697726192	2.296692724	0.000000000	0.000000000
0.673500000	-1.671230289	2.306386347	0.000000000	0.000000000
0.674000000	-1.687709448	2.313171883	0.000000000	0.000000000
0.674500000	-1.672522772	2.297338966	0.000000000	0.000000000
0.675000000	-1.686416965	2.321573023	0.000000000	0.000000000
0.675500000	-1.676077101	2.344514597	0.000000000	0.000000000
0.676000000	-1.690940656	2.386197176	0.000000000	0.000000000
0.676500000	-1.692556260	2.356793187	0.000000000	0.000000000
0.677000000	-1.690940656	2.346453322	0.000000000	0.000000000
0.677500000	-1.696110588	2.308648192	0.000000000	0.000000000
0.678000000	-1.690294414	2.319634298	0.000000000	0.000000000
0.678500000	-1.698372434	2.299277690	0.000000000	0.000000000
0.679000000	-1.674461497	2.303155139	0.000000000	0.000000000
0.679500000	-1.684801361	2.310586917	0.000000000	0.000000000
0.680000000	-1.672522772	2.341283390	0.000000000	0.000000000
0.680500000	-1.695787468	2.370687380	0.000000000	0.000000000
0.681000000	-1.681893275	2.368425534	0.000000000	0.000000000
0.681500000	-1.700957400	2.374241708	0.000000000	0.000000000
0.682000000	-1.697403071	2.346130201	0.000000000	0.000000000
0.682500000	-1.711297264	2.340637148	0.000000000	0.000000000
0.683000000	-1.699664917	2.283767893	0.000000000	0.000000000
0.683500000	-1.683508878	2.274720512	0.000000000	0.000000000
0.684000000	-1.676400222	2.277951720	0.000000000	0.000000000
0.684500000	-1.668322202	2.335467216	0.000000000	0.000000000
0.685000000	-1.682862637	2.348068926	0.000000000	0.000000000
0.685500000	-1.671553410	2.356470066	0.000000000	0.000000000
0.686000000	-1.695787468	2.354854462	0.000000000	0.000000000
0.686500000	-1.687709448	2.364548085	0.000000000	0.000000000
0.687000000	-1.709035419	2.358408790	0.000000000	0.000000000
0.687500000	-1.691586898	2.319634298	0.000000000	0.000000000
0.688000000	-1.700634279	2.301862656	0.000000000	0.000000000
0.688500000	-1.681247033	2.277305478	0.000000000	0.000000000
0.689000000	-1.680923912	2.299600811	0.000000000	0.000000000
0.689500000	-1.671553410	2.298631449	0.000000000	0.000000000
0.690000000	-1.672845893	2.340637148	0.000000000	0.000000000
0.690500000	-1.685447603	2.345807081	0.000000000	0.000000000
0.691000000	-1.684155120	2.370364259	0.000000000	0.000000000
0.691500000	-1.699664917	2.353238858	0.000000000	0.000000000
0.692000000	-1.685447603	2.347745805	0.000000000	0.000000000
0.692500000	-1.702896124	2.323511748	0.000000000	0.000000000
0.693000000	-1.682862637	2.312525642	0.000000000	0.000000000
0.693500000	-1.695787468	2.307678830	0.000000000	0.000000000
0.694000000	-1.671876531	2.291845912	0.000000000	0.000000000
0.694500000	-1.682216395	2.293784637	0.000000000	0.000000000
0.695000000	-1.667352840	2.295400241	0.000000000	0.000000000
0.695500000	-1.676723342	2.349684530	0.000000000	0.000000000
0.696000000	-1.682539516	2.361963119	0.000000000	0.000000000
0.696500000	-1.692233139	2.377796036	0.000000000	0.000000000
0.697000000	-1.700957400	2.337405941	0.000000000	0.000000000
0.697500000	-1.691263777	2.329004801	0.000000000	0.000000000
0.698000000	-1.699664917	2.304447622	0.000000000	0.000000000
0.698500000	-1.684155120	2.303801381	0.000000000	0.000000000
0.699000000	-1.695464347	2.290553429	0.000000000	0.000000000
0.699500000	-1.674461497	2.296692724	0.000000000	0.000000000
0.700000000	-1.690617535	2.322542385	0.000000000	0.000000000
0.700500000	-1.672845893	2.339344665	0.000000000	0.000000000
0.701000000	-1.687709448	2.365517447	0.000000000	0.000000000
0.701500000	-1.678985188	2.352915737	0.000000000	0.000000000
0.702000000	-1.692556260	2.361639998	0.000000000	0.000000000
0.702500000	-1.689971294	2.320603661	0.000000000	0.000000000
0.703000000	-1.689325052	2.299277690	0.000000000	0.000000000
0.703500000	-1.691263777	2.252102058	0.000000000	0.000000000
0.704000000	-1.674138376	2.278597961	0.000000000	0.000000000
0.704500000	-1.676400222	2.305416985	0.000000000	0.000000000
0.705000000	-1.661213546	2.339667786	0.000000000	0.000000000
0.705500000	-1.683185758	2.338375303	0.000000000	0.000000000
0.706000000	-1.673169014	2.346776443	0.000000000	0.000000000
0.706500000	-1.691586898	2.363901843	0.000000000	0.000000000
0.707000000	-1.678015825	2.356146945	0.000000000	0.000000000
0.707500000	-1.697726192	2.341606511	0.000000000	0.000000000
0.708000000	-1.688678811	2.296692724	0.000000000	0.000000000
0.708500000	-1.689325052	2.296692724	0.000000000	0.000000000
0.709000000	-1.676400222	2.276336116	0.000000000	0.000000000
0.709500000	-1.667352840	2.301539535	0.000000000	0.000000000
0.710000000	-1.670907169	2.303155139	0.000000000	0.000000000
0.710500000	-1.666060357	2.341283390	0.000000000	0.000000000
0.711000000	-1.684155120	2.347422684	0.000000000	0.000000000
0.711500000	-1.676400222	2.361963119	0.000000000	0.000000000
0.712000000	-1.700634279	2.349038288	0.000000000	0.000000000
0.712500000	-1.685770724	2.333205371	0.000000000	0.000000000
0.713000000	-1.701280521	2.321573023	0.000000000	0.000000000
0.713500000	-1.681247033	2.299600811	0.000000000	0.000000000
0.714000000	-1.689001931	2.295723362	0.000000000	0.000000000
0.714500000	-1.676077101	2.273428029	0.000000000	0.000000000
0.715000000	-1.681247033	2.304447622	0.000000000	0.000000000
0.715500000	-1.678338946	2.323834868	0.000000000	0.000000000
0.716000000	-1.683185758	2.371979863	0.000000000	0.000000000
0.716500000	-1.695787468	2.365194326	0.000000000	0.000000000
0.717000000	-1.694818105	2.369394896	0.000000000	0.000000000
0.717500000	-1.711297264	2.339667786	0.000000000	0.000000000
0.718000000	-1.693202501	2.329651042	0.000000000	0.000000000
0.718500000	-1.703542366	2.307355709	0.000000000	0.000000000
0.719000000	-1.683185758	2.294753999	0.000000000	0.000000000
0.719500000	-1.693525622	2.298631449	0.000000000	0.000000000
0.720000000	-1.674784618	2.307032589	0.000000000	0.000000000
0.720500000	-1.688032569	2.340637148	0.000000000	0.000000000
0.721000000	-1.679954550	2.348392047	0.000000000	0.000000000
0.721500000	-1.690294414	2.372626104	0.000000000	0.000000000
0.722000000	-1.690617535	2.354208220	0.000000000	0.000000000
0.722500000	-1.693202501	2.349361409	0.000000000	0.000000000
0.723000000	-1.697726192	2.297662086	0.000000000	0.000000000
0.723500000	-1.686740086	2.281506048	0.000000000	0.000000000
0.724000000	-1.695787468	2.273751150	0.000000000	0.000000000
0.724500000	-1.677369584	2.314464366	0.000000000	0.000000000
0.725000000	-1.686740086	2.330943525	0.000000000	0.000000000
0.725500000	-1.665737236	2.332559129	0.000000000	0.000000000
0.726000000	-1.684478241	2.341283390	0.000000000	0.000000000
0.726500000	-1.676723342	2.351946375	0.000000000	0.000000000
0.727000000	-1.699988037	2.374241708	0.000000000	0.000000000
0.727500000	-1.693202501	2.340960269	0.000000000	0.000000000
0.728000000	-1.696756830	2.327712318	0.000000000	0.000000000
0.728500000	-1.688678811	2.287322222	0.000000000	0.000000000
0.729000000	-1.684478241	2.295077120	0.000000000	0.000000000
0.729500000	-1.682539516	2.281829169	0.000000000	0.000000000
0.730000000	-1.670584048	2.309940675	0.000000000	0.000000000
0.730500000	-1.683185758	2.319634298	0.000000000	0.000000000
0.731000000	-1.675753980	2.347745805	0.000000000	0.000000000
0.731500000	-1.699018675	2.357762549	0.000000000	0.000000000
0.732000000	-1.684155120	2.360024394	0.000000000	0.000000000
0.732500000	-1.703865487	2.352592617	0.000000000	0.000000000
0.733000000	-1.691586898	2.329004801	0.000000000	0.000000000
0.733500000	-1.702573004	2.320280540	0.000000000	0.000000000
0.734000000	-1.682216395	2.282475410	0.000000000	0.000000000
0.734500000	-1.680277671	2.285060376	0.000000000	0.000000000
0.735000000	-1.670907169	2.280213565	0.000000000	0.000000000
0.735500000	-1.673815255	2.330943525	0.000000000	0.000000000
0.736000000	-1.688032569	2.348715167	0.000000000	0.000000000
0.736500000	-1.686093845	2.377472916	0.000000000	0.000000000
0.737000000	-1.704188607	2.362932481	0.000000000	0.000000000
0.737500000	-1.689648173	2.355823824	0.000000000	0.000000000
0.738000000	-1.707742936	2.336759699	0.000000000	0.000000000
0.738500000	-1.689325052	2.320926781	0.000000000	0.000000000
0.739000000	-1.705481091	2.308648192	0.000000000	0.000000000
0.739500000	-1.687386328	2.290553429	0.000000000	0.000000000
0.740000000	-1.691910018	2.305416985	0.000000000	0.000000000
0.740500000	-1.674138376	2.316403091	0.000000000	0.000000000
0.741000000	-1.682862637	2.357439428	0.000000000	0.000000000
0.741500000	-1.689325052	2.357762549	0.000000000	0.000000000
0.742000000	-1.693525622	2.381996606	0.000000000	0.000000000
0.742500000	-1.699988037	2.351300134	0.000000000	0.000000000
0.743000000	-1.688678811	2.331266646	0.000000000	0.000000000
0.743500000	-1.702573004	2.282152289	0.000000000	0.000000000
0.744000000	-1.684478241	2.286999101	0.000000000	0.000000000
0.744500000	-1.696756830	2.306709468	0.000000000	0.000000000
0.745000000	-1.673815255	2.321249902	0.000000000	0.000000000
0.745500000	-1.687709448	2.323511748	0.000000000	0.000000000
0.746000000	-1.670907169	2.323834868	0.000000000	0.000000000
0.746500000	-1.687063207	2.362286240	0.000000000	0.000000000
0.747000000	-1.678985188	2.359378153	0.000000000	0.000000000
0.747500000	-1.693202501	2.364224964	0.000000000	0.000000000
0.748000000	-1.698049313	2.325773593	0.000000000	0.000000000
0.748500000	-1.695787468	2.327389197	0.000000000	0.000000000
0.749000000	-1.696433709	2.297015845	0.000000000	0.000000000
0.749500000	-1.676723342	2.299277690	0.000000000	0.000000000
0.750000000	-1.681247033	2.286352859	0.000000000	0.000000000
0.750500000	-1.660567304	2.314787487	0.000000000	0.000000000
0.751000000	-1.677692705	2.339667786	0.000000000	0.000000000
0.751500000	-1.667999082	2.358408790	0.000000000	0.000000000
0.752000000	-1.695464347	2.361316877	0.000000000	0.000000000
0.752500000	-1.685124482	2.346130201	0.000000000	0.000000000
0.753000000	-1.699988037	2.357116307	0.000000000	0.000000000
0.753500000	-1.688678811	2.330297284	0.000000000	0.000000000
0.754000000	-1.696110588	2.311879400	0.000000000	0.000000000
0.754500000	-1.690294414	2.264057527	0.000000000	0.000000000
0.755000000	-1.681893275	2.285706618	0.000000000	0.000000000
0.755500000	-1.682216395	2.302832019	0.000000000	0.000000000
0.756000000	-1.675430859	2.352915737	0.000000000	0.000000000
0.756500000	-1.693848743	2.361316877	0.000000000	0.000000000
0.757000000	-1.682862637	2.374564829	0.000000000	0.000000000
0.757500000	-1.706773574	2.362932481	0.000000000	0.000000000
0.758000000	-1.696110588	2.350007650	0.000000000	0.000000000
0.758500000	-1.714205351	2.334497854	0.000000000	0.000000000
0.759000000	-1.691586898	2.305740105	0.000000000	0.000000000
0.759500000	-1.698695554	2.304447622	0.000000000	0.000000000
0.760000000	-1.683831999	2.287322222	0.000000000	0.000000000
0.760500000	-1.688355690	2.319634298	0.000000000	0.000000000
0.761000000	-1.680600792	2.330620404	0.000000000	0.000000000
0.761500000	-1.681893275	2.371010500	0.000000000	0.000000000
0.762000000	-1.691586898	2.363578723	0.000000000	0.000000000
0.762500000	-1.686093845	2.373595466	0.000000000	0.000000000
0.763000000	-1.699018675	2.342575873	0.000000000	0.000000000
0.763500000	-1.685124482	2.319311178	0.000000000	0.000000000
0.764000000	-1.703542366	2.295400241	0.000000000	0.000000000
0.764500000	-1.684155120	2.304447622	0.000000000	0.000000000
0.765000000	-1.696110588	2.321249902	0.000000000	0.000000000
0.765500000	-1.673815255	2.316403091	0.000000000	0.000000000
0.766000000	-1.682539516	2.336436578	0.000000000	0.000000000
0.766500000	-1.673815255	2.345483960	0.000000000	0.000000000
0.767000000	-1.687709448	2.381027244	0.000000000	0.000000000
0.767500000	-1.689325052	2.357439428	0.000000000	0.000000000
0.768000000	-1.689971294	2.354531341	0.000000000	0.000000000
0.768500000	-1.693848743	2.317372453	0.000000000	0.000000000
0.769000000	-1.681570154	2.314141245	0.000000000	0.000000000
0.769500000	-1.692233139	2.287645343	0.000000000	0.000000000
0.770000000	-1.671876531	2.291522792	0.000000000	0.000000000
0.770500000	-1.680923912	2.302185777	0.000000000	0.000000000
0.771000000	-1.660567304	2.325773593	0.000000000	0.000000000
0.771500000	-1.681893275	2.349361409	0.000000000	0.000000000
0.772000000	-1.675753980	2.351623254	0.000000000	0.000000000
0.772500000	-1.698695554	2.366163689	0.000000000	0.000000000
0.773000000	-1.693202501	2.355500704	0.000000000	0.000000000
0.773500000	-1.701280521	2.358085670	0.000000000	0.000000000
0.774000000	-1.693848743	2.302508898	0.000000000	0.000000000
0.774500000	-1.686416965	2.283767893	0.000000000	0.000000000
0.775000000	-1.686740086	2.267934976	0.000000000	0.000000000
0.775500000	-1.675430859	2.313495004	0.000000000	0.000000000
0.776000000	-1.687063207	2.334174733	0.000000000	0.000000000
0.776500000	-1.672845893	2.360024394	0.000000000	0.000000000
0.777000000	-1.689325052	2.362609360	0.000000000	0.000000000
0.777500000	-1.676077101	2.368102413	0.000000000	0.000000000
0.778000000	-1.703542366	2.359055032	0.000000000	0.000000000
0.778500000	-1.692879381	2.328681680	0.000000000	0.000000000
0.779000000	-1.702249883	2.317372453	0.000000000	0.000000000
0.779500000	-1.685770724	2.288291584	0.000000000	0.000000000
0.780000000	-1.687709448	2.301216415	0.000000000	0.000000000
0.780500000	-1.680600792	2.292169033	0.000000000	0.000000000
0.781000000	-1.675753980	2.329974163	0.000000000	0.000000000
0.781500000	-1.681247033	2.337729061	0.000000000	0.000000000
0.782000000	-1.680277671	2.371656742	0.000000000	0.000000000
0.782500000	-1.699988037	2.367779293	0.000000000	0.000000000
0.783000000	-1.690617535	2.356793187	0.000000000	0.000000000
0.783500000	-1.706450453	2.317372453	0.000000000	0.000000000
0.784000000	-1.686416965	2.296046482	0.000000000	0.000000000
0.784500000	-1.698372434	2.305416985	0.000000000	0.000000000
0.785000000	-1.678662067	2.302185777	0.000000000	0.000000000
0.785500000	-1.684478241	2.306709468	0.000000000	0.000000000
0.786000000	-1.669614685	2.300893294	0.000000000	0.000000000
0.786500000	-1.674784618	2.350330771	0.000000000	0.000000000
0.787000000	-1.673169014	2.361639998	0.000000000	0.000000000
0.787500000	-1.680923912	2.379088519	0.000000000	0.000000000
0.788000000	-1.694171864	2.341283390	0.000000000	0.000000000
0.788500000	-1.688355690	2.332559129	0.000000000	0.000000000
0.789000000	-1.698695554	2.301539535	0.000000000	0.000000000
0.789500000	-1.676723342	2.292492154	0.000000000	0.000000000
0.790000000	-1.683508878	2.279890444	0.000000000	0.000000000
0.790500000	-1.661859787	2.287645343	0.000000000	0.000000000
0.791000000	-1.678015825	2.310263796	0.000000000	0.000000000
0.791500000	-1.662182908	2.322542385	0.000000000	0.000000000
0.792000000	-1.678338946	2.350977013	0.000000000	0.000000000
0.792500000	-1.669614685	2.352269496	0.000000000	0.000000000
0.793000000	-1.684801361	2.377472916	0.000000000	0.000000000
0.793500000	-1.687063207	2.352269496	0.000000000	0.000000000
0.794000000	-1.687063207	2.331912888	0.000000000	0.000000000
0.794500000	-1.686740086	2.268581217	0.000000000	0.000000000
0.795000000	-1.669291565	2.270519942	0.000000000	0.000000000
0.795500000	-1.674784618	2.280213565	0.000000000	0.000000000
0.796000000	-1.661859787	2.320280540	0.000000000	0.000000000
0.796500000	-1.684155120	2.342898994	0.000000000	0.000000000
0.797000000	-1.673492135	2.361316877	0.000000000	0.000000000
0.797500000	-1.693525622	2.372302983	0.000000000	0.000000000
0.798000000	-1.678662067	2.353885100	0.000000000	0.000000000
0.798500000	-1.692556260	2.343868356	0.000000000	0.000000000
0.799000000	-1.681893275	2.308325072	0.000000000	0.000000000
0.799500000	-1.689001931	2.303801381	0.000000000	0.000000000
0.800000000	-1.683508878	2.274074270	0.000000000	0.000000000
0.800500000	-1.674784618	2.291199671	0.000000000	0.000000000
0.801000000	-1.675107738	2.292815275	0.000000000	0.000000000
0.801500000	-1.661536666	2.334174733	0.000000000	0.000000000
0.802000000	-1.679308308	2.347099564	0.000000000	0.000000000
0.802500000	-1.670584048	2.366163689	0.000000000	0.000000000
0.803000000	-1.695787468	2.355500704	0.000000000	0.000000000
0.803500000	-1.682862637	2.327066076	0.000000000	0.000000000
0.804000000	-1.699018675	2.317049332	0.000000000	0.000000000
0.804500000	-1.677692705	2.306063226	0.000000000	0.000000000
0.805000000	-1.688032569	2.309294434	0.000000000	0.000000000
0.805500000	-1.672845893	2.281182927	0.000000000	0.000000000
0.806000000	-1.675430859	2.295723362	0.000000000	0.000000000
0.806500000	-1.671230289	2.310263796	0.000000000	0.000000000
0.807000000	-1.671553410	2.362286240	0.000000000	0.000000000
0.807500000	-1.681247033	2.357762549	0.000000000	0.000000000
0.808000000	-1.675753980	2.360347515	0.000000000	0.000000000
0.808500000	-1.693525622	2.332559129	0.000000000	0.000000000
0.809000000	-1.681570154	2.320280540	0.000000000	0.000000000
0.809500000	-1.697079951	2.294107758	0.000000000	0.000000000
0.810000000	-1.674784618	2.276012995	0.000000000	0.000000000
0.810500000	-1.686416965	2.286352859	0.000000000	0.000000000
0.811000000	-1.666383478	2.295077120	0.000000000	0.000000000
0.811500000	-1.675107738	2.325773593	0.000000000	0.000000000
0.812000000	-1.667999082	2.329327921	0.000000000	0.000000000
0.812500000	-1.685770724	2.367779293	0.000000000	0.000000000
0.813000000	-1.695464347	2.367779293	0.000000000	0.000000000
0.813500000	-1.697079951	2.378442278	0.000000000	0.000000000
0.814000000	-1.699341796	2.321249902	0.000000000	0.000000000
0.814500000	-1.682862637	2.290553429	0.000000000	0.000000000
0.815000000	-1.690940656	2.266965613	0.000000000	0.000000000
0.815500000	-1.675430859	2.291199671	0.000000000	0.000000000
0.816000000	-1.696110588	2.310263796	0.000000000	0.000000000
0.816500000	-1.677692705	2.325127351	0.000000000	0.000000000
0.817000000	-1.689325052	2.347745805	0.000000000	0.000000000
0.817500000	-1.672522772	2.356793187	0.000000000	0.000000000
0.818000000	-1.694494984	2.376826674	0.000000000	0.000000000
0.818500000	-1.696433709	2.350653892	0.000000000	0.000000000
0.819000000	-1.702249883	2.344837718	0.000000000	0.000000000
0.819500000	-1.692879381	2.307678830	0.000000000	0.000000000
0.820000000	-1.685447603	2.306709468	0.000000000	0.000000000
0.820500000	-1.686740086	2.285383497	0.000000000	0.000000000
0.821000000	-1.671876531	2.307678830	0.000000000	0.000000000
0.821500000	-1.682216395	2.320603661	0.000000000	0.000000000
0.822000000	-1.673169014	2.357439428	0.000000000	0.000000000
0.822500000	-1.699341796	2.370687380	0.000000000	0.000000000
0.823000000	-1.688678811	2.366809930	0.000000000	0.000000000
0.823500000	-1.708066057	2.351946375	0.000000000	0.000000000
0.824000000	-1.692556260	2.329004801	0.000000000	0.000000000
0.824500000	-1.704188607	2.332236008	0.000000000	0.000000000
0.825000000	-1.689325052	2.304770743	0.000000000	0.000000000
0.825500000	-1.689648173	2.297338966	0.000000000	0.000000000
0.826000000	-1.678662067	2.274397391	0.000000000	0.000000000
0.826500000	-1.673169014	2.317695574	0.000000000	0.000000000
0.827000000	-1.685770724	2.339990907	0.000000000	0.000000000
0.827500000	-1.685124482	2.373595466	0.000000000	0.000000000
0.828000000	-1.702249883	2.359701273	0.000000000	0.000000000
0.828500000	-1.688678811	2.357116307	0.000000000	0.000000000
0.829000000	-1.707742936	2.339344665	0.000000000	0.000000000
0.829500000	-1.689001931	2.317695574	0.000000000	0.000000000
0.830000000	-1.700634279	2.297015845	0.000000000	0.000000000
0.830500000	-1.679954550	2.278597961	0.000000000	0.000000000
0.831000000	-1.685770724	2.299923932	0.000000000	0.000000000
0.831500000	-1.669614685	2.304770743	0.000000000	0.000000000
0.832000000	-1.675430859	2.339667786	0.000000000	0.000000000
0.832500000	-1.681570154	2.345483960	0.000000000	0.000000000
0.833000000	-1.689971294	2.391043988	0.000000000	0.000000000
0.833500000	-1.702896124	2.380057882	0.000000000	0.000000000
0.834000000	-1.696110588	2.359055032	0.000000000	0.000000000
0.834500000	-1.709358540	2.292815275	0.000000000	0.000000000
0.835000000	-1.685447603	2.279244203	0.000000000	0.000000000
0.835500000	-1.690617535	2.286999101	0.000000000	0.000000000
0.836000000	-1.668968444	2.303155139	0.000000000	0.000000000
0.836500000	-1.688678811	2.320926781	0.000000000	0.000000000
0.837000000	-1.677046463	2.331912888	0.000000000	0.000000000
0.837500000	-1.691586898	2.367133051	0.000000000	0.000000000
0.838000000	-1.685124482	2.364224964	0.000000000	0.000000000
0.838500000	-1.698372434	2.374564829	0.000000000	0.000000000
0.839000000	-1.704188607	2.339344665	0.000000000	0.000000000
0.839500000	-1.702249883	2.335467216	0.000000000	0.000000000
0.840000000	-1.705804211	2.301862656	0.000000000	0.000000000
0.840500000	-1.686740086	2.305740105	0.000000000	0.000000000
0.841000000	-1.691263777	2.296046482	0.000000000	0.000000000
0.841500000	-1.672199652	2.314464366	0.000000000	0.000000000
0.842000000	-1.686093845	2.331589767	0.000000000	0.000000000
0.842500000	-1.675107738	2.355500704	0.000000000	0.000000000
0.843000000	-1.699341796	2.366486810	0.000000000	0.000000000
0.843500000	-1.689001931	2.347745805	0.000000000	0.000000000
0.844000000	-1.703865487	2.351300134	0.000000000	0.000000000
0.844500000	-1.691263777	2.332236008	0.000000000	0.000000000
0.845000000	-1.699341796	2.329327921	0.000000000	0.000000000
0.845500000	-1.693525622	2.286675980	0.000000000	0.000000000
0.846000000	-1.684478241	2.292492154	0.000000000	0.000000000
0.846500000	-1.688355690	2.297338966	0.000000000	0.000000000
0.847000000	-1.680923912	2.340314027	0.000000000	0.000000000
0.847500000	-1.694494984	2.351300134	0.000000000	0.000000000
0.848000000	-1.683185758	2.368102413	0.000000000	0.000000000
0.848500000	-1.702249883	2.360347515	0.000000000	0.000000000
0.849000000	-1.689971294	2.348068926	0.000000000	0.000000000
0.849500000	-1.706127332	2.335144095	0.000000000	0.000000000
0.850000000	-1.685447603	2.302185777	0.000000000	0.000000000
0.850500000	-1.689001931	2.299600811	0.000000000	0.000000000
0.851000000	-1.675753980	2.287645343	0.000000000	0.000000000
0.851500000	-1.683185758	2.315110608	0.000000000	0.000000000
0.852000000	-1.685447603	2.314787487	0.000000000	0.000000000
0.852500000	-1.687709448	2.354208220	0.000000000	0.000000000
0.853000000	-1.699664917	2.368102413	0.000000000	0.000000000
0.853500000	-1.696110588	2.400737611	0.000000000	0.000000000
0.854000000	-1.715820955	2.367133051	0.000000000	0.000000000
0.854500000	-1.700634279	2.321573023	0.000000000	0.000000000
0.855000000	-1.711620385	2.286029739	0.000000000	0.000000000
0.855500000	-1.682862637	2.288614705	0.000000000	0.000000000
0.856000000	-1.692233139	2.305093864	0.000000000	0.000000000
0.856500000	-1.676723342	2.300570173	0.000000000	0.000000000
0.857000000	-1.690940656	2.326096714	0.000000000	0.000000000
0.857500000	-1.686416965	2.342252752	0.000000000	0.000000000
0.858000000	-1.698049313	2.381673486	0.000000000	0.000000000
0.858500000	-1.694818105	2.361316877	0.000000000	0.000000000
0.859000000	-1.693848743	2.364871206	0.000000000	0.000000000
0.859500000	-1.702573004	2.331912888	0.000000000	0.000000000
0.860000000	-1.694818105	2.327066076	0.000000000	0.000000000
0.860500000	-1.702249883	2.294430879	0.000000000	0.000000000
0.861000000	-1.675107738	2.289584067	0.000000000	0.000000000
0.861500000	-1.686416965	2.298308328	0.000000000	0.000000000
0.862000000	-1.676723342	2.325127351	0.000000000	0.000000000
0.862500000	-1.701603641	2.354531341	0.000000000	0.000000000
0.863000000	-1.684478241	2.350977013	0.000000000	0.000000000
0.863500000	-1.697403071	2.362932481	0.000000000	0.000000000
0.864000000	-1.694818105	2.353885100	0.000000000	0.000000000
0.864500000	-1.708066057	2.369071776	0.000000000	0.000000000
0.865000000	-1.707419815	2.323188627	0.000000000	0.000000000
0.865500000	-1.695464347	2.306709468	0.000000000	0.000000000
0.866000000	-1.694818105	2.275043633	0.000000000	0.000000000
0.866500000	-1.684155120	2.302832019	0.000000000	0.000000000
0.867000000	-1.694494984	2.318988057	0.000000000	0.000000000
0.867500000	-1.678015825	2.347422684	0.000000000	0.000000000
0.868000000	-1.696433709	2.356793187	0.000000000	0.000000000
0.868500000	-1.684801361	2.361963119	0.000000000	0.000000000
0.869000000	-1.705481091	2.362609360	0.000000000	0.000000000
0.869500000	-1.693202501	2.336113458	0.000000000	0.000000000
0.870000000	-1.707742936	2.327066076	0.000000000	0.000000000
0.870500000	-1.694171864	2.291199671	0.000000000	0.000000000
0.871000000	-1.694171864	2.304124502	0.000000000	0.000000000
0.871500000	-1.685770724	2.287968463	0.000000000	0.000000000
0.872000000	-1.679308308	2.316403091	0.000000000	0.000000000
0.872500000	-1.684801361	2.325773593	0.000000000	0.000000000
0.873000000	-1.678338946	2.375534191	0.000000000	0.000000000
0.873500000	-1.698372434	2.391043988	0.000000000	0.000000000
0.874000000	-1.690617535	2.382965969	0.000000000	0.000000000
0.874500000	-1.713235989	2.331266646	0.000000000	0.000000000
0.875000000	-1.690294414	2.294430879	0.000000000	0.000000000
0.875500000	-1.702896124	2.301216415	0.000000000	0.000000000
0.876000000	-1.686093845	2.300570173	0.000000000	0.000000000
0.876500000	-1.695141226	2.307678830	0.000000000	0.000000000
0.877000000	-1.676077101	2.296369603	0.000000000	0.000000000
0.877500000	-1.681893275	2.341929631	0.000000000	0.000000000
0.878000000	-1.686416965	2.361963119	0.000000000	0.000000000
0.878500000	-1.693848743	2.390074626	0.000000000	0.000000000
0.879000000	-1.703219245	2.361639998	0.000000000	0.000000000
0.879500000	-1.696433709	2.359701273	0.000000000	0.000000000
0.880000000	-1.714205351	2.334174733	0.000000000	0.000000000
0.880500000	-1.692556260	2.321896144	0.000000000	0.000000000
0.881000000	-1.700957400	2.300247052	0.000000000	0.000000000
0.881500000	-1.680600792	2.298954569	0.000000000	0.000000000
0.882000000	-1.697403071	2.324804231	0.000000000	0.000000000
0.882500000	-1.680600792	2.334820974	0.000000000	0.000000000
0.883000000	-1.694494984	2.357762549	0.000000000	0.000000000
0.883500000	-1.691586898	2.348068926	0.000000000	0.000000000
0.884000000	-1.708712298	2.377149795	0.000000000	0.000000000
0.884500000	-1.713559110	2.366163689	0.000000000	0.000000000
0.885000000	-1.710974144	2.357116307	0.000000000	0.000000000
0.885500000	-1.708712298	2.299923932	0.000000000	0.000000000
0.886000000	-1.688355690	2.289260946	0.000000000	0.000000000
0.886500000	-1.693525622	2.285383497	0.000000000	0.000000000
0.887000000	-1.672845893	2.312848762	0.000000000	0.000000000
0.887500000	-1.692233139	2.331912888	0.000000000	0.000000000
0.888000000	-1.683831999	2.353238858	0.000000000	0.000000000
0.888500000	-1.708389177	2.374564829	0.000000000	0.000000000
0.889000000	-1.692879381	2.368102413	0.000000000	0.000000000
0.889500000	-1.705481091	2.367779293	0.000000000	0.000000000
0.890000000	-1.698049313	2.325773593	0.000000000	0.000000000
0.890500000	-1.702896124	2.318018695	0.000000000	0.000000000
0.891000000	-1.698695554	2.286999101	0.000000000	0.000000000
0.891500000	-1.689325052	2.301862656	0.000000000	0.000000000
0.892000000	-1.692556260	2.298308328	0.000000000	0.000000000
0.892500000	-1.684478241	2.333528491	0.000000000	0.000000000
0.893000000	-1.704188607	2.359055032	0.000000000	0.000000000
0.893500000	-1.695464347	2.399122007	0.000000000	0.000000000
0.894000000	-1.715820955	2.391367109	0.000000000	0.000000000
0.894500000	-1.699018675	2.352592617	0.000000000	0.000000000
0.895000000	-1.716467197	2.321896144	0.000000000	0.000000000
0.895500000	-1.699664917	2.304447622	0.000000000	0.000000000
0.896000000	-1.707096694	2.318341815	0.000000000	0.000000000
0.896500000	-1.690294414	2.296046482	0.000000000	0.000000000
0.897000000	-1.689648173	2.308001951	0.000000000	0.000000000
0.897500000	-1.689325052	2.317049332	0.000000000	0.000000000
0.898000000	-1.688355690	2.373595466	0.000000000	0.000000000
0.898500000	-1.698049313	2.375211070	0.000000000	0.000000000
0.899000000	-1.693848743	2.381673486	0.000000000	0.000000000
0.899500000	-1.714851593	2.355177583	0.000000000	0.000000000
0.900000000	-1.702896124	2.347422684	0.000000000	0.000000000
0.900500000	-1.714851593	2.324481110	0.000000000	0.000000000
0.901000000	-1.688678811	2.302185777	0.000000000	0.000000000
0.901500000	-1.701280521	2.304124502	0.000000000	0.000000000
0.902000000	-1.688678811	2.307678830	0.000000000	0.000000000
0.902500000	-1.703865487	2.338375303	0.000000000	0.000000000
0.903000000	-1.690617535	2.329327921	0.000000000	0.000000000
0.903500000	-1.695464347	2.357116307	0.000000000	0.000000000
0.904000000	-1.700311158	2.363578723	0.000000000	0.000000000
0.904500000	-1.705157970	2.396860162	0.000000000	0.000000000
0.905000000	-1.713235989	2.356793187	0.000000000	0.000000000
0.905500000	-1.698372434	2.324804231	0.000000000	0.000000000
0.906000000	-1.704834849	2.284737256	0.000000000	0.000000000
0.906500000	-1.684801361	2.293461516	0.000000000	0.000000000
0.907000000	-1.697726192	2.305093864	0.000000000	0.000000000
0.907500000	-1.679631429	2.321573023	0.000000000	0.000000000
0.908000000	-1.697403071	2.349361409	0.000000000	0.000000000
0.908500000	-1.683508878	2.362609360	0.000000000	0.000000000
0.909000000	-1.703542366	2.384904693	0.000000000	0.000000000
0.909500000	-1.699988037	2.365194326	0.000000000	0.000000000
0.910000000	-1.710651023	2.363578723	0.000000000	0.000000000
0.910500000	-1.705481091	2.318664936	0.000000000	0.000000000
0.911000000	-1.696756830	2.312202521	0.000000000	0.000000000
0.911500000	-1.698372434	2.286675980	0.000000000	0.000000000
0.912000000	-1.682862637	2.305093864	0.000000000	0.000000000
0.912500000	-1.692233139	2.314787487	0.000000000	0.000000000
0.913000000	-1.679954550	2.358085670	0.000000000	0.000000000
0.913500000	-1.705481091	2.388782142	0.000000000	0.000000000
0.914000000	-1.694818105	2.390720867	0.000000000	0.000000000
0.914500000	-1.718405921	2.368425534	0.000000000	0.000000000
0.915000000	-1.703542366	2.329004801	0.000000000	0.000000000
0.915500000	-1.712912868	2.335467216	0.000000000	0.000000000
0.916000000	-1.704511728	2.316079970	0.000000000	0.000000000
0.916500000	-1.707096694	2.317695574	0.000000000	0.000000000
0.917000000	-1.700957400	2.289907188	0.000000000	0.000000000
0.917500000	-1.693202501	2.326419835	0.000000000	0.000000000
0.918000000	-1.695787468	2.350330771	0.000000000	0.000000000
0.918500000	-1.691586898	2.390397746	0.000000000	0.000000000
0.919000000	-1.708389177	2.380381003	0.000000000	0.000000000
0.919500000	-1.696433709	2.374241708	0.000000000	0.000000000
0.920000000	-1.717113438	2.361963119	0.000000000	0.000000000
0.920500000	-1.701926762	2.340960269	0.000000000	0.000000000
0.921000000	-1.714205351	2.321249902	0.000000000	0.000000000
0.921500000	-1.689001931	2.291845912	0.000000000	0.000000000
0.922000000	-1.693202501	2.310263796	0.000000000	0.000000000
0.922500000	-1.687063207	2.315110608	0.000000000	0.000000000
0.923000000	-1.696433709	2.343222114	0.000000000	0.000000000
0.923500000	-1.694818105	2.336113458	0.000000000	0.000000000
0.924000000	-1.696756830	2.381350365	0.000000000	0.000000000
0.924500000	-1.709358540	2.388782142	0.000000000	0.000000000
0.925000000	-1.702573004	2.386520297	0.000000000	0.000000000
0.925500000	-1.713235989	2.326419835	0.000000000	0.000000000
0.926000000	-1.689648173	2.301539535	0.000000000	0.000000000
0.926500000	-1.705804211	2.297015845	0.000000000	0.000000000
0.927000000	-1.687709448	2.297985207	0.000000000	0.000000000
0.927500000	-1.699018675	2.310263796	0.000000000	0.000000000
0.928000000	-1.679308308	2.320280540	0.000000000	0.000000000
0.928500000	-1.695464347	2.367133051	0.000000000	0.000000000
0.929000000	-1.691586898	2.375211070	0.000000000	0.000000000
0.929500000	-1.700634279	2.390720867	0.000000000	0.000000000
0.930000000	-1.704834849	2.353561979	0.000000000	0.000000000
0.930500000	-1.704188607	2.345807081	0.000000000	0.000000000
0.931000000	-1.707419815	2.302185777	0.000000000	0.000000000
0.931500000	-1.685770724	2.298631449	0.000000000	0.000000000
0.932000000	-1.698695554	2.292169033	0.000000000	0.000000000
0.932500000	-1.686740086	2.316079970	0.000000000	0.000000000
0.933000000	-1.706450453	2.346453322	0.000000000	0.000000000
0.933500000	-1.682862637	2.371979863	0.000000000	0.000000000
0.934000000	-1.699018675	2.390074626	0.000000000	0.000000000
0.934500000	-1.694818105	2.365840568	0.000000000	0.000000000
0.935000000	-1.715820955	2.360347515	0.000000000	0.000000000
0.935500000	-1.704834849	2.331589767	0.000000000	0.000000000
0.936000000	-1.705157970	2.335467216	0.000000000	0.000000000
0.936500000	-1.704511728	2.296369603	0.000000000	0.000000000
0.937000000	-1.698049313	2.299600811	0.000000000	0.000000000
0.937500000	-1.698049313	2.298631449	0.000000000	0.000000000
0.938000000	-1.682539516	2.348068926	0.000000000	0.000000000
0.938500000	-1.696756830	2.369394896	0.000000000	0.000000000
0.939000000	-1.686740086	2.384258452	0.000000000	0.000000000
0.939500000	-1.709681660	2.380704123	0.000000000	0.000000000
0.940000000	-1.700957400	2.373595466	0.000000000	0.000000000
0.940500000	-1.725514578	2.366809930	0.000000000	0.000000000
0.941000000	-1.709681660	2.327066076	0.000000000	0.000000000
0.941500000	-1.708066057	2.312202521	0.000000000	0.000000000
0.942000000	-1.689648173	2.294430879	0.000000000	0.000000000
0.942500000	-1.695464347	2.323188627	0.000000000	0.000000000
0.943000000	-1.699341796	2.314464366	0.000000000	0.000000000
0.943500000	-1.693525622	2.342252752	0.000000000	0.000000000
0.944000000	-1.695787468	2.360347515	0.000000000	0.000000000
0.944500000	-1.690940656	2.411723717	0.000000000	0.000000000
0.945000000	-1.718405921	2.398475765	0.000000000	0.000000000
0.945500000	-1.705804211	2.356793187	0.000000000	0.000000000
0.946000000	-1.716467197	2.315110608	0.000000000	0.000000000
0.946500000	-1.691263777	2.304447622	0.000000000	0.000000000
0.947000000	-1.707742936	2.311879400	0.000000000	0.000000000
0.947500000	-1.693848743	2.297662086	0.000000000	0.000000000
0.948000000	-1.699664917	2.322865506	0.000000000	0.000000000
0.948500000	-1.686416965	2.339344665	0.000000000	0.000000000
0.949000000	-1.698372434	2.388135901	0.000000000	0.000000000
0.949500000	-1.706773574	2.376503553	0.000000000	0.000000000
0.950000000	-1.710004781	2.383289089	0.000000000	0.000000000
0.950500000	-1.715497834	2.347422684	0.000000000	0.000000000
0.951000000	-1.698372434	2.336759699	0.000000000	0.000000000
0.951500000	-1.708066057	2.305093864	0.000000000	0.000000000
0.952000000	-1.689001931	2.298954569	0.000000000	0.000000000
0.952500000	-1.702896124	2.302832019	0.000000000	0.000000000
0.953000000	-1.683508878	2.325773593	0.000000000	0.000000000
0.953500000	-1.699018675	2.359701273	0.000000000	0.000000000
0.954000000	-1.689001931	2.365517447	0.000000000	0.000000000
0.954500000	-1.710004781	2.374241708	0.000000000	0.000000000
0.955000000	-1.704511728	2.354854462	0.000000000	0.000000000
0.955500000	-1.710651023	2.368102413	0.000000000	0.000000000
0.956000000	-1.712589747	2.339990907	0.000000000	0.000000000
0.956500000	-1.709681660	2.330943525	0.000000000	0.000000000
0.957000000	-1.713559110	2.293138396	0.000000000	0.000000000
0.957500000	-1.694171864	2.308001951	0.000000000	0.000000000
0.958000000	-1.702249883	2.322542385	0.000000000	0.000000000
0.958500000	-1.686093845	2.357762549	0.000000000	0.000000000
0.959000000	-1.704188607	2.373918587	0.000000000	0.000000000
0.959500000	-1.691910018	2.377149795	0.000000000	0.000000000
0.960000000	-1.715174714	2.381027244	0.000000000	0.000000000
0.960500000	-1.710004781	2.361316877	0.000000000	0.000000000
0.961000000	-1.724222095	2.351300134	0.000000000	0.000000000
0.961500000	-1.709358540	2.311233158	0.000000000	0.000000000
0.962000000	-1.705157970	2.319957419	0.000000000	0.000000000
0.962500000	-1.699664917	2.305740105	0.000000000	0.000000000
0.963000000	-1.698372434	2.323511748	0.000000000	0.000000000
0.963500000	-1.702896124	2.313818125	0.000000000	0.000000000
0.964000000	-1.692233139	2.360993757	0.000000000	0.000000000
0.964500000	-1.707419815	2.391690229	0.000000000	0.000000000
0.965000000	-1.697403071	2.402999456	0.000000000	0.000000000
0.965500000	-1.720990887	2.367779293	0.000000000	0.000000000
0.966000000	-1.702249883	2.327066076	0.000000000	0.000000000
0.966500000	-1.713882230	2.315110608	0.000000000	0.000000000
0.967000000	-1.692879381	2.296369603	0.000000000	0.000000000
0.967500000	-1.698372434	2.304447622	0.000000000	0.000000000
0.968000000	-1.687386328	2.301216415	0.000000000	0.000000000
0.968500000	-1.692879381	2.345483960	0.000000000	0.000000000
0.969000000	-1.698049313	2.355823824	0.000000000	0.000000000
0.969500000	-1.701280521	2.387489659	0.000000000	0.000000000
0.970000000	-1.709681660	2.369394896	0.000000000	0.000000000
0.970500000	-1.696433709	2.371979863	0.000000000	0.000000000
0.971000000	-1.709681660	2.338375303	0.000000000	0.000000000
0.971500000	-1.695787468	2.314787487	0.000000000	0.000000000
0.972000000	-1.710974144	2.289584067	0.000000000	0.000000000
0.972500000	-1.686093845	2.289584067	0.000000000	0.000000000
0.973000000	-1.697403071	2.322542385	0.000000000	0.000000000
0.973500000	-1.681247033	2.341606511	0.000000000	0.000000000
0.974000000	-1.694818105	2.366486810	0.000000000	0.000000000
0.974500000	-1.689001931	2.351946375	0.000000000	0.000000000
0.975000000	-1.697079951	2.376503553	0.000000000	0.000000000
0.975500000	-1.701603641	2.365194326	0.000000000	0.000000000
0.976000000	-1.704834849	2.369394896	0.000000000	0.000000000
0.976500000	-1.713235989	2.326419835	0.000000000	0.000000000
0.977000000	-1.701926762	2.313495004	0.000000000	0.000000000
0.977500000	-1.711943506	2.296692724	0.000000000	0.000000000
0.978000000	-1.692879381	2.318664936	0.000000000	0.000000000
0.978500000	-1.703865487	2.342252752	0.000000000	0.000000000
0.979000000	-1.685124482	2.361963119	0.000000000	0.000000000
0.979500000	-1.709681660	2.380381003	0.000000000	0.000000000
0.980000000	-1.703865487	2.371979863	0.000000000	0.000000000
0.980500000	-1.718082800	2.379088519	0.000000000	0.000000000
0.981000000	-1.705481091	2.345483960	0.000000000	0.000000000
0.981500000	-1.709358540	2.337082820	0.000000000	0.000000000
0.982000000	-1.712266627	2.300893294	0.000000000	0.000000000
0.982500000	-1.706773574	2.310263796	0.000000000	0.000000000
0.983000000	-1.700634279	2.290553429	0.000000000	0.000000000
0.983500000	-1.682216395	2.311879400	0.000000000	0.000000000
0.984000000	-1.696110588	2.340314027	0.000000000	0.000000000
0.984500000	-1.686740086	2.392659592	0.000000000	0.000000000
0.985000000	-1.710974144	2.402676335	0.000000000	0.000000000
0.985500000	-1.695464347	2.372949225	0.000000000	0.000000000
0.986000000	-1.713235989	2.345483960	0.000000000	0.000000000
0.986500000	-1.700634279	2.319957419	0.000000000	0.000000000
0.987000000	-1.710974144	2.320280540	0.000000000	0.000000000
0.987500000	-1.697403071	2.288614705	0.000000000	0.000000000
0.988000000	-1.693525622	2.303801381	0.000000000	0.000000000
0.988500000	-1.686416965	2.309940675	0.000000000	0.000000000
0.989000000	-1.684155120	2.358731911	0.000000000	0.000000000
0.989500000	-1.700957400	2.361316877	0.000000000	0.000000000
0.990000000	-1.696433709	2.378765399	0.000000000	0.000000000
0.990500000	-1.712912868	2.364548085	0.000000000	0.000000000
0.991000000	-1.695141226	2.359055032	0.000000000	0.000000000
0.991500000	-1.712912868	2.327712318	0.000000000	0.000000000
0.992000000	-1.695787468	2.296046482	0.000000000	0.000000000
0.992500000	-1.704188607	2.293138396	0.000000000	0.000000000
0.993000000	-1.686416965	2.303801381	0.000000000	0.000000000
0.993500000	-1.695464347	2.340637148	0.000000000	0.000000000
0.994000000	-1.691910018	2.335467216	0.000000000	0.000000000
0.994500000	-1.700957400	2.355823824	0.000000000	0.000000000
0.995000000	-1.703542366	2.355500704	0.000000000	0.000000000
0.995500000	-1.702249883	2.386843418	0.000000000	0.000000000
0.996000000	-1.713559110	2.365840568	0.000000000	0.000000000
0.996500000	-1.703219245	2.349684530	0.000000000	0.000000000
0.997000000	-1.714851593	2.314141245	0.000000000	0.000000000
0.997500000	-1.695141226	2.305093864	0.000000000	0.000000000
0.998000000	-1.705481091	2.305740105	0.000000000	0.000000000
0.998500000	-1.685124482	2.320280540	0.000000000	0.000000000
0.999000000	-1.702249883	2.354208220	0.000000000	0.000000000
0.999500000	-1.694171864	2.367133051	0.000000000	0.000000000
[truncated: 18,000 more rows]
