# Supplementary material for: Detection of pyridine derivatives by SABRE hyperpolarization at zero field
Source: Commun Chem. 2023 Jun 22;6:131. doi: 10.1038/s42004-023-00928-z (PMC10287679; doi:10.1038/s42004-023-00928-z)
Supplement: Supplementary file 3 — Supplementary Data 1 [file 42004_2023_928_MOESM3_ESM.zip › Supplementary Data 1/SABRE_natural abundance/3-methylpyridine/3methylpyridin_205.dat]

0.000000000	-1.636979488	2.562944236	0.000000000	0.000000000
0.000500000	-1.641826300	2.552927492	0.000000000	0.000000000
0.001000000	-1.636656367	2.510275551	0.000000000	0.000000000
0.001500000	-1.645057507	2.461807436	0.000000000	0.000000000
0.002000000	-1.632778918	2.429495359	0.000000000	0.000000000
0.002500000	-1.646673111	2.508013705	0.000000000	0.000000000
0.003000000	-1.659921062	2.556481820	0.000000000	0.000000000
0.003500000	-1.666383478	2.582331482	0.000000000	0.000000000
0.004000000	-1.674461497	2.536125212	0.000000000	0.000000000
0.004500000	-1.665414115	2.537417695	0.000000000	0.000000000
0.005000000	-1.684478241	2.518999811	0.000000000	0.000000000
0.005500000	-1.665414115	2.492827029	0.000000000	0.000000000
0.006000000	-1.676723342	2.457606866	0.000000000	0.000000000
0.006500000	-1.651196802	2.455668141	0.000000000	0.000000000
0.007000000	-1.660244183	2.482487165	0.000000000	0.000000000
0.007500000	-1.643118783	2.488303339	0.000000000	0.000000000
0.008000000	-1.658951700	2.512214275	0.000000000	0.000000000
0.008500000	-1.657982338	2.516414845	0.000000000	0.000000000
0.009000000	-1.675753980	2.542587627	0.000000000	0.000000000
0.009500000	-1.681570154	2.499935686	0.000000000	0.000000000
0.010000000	-1.683185758	2.475701629	0.000000000	0.000000000
0.010500000	-1.695141226	2.453729417	0.000000000	0.000000000
0.011000000	-1.683508878	2.487657097	0.000000000	0.000000000
0.011500000	-1.696110588	2.558420545	0.000000000	0.000000000
0.012000000	-2.356892556	3.937823097	0.000000000	0.000000000
0.012500000	-4.371227415	3.978536314	0.000000000	0.000000000
0.013000000	-4.441990862	4.009879028	0.000000000	0.000000000
0.013500000	-4.429066032	4.042837346	0.000000000	0.000000000
0.014000000	-3.205084568	-2.674520269	0.000000000	0.000000000
0.014500000	3.879661359	-4.448130157	0.000000000	0.000000000
0.015000000	0.951864094	1.379999109	0.000000000	0.000000000
0.015500000	-4.268151890	3.952363532	0.000000000	0.000000000
0.016000000	-0.644675614	-0.870860151	0.000000000	0.000000000
0.016500000	4.006970941	-4.404185733	0.000000000	0.000000000
0.017000000	1.491152653	1.348010153	0.000000000	0.000000000
0.017500000	-4.174446868	3.943639271	0.000000000	0.000000000
0.018000000	-1.288332181	-0.238512810	0.000000000	0.000000000
0.018500000	3.959472189	-3.531759663	0.000000000	0.000000000
0.019000000	-0.168395604	3.349420181	0.000000000	0.000000000
0.019500000	-4.367026845	3.974335744	0.000000000	0.000000000
0.020000000	-2.089671682	-0.127682387	0.000000000	0.000000000
0.020500000	3.778847680	-2.265126258	0.000000000	0.000000000
0.021000000	-0.973612554	3.392072123	0.000000000	0.000000000
0.021500000	-4.385444728	3.979828797	0.000000000	0.000000000
0.022000000	-2.388235270	0.900811012	0.000000000	0.000000000
0.022500000	2.110252042	-0.973612554	0.000000000	0.000000000
0.023000000	-1.330337881	3.235358551	0.000000000	0.000000000
0.023500000	-4.363472516	3.972073899	0.000000000	0.000000000
0.024000000	-2.470954186	1.676947094	0.000000000	0.000000000
0.024500000	0.723740832	0.233243509	0.000000000	0.000000000
0.025000000	-1.471864776	3.032115589	0.000000000	0.000000000
0.025500000	-4.194803476	3.962380276	0.000000000	0.000000000
0.026000000	-2.409238120	1.969694508	0.000000000	0.000000000
0.026500000	-0.173242416	0.938616142	0.000000000	0.000000000
0.027000000	-1.583987682	2.807223535	0.000000000	0.000000000
0.027500000	-3.472628563	3.716808493	0.000000000	0.000000000
0.028000000	-2.321349272	2.200402736	0.000000000	0.000000000
0.028500000	-0.774893283	1.491798895	0.000000000	0.000000000
0.029000000	-1.701280521	2.734844483	0.000000000	0.000000000
0.029500000	-3.009596504	3.382378500	0.000000000	0.000000000
0.030000000	-2.282574780	2.327066076	0.000000000	0.000000000
0.030500000	-1.184287294	1.782284464	0.000000000	0.000000000
0.031000000	-1.779475746	2.611735471	0.000000000	0.000000000
0.031500000	-2.661595439	3.081876187	0.000000000	0.000000000
0.032000000	-2.209226366	2.391690229	0.000000000	0.000000000
0.032500000	-1.433090284	1.987789271	0.000000000	0.000000000
0.033000000	-1.817927117	2.557128062	0.000000000	0.000000000
0.033500000	-2.422162951	2.899312954	0.000000000	0.000000000
0.034000000	-2.140724763	2.470531696	0.000000000	0.000000000
0.034500000	-1.608544861	2.165182572	0.000000000	0.000000000
0.035000000	-1.848300469	2.535478970	0.000000000	0.000000000
0.035500000	-2.275466123	2.748415556	0.000000000	0.000000000
0.036000000	-2.089348561	2.459545590	0.000000000	0.000000000
0.036500000	-1.735531322	2.231099208	0.000000000	0.000000000
0.037000000	-1.870595802	2.484425889	0.000000000	0.000000000
0.037500000	-2.175621806	2.658587983	0.000000000	0.000000000
0.038000000	-2.045727258	2.487657097	0.000000000	0.000000000
0.038500000	-1.817603997	2.352915737	0.000000000	0.000000000
0.039000000	-1.892244894	2.516737966	0.000000000	0.000000000
0.039500000	-2.121014396	2.650509963	0.000000000	0.000000000
0.040000000	-2.040557325	2.512214275	0.000000000	0.000000000
0.040500000	-1.878996942	2.394275195	0.000000000	0.000000000
0.041000000	-1.916478951	2.445974518	0.000000000	0.000000000
0.041500000	-2.049927828	2.534186487	0.000000000	0.000000000
0.042000000	-2.002105954	2.444358914	0.000000000	0.000000000
0.042500000	-1.880612546	2.408169388	0.000000000	0.000000000
0.043000000	-1.916155830	2.465361764	0.000000000	0.000000000
0.043500000	-1.995643539	2.543233869	0.000000000	0.000000000
0.044000000	-1.984980554	2.489595822	0.000000000	0.000000000
0.044500000	-1.891598652	2.456637503	0.000000000	0.000000000
0.045000000	-1.929726903	2.494442633	0.000000000	0.000000000
0.045500000	-1.974317568	2.511568034	0.000000000	0.000000000
0.046000000	-1.968178274	2.454052537	0.000000000	0.000000000
0.046500000	-1.897414826	2.393628954	0.000000000	0.000000000
0.047000000	-1.917448313	2.438865861	0.000000000	0.000000000
0.047500000	-1.952668477	2.466654247	0.000000000	0.000000000
0.048000000	-1.950083511	2.478286595	0.000000000	0.000000000
0.048500000	-1.916155830	2.455668141	0.000000000	0.000000000
0.049000000	-1.920356400	2.505428739	0.000000000	0.000000000
0.049500000	-1.955576564	2.503813135	0.000000000	0.000000000
0.050000000	-1.940713009	2.476347870	0.000000000	0.000000000
0.050500000	-1.932634989	2.437896499	0.000000000	0.000000000
0.051000000	-1.918094555	2.459868711	0.000000000	0.000000000
0.051500000	-1.944267337	2.466008006	0.000000000	0.000000000
0.052000000	-1.910016536	2.432080325	0.000000000	0.000000000
0.052500000	-1.899030430	2.416570528	0.000000000	0.000000000
0.053000000	-1.884489995	2.433049687	0.000000000	0.000000000
0.053500000	-1.913570864	2.484102769	0.000000000	0.000000000
0.054000000	-1.910016536	2.471501059	0.000000000	0.000000000
0.054500000	-1.910985898	2.479902199	0.000000000	0.000000000
0.055000000	-1.910985898	2.464392402	0.000000000	0.000000000
0.055500000	-1.915832710	2.479255957	0.000000000	0.000000000
0.056000000	-1.919710159	2.441127707	0.000000000	0.000000000
0.056500000	-1.897737947	2.429495359	0.000000000	0.000000000
0.057000000	-1.907108449	2.418186132	0.000000000	0.000000000
0.057500000	-1.890306169	2.441127707	0.000000000	0.000000000
0.058000000	-1.905492845	2.452113813	0.000000000	0.000000000
0.058500000	-1.886105599	2.458576228	0.000000000	0.000000000
0.059000000	-1.905815966	2.482487165	0.000000000	0.000000000
0.059500000	-1.897091705	2.495735116	0.000000000	0.000000000
0.060000000	-1.910016536	2.505751860	0.000000000	0.000000000
0.060500000	-1.895476101	2.456637503	0.000000000	0.000000000
0.061000000	-1.896122343	2.431434084	0.000000000	0.000000000
0.061500000	-1.896445464	2.397183282	0.000000000	0.000000000
0.062000000	-1.887721203	2.426910393	0.000000000	0.000000000
0.062500000	-1.882874391	2.429172238	0.000000000	0.000000000
0.063000000	-1.864779628	2.452113813	0.000000000	0.000000000
0.063500000	-1.878350701	2.453406296	0.000000000	0.000000000
0.064000000	-1.868333957	2.476347870	0.000000000	0.000000000
0.064500000	-1.893214256	2.490565184	0.000000000	0.000000000
0.065000000	-1.880612546	2.487333976	0.000000000	0.000000000
0.065500000	-1.898384188	2.478932836	0.000000000	0.000000000
0.066000000	-1.879320063	2.443066431	0.000000000	0.000000000
0.066500000	-1.884813116	2.431757204	0.000000000	0.000000000
0.067000000	-1.868010836	2.409461872	0.000000000	0.000000000
0.067500000	-1.867364595	2.432403446	0.000000000	0.000000000
0.068000000	-1.865102749	2.434988412	0.000000000	0.000000000
0.068500000	-1.863810266	2.476347870	0.000000000	0.000000000
0.069000000	-1.874150131	2.476994112	0.000000000	0.000000000
0.069500000	-1.864779628	2.485072131	0.000000000	0.000000000
0.070000000	-1.882551271	2.452113813	0.000000000	0.000000000
0.070500000	-1.869303319	2.445651397	0.000000000	0.000000000
0.071000000	-1.885136237	2.446297639	0.000000000	0.000000000
0.071500000	-1.857994092	2.438542741	0.000000000	0.000000000
0.072000000	-1.862840904	2.416247408	0.000000000	0.000000000
0.072500000	-1.840222450	2.390074626	0.000000000	0.000000000
0.073000000	-1.845715503	2.425617910	0.000000000	0.000000000
0.073500000	-1.838283726	2.445974518	0.000000000	0.000000000
0.074000000	-1.848946711	2.482164044	0.000000000	0.000000000
0.074500000	-1.856378489	2.467946730	0.000000000	0.000000000
0.075000000	-1.859932817	2.486041493	0.000000000	0.000000000
0.075500000	-1.869303319	2.461161194	0.000000000	0.000000000
0.076000000	-1.860902179	2.452436933	0.000000000	0.000000000
0.076500000	-1.874796372	2.422386702	0.000000000	0.000000000
0.077000000	-1.851531677	2.423356064	0.000000000	0.000000000
0.077500000	-1.856701609	2.424971668	0.000000000	0.000000000
0.078000000	-1.832790673	2.427879755	0.000000000	0.000000000
0.078500000	-1.852824160	2.443712673	0.000000000	0.000000000
0.079000000	-1.844099899	2.457929986	0.000000000	0.000000000
0.079500000	-1.856378489	2.500258807	0.000000000	0.000000000
0.080000000	-1.845715503	2.492503909	0.000000000	0.000000000
0.080500000	-1.855409126	2.479255957	0.000000000	0.000000000
0.081000000	-1.856701609	2.418509253	0.000000000	0.000000000
0.081500000	-1.846361745	2.412693079	0.000000000	0.000000000
0.082000000	-1.846684866	2.403968818	0.000000000	0.000000000
0.082500000	-1.832790673	2.429818480	0.000000000	0.000000000
0.083000000	-1.848300469	2.434019050	0.000000000	0.000000000
0.083500000	-1.832467552	2.452760054	0.000000000	0.000000000
0.084000000	-1.850239194	2.472793542	0.000000000	0.000000000
0.084500000	-1.841838054	2.487657097	0.000000000	0.000000000
0.085000000	-1.865748991	2.500581928	0.000000000	0.000000000
0.085500000	-1.852177919	2.479579078	0.000000000	0.000000000
0.086000000	-1.862840904	2.469562334	0.000000000	0.000000000
0.086500000	-1.854116643	2.431434084	0.000000000	0.000000000
0.087000000	-1.852501039	2.431757204	0.000000000	0.000000000
0.087500000	-1.843776779	2.412693079	0.000000000	0.000000000
0.088000000	-1.831498189	2.437573378	0.000000000	0.000000000
0.088500000	-1.838606846	2.442420190	0.000000000	0.000000000
0.089000000	-1.835698759	2.481194682	0.000000000	0.000000000
0.089500000	-1.855409126	2.478932836	0.000000000	0.000000000
0.090000000	-1.839899329	2.473116663	0.000000000	0.000000000
0.090500000	-1.857024730	2.463746160	0.000000000	0.000000000
0.091000000	-1.838606846	2.465038643	0.000000000	0.000000000
0.091500000	-1.855409126	2.464715523	0.000000000	0.000000000
0.092000000	-1.834406276	2.417863011	0.000000000	0.000000000
0.092500000	-1.836991243	2.406230664	0.000000000	0.000000000
0.093000000	-1.818573359	2.406876905	0.000000000	0.000000000
0.093500000	-1.819542721	2.463099919	0.000000000	0.000000000
0.094000000	-1.825035774	2.468592972	0.000000000	0.000000000
0.094500000	-1.831821310	2.490565184	0.000000000	0.000000000
0.095000000	-1.843453658	2.475701629	0.000000000	0.000000000
0.095500000	-1.831175069	2.488303339	0.000000000	0.000000000
0.096000000	-1.848623590	2.460514953	0.000000000	0.000000000
0.096500000	-1.833436914	2.433695929	0.000000000	0.000000000
0.097000000	-1.846684866	2.408815630	0.000000000	0.000000000
0.097500000	-1.815342151	2.402676335	0.000000000	0.000000000
0.098000000	-1.820188963	2.419478615	0.000000000	0.000000000
0.098500000	-1.802740441	2.424648548	0.000000000	0.000000000
0.099000000	-1.821804566	2.463746160	0.000000000	0.000000000
0.099500000	-1.821158325	2.476994112	0.000000000	0.000000000
0.100000000	-1.830205706	2.507367464	0.000000000	0.000000000
0.100500000	-1.830205706	2.465684885	0.000000000	0.000000000
0.101000000	-1.826005136	2.437573378	0.000000000	0.000000000
0.101500000	-1.833113793	2.400414490	0.000000000	0.000000000
0.102000000	-1.815988393	2.416570528	0.000000000	0.000000000
0.102500000	-1.825035774	2.413985562	0.000000000	0.000000000
0.103000000	-1.808556615	2.421417340	0.000000000	0.000000000
0.103500000	-1.825682016	2.433372808	0.000000000	0.000000000
0.104000000	-1.808233494	2.453083175	0.000000000	0.000000000
0.104500000	-1.827943861	2.483133406	0.000000000	0.000000000
0.105000000	-1.818573359	2.479255957	0.000000000	0.000000000
0.105500000	-1.836668122	2.483133406	0.000000000	0.000000000
0.106000000	-1.829559465	2.452436933	0.000000000	0.000000000
0.106500000	-1.829236344	2.445328277	0.000000000	0.000000000
0.107000000	-1.822773929	2.405584422	0.000000000	0.000000000
0.107500000	-1.810495340	2.407523147	0.000000000	0.000000000
0.108000000	-1.810172219	2.398152645	0.000000000	0.000000000
0.108500000	-1.795308664	2.433049687	0.000000000	0.000000000
0.109000000	-1.805648528	2.443066431	0.000000000	0.000000000
0.109500000	-1.790461852	2.452436933	0.000000000	0.000000000
0.110000000	-1.812110943	2.446297639	0.000000000	0.000000000
0.110500000	-1.805648528	2.446620760	0.000000000	0.000000000
0.111000000	-1.831175069	2.466654247	0.000000000	0.000000000
0.111500000	-1.819219600	2.447913243	0.000000000	0.000000000
0.112000000	-1.825035774	2.427879755	0.000000000	0.000000000
0.112500000	-1.808556615	2.381027244	0.000000000	0.000000000
0.113000000	-1.803709804	2.398152645	0.000000000	0.000000000
0.113500000	-1.799186113	2.409784992	0.000000000	0.000000000
0.114000000	-1.794662422	2.449528847	0.000000000	0.000000000
0.114500000	-1.805002287	2.444358914	0.000000000	0.000000000
0.115000000	-1.799186113	2.467300489	0.000000000	0.000000000
0.115500000	-1.822450808	2.465038643	0.000000000	0.000000000
0.116000000	-1.809525977	2.454052537	0.000000000	0.000000000
0.116500000	-1.823743291	2.421094219	0.000000000	0.000000000
0.117000000	-1.796278026	2.389428384	0.000000000	0.000000000
0.117500000	-1.803063562	2.388135901	0.000000000	0.000000000
0.118000000	-1.785938161	2.380057882	0.000000000	0.000000000
0.118500000	-1.796601147	2.407200026	0.000000000	0.000000000
0.119000000	-1.786261282	2.418186132	0.000000000	0.000000000
0.119500000	-1.790784973	2.475055387	0.000000000	0.000000000
0.120000000	-1.793046818	2.482164044	0.000000000	0.000000000
0.120500000	-1.796924267	2.481194682	0.000000000	0.000000000
0.121000000	-1.812434064	2.428202876	0.000000000	0.000000000
0.121500000	-1.799832354	2.417863011	0.000000000	0.000000000
0.122000000	-1.813726547	2.404615060	0.000000000	0.000000000
0.122500000	-1.796601147	2.405907543	0.000000000	0.000000000
0.123000000	-1.806294770	2.398475765	0.000000000	0.000000000
0.123500000	-1.778829505	2.402999456	0.000000000	0.000000000
0.124000000	-1.792723697	2.436280895	0.000000000	0.000000000
0.124500000	-1.783999437	2.447913243	0.000000000	0.000000000
0.125000000	-1.800155475	2.474409146	0.000000000	0.000000000
0.125500000	-1.795308664	2.460514953	0.000000000	0.000000000
0.126000000	-1.807264132	2.468269851	0.000000000	0.000000000
0.126500000	-1.811141581	2.425941031	0.000000000	0.000000000
0.127000000	-1.805002287	2.413985562	0.000000000	0.000000000
0.127500000	-1.801771079	2.385227814	0.000000000	0.000000000
0.128000000	-1.779475746	2.400091369	0.000000000	0.000000000
0.128500000	-1.790461852	2.402999456	0.000000000	0.000000000
0.129000000	-1.777537021	2.424325427	0.000000000	0.000000000
0.129500000	-1.796601147	2.436280895	0.000000000	0.000000000
0.130000000	-1.788523128	2.444682035	0.000000000	0.000000000
0.130500000	-1.813726547	2.465361764	0.000000000	0.000000000
0.131000000	-1.806294770	2.463746160	0.000000000	0.000000000
0.131500000	-1.812110943	2.461807436	0.000000000	0.000000000
0.132000000	-1.797570509	2.404938181	0.000000000	0.000000000
0.132500000	-1.794985543	2.386843418	0.000000000	0.000000000
0.133000000	-1.790784973	2.373595466	0.000000000	0.000000000
0.133500000	-1.780121988	2.414308683	0.000000000	0.000000000
0.134000000	-1.785615041	2.419478615	0.000000000	0.000000000
0.134500000	-1.773013331	2.442420190	0.000000000	0.000000000
0.135000000	-1.791108094	2.448882605	0.000000000	0.000000000
0.135500000	-1.780445108	2.467300489	0.000000000	0.000000000
0.136000000	-1.801124837	2.460838073	0.000000000	0.000000000
0.136500000	-1.786584403	2.433695929	0.000000000	0.000000000
0.137000000	-1.804032924	2.415601166	0.000000000	0.000000000
0.137500000	-1.790461852	2.393305833	0.000000000	0.000000000
0.138000000	-1.793693060	2.400737611	0.000000000	0.000000000
0.138500000	-1.782706954	2.386520297	0.000000000	0.000000000
0.139000000	-1.785291920	2.422386702	0.000000000	0.000000000
0.139500000	-1.786907524	2.445974518	0.000000000	0.000000000
0.140000000	-1.786584403	2.495088875	0.000000000	0.000000000
0.140500000	-1.798862992	2.471501059	0.000000000	0.000000000
0.141000000	-1.795308664	2.449528847	0.000000000	0.000000000
0.141500000	-1.817280876	2.419478615	0.000000000	0.000000000
0.142000000	-1.798539871	2.423356064	0.000000000	0.000000000
0.142500000	-1.808879736	2.412693079	0.000000000	0.000000000
0.143000000	-1.783999437	2.391367109	0.000000000	0.000000000
0.143500000	-1.792723697	2.401060732	0.000000000	0.000000000
0.144000000	-1.773659572	2.415924287	0.000000000	0.000000000
0.144500000	-1.784968799	2.456637503	0.000000000	0.000000000
0.145000000	-1.785291920	2.453729417	0.000000000	0.000000000
0.145500000	-1.797893630	2.481194682	0.000000000	0.000000000
0.146000000	-1.804679166	2.465361764	0.000000000	0.000000000
0.146500000	-1.801771079	2.465361764	0.000000000	0.000000000
0.147000000	-1.805002287	2.414631804	0.000000000	0.000000000
0.147500000	-1.789815611	2.403645698	0.000000000	0.000000000
0.148000000	-1.802740441	2.392982712	0.000000000	0.000000000
0.148500000	-1.785291920	2.410431234	0.000000000	0.000000000
0.149000000	-1.797247388	2.420447978	0.000000000	0.000000000
0.149500000	-1.771397727	2.427233514	0.000000000	0.000000000
0.150000000	-1.787553765	2.450175088	0.000000000	0.000000000
0.150500000	-1.785291920	2.462776798	0.000000000	0.000000000
0.151000000	-1.806617890	2.487657097	0.000000000	0.000000000
0.151500000	-1.801771079	2.452760054	0.000000000	0.000000000
0.152000000	-1.801771079	2.434019050	0.000000000	0.000000000
0.152500000	-1.799186113	2.389751505	0.000000000	0.000000000
0.153000000	-1.792723697	2.403322577	0.000000000	0.000000000
0.153500000	-1.796924267	2.402999456	0.000000000	0.000000000
0.154000000	-1.781414471	2.429172238	0.000000000	0.000000000
0.154500000	-1.794016181	2.431434084	0.000000000	0.000000000
0.155000000	-1.778506384	2.454052537	0.000000000	0.000000000
0.155500000	-1.805971649	2.467946730	0.000000000	0.000000000
0.156000000	-1.797570509	2.470531696	0.000000000	0.000000000
0.156500000	-1.817603997	2.461484315	0.000000000	0.000000000
0.157000000	-1.800801717	2.425617910	0.000000000	0.000000000
0.157500000	-1.808233494	2.419155495	0.000000000	0.000000000
0.158000000	-1.794339301	2.387812780	0.000000000	0.000000000
0.158500000	-1.792400577	2.400414490	0.000000000	0.000000000
0.159000000	-1.789492490	2.401706973	0.000000000	0.000000000
0.159500000	-1.786584403	2.459868711	0.000000000	0.000000000
0.160000000	-1.802740441	2.484102769	0.000000000	0.000000000
0.160500000	-1.797247388	2.495411995	0.000000000	0.000000000
0.161000000	-1.815019030	2.455991262	0.000000000	0.000000000
0.161500000	-1.797570509	2.442097069	0.000000000	0.000000000
0.162000000	-1.814372789	2.437896499	0.000000000	0.000000000
0.162500000	-1.796278026	2.426264151	0.000000000	0.000000000
0.163000000	-1.807264132	2.410754355	0.000000000	0.000000000
0.163500000	-1.785938161	2.386843418	0.000000000	0.000000000
0.164000000	-1.791431214	2.416247408	0.000000000	0.000000000
0.164500000	-1.785291920	2.429818480	0.000000000	0.000000000
0.165000000	-1.793046818	2.471177938	0.000000000	0.000000000
0.165500000	-1.798216751	2.466008006	0.000000000	0.000000000
0.166000000	-1.797247388	2.487980218	0.000000000	0.000000000
0.166500000	-1.810172219	2.465361764	0.000000000	0.000000000
0.167000000	-1.798862992	2.455021900	0.000000000	0.000000000
0.167500000	-1.810818460	2.415278045	0.000000000	0.000000000
0.168000000	-1.788846248	2.405584422	0.000000000	0.000000000
0.168500000	-1.798539871	2.406553785	0.000000000	0.000000000
0.169000000	-1.775598297	2.413339321	0.000000000	0.000000000
0.169500000	-1.791754335	2.429495359	0.000000000	0.000000000
0.170000000	-1.781737591	2.432726567	0.000000000	0.000000000
0.170500000	-1.800155475	2.473762904	0.000000000	0.000000000
0.171000000	-1.794985543	2.481517802	0.000000000	0.000000000
0.171500000	-1.800478596	2.491211425	0.000000000	0.000000000
0.172000000	-1.798539871	2.434988412	0.000000000	0.000000000
0.172500000	-1.791108094	2.418509253	0.000000000	0.000000000
0.173000000	-1.798539871	2.391367109	0.000000000	0.000000000
0.173500000	-1.783676316	2.408492509	0.000000000	0.000000000
0.174000000	-1.794016181	2.412693079	0.000000000	0.000000000
0.174500000	-1.774952055	2.431434084	0.000000000	0.000000000
0.175000000	-1.793693060	2.450175088	0.000000000	0.000000000
0.175500000	-1.784322558	2.465361764	0.000000000	0.000000000
0.176000000	-1.807587253	2.479902199	0.000000000	0.000000000
0.176500000	-1.796924267	2.459545590	0.000000000	0.000000000
0.177000000	-1.810495340	2.450821330	0.000000000	0.000000000
0.177500000	-1.800478596	2.413016200	0.000000000	0.000000000
0.178000000	-1.798216751	2.413662441	0.000000000	0.000000000
0.178500000	-1.793369939	2.388782142	0.000000000	0.000000000
0.179000000	-1.782383833	2.413339321	0.000000000	0.000000000
0.179500000	-1.786907524	2.429172238	0.000000000	0.000000000
0.180000000	-1.777537021	2.482487165	0.000000000	0.000000000
0.180500000	-1.797570509	2.486364614	0.000000000	0.000000000
0.181000000	-1.788846248	2.466008006	0.000000000	0.000000000
0.181500000	-1.810172219	2.444358914	0.000000000	0.000000000
0.182000000	-1.793046818	2.441773948	0.000000000	0.000000000
0.182500000	-1.806941011	2.439835224	0.000000000	0.000000000
0.183000000	-1.790784973	2.399445128	0.000000000	0.000000000
0.183500000	-1.794985543	2.396537041	0.000000000	0.000000000
0.184000000	-1.780445108	2.398152645	0.000000000	0.000000000
0.184500000	-1.782383833	2.443389552	0.000000000	0.000000000
0.185000000	-1.785291920	2.442743310	0.000000000	0.000000000
0.185500000	-1.786584403	2.468592972	0.000000000	0.000000000
0.186000000	-1.802417320	2.467946730	0.000000000	0.000000000
0.186500000	-1.794016181	2.481194682	0.000000000	0.000000000
0.187000000	-1.811141581	2.450498209	0.000000000	0.000000000
0.187500000	-1.794339301	2.424325427	0.000000000	0.000000000
0.188000000	-1.802740441	2.406553785	0.000000000	0.000000000
0.188500000	-1.777860142	2.401060732	0.000000000	0.000000000
0.189000000	-1.792400577	2.412369958	0.000000000	0.000000000
0.189500000	-1.780121988	2.404291939	0.000000000	0.000000000
0.190000000	-1.790138731	2.433049687	0.000000000	0.000000000
0.190500000	-1.780121988	2.447590122	0.000000000	0.000000000
0.191000000	-1.788846248	2.498320082	0.000000000	0.000000000
0.191500000	-1.798862992	2.477640353	0.000000000	0.000000000
0.192000000	-1.800155475	2.459545590	0.000000000	0.000000000
0.192500000	-1.806294770	2.404938181	0.000000000	0.000000000
0.193000000	-1.784645678	2.402353215	0.000000000	0.000000000
0.193500000	-1.792077456	2.389105263	0.000000000	0.000000000
0.194000000	-1.770428365	2.397829524	0.000000000	0.000000000
0.194500000	-1.784322558	2.407523147	0.000000000	0.000000000
0.195000000	-1.765904674	2.426587272	0.000000000	0.000000000
0.195500000	-1.785615041	2.460838073	0.000000000	0.000000000
0.196000000	-1.782060712	2.463423040	0.000000000	0.000000000
0.196500000	-1.801124837	2.474086025	0.000000000	0.000000000
0.197000000	-1.792077456	2.444035794	0.000000000	0.000000000
0.197500000	-1.795631784	2.441450827	0.000000000	0.000000000
0.198000000	-1.800801717	2.400737611	0.000000000	0.000000000
0.198500000	-1.797247388	2.399445128	0.000000000	0.000000000
0.199000000	-1.793693060	2.383935331	0.000000000	0.000000000
0.199500000	-1.774628935	2.424325427	0.000000000	0.000000000
0.200000000	-1.786584403	2.451467571	0.000000000	0.000000000
0.200500000	-1.770428365	2.468592972	0.000000000	0.000000000
0.201000000	-1.787553765	2.456637503	0.000000000	0.000000000
0.201500000	-1.777537021	2.447590122	0.000000000	0.000000000
0.202000000	-1.807910374	2.462130556	0.000000000	0.000000000
0.202500000	-1.798539871	2.438542741	0.000000000	0.000000000
0.203000000	-1.802417320	2.421740461	0.000000000	0.000000000
0.203500000	-1.786261282	2.380381003	0.000000000	0.000000000
0.204000000	-1.783999437	2.405261302	0.000000000	0.000000000
0.204500000	-1.780768229	2.410108113	0.000000000	0.000000000
0.205000000	-1.773013331	2.446620760	0.000000000	0.000000000
0.205500000	-1.787553765	2.450498209	0.000000000	0.000000000
0.206000000	-1.790461852	2.480871561	0.000000000	0.000000000
0.206500000	-1.812434064	2.476024749	0.000000000	0.000000000
0.207000000	-1.793369939	2.460838073	0.000000000	0.000000000
0.207500000	-1.804679166	2.433049687	0.000000000	0.000000000
0.208000000	-1.784968799	2.405907543	0.000000000	0.000000000
0.208500000	-1.801447958	2.402676335	0.000000000	0.000000000
0.209000000	-1.784322558	2.384904693	0.000000000	0.000000000
0.209500000	-1.787876886	2.395567679	0.000000000	0.000000000
0.210000000	-1.779475746	2.393305833	0.000000000	0.000000000
0.210500000	-1.786584403	2.452436933	0.000000000	0.000000000
0.211000000	-1.788523128	2.473439783	0.000000000	0.000000000
0.211500000	-1.787230644	2.496704478	0.000000000	0.000000000
0.212000000	-1.798862992	2.451144450	0.000000000	0.000000000
0.212500000	-1.787553765	2.426910393	0.000000000	0.000000000
0.213000000	-1.801447958	2.396860162	0.000000000	0.000000000
0.213500000	-1.781091350	2.392013350	0.000000000	0.000000000
0.214000000	-1.790461852	2.387489659	0.000000000	0.000000000
0.214500000	-1.765258432	2.390720867	0.000000000	0.000000000
0.215000000	-1.775598297	2.414308683	0.000000000	0.000000000
0.215500000	-1.766874036	2.431757204	0.000000000	0.000000000
0.216000000	-1.790461852	2.471501059	0.000000000	0.000000000
0.216500000	-1.790461852	2.458899349	0.000000000	0.000000000
0.217000000	-1.792400577	2.462130556	0.000000000	0.000000000
0.217500000	-1.789492490	2.421740461	0.000000000	0.000000000
0.218000000	-1.780445108	2.415924287	0.000000000	0.000000000
0.218500000	-1.793693060	2.383612210	0.000000000	0.000000000
0.219000000	-1.780445108	2.390397746	0.000000000	0.000000000
0.219500000	-1.787230644	2.400091369	0.000000000	0.000000000
0.220000000	-1.765581553	2.436604016	0.000000000	0.000000000
0.220500000	-1.781091350	2.451467571	0.000000000	0.000000000
0.221000000	-1.770428365	2.441127707	0.000000000	0.000000000
0.221500000	-1.789815611	2.450498209	0.000000000	0.000000000
0.222000000	-1.779798867	2.452436933	0.000000000	0.000000000
0.222500000	-1.794662422	2.466008006	0.000000000	0.000000000
0.223000000	-1.789169369	2.415278045	0.000000000	0.000000000
0.223500000	-1.786584403	2.399768249	0.000000000	0.000000000
0.224000000	-1.781091350	2.375857312	0.000000000	0.000000000
0.224500000	-1.771074606	2.410754355	0.000000000	0.000000000
0.225000000	-1.780445108	2.413662441	0.000000000	0.000000000
0.225500000	-1.769135882	2.439512103	0.000000000	0.000000000
0.226000000	-1.784322558	2.450498209	0.000000000	0.000000000
0.226500000	-1.772367089	2.469885455	0.000000000	0.000000000
0.227000000	-1.797893630	2.465361764	0.000000000	0.000000000
0.227500000	-1.784322558	2.437250257	0.000000000	0.000000000
0.228000000	-1.796924267	2.420124857	0.000000000	0.000000000
0.228500000	-1.777213901	2.392336471	0.000000000	0.000000000
0.229000000	-1.783030074	2.396860162	0.000000000	0.000000000
0.229500000	-1.768812761	2.371979863	0.000000000	0.000000000
0.230000000	-1.771397727	2.395567679	0.000000000	0.000000000
0.230500000	-1.774952055	2.417539891	0.000000000	0.000000000
0.231000000	-1.781414471	2.481517802	0.000000000	0.000000000
0.231500000	-1.797247388	2.477640353	0.000000000	0.000000000
0.232000000	-1.787553765	2.463746160	0.000000000	0.000000000
0.232500000	-1.799832354	2.430464721	0.000000000	0.000000000
0.233000000	-1.783030074	2.417216770	0.000000000	0.000000000
0.233500000	-1.794662422	2.397829524	0.000000000	0.000000000
0.234000000	-1.769135882	2.377472916	0.000000000	0.000000000
0.234500000	-1.778829505	2.384258452	0.000000000	0.000000000
0.235000000	-1.763642829	2.392336471	0.000000000	0.000000000
0.235500000	-1.776890780	2.428849118	0.000000000	0.000000000
0.236000000	-1.772043968	2.431434084	0.000000000	0.000000000
0.236500000	-1.778506384	2.467300489	0.000000000	0.000000000
0.237000000	-1.783353195	2.456960624	0.000000000	0.000000000
0.237500000	-1.781737591	2.464069281	0.000000000	0.000000000
0.238000000	-1.794662422	2.421094219	0.000000000	0.000000000
0.238500000	-1.782060712	2.402353215	0.000000000	0.000000000
0.239000000	-1.794339301	2.382642848	0.000000000	0.000000000
0.239500000	-1.770751485	2.397506403	0.000000000	0.000000000
0.240000000	-1.779798867	2.418509253	0.000000000	0.000000000
0.240500000	-1.758472896	2.425617910	0.000000000	0.000000000
0.241000000	-1.777537021	2.441127707	0.000000000	0.000000000
0.241500000	-1.771074606	2.436927137	0.000000000	0.000000000
0.242000000	-1.784322558	2.467300489	0.000000000	0.000000000
0.242500000	-1.779152625	2.449528847	0.000000000	0.000000000
0.243000000	-1.782706954	2.441773948	0.000000000	0.000000000
0.243500000	-1.786261282	2.386197176	0.000000000	0.000000000
0.244000000	-1.779152625	2.386197176	0.000000000	0.000000000
0.244500000	-1.780768229	2.379411640	0.000000000	0.000000000
0.245000000	-1.760088500	2.411077475	0.000000000	0.000000000
0.245500000	-1.773982693	2.419801736	0.000000000	0.000000000
0.246000000	-1.763642829	2.442743310	0.000000000	0.000000000
0.246500000	-1.788200007	2.458253107	0.000000000	0.000000000
0.247000000	-1.775921418	2.460514953	0.000000000	0.000000000
0.247500000	-1.797893630	2.456960624	0.000000000	0.000000000
0.248000000	-1.787230644	2.422709823	0.000000000	0.000000000
0.248500000	-1.792077456	2.414954925	0.000000000	0.000000000
0.249000000	-1.778183263	2.383289089	0.000000000	0.000000000
0.249500000	-1.773659572	2.387489659	0.000000000	0.000000000
0.250000000	-1.774628935	2.367456172	0.000000000	0.000000000
0.250500000	-1.768166519	2.415278045	0.000000000	0.000000000
0.251000000	-1.776244538	2.450498209	0.000000000	0.000000000
0.251500000	-1.763319708	2.481840923	0.000000000	0.000000000
0.252000000	-1.778829505	2.455991262	0.000000000	0.000000000
0.252500000	-1.766550915	2.436927137	0.000000000	0.000000000
0.253000000	-1.790461852	2.424971668	0.000000000	0.000000000
0.253500000	-1.775921418	2.404938181	0.000000000	0.000000000
0.254000000	-1.789169369	2.393952075	0.000000000	0.000000000
0.254500000	-1.769459002	2.371979863	0.000000000	0.000000000
0.255000000	-1.774952055	2.394921437	0.000000000	0.000000000
0.255500000	-1.765904674	2.400091369	0.000000000	0.000000000
0.256000000	-1.768166519	2.441450827	0.000000000	0.000000000
0.256500000	-1.773336452	2.445005156	0.000000000	0.000000000
0.257000000	-1.776244538	2.468916093	0.000000000	0.000000000
0.257500000	-1.790138731	2.443712673	0.000000000	0.000000000
0.258000000	-1.778506384	2.434988412	0.000000000	0.000000000
0.258500000	-1.791754335	2.402999456	0.000000000	0.000000000
0.259000000	-1.771720848	2.391690229	0.000000000	0.000000000
0.259500000	-1.783030074	2.392336471	0.000000000	0.000000000
0.260000000	-1.765581553	2.401383852	0.000000000	0.000000000
0.260500000	-1.781737591	2.424648548	0.000000000	0.000000000
0.261000000	-1.772043968	2.423679185	0.000000000	0.000000000
0.261500000	-1.786261282	2.450498209	0.000000000	0.000000000
0.262000000	-1.783353195	2.449528847	0.000000000	0.000000000
0.262500000	-1.792077456	2.471824179	0.000000000	0.000000000
0.263000000	-1.796601147	2.437250257	0.000000000	0.000000000
0.263500000	-1.786584403	2.421417340	0.000000000	0.000000000
0.264000000	-1.789169369	2.383612210	0.000000000	0.000000000
0.264500000	-1.770105244	2.394598316	0.000000000	0.000000000
0.265000000	-1.782383833	2.396213920	0.000000000	0.000000000
0.265500000	-1.764289070	2.414631804	0.000000000	0.000000000
0.266000000	-1.784968799	2.430141601	0.000000000	0.000000000
0.266500000	-1.776244538	2.448559484	0.000000000	0.000000000
0.267000000	-1.796601147	2.474086025	0.000000000	0.000000000
0.267500000	-1.783999437	2.462776798	0.000000000	0.000000000
0.268000000	-1.794985543	2.455345020	0.000000000	0.000000000
0.268500000	-1.787230644	2.414954925	0.000000000	0.000000000
0.269000000	-1.787230644	2.413985562	0.000000000	0.000000000
0.269500000	-1.782383833	2.377149795	0.000000000	0.000000000
0.270000000	-1.770751485	2.381350365	0.000000000	0.000000000
0.270500000	-1.779475746	2.394921437	0.000000000	0.000000000
0.271000000	-1.771397727	2.457929986	0.000000000	0.000000000
0.271500000	-1.783676316	2.479255957	0.000000000	0.000000000
0.272000000	-1.768166519	2.472793542	0.000000000	0.000000000
0.272500000	-1.792723697	2.453406296	0.000000000	0.000000000
0.273000000	-1.783030074	2.441773948	0.000000000	0.000000000
0.273500000	-1.797247388	2.434988412	0.000000000	0.000000000
0.274000000	-1.775598297	2.395890799	0.000000000	0.000000000
0.274500000	-1.782060712	2.390720867	0.000000000	0.000000000
0.275000000	-1.771720848	2.381350365	0.000000000	0.000000000
0.275500000	-1.771074606	2.416570528	0.000000000	0.000000000
0.276000000	-1.772043968	2.417863011	0.000000000	0.000000000
0.276500000	-1.773013331	2.457283745	0.000000000	0.000000000
0.277000000	-1.792723697	2.463423040	0.000000000	0.000000000
0.277500000	-1.783999437	2.478286595	0.000000000	0.000000000
0.278000000	-1.805648528	2.453406296	0.000000000	0.000000000
0.278500000	-1.788523128	2.429818480	0.000000000	0.000000000
0.279000000	-1.803063562	2.411077475	0.000000000	0.000000000
0.279500000	-1.780121988	2.402353215	0.000000000	0.000000000
0.280000000	-1.789492490	2.413339321	0.000000000	0.000000000
0.280500000	-1.770751485	2.401383852	0.000000000	0.000000000
0.281000000	-1.776890780	2.419155495	0.000000000	0.000000000
0.281500000	-1.769459002	2.429495359	0.000000000	0.000000000
0.282000000	-1.782060712	2.478609716	0.000000000	0.000000000
0.282500000	-1.795631784	2.475378508	0.000000000	0.000000000
0.283000000	-1.794662422	2.474086025	0.000000000	0.000000000
0.283500000	-1.804032924	2.425941031	0.000000000	0.000000000
0.284000000	-1.790461852	2.412046838	0.000000000	0.000000000
0.284500000	-1.798539871	2.394275195	0.000000000	0.000000000
0.285000000	-1.771720848	2.399122007	0.000000000	0.000000000
0.285500000	-1.781737591	2.410754355	0.000000000	0.000000000
0.286000000	-1.768166519	2.422709823	0.000000000	0.000000000
0.286500000	-1.793369939	2.451467571	0.000000000	0.000000000
0.287000000	-1.789169369	2.461807436	0.000000000	0.000000000
0.287500000	-1.801771079	2.485395252	0.000000000	0.000000000
0.288000000	-1.793369939	2.458576228	0.000000000	0.000000000
0.288500000	-1.794339301	2.452760054	0.000000000	0.000000000
0.289000000	-1.794016181	2.410108113	0.000000000	0.000000000
0.289500000	-1.781414471	2.394598316	0.000000000	0.000000000
0.290000000	-1.787553765	2.362932481	0.000000000	0.000000000
0.290500000	-1.771720848	2.391043988	0.000000000	0.000000000
0.291000000	-1.790138731	2.432726567	0.000000000	0.000000000
0.291500000	-1.778506384	2.472470421	0.000000000	0.000000000
0.292000000	-1.800155475	2.469885455	0.000000000	0.000000000
0.292500000	-1.783676316	2.452436933	0.000000000	0.000000000
0.293000000	-1.798862992	2.453406296	0.000000000	0.000000000
0.293500000	-1.782383833	2.426264151	0.000000000	0.000000000
0.294000000	-1.790461852	2.416247408	0.000000000	0.000000000
0.294500000	-1.781414471	2.377796036	0.000000000	0.000000000
0.295000000	-1.779798867	2.394921437	0.000000000	0.000000000
0.295500000	-1.775598297	2.390397746	0.000000000	0.000000000
0.296000000	-1.762996587	2.423032944	0.000000000	0.000000000
0.296500000	-1.773982693	2.432726567	0.000000000	0.000000000
0.297000000	-1.769459002	2.468916093	0.000000000	0.000000000
0.297500000	-1.797247388	2.469885455	0.000000000	0.000000000
0.298000000	-1.784322558	2.459545590	0.000000000	0.000000000
0.298500000	-1.802094200	2.435957774	0.000000000	0.000000000
0.299000000	-1.783676316	2.410431234	0.000000000	0.000000000
0.299500000	-1.794339301	2.411400596	0.000000000	0.000000000
0.300000000	-1.774628935	2.394275195	0.000000000	0.000000000
0.300500000	-1.781091350	2.403322577	0.000000000	0.000000000
0.301000000	-1.775598297	2.390074626	0.000000000	0.000000000
0.301500000	-1.780121988	2.431110963	0.000000000	0.000000000
0.302000000	-1.783676316	2.446943880	0.000000000	0.000000000
0.302500000	-1.777213901	2.479579078	0.000000000	0.000000000
0.303000000	-1.792077456	2.456960624	0.000000000	0.000000000
0.303500000	-1.783030074	2.442743310	0.000000000	0.000000000
0.304000000	-1.799186113	2.413985562	0.000000000	0.000000000
0.304500000	-1.780121988	2.402676335	0.000000000	0.000000000
0.305000000	-1.794016181	2.396860162	0.000000000	0.000000000
0.305500000	-1.772690210	2.388459022	0.000000000	0.000000000
0.306000000	-1.782060712	2.408492509	0.000000000	0.000000000
0.306500000	-1.768489640	2.420124857	0.000000000	0.000000000
0.307000000	-1.781091350	2.463099919	0.000000000	0.000000000
0.307500000	-1.783030074	2.460514953	0.000000000	0.000000000
0.308000000	-1.791108094	2.474086025	0.000000000	0.000000000
0.308500000	-1.794985543	2.439835224	0.000000000	0.000000000
0.309000000	-1.787876886	2.430787842	0.000000000	0.000000000
0.309500000	-1.794339301	2.382965969	0.000000000	0.000000000
0.310000000	-1.777537021	2.367779293	0.000000000	0.000000000
0.310500000	-1.786584403	2.373272346	0.000000000	0.000000000
0.311000000	-1.763642829	2.420447978	0.000000000	0.000000000
0.311500000	-1.776567659	2.448236364	0.000000000	0.000000000
0.312000000	-1.762350345	2.439835224	0.000000000	0.000000000
0.312500000	-1.786261282	2.446297639	0.000000000	0.000000000
0.313000000	-1.779475746	2.449205726	0.000000000	0.000000000
0.313500000	-1.793693060	2.461484315	0.000000000	0.000000000
0.314000000	-1.789815611	2.414631804	0.000000000	0.000000000
0.314500000	-1.790461852	2.401706973	0.000000000	0.000000000
0.315000000	-1.787230644	2.373272346	0.000000000	0.000000000
0.315500000	-1.771720848	2.396537041	0.000000000	0.000000000
0.316000000	-1.773336452	2.391690229	0.000000000	0.000000000
0.316500000	-1.758149775	2.419155495	0.000000000	0.000000000
0.317000000	-1.780768229	2.438542741	0.000000000	0.000000000
0.317500000	-1.772043968	2.460514953	0.000000000	0.000000000
0.318000000	-1.795954905	2.460838073	0.000000000	0.000000000
0.318500000	-1.783030074	2.440481465	0.000000000	0.000000000
0.319000000	-1.800801717	2.437573378	0.000000000	0.000000000
0.319500000	-1.785615041	2.412046838	0.000000000	0.000000000
0.320000000	-1.791431214	2.411400596	0.000000000	0.000000000
0.320500000	-1.776890780	2.373272346	0.000000000	0.000000000
0.321000000	-1.773659572	2.388782142	0.000000000	0.000000000
0.321500000	-1.774952055	2.403322577	0.000000000	0.000000000
0.322000000	-1.773982693	2.463099919	0.000000000	0.000000000
0.322500000	-1.792077456	2.471501059	0.000000000	0.000000000
0.323000000	-1.788523128	2.478609716	0.000000000	0.000000000
0.323500000	-1.805971649	2.454052537	0.000000000	0.000000000
0.324000000	-1.787876886	2.434665291	0.000000000	0.000000000
0.324500000	-1.803063562	2.412046838	0.000000000	0.000000000
0.325000000	-1.782706954	2.391690229	0.000000000	0.000000000
0.325500000	-1.787876886	2.399768249	0.000000000	0.000000000
0.326000000	-1.767520278	2.397829524	0.000000000	0.000000000
0.326500000	-1.775921418	2.434665291	0.000000000	0.000000000
0.327000000	-1.773659572	2.441773948	0.000000000	0.000000000
0.327500000	-1.783030074	2.473439783	0.000000000	0.000000000
0.328000000	-1.785938161	2.457283745	0.000000000	0.000000000
0.328500000	-1.779798867	2.465684885	0.000000000	0.000000000
0.329000000	-1.789815611	2.432403446	0.000000000	0.000000000
0.329500000	-1.779152625	2.411400596	0.000000000	0.000000000
0.330000000	-1.795308664	2.368102413	0.000000000	0.000000000
0.330500000	-1.774628935	2.372626104	0.000000000	0.000000000
0.331000000	-1.787230644	2.413339321	0.000000000	0.000000000
0.331500000	-1.768166519	2.441450827	0.000000000	0.000000000
0.332000000	-1.783999437	2.454375658	0.000000000	0.000000000
0.332500000	-1.773013331	2.437250257	0.000000000	0.000000000
0.333000000	-1.790461852	2.466654247	0.000000000	0.000000000
0.333500000	-1.788200007	2.458899349	0.000000000	0.000000000
0.334000000	-1.784968799	2.454698779	0.000000000	0.000000000
0.334500000	-1.779152625	2.397183282	0.000000000	0.000000000
0.335000000	-1.768166519	2.388135901	0.000000000	0.000000000
0.335500000	-1.779798867	2.372949225	0.000000000	0.000000000
0.336000000	-1.765581553	2.397183282	0.000000000	0.000000000
0.336500000	-1.775598297	2.403322577	0.000000000	0.000000000
0.337000000	-1.759442259	2.428849118	0.000000000	0.000000000
0.337500000	-1.781737591	2.455345020	0.000000000	0.000000000
0.338000000	-1.771074606	2.456637503	0.000000000	0.000000000
0.338500000	-1.791754335	2.454698779	0.000000000	0.000000000
0.339000000	-1.781737591	2.428202876	0.000000000	0.000000000
0.339500000	-1.796601147	2.437250257	0.000000000	0.000000000
0.340000000	-1.785938161	2.405261302	0.000000000	0.000000000
0.340500000	-1.775921418	2.387812780	0.000000000	0.000000000
0.341000000	-1.767197157	2.352915737	0.000000000	0.000000000
0.341500000	-1.759442259	2.398152645	0.000000000	0.000000000
0.342000000	-1.771074606	2.431757204	0.000000000	0.000000000
0.342500000	-1.764612191	2.469562334	0.000000000	0.000000000
0.343000000	-1.788200007	2.462776798	0.000000000	0.000000000
0.343500000	-1.778506384	2.459222470	0.000000000	0.000000000
0.344000000	-1.800155475	2.444035794	0.000000000	0.000000000
0.344500000	-1.778183263	2.412369958	0.000000000	0.000000000
0.345000000	-1.788846248	2.398475765	0.000000000	0.000000000
0.345500000	-1.773013331	2.379411640	0.000000000	0.000000000
0.346000000	-1.778183263	2.404615060	0.000000000	0.000000000
0.346500000	-1.768489640	2.399122007	0.000000000	0.000000000
0.347000000	-1.766874036	2.431757204	0.000000000	0.000000000
0.347500000	-1.772690210	2.437250257	0.000000000	0.000000000
0.348000000	-1.774628935	2.472147300	0.000000000	0.000000000
0.348500000	-1.790784973	2.456314383	0.000000000	0.000000000
0.349000000	-1.778506384	2.447590122	0.000000000	0.000000000
0.349500000	-1.791108094	2.405261302	0.000000000	0.000000000
0.350000000	-1.772690210	2.380381003	0.000000000	0.000000000
0.350500000	-1.790461852	2.375534191	0.000000000	0.000000000
0.351000000	-1.768489640	2.391690229	0.000000000	0.000000000
0.351500000	-1.777860142	2.421740461	0.000000000	0.000000000
0.352000000	-1.764935312	2.418832374	0.000000000	0.000000000
0.352500000	-1.780445108	2.446620760	0.000000000	0.000000000
0.353000000	-1.779798867	2.452113813	0.000000000	0.000000000
0.353500000	-1.782706954	2.479579078	0.000000000	0.000000000
0.354000000	-1.785938161	2.438219620	0.000000000	0.000000000
0.354500000	-1.782706954	2.413339321	0.000000000	0.000000000
0.355000000	-1.792077456	2.377796036	0.000000000	0.000000000
0.355500000	-1.773013331	2.385227814	0.000000000	0.000000000
0.356000000	-1.782706954	2.380381003	0.000000000	0.000000000
0.356500000	-1.762027225	2.391043988	0.000000000	0.000000000
0.357000000	-1.775275176	2.414954925	0.000000000	0.000000000
0.357500000	-1.759442259	2.439835224	0.000000000	0.000000000
0.358000000	-1.778183263	2.461807436	0.000000000	0.000000000
0.358500000	-1.772367089	2.444035794	0.000000000	0.000000000
0.359000000	-1.785938161	2.449205726	0.000000000	0.000000000
0.359500000	-1.782060712	2.422709823	0.000000000	0.000000000
0.360000000	-1.782706954	2.425617910	0.000000000	0.000000000
0.360500000	-1.780445108	2.376180433	0.000000000	0.000000000
0.361000000	-1.765258432	2.369718017	0.000000000	0.000000000
0.361500000	-1.771720848	2.371010500	0.000000000	0.000000000
0.362000000	-1.758149775	2.426910393	0.000000000	0.000000000
0.362500000	-1.774952055	2.450498209	0.000000000	0.000000000
0.363000000	-1.765258432	2.461161194	0.000000000	0.000000000
0.363500000	-1.788523128	2.462776798	0.000000000	0.000000000
0.364000000	-1.775275176	2.446943880	0.000000000	0.000000000
0.364500000	-1.790461852	2.433695929	0.000000000	0.000000000
0.365000000	-1.776890780	2.393952075	0.000000000	0.000000000
0.365500000	-1.784645678	2.393628954	0.000000000	0.000000000
0.366000000	-1.776567659	2.380704123	0.000000000	0.000000000
0.366500000	-1.771720848	2.406876905	0.000000000	0.000000000
0.367000000	-1.767520278	2.399445128	0.000000000	0.000000000
0.367500000	-1.762996587	2.437250257	0.000000000	0.000000000
0.368000000	-1.780121988	2.451467571	0.000000000	0.000000000
0.368500000	-1.772690210	2.473116663	0.000000000	0.000000000
0.369000000	-1.787553765	2.453729417	0.000000000	0.000000000
0.369500000	-1.773013331	2.424648548	0.000000000	0.000000000
0.370000000	-1.796924267	2.396537041	0.000000000	0.000000000
0.370500000	-1.777860142	2.380381003	0.000000000	0.000000000
0.371000000	-1.782383833	2.395890799	0.000000000	0.000000000
0.371500000	-1.757180413	2.399122007	0.000000000	0.000000000
0.372000000	-1.765581553	2.422063581	0.000000000	0.000000000
0.372500000	-1.769135882	2.416570528	0.000000000	0.000000000
0.373000000	-1.775921418	2.454052537	0.000000000	0.000000000
0.373500000	-1.778183263	2.458253107	0.000000000	0.000000000
0.374000000	-1.774952055	2.470208576	0.000000000	0.000000000
0.374500000	-1.791754335	2.425294789	0.000000000	0.000000000
0.375000000	-1.779152625	2.403322577	0.000000000	0.000000000
0.375500000	-1.788523128	2.378765399	0.000000000	0.000000000
0.376000000	-1.764289070	2.382319727	0.000000000	0.000000000
0.376500000	-1.772367089	2.391043988	0.000000000	0.000000000
0.377000000	-1.754595447	2.402353215	0.000000000	0.000000000
0.377500000	-1.775598297	2.435634654	0.000000000	0.000000000
0.378000000	-1.771074606	2.445651397	0.000000000	0.000000000
0.378500000	-1.783676316	2.460191832	0.000000000	0.000000000
0.379000000	-1.778829505	2.438219620	0.000000000	0.000000000
0.379500000	-1.783999437	2.457283745	0.000000000	0.000000000
0.380000000	-1.790784973	2.432080325	0.000000000	0.000000000
0.380500000	-1.781737591	2.410754355	0.000000000	0.000000000
0.381000000	-1.782383833	2.353238858	0.000000000	0.000000000
0.381500000	-1.758149775	2.362609360	0.000000000	0.000000000
0.382000000	-1.767843398	2.399768249	0.000000000	0.000000000
0.382500000	-1.754272326	2.445005156	0.000000000	0.000000000
0.383000000	-1.781091350	2.461161194	0.000000000	0.000000000
0.383500000	-1.774952055	2.459222470	0.000000000	0.000000000
0.384000000	-1.798216751	2.465361764	0.000000000	0.000000000
0.384500000	-1.788200007	2.439512103	0.000000000	0.000000000
0.385000000	-1.794016181	2.424971668	0.000000000	0.000000000
0.385500000	-1.783353195	2.385550935	0.000000000	0.000000000
0.386000000	-1.779475746	2.400414490	0.000000000	0.000000000
0.386500000	-1.774305814	2.393305833	0.000000000	0.000000000
0.387000000	-1.770105244	2.419155495	0.000000000	0.000000000
0.387500000	-1.783999437	2.420124857	0.000000000	0.000000000
0.388000000	-1.768812761	2.456960624	0.000000000	0.000000000
0.388500000	-1.782060712	2.468269851	0.000000000	0.000000000
0.389000000	-1.768812761	2.464715523	0.000000000	0.000000000
0.389500000	-1.793046818	2.436927137	0.000000000	0.000000000
0.390000000	-1.781091350	2.404615060	0.000000000	0.000000000
0.390500000	-1.791431214	2.402030094	0.000000000	0.000000000
0.391000000	-1.774628935	2.394921437	0.000000000	0.000000000
0.391500000	-1.780445108	2.411077475	0.000000000	0.000000000
0.392000000	-1.771720848	2.392659592	0.000000000	0.000000000
0.392500000	-1.764612191	2.420771098	0.000000000	0.000000000
0.393000000	-1.769782123	2.432403446	0.000000000	0.000000000
0.393500000	-1.772367089	2.476024749	0.000000000	0.000000000
0.394000000	-1.792077456	2.463746160	0.000000000	0.000000000
0.394500000	-1.778183263	2.448882605	0.000000000	0.000000000
0.395000000	-1.790138731	2.411077475	0.000000000	0.000000000
0.395500000	-1.772043968	2.395567679	0.000000000	0.000000000
0.396000000	-1.789169369	2.387812780	0.000000000	0.000000000
0.396500000	-1.766874036	2.376503553	0.000000000	0.000000000
0.397000000	-1.772043968	2.395890799	0.000000000	0.000000000
0.397500000	-1.753302964	2.409784992	0.000000000	0.000000000
0.398000000	-1.769459002	2.452760054	0.000000000	0.000000000
0.398500000	-1.773336452	2.446943880	0.000000000	0.000000000
0.399000000	-1.779798867	2.464715523	0.000000000	0.000000000
0.399500000	-1.786261282	2.449528847	0.000000000	0.000000000
0.400000000	-1.785615041	2.455668141	0.000000000	0.000000000
0.400500000	-1.795954905	2.399768249	0.000000000	0.000000000
0.401000000	-1.770428365	2.365840568	0.000000000	0.000000000
0.401500000	-1.773013331	2.355500704	0.000000000	0.000000000
0.402000000	-1.754272326	2.394275195	0.000000000	0.000000000
0.402500000	-1.776567659	2.427879755	0.000000000	0.000000000
0.403000000	-1.763642829	2.435634654	0.000000000	0.000000000
0.403500000	-1.777213901	2.456637503	0.000000000	0.000000000
0.404000000	-1.766874036	2.458253107	0.000000000	0.000000000
0.404500000	-1.784322558	2.467623609	0.000000000	0.000000000
0.405000000	-1.787876886	2.420124857	0.000000000	0.000000000
0.405500000	-1.784968799	2.406230664	0.000000000	0.000000000
0.406000000	-1.782060712	2.379734761	0.000000000	0.000000000
0.406500000	-1.766874036	2.398798886	0.000000000	0.000000000
0.407000000	-1.774305814	2.390397746	0.000000000	0.000000000
0.407500000	-1.756857292	2.413016200	0.000000000	0.000000000
0.408000000	-1.774628935	2.434988412	0.000000000	0.000000000
0.408500000	-1.765258432	2.464715523	0.000000000	0.000000000
0.409000000	-1.790784973	2.470208576	0.000000000	0.000000000
0.409500000	-1.777537021	2.440158344	0.000000000	0.000000000
0.410000000	-1.795308664	2.422063581	0.000000000	0.000000000
0.410500000	-1.785938161	2.399445128	0.000000000	0.000000000
0.411000000	-1.792400577	2.413662441	0.000000000	0.000000000
0.411500000	-1.777213901	2.390074626	0.000000000	0.000000000
0.412000000	-1.768489640	2.403968818	0.000000000	0.000000000
0.412500000	-1.770428365	2.398152645	0.000000000	0.000000000
0.413000000	-1.766874036	2.441773948	0.000000000	0.000000000
0.413500000	-1.777860142	2.455991262	0.000000000	0.000000000
0.414000000	-1.767520278	2.474086025	0.000000000	0.000000000
0.414500000	-1.793046818	2.456637503	0.000000000	0.000000000
0.415000000	-1.784322558	2.434342171	0.000000000	0.000000000
0.415500000	-1.802740441	2.412369958	0.000000000	0.000000000
0.416000000	-1.779798867	2.389428384	0.000000000	0.000000000
0.416500000	-1.786584403	2.390397746	0.000000000	0.000000000
0.417000000	-1.765904674	2.381350365	0.000000000	0.000000000
0.417500000	-1.768489640	2.410754355	0.000000000	0.000000000
0.418000000	-1.762350345	2.419801736	0.000000000	0.000000000
0.418500000	-1.773336452	2.459222470	0.000000000	0.000000000
0.419000000	-1.783999437	2.454052537	0.000000000	0.000000000
0.419500000	-1.779475746	2.472793542	0.000000000	0.000000000
0.420000000	-1.792723697	2.453729417	0.000000000	0.000000000
0.420500000	-1.779798867	2.430464721	0.000000000	0.000000000
0.421000000	-1.793046818	2.376826674	0.000000000	0.000000000
0.421500000	-1.765904674	2.362609360	0.000000000	0.000000000
0.422000000	-1.776890780	2.388459022	0.000000000	0.000000000
0.422500000	-1.763642829	2.416570528	0.000000000	0.000000000
0.423000000	-1.783353195	2.443712673	0.000000000	0.000000000
0.423500000	-1.768166519	2.442097069	0.000000000	0.000000000
0.424000000	-1.782383833	2.475701629	0.000000000	0.000000000
0.424500000	-1.786584403	2.464715523	0.000000000	0.000000000
0.425000000	-1.793369939	2.460838073	0.000000000	0.000000000
0.425500000	-1.792723697	2.406553785	0.000000000	0.000000000
0.426000000	-1.774305814	2.400737611	0.000000000	0.000000000
0.426500000	-1.781414471	2.381996606	0.000000000	0.000000000
0.427000000	-1.763965949	2.394598316	0.000000000	0.000000000
0.427500000	-1.774628935	2.399122007	0.000000000	0.000000000
0.428000000	-1.755241689	2.427556634	0.000000000	0.000000000
0.428500000	-1.779152625	2.459222470	0.000000000	0.000000000
0.429000000	-1.774305814	2.463423040	0.000000000	0.000000000
0.429500000	-1.794016181	2.454052537	0.000000000	0.000000000
0.430000000	-1.780768229	2.417216770	0.000000000	0.000000000
0.430500000	-1.789815611	2.424002306	0.000000000	0.000000000
0.431000000	-1.784968799	2.405907543	0.000000000	0.000000000
0.431500000	-1.778183263	2.407523147	0.000000000	0.000000000
0.432000000	-1.769135882	2.368748655	0.000000000	0.000000000
0.432500000	-1.754272326	2.390074626	0.000000000	0.000000000
0.433000000	-1.766874036	2.408815630	0.000000000	0.000000000
0.433500000	-1.760734742	2.457929986	0.000000000	0.000000000
0.434000000	-1.781091350	2.468592972	0.000000000	0.000000000
0.434500000	-1.770751485	2.462453677	0.000000000	0.000000000
0.435000000	-1.794339301	2.445005156	0.000000000	0.000000000
0.435500000	-1.780121988	2.417216770	0.000000000	0.000000000
0.436000000	-1.794662422	2.406876905	0.000000000	0.000000000
0.436500000	-1.776244538	2.377149795	0.000000000	0.000000000
0.437000000	-1.774952055	2.383289089	0.000000000	0.000000000
0.437500000	-1.762027225	2.378442278	0.000000000	0.000000000
0.438000000	-1.759119138	2.422386702	0.000000000	0.000000000
0.438500000	-1.766227795	2.434342171	0.000000000	0.000000000
0.439000000	-1.767520278	2.468269851	0.000000000	0.000000000
0.439500000	-1.787876886	2.466008006	0.000000000	0.000000000
0.440000000	-1.779475746	2.474086025	0.000000000	0.000000000
0.440500000	-1.796278026	2.435634654	0.000000000	0.000000000
0.441000000	-1.770751485	2.386197176	0.000000000	0.000000000
0.441500000	-1.780445108	2.364548085	0.000000000	0.000000000
0.442000000	-1.758796017	2.376180433	0.000000000	0.000000000
0.442500000	-1.776890780	2.410754355	0.000000000	0.000000000
0.443000000	-1.768166519	2.410431234	0.000000000	0.000000000
0.443500000	-1.775275176	2.440481465	0.000000000	0.000000000
0.444000000	-1.772043968	2.450821330	0.000000000	0.000000000
0.444500000	-1.783676316	2.487010855	0.000000000	0.000000000
0.445000000	-1.798216751	2.456960624	0.000000000	0.000000000
0.445500000	-1.793046818	2.437573378	0.000000000	0.000000000
0.446000000	-1.800478596	2.398475765	0.000000000	0.000000000
0.446500000	-1.775921418	2.397506403	0.000000000	0.000000000
0.447000000	-1.785615041	2.380704123	0.000000000	0.000000000
0.447500000	-1.761704104	2.383935331	0.000000000	0.000000000
0.448000000	-1.775275176	2.406553785	0.000000000	0.000000000
0.448500000	-1.761380983	2.435957774	0.000000000	0.000000000
0.449000000	-1.785615041	2.465361764	0.000000000	0.000000000
0.449500000	-1.781414471	2.440158344	0.000000000	0.000000000
0.450000000	-1.791108094	2.439512103	0.000000000	0.000000000
0.450500000	-1.784322558	2.419478615	0.000000000	0.000000000
0.451000000	-1.785615041	2.432726567	0.000000000	0.000000000
0.451500000	-1.789492490	2.392013350	0.000000000	0.000000000
0.452000000	-1.774628935	2.378119157	0.000000000	0.000000000
0.452500000	-1.774628935	2.369071776	0.000000000	0.000000000
0.453000000	-1.755887930	2.407523147	0.000000000	0.000000000
0.453500000	-1.775921418	2.432726567	0.000000000	0.000000000
0.454000000	-1.765258432	2.453729417	0.000000000	0.000000000
0.454500000	-1.786907524	2.459222470	0.000000000	0.000000000
0.455000000	-1.776244538	2.442743310	0.000000000	0.000000000
0.455500000	-1.793369939	2.434019050	0.000000000	0.000000000
0.456000000	-1.774628935	2.398152645	0.000000000	0.000000000
0.456500000	-1.779152625	2.398152645	0.000000000	0.000000000
0.457000000	-1.771397727	2.371979863	0.000000000	0.000000000
0.457500000	-1.768812761	2.391367109	0.000000000	0.000000000
0.458000000	-1.765581553	2.389428384	0.000000000	0.000000000
0.458500000	-1.758149775	2.425617910	0.000000000	0.000000000
0.459000000	-1.772690210	2.438865861	0.000000000	0.000000000
0.459500000	-1.768166519	2.469239213	0.000000000	0.000000000
0.460000000	-1.791431214	2.474086025	0.000000000	0.000000000
0.460500000	-1.778183263	2.450821330	0.000000000	0.000000000
0.461000000	-1.793369939	2.404615060	0.000000000	0.000000000
0.461500000	-1.771074606	2.367456172	0.000000000	0.000000000
0.462000000	-1.780445108	2.385227814	0.000000000	0.000000000
0.462500000	-1.770751485	2.390397746	0.000000000	0.000000000
0.463000000	-1.780121988	2.415924287	0.000000000	0.000000000
0.463500000	-1.775275176	2.411723717	0.000000000	0.000000000
0.464000000	-1.774628935	2.459545590	0.000000000	0.000000000
0.464500000	-1.781091350	2.466977368	0.000000000	0.000000000
0.465000000	-1.782706954	2.479902199	0.000000000	0.000000000
0.465500000	-1.797570509	2.432726567	0.000000000	0.000000000
0.466000000	-1.779475746	2.413985562	0.000000000	0.000000000
0.466500000	-1.789492490	2.394921437	0.000000000	0.000000000
0.467000000	-1.764935312	2.390074626	0.000000000	0.000000000
0.467500000	-1.774628935	2.388782142	0.000000000	0.000000000
0.468000000	-1.753302964	2.391367109	0.000000000	0.000000000
0.468500000	-1.772043968	2.428849118	0.000000000	0.000000000
0.469000000	-1.768489640	2.439835224	0.000000000	0.000000000
0.469500000	-1.783353195	2.456637503	0.000000000	0.000000000
0.470000000	-1.781091350	2.428849118	0.000000000	0.000000000
0.470500000	-1.783676316	2.447590122	0.000000000	0.000000000
0.471000000	-1.788523128	2.429172238	0.000000000	0.000000000
0.471500000	-1.777537021	2.419155495	0.000000000	0.000000000
0.472000000	-1.780121988	2.370687380	0.000000000	0.000000000
0.472500000	-1.760088500	2.373595466	0.000000000	0.000000000
0.473000000	-1.776244538	2.390397746	0.000000000	0.000000000
0.473500000	-1.758149775	2.419478615	0.000000000	0.000000000
0.474000000	-1.773982693	2.439835224	0.000000000	0.000000000
0.474500000	-1.762996587	2.444358914	0.000000000	0.000000000
0.475000000	-1.784322558	2.460838073	0.000000000	0.000000000
0.475500000	-1.776567659	2.438219620	0.000000000	0.000000000
0.476000000	-1.784645678	2.432403446	0.000000000	0.000000000
0.476500000	-1.775275176	2.386843418	0.000000000	0.000000000
0.477000000	-1.770428365	2.389105263	0.000000000	0.000000000
0.477500000	-1.770428365	2.371979863	0.000000000	0.000000000
0.478000000	-1.759765379	2.394921437	0.000000000	0.000000000
0.478500000	-1.773336452	2.400737611	0.000000000	0.000000000
0.479000000	-1.761380983	2.438865861	0.000000000	0.000000000
0.479500000	-1.781414471	2.465684885	0.000000000	0.000000000
0.480000000	-1.770105244	2.485072131	0.000000000	0.000000000
0.480500000	-1.794016181	2.467946730	0.000000000	0.000000000
0.481000000	-1.780445108	2.413339321	0.000000000	0.000000000
0.481500000	-1.788846248	2.387489659	0.000000000	0.000000000
0.482000000	-1.769135882	2.372302983	0.000000000	0.000000000
0.482500000	-1.777213901	2.399445128	0.000000000	0.000000000
0.483000000	-1.774305814	2.387166539	0.000000000	0.000000000
0.483500000	-1.771720848	2.414631804	0.000000000	0.000000000
0.484000000	-1.775275176	2.425617910	0.000000000	0.000000000
0.484500000	-1.772690210	2.469562334	0.000000000	0.000000000
0.485000000	-1.788846248	2.463099919	0.000000000	0.000000000
0.485500000	-1.775275176	2.457283745	0.000000000	0.000000000
0.486000000	-1.788846248	2.424325427	0.000000000	0.000000000
0.486500000	-1.770105244	2.403322577	0.000000000	0.000000000
0.487000000	-1.789815611	2.392013350	0.000000000	0.000000000
0.487500000	-1.769459002	2.377149795	0.000000000	0.000000000
0.488000000	-1.774305814	2.395567679	0.000000000	0.000000000
0.488500000	-1.758149775	2.408169388	0.000000000	0.000000000
0.489000000	-1.768812761	2.446943880	0.000000000	0.000000000
0.489500000	-1.770105244	2.433695929	0.000000000	0.000000000
0.490000000	-1.774952055	2.449205726	0.000000000	0.000000000
0.490500000	-1.784322558	2.441450827	0.000000000	0.000000000
0.491000000	-1.783676316	2.464392402	0.000000000	0.000000000
0.491500000	-1.794339301	2.423679185	0.000000000	0.000000000
0.492000000	-1.773336452	2.385227814	0.000000000	0.000000000
0.492500000	-1.777213901	2.358731911	0.000000000	0.000000000
0.493000000	-1.756857292	2.376503553	0.000000000	0.000000000
0.493500000	-1.774305814	2.405261302	0.000000000	0.000000000
0.494000000	-1.756857292	2.421740461	0.000000000	0.000000000
0.494500000	-1.770751485	2.452760054	0.000000000	0.000000000
0.495000000	-1.760088500	2.451790692	0.000000000	0.000000000
0.495500000	-1.774952055	2.462776798	0.000000000	0.000000000
0.496000000	-1.778506384	2.427879755	0.000000000	0.000000000
0.496500000	-1.782383833	2.422063581	0.000000000	0.000000000
0.497000000	-1.782706954	2.383289089	0.000000000	0.000000000
0.497500000	-1.767520278	2.386520297	0.000000000	0.000000000
0.498000000	-1.772043968	2.375211070	0.000000000	0.000000000
0.498500000	-1.757503534	2.398152645	0.000000000	0.000000000
0.499000000	-1.775275176	2.419155495	0.000000000	0.000000000
0.499500000	-1.762027225	2.453083175	0.000000000	0.000000000
0.500000000	-1.783030074	2.478932836	0.000000000	0.000000000
0.500500000	-1.769459002	2.462130556	0.000000000	0.000000000
0.501000000	-1.789492490	2.434988412	0.000000000	0.000000000
0.501500000	-1.777213901	2.389751505	0.000000000	0.000000000
0.502000000	-1.780121988	2.396537041	0.000000000	0.000000000
0.502500000	-1.769135882	2.380057882	0.000000000	0.000000000
0.503000000	-1.764289070	2.394275195	0.000000000	0.000000000
0.503500000	-1.768166519	2.385874056	0.000000000	0.000000000
0.504000000	-1.763319708	2.432726567	0.000000000	0.000000000
0.504500000	-1.780121988	2.456960624	0.000000000	0.000000000
0.505000000	-1.770428365	2.478932836	0.000000000	0.000000000
0.505500000	-1.791431214	2.459868711	0.000000000	0.000000000
0.506000000	-1.775598297	2.438865861	0.000000000	0.000000000
0.506500000	-1.794339301	2.419478615	0.000000000	0.000000000
0.507000000	-1.773013331	2.394598316	0.000000000	0.000000000
0.507500000	-1.778183263	2.387489659	0.000000000	0.000000000
0.508000000	-1.759442259	2.370687380	0.000000000	0.000000000
0.508500000	-1.766874036	2.406553785	0.000000000	0.000000000
0.509000000	-1.765581553	2.414631804	0.000000000	0.000000000
0.509500000	-1.765581553	2.445328277	0.000000000	0.000000000
0.510000000	-1.773982693	2.424648548	0.000000000	0.000000000
0.510500000	-1.773336452	2.450175088	0.000000000	0.000000000
0.511000000	-1.791754335	2.452113813	0.000000000	0.000000000
0.511500000	-1.778183263	2.444682035	0.000000000	0.000000000
0.512000000	-1.786907524	2.394921437	0.000000000	0.000000000
0.512500000	-1.760088500	2.365840568	0.000000000	0.000000000
0.513000000	-1.769782123	2.378442278	0.000000000	0.000000000
0.513500000	-1.751364239	2.392013350	0.000000000	0.000000000
0.514000000	-1.766874036	2.420447978	0.000000000	0.000000000
0.514500000	-1.757503534	2.427879755	0.000000000	0.000000000
0.515000000	-1.770751485	2.466977368	0.000000000	0.000000000
0.515500000	-1.776890780	2.452760054	0.000000000	0.000000000
0.516000000	-1.783676316	2.449528847	0.000000000	0.000000000
0.516500000	-1.792723697	2.404615060	0.000000000	0.000000000
0.517000000	-1.779152625	2.396537041	0.000000000	0.000000000
0.517500000	-1.781091350	2.372949225	0.000000000	0.000000000
0.518000000	-1.763965949	2.375857312	0.000000000	0.000000000
0.518500000	-1.777860142	2.377472916	0.000000000	0.000000000
0.519000000	-1.755564809	2.406876905	0.000000000	0.000000000
0.519500000	-1.771074606	2.449205726	0.000000000	0.000000000
0.520000000	-1.759442259	2.467623609	0.000000000	0.000000000
0.520500000	-1.786907524	2.473116663	0.000000000	0.000000000
0.521000000	-1.781737591	2.433049687	0.000000000	0.000000000
0.521500000	-1.789815611	2.426587272	0.000000000	0.000000000
0.522000000	-1.784968799	2.397829524	0.000000000	0.000000000
0.522500000	-1.783999437	2.409461872	0.000000000	0.000000000
0.523000000	-1.782706954	2.383289089	0.000000000	0.000000000
0.523500000	-1.761704104	2.396860162	0.000000000	0.000000000
0.524000000	-1.771074606	2.402676335	0.000000000	0.000000000
0.524500000	-1.762027225	2.445651397	0.000000000	0.000000000
0.525000000	-1.784645678	2.466008006	0.000000000	0.000000000
0.525500000	-1.770751485	2.468592972	0.000000000	0.000000000
0.526000000	-1.791431214	2.452760054	0.000000000	0.000000000
0.526500000	-1.779798867	2.422709823	0.000000000	0.000000000
0.527000000	-1.794016181	2.412693079	0.000000000	0.000000000
0.527500000	-1.774952055	2.380057882	0.000000000	0.000000000
0.528000000	-1.776567659	2.387812780	0.000000000	0.000000000
0.528500000	-1.772690210	2.378442278	0.000000000	0.000000000
0.529000000	-1.772690210	2.422386702	0.000000000	0.000000000
0.529500000	-1.776567659	2.420124857	0.000000000	0.000000000
0.530000000	-1.770428365	2.443712673	0.000000000	0.000000000
0.530500000	-1.791108094	2.450498209	0.000000000	0.000000000
0.531000000	-1.785291920	2.477317232	0.000000000	0.000000000
0.531500000	-1.805002287	2.459222470	0.000000000	0.000000000
0.532000000	-1.779475746	2.412046838	0.000000000	0.000000000
0.532500000	-1.791108094	2.375857312	0.000000000	0.000000000
0.533000000	-1.769135882	2.364871206	0.000000000	0.000000000
0.533500000	-1.778506384	2.394275195	0.000000000	0.000000000
0.534000000	-1.762027225	2.399445128	0.000000000	0.000000000
0.534500000	-1.770105244	2.436280895	0.000000000	0.000000000
0.535000000	-1.773336452	2.442743310	0.000000000	0.000000000
0.535500000	-1.778506384	2.473439783	0.000000000	0.000000000
0.536000000	-1.786261282	2.447590122	0.000000000	0.000000000
0.536500000	-1.780121988	2.442097069	0.000000000	0.000000000
0.537000000	-1.792723697	2.407200026	0.000000000	0.000000000
0.537500000	-1.771397727	2.395567679	0.000000000	0.000000000
0.538000000	-1.783030074	2.377149795	0.000000000	0.000000000
0.538500000	-1.761057862	2.378119157	0.000000000	0.000000000
0.539000000	-1.778183263	2.402999456	0.000000000	0.000000000
0.539500000	-1.763965949	2.434988412	0.000000000	0.000000000
0.540000000	-1.783030074	2.476347870	0.000000000	0.000000000
0.540500000	-1.778183263	2.458899349	0.000000000	0.000000000
0.541000000	-1.788523128	2.454698779	0.000000000	0.000000000
0.541500000	-1.785291920	2.419155495	0.000000000	0.000000000
0.542000000	-1.783999437	2.428849118	0.000000000	0.000000000
0.542500000	-1.787876886	2.400414490	0.000000000	0.000000000
0.543000000	-1.775921418	2.395244558	0.000000000	0.000000000
0.543500000	-1.780445108	2.373595466	0.000000000	0.000000000
0.544000000	-1.761057862	2.400737611	0.000000000	0.000000000
0.544500000	-1.780768229	2.428202876	0.000000000	0.000000000
0.545000000	-1.771397727	2.457606866	0.000000000	0.000000000
0.545500000	-1.796601147	2.472147300	0.000000000	0.000000000
0.546000000	-1.781091350	2.458253107	0.000000000	0.000000000
0.546500000	-1.798216751	2.452760054	0.000000000	0.000000000
0.547000000	-1.785615041	2.417539891	0.000000000	0.000000000
0.547500000	-1.785938161	2.413016200	0.000000000	0.000000000
0.548000000	-1.772367089	2.381996606	0.000000000	0.000000000
0.548500000	-1.770751485	2.399445128	0.000000000	0.000000000
0.549000000	-1.779152625	2.396537041	0.000000000	0.000000000
0.549500000	-1.771720848	2.426910393	0.000000000	0.000000000
0.550000000	-1.779475746	2.423679185	0.000000000	0.000000000
0.550500000	-1.768489640	2.455021900	0.000000000	0.000000000
0.551000000	-1.791431214	2.474086025	0.000000000	0.000000000
0.551500000	-1.781414471	2.469562334	0.000000000	0.000000000
0.552000000	-1.799509234	2.430141601	0.000000000	0.000000000
0.552500000	-1.776567659	2.378442278	0.000000000	0.000000000
0.553000000	-1.784645678	2.381027244	0.000000000	0.000000000
0.553500000	-1.768489640	2.380381003	0.000000000	0.000000000
0.554000000	-1.775598297	2.411723717	0.000000000	0.000000000
0.554500000	-1.771720848	2.409138751	0.000000000	0.000000000
0.555000000	-1.771397727	2.447913243	0.000000000	0.000000000
0.555500000	-1.779798867	2.446943880	0.000000000	0.000000000
0.556000000	-1.773982693	2.466008006	0.000000000	0.000000000
0.556500000	-1.792077456	2.445651397	0.000000000	0.000000000
0.557000000	-1.781737591	2.433695929	0.000000000	0.000000000
0.557500000	-1.797247388	2.405261302	0.000000000	0.000000000
0.558000000	-1.773982693	2.384581572	0.000000000	0.000000000
0.558500000	-1.786907524	2.381673486	0.000000000	0.000000000
0.559000000	-1.768812761	2.389105263	0.000000000	0.000000000
0.559500000	-1.781091350	2.436280895	0.000000000	0.000000000
0.560000000	-1.772690210	2.455345020	0.000000000	0.000000000
0.560500000	-1.783030074	2.478932836	0.000000000	0.000000000
0.561000000	-1.785291920	2.446297639	0.000000000	0.000000000
0.561500000	-1.790138731	2.449205726	0.000000000	0.000000000
0.562000000	-1.796924267	2.425617910	0.000000000	0.000000000
0.562500000	-1.787230644	2.422063581	0.000000000	0.000000000
0.563000000	-1.789169369	2.388135901	0.000000000	0.000000000
0.563500000	-1.764289070	2.386520297	0.000000000	0.000000000
0.564000000	-1.779152625	2.391043988	0.000000000	0.000000000
0.564500000	-1.768489640	2.417539891	0.000000000	0.000000000
0.565000000	-1.789169369	2.448559484	0.000000000	0.000000000
0.565500000	-1.774628935	2.458899349	0.000000000	0.000000000
0.566000000	-1.794662422	2.473762904	0.000000000	0.000000000
0.566500000	-1.790461852	2.452436933	0.000000000	0.000000000
0.567000000	-1.798539871	2.450821330	0.000000000	0.000000000
0.567500000	-1.789169369	2.412046838	0.000000000	0.000000000
0.568000000	-1.779152625	2.411077475	0.000000000	0.000000000
0.568500000	-1.783676316	2.388782142	0.000000000	0.000000000
0.569000000	-1.775921418	2.405261302	0.000000000	0.000000000
0.569500000	-1.785615041	2.403322577	0.000000000	0.000000000
0.570000000	-1.769135882	2.425294789	0.000000000	0.000000000
0.570500000	-1.785615041	2.446943880	0.000000000	0.000000000
0.571000000	-1.774952055	2.479255957	0.000000000	0.000000000
0.571500000	-1.798216751	2.486364614	0.000000000	0.000000000
0.572000000	-1.786907524	2.442420190	0.000000000	0.000000000
0.572500000	-1.799832354	2.415924287	0.000000000	0.000000000
0.573000000	-1.784968799	2.385227814	0.000000000	0.000000000
0.573500000	-1.784645678	2.401383852	0.000000000	0.000000000
0.574000000	-1.775921418	2.386197176	0.000000000	0.000000000
0.574500000	-1.772043968	2.414308683	0.000000000	0.000000000
0.575000000	-1.773336452	2.421417340	0.000000000	0.000000000
0.575500000	-1.767197157	2.459545590	0.000000000	0.000000000
0.576000000	-1.784645678	2.459868711	0.000000000	0.000000000
0.576500000	-1.775598297	2.461807436	0.000000000	0.000000000
0.577000000	-1.798216751	2.441773948	0.000000000	0.000000000
0.577500000	-1.778506384	2.417216770	0.000000000	0.000000000
0.578000000	-1.790461852	2.395567679	0.000000000	0.000000000
0.578500000	-1.772690210	2.368748655	0.000000000	0.000000000
0.579000000	-1.784322558	2.392013350	0.000000000	0.000000000
0.579500000	-1.772043968	2.411077475	0.000000000	0.000000000
0.580000000	-1.775275176	2.457606866	0.000000000	0.000000000
0.580500000	-1.772690210	2.441773948	0.000000000	0.000000000
0.581000000	-1.776244538	2.449205726	0.000000000	0.000000000
0.581500000	-1.787230644	2.434988412	0.000000000	0.000000000
0.582000000	-1.783676316	2.457606866	0.000000000	0.000000000
0.582500000	-1.796924267	2.432403446	0.000000000	0.000000000
0.583000000	-1.782706954	2.408815630	0.000000000	0.000000000
0.583500000	-1.799832354	2.384258452	0.000000000	0.000000000
0.584000000	-1.777860142	2.383289089	0.000000000	0.000000000
0.584500000	-1.785615041	2.401060732	0.000000000	0.000000000
0.585000000	-1.767843398	2.419155495	0.000000000	0.000000000
0.585500000	-1.784322558	2.458576228	0.000000000	0.000000000
0.586000000	-1.777860142	2.463746160	0.000000000	0.000000000
0.586500000	-1.787553765	2.476347870	0.000000000	0.000000000
0.587000000	-1.787230644	2.440804586	0.000000000	0.000000000
0.587500000	-1.783676316	2.435957774	0.000000000	0.000000000
0.588000000	-1.787876886	2.403322577	0.000000000	0.000000000
0.588500000	-1.774952055	2.402030094	0.000000000	0.000000000
0.589000000	-1.783676316	2.383612210	0.000000000	0.000000000
0.589500000	-1.761057862	2.392982712	0.000000000	0.000000000
0.590000000	-1.776244538	2.400737611	0.000000000	0.000000000
0.590500000	-1.763642829	2.432403446	0.000000000	0.000000000
0.591000000	-1.790461852	2.472147300	0.000000000	0.000000000
0.591500000	-1.779798867	2.471501059	0.000000000	0.000000000
0.592000000	-1.793369939	2.456960624	0.000000000	0.000000000
0.592500000	-1.781414471	2.405907543	0.000000000	0.000000000
0.593000000	-1.784322558	2.405261302	0.000000000	0.000000000
0.593500000	-1.773013331	2.384581572	0.000000000	0.000000000
0.594000000	-1.767197157	2.396860162	0.000000000	0.000000000
0.594500000	-1.771074606	2.381673486	0.000000000	0.000000000
0.595000000	-1.762673466	2.416247408	0.000000000	0.000000000
0.595500000	-1.778183263	2.434665291	0.000000000	0.000000000
0.596000000	-1.768489640	2.463423040	0.000000000	0.000000000
0.596500000	-1.792077456	2.458253107	0.000000000	0.000000000
0.597000000	-1.781414471	2.448882605	0.000000000	0.000000000
0.597500000	-1.799186113	2.432726567	0.000000000	0.000000000
0.598000000	-1.778506384	2.398152645	0.000000000	0.000000000
0.598500000	-1.787876886	2.389751505	0.000000000	0.000000000
0.599000000	-1.772043968	2.373918587	0.000000000	0.000000000
0.599500000	-1.773659572	2.415601166	0.000000000	0.000000000
0.600000000	-1.765258432	2.427556634	0.000000000	0.000000000
0.600500000	-1.769135882	2.455345020	0.000000000	0.000000000
0.601000000	-1.783030074	2.438865861	0.000000000	0.000000000
0.601500000	-1.784645678	2.455345020	0.000000000	0.000000000
0.602000000	-1.801124837	2.448882605	0.000000000	0.000000000
0.602500000	-1.785615041	2.446620760	0.000000000	0.000000000
0.603000000	-1.798539871	2.418186132	0.000000000	0.000000000
0.603500000	-1.773982693	2.399122007	0.000000000	0.000000000
0.604000000	-1.786584403	2.394275195	0.000000000	0.000000000
0.604500000	-1.766227795	2.394275195	0.000000000	0.000000000
0.605000000	-1.775275176	2.424325427	0.000000000	0.000000000
0.605500000	-1.766227795	2.437573378	0.000000000	0.000000000
0.606000000	-1.780121988	2.478609716	0.000000000	0.000000000
0.606500000	-1.784968799	2.466977368	0.000000000	0.000000000
0.607000000	-1.787553765	2.472470421	0.000000000	0.000000000
0.607500000	-1.789815611	2.431757204	0.000000000	0.000000000
0.608000000	-1.782060712	2.425294789	0.000000000	0.000000000
0.608500000	-1.795631784	2.397829524	0.000000000	0.000000000
0.609000000	-1.778506384	2.395890799	0.000000000	0.000000000
0.609500000	-1.788200007	2.390397746	0.000000000	0.000000000
0.610000000	-1.768812761	2.396213920	0.000000000	0.000000000
0.610500000	-1.789169369	2.431434084	0.000000000	0.000000000
0.611000000	-1.779475746	2.462453677	0.000000000	0.000000000
0.611500000	-1.794985543	2.492180788	0.000000000	0.000000000
0.612000000	-1.786907524	2.457283745	0.000000000	0.000000000
0.612500000	-1.793369939	2.441127707	0.000000000	0.000000000
0.613000000	-1.787876886	2.404615060	0.000000000	0.000000000
0.613500000	-1.782060712	2.412693079	0.000000000	0.000000000
0.614000000	-1.783353195	2.383612210	0.000000000	0.000000000
0.614500000	-1.767197157	2.386197176	0.000000000	0.000000000
0.615000000	-1.772043968	2.389751505	0.000000000	0.000000000
0.615500000	-1.757826655	2.430464721	0.000000000	0.000000000
0.616000000	-1.783030074	2.455668141	0.000000000	0.000000000
0.616500000	-1.776890780	2.463099919	0.000000000	0.000000000
0.617000000	-1.797893630	2.460191832	0.000000000	0.000000000
0.617500000	-1.782706954	2.438542741	0.000000000	0.000000000
0.618000000	-1.798539871	2.429495359	0.000000000	0.000000000
0.618500000	-1.784645678	2.390720867	0.000000000	0.000000000
0.619000000	-1.780768229	2.395244558	0.000000000	0.000000000
0.619500000	-1.771720848	2.397506403	0.000000000	0.000000000
0.620000000	-1.770105244	2.442420190	0.000000000	0.000000000
0.620500000	-1.779798867	2.432403446	0.000000000	0.000000000
0.621000000	-1.772367089	2.439512103	0.000000000	0.000000000
0.621500000	-1.787553765	2.442420190	0.000000000	0.000000000
0.622000000	-1.780121988	2.475055387	0.000000000	0.000000000
0.622500000	-1.804679166	2.468592972	0.000000000	0.000000000
0.623000000	-1.789492490	2.434665291	0.000000000	0.000000000
0.623500000	-1.800155475	2.406876905	0.000000000	0.000000000
0.624000000	-1.778506384	2.389105263	0.000000000	0.000000000
0.624500000	-1.790784973	2.403968818	0.000000000	0.000000000
0.625000000	-1.780121988	2.398798886	0.000000000	0.000000000
0.625500000	-1.786261282	2.435634654	0.000000000	0.000000000
0.626000000	-1.782060712	2.445651397	0.000000000	0.000000000
0.626500000	-1.787876886	2.480548440	0.000000000	0.000000000
0.627000000	-1.801124837	2.455991262	0.000000000	0.000000000
0.627500000	-1.791108094	2.452760054	0.000000000	0.000000000
0.628000000	-1.798539871	2.423356064	0.000000000	0.000000000
0.628500000	-1.781091350	2.417216770	0.000000000	0.000000000
0.629000000	-1.799509234	2.399122007	0.000000000	0.000000000
0.629500000	-1.776567659	2.385227814	0.000000000	0.000000000
0.630000000	-1.783030074	2.392982712	0.000000000	0.000000000
0.630500000	-1.763965949	2.418509253	0.000000000	0.000000000
0.631000000	-1.786261282	2.475055387	0.000000000	0.000000000
0.631500000	-1.785615041	2.480871561	0.000000000	0.000000000
0.632000000	-1.795954905	2.481517802	0.000000000	0.000000000
0.632500000	-1.793046818	2.440481465	0.000000000	0.000000000
0.633000000	-1.794662422	2.441450827	0.000000000	0.000000000
0.633500000	-1.800478596	2.408492509	0.000000000	0.000000000
0.634000000	-1.781737591	2.401060732	0.000000000	0.000000000
0.634500000	-1.783676316	2.372949225	0.000000000	0.000000000
0.635000000	-1.762350345	2.386197176	0.000000000	0.000000000
0.635500000	-1.783030074	2.413016200	0.000000000	0.000000000
0.636000000	-1.770751485	2.444358914	0.000000000	0.000000000
0.636500000	-1.789492490	2.465038643	0.000000000	0.000000000
0.637000000	-1.777537021	2.454375658	0.000000000	0.000000000
0.637500000	-1.797893630	2.458576228	0.000000000	0.000000000
0.638000000	-1.792400577	2.425294789	0.000000000	0.000000000
0.638500000	-1.795308664	2.415278045	0.000000000	0.000000000
0.639000000	-1.784645678	2.381350365	0.000000000	0.000000000
0.639500000	-1.778829505	2.410754355	0.000000000	0.000000000
0.640000000	-1.784645678	2.419155495	0.000000000	0.000000000
0.640500000	-1.773982693	2.436927137	0.000000000	0.000000000
0.641000000	-1.782706954	2.420771098	0.000000000	0.000000000
0.641500000	-1.771074606	2.443712673	0.000000000	0.000000000
0.642000000	-1.794016181	2.470854817	0.000000000	0.000000000
0.642500000	-1.783030074	2.473762904	0.000000000	0.000000000
0.643000000	-1.802417320	2.447590122	0.000000000	0.000000000
0.643500000	-1.787553765	2.406876905	0.000000000	0.000000000
0.644000000	-1.798539871	2.406876905	0.000000000	0.000000000
0.644500000	-1.783999437	2.392982712	0.000000000	0.000000000
0.645000000	-1.787876886	2.412046838	0.000000000	0.000000000
0.645500000	-1.780445108	2.408492509	0.000000000	0.000000000
0.646000000	-1.780445108	2.456314383	0.000000000	0.000000000
0.646500000	-1.791754335	2.466977368	0.000000000	0.000000000
0.647000000	-1.793693060	2.486687735	0.000000000	0.000000000
0.647500000	-1.808233494	2.458899349	0.000000000	0.000000000
0.648000000	-1.793046818	2.445005156	0.000000000	0.000000000
0.648500000	-1.813080306	2.423032944	0.000000000	0.000000000
0.649000000	-1.794339301	2.402999456	0.000000000	0.000000000
0.649500000	-1.805002287	2.385874056	0.000000000	0.000000000
0.650000000	-1.778183263	2.374887949	0.000000000	0.000000000
0.650500000	-1.784645678	2.416570528	0.000000000	0.000000000
0.651000000	-1.777213901	2.445328277	0.000000000	0.000000000
0.651500000	-1.788200007	2.484749010	0.000000000	0.000000000
0.652000000	-1.790138731	2.461807436	0.000000000	0.000000000
0.652500000	-1.794985543	2.466331126	0.000000000	0.000000000
0.653000000	-1.809525977	2.437896499	0.000000000	0.000000000
0.653500000	-1.798539871	2.438219620	0.000000000	0.000000000
0.654000000	-1.803063562	2.408492509	0.000000000	0.000000000
0.654500000	-1.782060712	2.396860162	0.000000000	0.000000000
0.655000000	-1.795954905	2.393952075	0.000000000	0.000000000
0.655500000	-1.775921418	2.407523147	0.000000000	0.000000000
0.656000000	-1.786907524	2.437896499	0.000000000	0.000000000
0.656500000	-1.773336452	2.449528847	0.000000000	0.000000000
0.657000000	-1.797570509	2.470531696	0.000000000	0.000000000
0.657500000	-1.796601147	2.452113813	0.000000000	0.000000000
0.658000000	-1.802740441	2.455345020	0.000000000	0.000000000
0.658500000	-1.799509234	2.413339321	0.000000000	0.000000000
0.659000000	-1.792400577	2.412046838	0.000000000	0.000000000
0.659500000	-1.789169369	2.394275195	0.000000000	0.000000000
0.660000000	-1.772367089	2.422386702	0.000000000	0.000000000
0.660500000	-1.783030074	2.411400596	0.000000000	0.000000000
0.661000000	-1.769459002	2.415924287	0.000000000	0.000000000
0.661500000	-1.788200007	2.431434084	0.000000000	0.000000000
0.662000000	-1.776567659	2.469562334	0.000000000	0.000000000
0.662500000	-1.802417320	2.489918942	0.000000000	0.000000000
0.663000000	-1.798539871	2.458576228	0.000000000	0.000000000
0.663500000	-1.812434064	2.436280895	0.000000000	0.000000000
0.664000000	-1.795954905	2.399445128	0.000000000	0.000000000
0.664500000	-1.796278026	2.409784992	0.000000000	0.000000000
0.665000000	-1.788846248	2.388459022	0.000000000	0.000000000
0.665500000	-1.780121988	2.413339321	0.000000000	0.000000000
0.666000000	-1.786261282	2.423032944	0.000000000	0.000000000
0.666500000	-1.781414471	2.467300489	0.000000000	0.000000000
0.667000000	-1.803386683	2.469562334	0.000000000	0.000000000
0.667500000	-1.794016181	2.471177938	0.000000000	0.000000000
0.668000000	-1.807910374	2.451144450	0.000000000	0.000000000
0.668500000	-1.788200007	2.433049687	0.000000000	0.000000000
0.669000000	-1.804032924	2.414954925	0.000000000	0.000000000
0.669500000	-1.787553765	2.377149795	0.000000000	0.000000000
0.670000000	-1.792723697	2.381350365	0.000000000	0.000000000
0.670500000	-1.776244538	2.397829524	0.000000000	0.000000000
0.671000000	-1.782060712	2.456960624	0.000000000	0.000000000
0.671500000	-1.784645678	2.458899349	0.000000000	0.000000000
0.672000000	-1.786584403	2.473439783	0.000000000	0.000000000
0.672500000	-1.794662422	2.453083175	0.000000000	0.000000000
0.673000000	-1.789492490	2.465361764	0.000000000	0.000000000
0.673500000	-1.805002287	2.440804586	0.000000000	0.000000000
0.674000000	-1.788846248	2.420447978	0.000000000	0.000000000
0.674500000	-1.798539871	2.394921437	0.000000000	0.000000000
0.675000000	-1.774628935	2.386520297	0.000000000	0.000000000
0.675500000	-1.791431214	2.402353215	0.000000000	0.000000000
0.676000000	-1.775921418	2.415601166	0.000000000	0.000000000
0.676500000	-1.785615041	2.451144450	0.000000000	0.000000000
0.677000000	-1.776567659	2.451790692	0.000000000	0.000000000
0.677500000	-1.789815611	2.471501059	0.000000000	0.000000000
0.678000000	-1.795954905	2.444358914	0.000000000	0.000000000
0.678500000	-1.795308664	2.440804586	0.000000000	0.000000000
0.679000000	-1.794662422	2.402676335	0.000000000	0.000000000
0.679500000	-1.782383833	2.411400596	0.000000000	0.000000000
0.680000000	-1.792400577	2.411400596	0.000000000	0.000000000
0.680500000	-1.774952055	2.415278045	0.000000000	0.000000000
0.681000000	-1.788846248	2.403322577	0.000000000	0.000000000
0.681500000	-1.772367089	2.418832374	0.000000000	0.000000000
0.682000000	-1.792723697	2.464069281	0.000000000	0.000000000
0.682500000	-1.783999437	2.478932836	0.000000000	0.000000000
0.683000000	-1.802094200	2.472147300	0.000000000	0.000000000
0.683500000	-1.792723697	2.423032944	0.000000000	0.000000000
0.684000000	-1.801124837	2.423356064	0.000000000	0.000000000
0.684500000	-1.797247388	2.401060732	0.000000000	0.000000000
0.685000000	-1.789492490	2.410108113	0.000000000	0.000000000
0.685500000	-1.790784973	2.389105263	0.000000000	0.000000000
0.686000000	-1.781091350	2.421417340	0.000000000	0.000000000
0.686500000	-1.792723697	2.441450827	0.000000000	0.000000000
0.687000000	-1.776890780	2.467946730	0.000000000	0.000000000
0.687500000	-1.795631784	2.463099919	0.000000000	0.000000000
0.688000000	-1.784968799	2.457606866	0.000000000	0.000000000
0.688500000	-1.806941011	2.454052537	0.000000000	0.000000000
0.689000000	-1.792077456	2.420124857	0.000000000	0.000000000
0.689500000	-1.801447958	2.394921437	0.000000000	0.000000000
0.690000000	-1.783353195	2.360670636	0.000000000	0.000000000
0.690500000	-1.782060712	2.399445128	0.000000000	0.000000000
0.691000000	-1.777213901	2.419801736	0.000000000	0.000000000
0.691500000	-1.780768229	2.457283745	0.000000000	0.000000000
0.692000000	-1.790784973	2.446297639	0.000000000	0.000000000
0.692500000	-1.786584403	2.465684885	0.000000000	0.000000000
0.693000000	-1.803063562	2.456314383	0.000000000	0.000000000
0.693500000	-1.790784973	2.452760054	0.000000000	0.000000000
0.694000000	-1.806617890	2.424971668	0.000000000	0.000000000
0.694500000	-1.782060712	2.398798886	0.000000000	0.000000000
0.695000000	-1.793046818	2.393628954	0.000000000	0.000000000
0.695500000	-1.773336452	2.386520297	0.000000000	0.000000000
0.696000000	-1.783999437	2.416570528	0.000000000	0.000000000
0.696500000	-1.773013331	2.424325427	0.000000000	0.000000000
0.697000000	-1.784645678	2.461161194	0.000000000	0.000000000
0.697500000	-1.787230644	2.454375658	0.000000000	0.000000000
0.698000000	-1.791108094	2.472470421	0.000000000	0.000000000
0.698500000	-1.802417320	2.441773948	0.000000000	0.000000000
0.699000000	-1.792723697	2.431434084	0.000000000	0.000000000
0.699500000	-1.803386683	2.408169388	0.000000000	0.000000000
0.700000000	-1.783353195	2.415924287	0.000000000	0.000000000
0.700500000	-1.797893630	2.408169388	0.000000000	0.000000000
0.701000000	-1.777537021	2.395890799	0.000000000	0.000000000
0.701500000	-1.792400577	2.416570528	0.000000000	0.000000000
0.702000000	-1.777537021	2.449205726	0.000000000	0.000000000
0.702500000	-1.798216751	2.494765754	0.000000000	0.000000000
0.703000000	-1.798539871	2.471177938	0.000000000	0.000000000
0.703500000	-1.808879736	2.459868711	0.000000000	0.000000000
0.704000000	-1.805648528	2.424325427	0.000000000	0.000000000
0.704500000	-1.798862992	2.434988412	0.000000000	0.000000000
0.705000000	-1.802740441	2.405261302	0.000000000	0.000000000
0.705500000	-1.784968799	2.401383852	0.000000000	0.000000000
0.706000000	-1.791108094	2.398152645	0.000000000	0.000000000
0.706500000	-1.771720848	2.429495359	0.000000000	0.000000000
0.707000000	-1.791431214	2.455021900	0.000000000	0.000000000
0.707500000	-1.782060712	2.465038643	0.000000000	0.000000000
0.708000000	-1.803063562	2.471177938	0.000000000	0.000000000
0.708500000	-1.789169369	2.453729417	0.000000000	0.000000000
0.709000000	-1.805648528	2.443712673	0.000000000	0.000000000
0.709500000	-1.798539871	2.392659592	0.000000000	0.000000000
0.710000000	-1.799509234	2.385550935	0.000000000	0.000000000
0.710500000	-1.790138731	2.385550935	0.000000000	0.000000000
0.711000000	-1.784322558	2.439512103	0.000000000	0.000000000
0.711500000	-1.791754335	2.436280895	0.000000000	0.000000000
0.712000000	-1.782060712	2.447590122	0.000000000	0.000000000
0.712500000	-1.793693060	2.446297639	0.000000000	0.000000000
0.713000000	-1.783676316	2.472470421	0.000000000	0.000000000
0.713500000	-1.809525977	2.466008006	0.000000000	0.000000000
0.714000000	-1.796601147	2.438865861	0.000000000	0.000000000
0.714500000	-1.809525977	2.415601166	0.000000000	0.000000000
0.715000000	-1.786584403	2.392336471	0.000000000	0.000000000
0.715500000	-1.794985543	2.400091369	0.000000000	0.000000000
0.716000000	-1.779152625	2.392659592	0.000000000	0.000000000
0.716500000	-1.785615041	2.427556634	0.000000000	0.000000000
0.717000000	-1.786261282	2.437896499	0.000000000	0.000000000
0.717500000	-1.786907524	2.473439783	0.000000000	0.000000000
0.718000000	-1.794339301	2.460514953	0.000000000	0.000000000
0.718500000	-1.785615041	2.460191832	0.000000000	0.000000000
0.719000000	-1.803386683	2.434342171	0.000000000	0.000000000
0.719500000	-1.791431214	2.428202876	0.000000000	0.000000000
0.720000000	-1.810172219	2.419801736	0.000000000	0.000000000
0.720500000	-1.788523128	2.404615060	0.000000000	0.000000000
0.721000000	-1.793369939	2.392013350	0.000000000	0.000000000
0.721500000	-1.772043968	2.393628954	0.000000000	0.000000000
0.722000000	-1.787553765	2.446943880	0.000000000	0.000000000
0.722500000	-1.785938161	2.469562334	0.000000000	0.000000000
0.723000000	-1.799832354	2.491534546	0.000000000	0.000000000
0.723500000	-1.803709804	2.452760054	0.000000000	0.000000000
0.724000000	-1.803063562	2.450498209	0.000000000	0.000000000
0.724500000	-1.805002287	2.420771098	0.000000000	0.000000000
0.725000000	-1.787876886	2.420124857	0.000000000	0.000000000
0.725500000	-1.795308664	2.392982712	0.000000000	0.000000000
0.726000000	-1.779798867	2.396860162	0.000000000	0.000000000
0.726500000	-1.796924267	2.413016200	0.000000000	0.000000000
0.727000000	-1.779798867	2.441773948	0.000000000	0.000000000
0.727500000	-1.797247388	2.468269851	0.000000000	0.000000000
0.728000000	-1.786584403	2.469239213	0.000000000	0.000000000
0.728500000	-1.806941011	2.479902199	0.000000000	0.000000000
0.729000000	-1.805002287	2.444682035	0.000000000	0.000000000
0.729500000	-1.808556615	2.420771098	0.000000000	0.000000000
0.730000000	-1.793369939	2.371010500	0.000000000	0.000000000
0.730500000	-1.777213901	2.395567679	0.000000000	0.000000000
0.731000000	-1.781414471	2.412046838	0.000000000	0.000000000
0.731500000	-1.775275176	2.440481465	0.000000000	0.000000000
0.732000000	-1.787553765	2.428525997	0.000000000	0.000000000
0.732500000	-1.773982693	2.443712673	0.000000000	0.000000000
0.733000000	-1.800155475	2.460191832	0.000000000	0.000000000
0.733500000	-1.793693060	2.463423040	0.000000000	0.000000000
0.734000000	-1.811787823	2.452436933	0.000000000	0.000000000
0.734500000	-1.794985543	2.420771098	0.000000000	0.000000000
0.735000000	-1.802417320	2.415278045	0.000000000	0.000000000
0.735500000	-1.787553765	2.385550935	0.000000000	0.000000000
0.736000000	-1.784968799	2.399445128	0.000000000	0.000000000
0.736500000	-1.777213901	2.396860162	0.000000000	0.000000000
0.737000000	-1.776567659	2.438865861	0.000000000	0.000000000
0.737500000	-1.785938161	2.445328277	0.000000000	0.000000000
0.738000000	-1.782706954	2.472147300	0.000000000	0.000000000
0.738500000	-1.802740441	2.460191832	0.000000000	0.000000000
0.739000000	-1.789169369	2.456314383	0.000000000	0.000000000
0.739500000	-1.805325407	2.440804586	0.000000000	0.000000000
0.740000000	-1.786261282	2.423356064	0.000000000	0.000000000
0.740500000	-1.800478596	2.403645698	0.000000000	0.000000000
0.741000000	-1.778506384	2.372949225	0.000000000	0.000000000
0.741500000	-1.782706954	2.396860162	0.000000000	0.000000000
0.742000000	-1.774952055	2.425617910	0.000000000	0.000000000
0.742500000	-1.793693060	2.479902199	0.000000000	0.000000000
0.743000000	-1.801771079	2.466977368	0.000000000	0.000000000
0.743500000	-1.803063562	2.466977368	0.000000000	0.000000000
0.744000000	-1.805648528	2.440158344	0.000000000	0.000000000
0.744500000	-1.795631784	2.451144450	0.000000000	0.000000000
0.745000000	-1.809849098	2.425617910	0.000000000	0.000000000
0.745500000	-1.790461852	2.409784992	0.000000000	0.000000000
0.746000000	-1.800155475	2.391367109	0.000000000	0.000000000
0.746500000	-1.776567659	2.398798886	0.000000000	0.000000000
0.747000000	-1.792723697	2.429495359	0.000000000	0.000000000
0.747500000	-1.780768229	2.444682035	0.000000000	0.000000000
0.748000000	-1.799186113	2.473439783	0.000000000	0.000000000
0.748500000	-1.794016181	2.466331126	0.000000000	0.000000000
0.749000000	-1.803386683	2.475378508	0.000000000	0.000000000
0.749500000	-1.805002287	2.422386702	0.000000000	0.000000000
0.750000000	-1.800801717	2.401383852	0.000000000	0.000000000
0.750500000	-1.801771079	2.381350365	0.000000000	0.000000000
0.751000000	-1.783999437	2.420124857	0.000000000	0.000000000
0.751500000	-1.791108094	2.424648548	0.000000000	0.000000000
0.752000000	-1.772043968	2.429172238	0.000000000	0.000000000
0.752500000	-1.790784973	2.432726567	0.000000000	0.000000000
0.753000000	-1.778829505	2.457283745	0.000000000	0.000000000
0.753500000	-1.805002287	2.476347870	0.000000000	0.000000000
0.754000000	-1.795631784	2.455345020	0.000000000	0.000000000
0.754500000	-1.809202857	2.445005156	0.000000000	0.000000000
0.755000000	-1.796601147	2.412046838	0.000000000	0.000000000
0.755500000	-1.799509234	2.413985562	0.000000000	0.000000000
0.756000000	-1.792077456	2.387812780	0.000000000	0.000000000
0.756500000	-1.784322558	2.407523147	0.000000000	0.000000000
0.757000000	-1.785615041	2.415924287	0.000000000	0.000000000
0.757500000	-1.777860142	2.458576228	0.000000000	0.000000000
0.758000000	-1.800155475	2.463099919	0.000000000	0.000000000
0.758500000	-1.790784973	2.470854817	0.000000000	0.000000000
0.759000000	-1.811141581	2.462130556	0.000000000	0.000000000
0.759500000	-1.794339301	2.451144450	0.000000000	0.000000000
0.760000000	-1.809202857	2.436604016	0.000000000	0.000000000
0.760500000	-1.790784973	2.395567679	0.000000000	0.000000000
0.761000000	-1.795308664	2.383612210	0.000000000	0.000000000
0.761500000	-1.784645678	2.374564829	0.000000000	0.000000000
0.762000000	-1.788846248	2.427879755	0.000000000	0.000000000
0.762500000	-1.788200007	2.449205726	0.000000000	0.000000000
0.763000000	-1.787553765	2.482164044	0.000000000	0.000000000
0.763500000	-1.803063562	2.464715523	0.000000000	0.000000000
0.764000000	-1.803063562	2.471177938	0.000000000	0.000000000
0.764500000	-1.818896480	2.452760054	0.000000000	0.000000000
0.765000000	-1.796278026	2.439835224	0.000000000	0.000000000
0.765500000	-1.806941011	2.409784992	0.000000000	0.000000000
0.766000000	-1.790461852	2.391043988	0.000000000	0.000000000
0.766500000	-1.806941011	2.401060732	0.000000000	0.000000000
0.767000000	-1.787230644	2.413985562	0.000000000	0.000000000
0.767500000	-1.795631784	2.450175088	0.000000000	0.000000000
0.768000000	-1.788846248	2.455345020	0.000000000	0.000000000
0.768500000	-1.802094200	2.487333976	0.000000000	0.000000000
0.769000000	-1.808556615	2.464715523	0.000000000	0.000000000
0.769500000	-1.806294770	2.450175088	0.000000000	0.000000000
0.770000000	-1.813080306	2.394921437	0.000000000	0.000000000
0.770500000	-1.793693060	2.396537041	0.000000000	0.000000000
0.771000000	-1.798862992	2.402030094	0.000000000	0.000000000
0.771500000	-1.781414471	2.420447978	0.000000000	0.000000000
0.772000000	-1.802417320	2.414631804	0.000000000	0.000000000
0.772500000	-1.785938161	2.424325427	0.000000000	0.000000000
0.773000000	-1.799186113	2.459868711	0.000000000	0.000000000
0.773500000	-1.786907524	2.469885455	0.000000000	0.000000000
0.774000000	-1.808556615	2.475701629	0.000000000	0.000000000
0.774500000	-1.806294770	2.439835224	0.000000000	0.000000000
0.775000000	-1.809525977	2.436927137	0.000000000	0.000000000
0.775500000	-1.803709804	2.399768249	0.000000000	0.000000000
0.776000000	-1.793046818	2.402030094	0.000000000	0.000000000
0.776500000	-1.793046818	2.387489659	0.000000000	0.000000000
0.777000000	-1.777213901	2.418832374	0.000000000	0.000000000
0.777500000	-1.789492490	2.429172238	0.000000000	0.000000000
0.778000000	-1.777860142	2.453729417	0.000000000	0.000000000
0.778500000	-1.803063562	2.459868711	0.000000000	0.000000000
0.779000000	-1.791431214	2.463423040	0.000000000	0.000000000
0.779500000	-1.812434064	2.471501059	0.000000000	0.000000000
0.780000000	-1.798862992	2.445974518	0.000000000	0.000000000
0.780500000	-1.808233494	2.418832374	0.000000000	0.000000000
0.781000000	-1.792077456	2.368102413	0.000000000	0.000000000
0.781500000	-1.791108094	2.387166539	0.000000000	0.000000000
0.782000000	-1.788523128	2.405907543	0.000000000	0.000000000
0.782500000	-1.788846248	2.457606866	0.000000000	0.000000000
0.783000000	-1.801771079	2.459545590	0.000000000	0.000000000
0.783500000	-1.795631784	2.478609716	0.000000000	0.000000000
0.784000000	-1.811464702	2.466331126	0.000000000	0.000000000
0.784500000	-1.796601147	2.467300489	0.000000000	0.000000000
0.785000000	-1.818573359	2.449205726	0.000000000	0.000000000
0.785500000	-1.803063562	2.424648548	0.000000000	0.000000000
0.786000000	-1.814372789	2.405261302	0.000000000	0.000000000
0.786500000	-1.788523128	2.387166539	0.000000000	0.000000000
0.787000000	-1.792400577	2.412693079	0.000000000	0.000000000
0.787500000	-1.782060712	2.426587272	0.000000000	0.000000000
0.788000000	-1.789815611	2.469562334	0.000000000	0.000000000
0.788500000	-1.791754335	2.466977368	0.000000000	0.000000000
0.789000000	-1.794662422	2.484749010	0.000000000	0.000000000
0.789500000	-1.807264132	2.445974518	0.000000000	0.000000000
0.790000000	-1.796601147	2.427879755	0.000000000	0.000000000
0.790500000	-1.809849098	2.406876905	0.000000000	0.000000000
0.791000000	-1.791431214	2.423679185	0.000000000	0.000000000
0.791500000	-1.804679166	2.425617910	0.000000000	0.000000000
0.792000000	-1.779798867	2.408492509	0.000000000	0.000000000
0.792500000	-1.789815611	2.415924287	0.000000000	0.000000000
0.793000000	-1.777537021	2.435634654	0.000000000	0.000000000
0.793500000	-1.797570509	2.483133406	0.000000000	0.000000000
0.794000000	-1.795954905	2.471177938	0.000000000	0.000000000
0.794500000	-1.805971649	2.470531696	0.000000000	0.000000000
0.795000000	-1.802740441	2.430787842	0.000000000	0.000000000
0.795500000	-1.798862992	2.428202876	0.000000000	0.000000000
0.796000000	-1.802094200	2.393305833	0.000000000	0.000000000
0.796500000	-1.786584403	2.397829524	0.000000000	0.000000000
0.797000000	-1.795954905	2.399445128	0.000000000	0.000000000
0.797500000	-1.777860142	2.428849118	0.000000000	0.000000000
0.798000000	-1.795308664	2.445328277	0.000000000	0.000000000
0.798500000	-1.780445108	2.455991262	0.000000000	0.000000000
0.799000000	-1.805325407	2.475055387	0.000000000	0.000000000
0.799500000	-1.799832354	2.476994112	0.000000000	0.000000000
0.800000000	-1.819219600	2.476024749	0.000000000	0.000000000
0.800500000	-1.807910374	2.415601166	0.000000000	0.000000000
0.801000000	-1.801771079	2.391043988	0.000000000	0.000000000
0.801500000	-1.791754335	2.370364259	0.000000000	0.000000000
0.802000000	-1.786261282	2.417863011	0.000000000	0.000000000
0.802500000	-1.794016181	2.432080325	0.000000000	0.000000000
0.803000000	-1.783999437	2.462776798	0.000000000	0.000000000
0.803500000	-1.800478596	2.462776798	0.000000000	0.000000000
0.804000000	-1.790784973	2.477317232	0.000000000	0.000000000
0.804500000	-1.814049668	2.473116663	0.000000000	0.000000000
0.805000000	-1.796924267	2.454052537	0.000000000	0.000000000
0.805500000	-1.811787823	2.432080325	0.000000000	0.000000000
0.806000000	-1.798216751	2.398152645	0.000000000	0.000000000
0.806500000	-1.806294770	2.406553785	0.000000000	0.000000000
0.807000000	-1.790138731	2.398152645	0.000000000	0.000000000
0.807500000	-1.789815611	2.432726567	0.000000000	0.000000000
0.808000000	-1.791431214	2.439512103	0.000000000	0.000000000
0.808500000	-1.794985543	2.482810286	0.000000000	0.000000000
0.809000000	-1.808879736	2.479902199	0.000000000	0.000000000
0.809500000	-1.804032924	2.476024749	0.000000000	0.000000000
0.810000000	-1.820188963	2.431434084	0.000000000	0.000000000
0.810500000	-1.797247388	2.417539891	0.000000000	0.000000000
0.811000000	-1.808233494	2.417216770	0.000000000	0.000000000
0.811500000	-1.785615041	2.414308683	0.000000000	0.000000000
0.812000000	-1.799509234	2.406876905	0.000000000	0.000000000
0.812500000	-1.783676316	2.398475765	0.000000000	0.000000000
0.813000000	-1.795631784	2.444358914	0.000000000	0.000000000
0.813500000	-1.789492490	2.463099919	0.000000000	0.000000000
0.814000000	-1.801447958	2.490888305	0.000000000	0.000000000
0.814500000	-1.805648528	2.458253107	0.000000000	0.000000000
0.815000000	-1.803386683	2.459222470	0.000000000	0.000000000
0.815500000	-1.810495340	2.426264151	0.000000000	0.000000000
0.816000000	-1.796924267	2.419478615	0.000000000	0.000000000
0.816500000	-1.807264132	2.393952075	0.000000000	0.000000000
0.817000000	-1.790138731	2.397506403	0.000000000	0.000000000
0.817500000	-1.806941011	2.414308683	0.000000000	0.000000000
0.818000000	-1.785615041	2.436927137	0.000000000	0.000000000
0.818500000	-1.798539871	2.464392402	0.000000000	0.000000000
0.819000000	-1.786907524	2.472147300	0.000000000	0.000000000
0.819500000	-1.809202857	2.501228169	0.000000000	0.000000000
0.820000000	-1.810172219	2.478932836	0.000000000	0.000000000
0.820500000	-1.817280876	2.458576228	0.000000000	0.000000000
0.821000000	-1.814372789	2.395890799	0.000000000	0.000000000
0.821500000	-1.803709804	2.398475765	0.000000000	0.000000000
0.822000000	-1.806941011	2.403322577	0.000000000	0.000000000
0.822500000	-1.791431214	2.439835224	0.000000000	0.000000000
0.823000000	-1.805648528	2.446943880	0.000000000	0.000000000
0.823500000	-1.793693060	2.468916093	0.000000000	0.000000000
0.824000000	-1.816957755	2.482487165	0.000000000	0.000000000
0.824500000	-1.805325407	2.481194682	0.000000000	0.000000000
0.825000000	-1.824389533	2.471824179	0.000000000	0.000000000
0.825500000	-1.809849098	2.440481465	0.000000000	0.000000000
0.826000000	-1.816634634	2.433372808	0.000000000	0.000000000
0.826500000	-1.805002287	2.407846268	0.000000000	0.000000000
0.827000000	-1.805971649	2.424648548	0.000000000	0.000000000
0.827500000	-1.800801717	2.415601166	0.000000000	0.000000000
0.828000000	-1.794339301	2.451467571	0.000000000	0.000000000
0.828500000	-1.803709804	2.457929986	0.000000000	0.000000000
0.829000000	-1.802094200	2.489918942	0.000000000	0.000000000
0.829500000	-1.822773929	2.473762904	0.000000000	0.000000000
0.830000000	-1.809525977	2.458253107	0.000000000	0.000000000
0.830500000	-1.826651378	2.443712673	0.000000000	0.000000000
0.831000000	-1.808233494	2.443389552	0.000000000	0.000000000
0.831500000	-1.821481446	2.437250257	0.000000000	0.000000000
0.832000000	-1.802094200	2.407846268	0.000000000	0.000000000
0.832500000	-1.807587253	2.415924287	0.000000000	0.000000000
0.833000000	-1.796924267	2.428525997	0.000000000	0.000000000
0.833500000	-1.802740441	2.480548440	0.000000000	0.000000000
0.834000000	-1.803709804	2.472147300	0.000000000	0.000000000
0.834500000	-1.805971649	2.480225319	0.000000000	0.000000000
0.835000000	-1.817280876	2.453729417	0.000000000	0.000000000
0.835500000	-1.812757185	2.458899349	0.000000000	0.000000000
0.836000000	-1.826005136	2.429172238	0.000000000	0.000000000
0.836500000	-1.804032924	2.409138751	0.000000000	0.000000000
0.837000000	-1.811141581	2.397829524	0.000000000	0.000000000
0.837500000	-1.787553765	2.411723717	0.000000000	0.000000000
0.838000000	-1.805002287	2.439512103	0.000000000	0.000000000
0.838500000	-1.798216751	2.446297639	0.000000000	0.000000000
0.839000000	-1.814372789	2.479255957	0.000000000	0.000000000
0.839500000	-1.807910374	2.490242063	0.000000000	0.000000000
0.840000000	-1.815665272	2.512860517	0.000000000	0.000000000
0.840500000	-1.815342151	2.458576228	0.000000000	0.000000000
0.841000000	-1.808879736	2.420447978	0.000000000	0.000000000
0.841500000	-1.810495340	2.385550935	0.000000000	0.000000000
0.842000000	-1.795631784	2.415924287	0.000000000	0.000000000
0.842500000	-1.810818460	2.426587272	0.000000000	0.000000000
0.843000000	-1.799509234	2.442743310	0.000000000	0.000000000
0.843500000	-1.818896480	2.456960624	0.000000000	0.000000000
0.844000000	-1.803386683	2.479255957	0.000000000	0.000000000
0.844500000	-1.822127687	2.496704478	0.000000000	0.000000000
0.845000000	-1.809849098	2.476994112	0.000000000	0.000000000
0.845500000	-1.826651378	2.472147300	0.000000000	0.000000000
0.846000000	-1.822450808	2.438542741	0.000000000	0.000000000
0.846500000	-1.822127687	2.434342171	0.000000000	0.000000000
0.847000000	-1.814049668	2.399445128	0.000000000	0.000000000
0.847500000	-1.798862992	2.418186132	0.000000000	0.000000000
0.848000000	-1.799186113	2.429172238	0.000000000	0.000000000
0.848500000	-1.785615041	2.472793542	0.000000000	0.000000000
0.849000000	-1.811141581	2.482164044	0.000000000	0.000000000
0.849500000	-1.807264132	2.483133406	0.000000000	0.000000000
0.850000000	-1.831821310	2.464715523	0.000000000	0.000000000
0.850500000	-1.812434064	2.452436933	0.000000000	0.000000000
0.851000000	-1.827620740	2.455345020	0.000000000	0.000000000
0.851500000	-1.810818460	2.429172238	0.000000000	0.000000000
0.852000000	-1.821158325	2.418509253	0.000000000	0.000000000
0.852500000	-1.807264132	2.393952075	0.000000000	0.000000000
0.853000000	-1.805648528	2.434342171	0.000000000	0.000000000
0.853500000	-1.805002287	2.453729417	0.000000000	0.000000000
0.854000000	-1.801771079	2.488626459	0.000000000	0.000000000
0.854500000	-1.809849098	2.468592972	0.000000000	0.000000000
0.855000000	-1.800478596	2.475701629	0.000000000	0.000000000
0.855500000	-1.823097050	2.461161194	0.000000000	0.000000000
0.856000000	-1.811787823	2.452436933	0.000000000	0.000000000
0.856500000	-1.828590103	2.423679185	0.000000000	0.000000000
0.857000000	-1.801124837	2.399768249	0.000000000	0.000000000
0.857500000	-1.811141581	2.407846268	0.000000000	0.000000000
0.858000000	-1.794662422	2.414631804	0.000000000	0.000000000
0.858500000	-1.807264132	2.448236364	0.000000000	0.000000000
0.859000000	-1.795954905	2.455991262	0.000000000	0.000000000
0.859500000	-1.805971649	2.505751860	0.000000000	0.000000000
0.860000000	-1.818250238	2.502197532	0.000000000	0.000000000
0.860500000	-1.817927117	2.492180788	0.000000000	0.000000000
0.861000000	-1.823743291	2.423679185	0.000000000	0.000000000
0.861500000	-1.805971649	2.412046838	0.000000000	0.000000000
0.862000000	-1.820512083	2.408815630	0.000000000	0.000000000
0.862500000	-1.808233494	2.426910393	0.000000000	0.000000000
0.863000000	-1.818896480	2.434019050	0.000000000	0.000000000
0.863500000	-1.795954905	2.448559484	0.000000000	0.000000000
0.864000000	-1.815342151	2.480548440	0.000000000	0.000000000
0.864500000	-1.811464702	2.484425889	0.000000000	0.000000000
0.865000000	-1.828590103	2.493796392	0.000000000	0.000000000
0.865500000	-1.819219600	2.466654247	0.000000000	0.000000000
0.866000000	-1.826651378	2.471177938	0.000000000	0.000000000
0.866500000	-1.825682016	2.433372808	0.000000000	0.000000000
0.867000000	-1.814695910	2.426587272	0.000000000	0.000000000
0.867500000	-1.813726547	2.402353215	0.000000000	0.000000000
0.868000000	-1.798539871	2.430787842	0.000000000	0.000000000
0.868500000	-1.810818460	2.447913243	0.000000000	0.000000000
0.869000000	-1.796278026	2.474086025	0.000000000	0.000000000
0.869500000	-1.818250238	2.477963474	0.000000000	0.000000000
0.870000000	-1.809525977	2.473116663	0.000000000	0.000000000
0.870500000	-1.831498189	2.481840923	0.000000000	0.000000000
0.871000000	-1.818573359	2.466331126	0.000000000	0.000000000
0.871500000	-1.831498189	2.459545590	0.000000000	0.000000000
0.872000000	-1.821804566	2.412046838	0.000000000	0.000000000
0.872500000	-1.817280876	2.412046838	0.000000000	0.000000000
0.873000000	-1.805325407	2.401383852	0.000000000	0.000000000
0.873500000	-1.794662422	2.447590122	0.000000000	0.000000000
0.874000000	-1.808879736	2.459868711	0.000000000	0.000000000
0.874500000	-1.804032924	2.486364614	0.000000000	0.000000000
0.875000000	-1.819219600	2.475055387	0.000000000	0.000000000
0.875500000	-1.806294770	2.471501059	0.000000000	0.000000000
0.876000000	-1.827297620	2.458253107	0.000000000	0.000000000
0.876500000	-1.813726547	2.433695929	0.000000000	0.000000000
0.877000000	-1.826974499	2.419801736	0.000000000	0.000000000
0.877500000	-1.804679166	2.402353215	0.000000000	0.000000000
0.878000000	-1.807264132	2.423356064	0.000000000	0.000000000
0.878500000	-1.796601147	2.424971668	0.000000000	0.000000000
0.879000000	-1.800801717	2.467623609	0.000000000	0.000000000
0.879500000	-1.803063562	2.485718372	0.000000000	0.000000000
0.880000000	-1.806941011	2.523200381	0.000000000	0.000000000
0.880500000	-1.826651378	2.483779648	0.000000000	0.000000000
0.881000000	-1.815988393	2.448236364	0.000000000	0.000000000
0.881500000	-1.824712653	2.416247408	0.000000000	0.000000000
0.882000000	-1.804679166	2.428849118	0.000000000	0.000000000
0.882500000	-1.824712653	2.428849118	0.000000000	0.000000000
0.883000000	-1.808879736	2.417539891	0.000000000	0.000000000
0.883500000	-1.819542721	2.435634654	0.000000000	0.000000000
0.884000000	-1.803386683	2.456637503	0.000000000	0.000000000
0.884500000	-1.818896480	2.496381358	0.000000000	0.000000000
0.885000000	-1.820512083	2.480871561	0.000000000	0.000000000
0.885500000	-1.827943861	2.490565184	0.000000000	0.000000000
0.886000000	-1.829882586	2.464069281	0.000000000	0.000000000
0.886500000	-1.825358895	2.464715523	0.000000000	0.000000000
0.887000000	-1.831498189	2.422386702	0.000000000	0.000000000
0.887500000	-1.813080306	2.415601166	0.000000000	0.000000000
0.888000000	-1.818573359	2.413339321	0.000000000	0.000000000
0.888500000	-1.797893630	2.442420190	0.000000000	0.000000000
0.889000000	-1.816957755	2.458899349	0.000000000	0.000000000
0.889500000	-1.802094200	2.465361764	0.000000000	0.000000000
0.890000000	-1.823743291	2.484425889	0.000000000	0.000000000
0.890500000	-1.814372789	2.485395252	0.000000000	0.000000000
0.891000000	-1.831498189	2.499612565	0.000000000	0.000000000
0.891500000	-1.822773929	2.455668141	0.000000000	0.000000000
0.892000000	-1.821804566	2.433372808	0.000000000	0.000000000
0.892500000	-1.813726547	2.391367109	0.000000000	0.000000000
0.893000000	-1.801771079	2.414308683	0.000000000	0.000000000
0.893500000	-1.805971649	2.424971668	0.000000000	0.000000000
0.894000000	-1.790461852	2.462776798	0.000000000	0.000000000
0.894500000	-1.810818460	2.470531696	0.000000000	0.000000000
0.895000000	-1.808879736	2.485395252	0.000000000	0.000000000
0.895500000	-1.835375639	2.485395252	0.000000000	0.000000000
0.896000000	-1.819219600	2.472147300	0.000000000	0.000000000
0.896500000	-1.830205706	2.457929986	0.000000000	0.000000000
0.897000000	-1.813726547	2.419801736	0.000000000	0.000000000
0.897500000	-1.820512083	2.418832374	0.000000000	0.000000000
0.898000000	-1.802740441	2.402030094	0.000000000	0.000000000
0.898500000	-1.797570509	2.431110963	0.000000000	0.000000000
0.899000000	-1.800155475	2.435957774	0.000000000	0.000000000
0.899500000	-1.803386683	2.487010855	0.000000000	0.000000000
0.900000000	-1.815665272	2.500258807	0.000000000	0.000000000
0.900500000	-1.804356045	2.499935686	0.000000000	0.000000000
0.901000000	-1.819219600	2.445974518	0.000000000	0.000000000
0.901500000	-1.804356045	2.418832374	0.000000000	0.000000000
0.902000000	-1.817603997	2.414954925	0.000000000	0.000000000
0.902500000	-1.797893630	2.413339321	0.000000000	0.000000000
0.903000000	-1.812434064	2.412046838	0.000000000	0.000000000
0.903500000	-1.795954905	2.404291939	0.000000000	0.000000000
0.904000000	-1.804032924	2.445974518	0.000000000	0.000000000
0.904500000	-1.794339301	2.461484315	0.000000000	0.000000000
0.905000000	-1.803709804	2.486687735	0.000000000	0.000000000
0.905500000	-1.809849098	2.464715523	0.000000000	0.000000000
0.906000000	-1.810172219	2.473116663	0.000000000	0.000000000
0.906500000	-1.821481446	2.444035794	0.000000000	0.000000000
0.907000000	-1.805002287	2.429495359	0.000000000	0.000000000
0.907500000	-1.811787823	2.395244558	0.000000000	0.000000000
0.908000000	-1.787876886	2.396537041	0.000000000	0.000000000
0.908500000	-1.804679166	2.412046838	0.000000000	0.000000000
0.909000000	-1.791754335	2.428202876	0.000000000	0.000000000
0.909500000	-1.807587253	2.443066431	0.000000000	0.000000000
0.910000000	-1.793369939	2.441127707	0.000000000	0.000000000
0.910500000	-1.807587253	2.475055387	0.000000000	0.000000000
0.911000000	-1.807264132	2.472793542	0.000000000	0.000000000
0.911500000	-1.816957755	2.473762904	0.000000000	0.000000000
0.912000000	-1.811787823	2.416893649	0.000000000	0.000000000
0.912500000	-1.795954905	2.403322577	0.000000000	0.000000000
0.913000000	-1.796924267	2.387812780	0.000000000	0.000000000
0.913500000	-1.783999437	2.416893649	0.000000000	0.000000000
0.914000000	-1.798862992	2.425941031	0.000000000	0.000000000
0.914500000	-1.783676316	2.452113813	0.000000000	0.000000000
0.915000000	-1.803063562	2.468269851	0.000000000	0.000000000
0.915500000	-1.791108094	2.472470421	0.000000000	0.000000000
0.916000000	-1.810818460	2.470208576	0.000000000	0.000000000
0.916500000	-1.797247388	2.438865861	0.000000000	0.000000000
0.917000000	-1.806294770	2.428202876	0.000000000	0.000000000
0.917500000	-1.791754335	2.390074626	0.000000000	0.000000000
0.918000000	-1.789815611	2.395890799	0.000000000	0.000000000
0.918500000	-1.792723697	2.386843418	0.000000000	0.000000000
0.919000000	-1.789815611	2.428849118	0.000000000	0.000000000
0.919500000	-1.794985543	2.449851967	0.000000000	0.000000000
0.920000000	-1.782383833	2.492180788	0.000000000	0.000000000
0.920500000	-1.800801717	2.479255957	0.000000000	0.000000000
0.921000000	-1.792077456	2.455991262	0.000000000	0.000000000
0.921500000	-1.814049668	2.432403446	0.000000000	0.000000000
0.922000000	-1.797570509	2.424002306	0.000000000	0.000000000
0.922500000	-1.813403427	2.426264151	0.000000000	0.000000000
0.923000000	-1.798862992	2.395244558	0.000000000	0.000000000
0.923500000	-1.803063562	2.400091369	0.000000000	0.000000000
0.924000000	-1.789169369	2.408815630	0.000000000	0.000000000
0.924500000	-1.793369939	2.460514953	0.000000000	0.000000000
0.925000000	-1.797247388	2.461484315	0.000000000	0.000000000
0.925500000	-1.792077456	2.478609716	0.000000000	0.000000000
0.926000000	-1.801771079	2.455345020	0.000000000	0.000000000
0.926500000	-1.794985543	2.456960624	0.000000000	0.000000000
0.927000000	-1.817603997	2.425294789	0.000000000	0.000000000
0.927500000	-1.797893630	2.400414490	0.000000000	0.000000000
0.928000000	-1.806941011	2.386520297	0.000000000	0.000000000
0.928500000	-1.780121988	2.389105263	0.000000000	0.000000000
0.929000000	-1.789815611	2.417539891	0.000000000	0.000000000
0.929500000	-1.776244538	2.421417340	0.000000000	0.000000000
0.930000000	-1.793693060	2.453729417	0.000000000	0.000000000
0.930500000	-1.794016181	2.466654247	0.000000000	0.000000000
0.931000000	-1.805971649	2.503490015	0.000000000	0.000000000
0.931500000	-1.806294770	2.463746160	0.000000000	0.000000000
0.932000000	-1.799832354	2.434019050	0.000000000	0.000000000
0.932500000	-1.806617890	2.386520297	0.000000000	0.000000000
0.933000000	-1.788846248	2.390074626	0.000000000	0.000000000
0.933500000	-1.795308664	2.389105263	0.000000000	0.000000000
0.934000000	-1.773336452	2.407846268	0.000000000	0.000000000
0.934500000	-1.788523128	2.429172238	0.000000000	0.000000000
0.935000000	-1.775921418	2.445651397	0.000000000	0.000000000
0.935500000	-1.799832354	2.468269851	0.000000000	0.000000000
0.936000000	-1.791108094	2.457283745	0.000000000	0.000000000
0.936500000	-1.805325407	2.458576228	0.000000000	0.000000000
0.937000000	-1.795631784	2.414308683	0.000000000	0.000000000
0.937500000	-1.795631784	2.402353215	0.000000000	0.000000000
0.938000000	-1.791431214	2.369718017	0.000000000	0.000000000
0.938500000	-1.779475746	2.392659592	0.000000000	0.000000000
0.939000000	-1.782383833	2.400737611	0.000000000	0.000000000
0.939500000	-1.774305814	2.449528847	0.000000000	0.000000000
0.940000000	-1.795631784	2.469885455	0.000000000	0.000000000
0.940500000	-1.784968799	2.474732266	0.000000000	0.000000000
0.941000000	-1.803709804	2.451144450	0.000000000	0.000000000
0.941500000	-1.789492490	2.428849118	0.000000000	0.000000000
0.942000000	-1.809202857	2.433695929	0.000000000	0.000000000
0.942500000	-1.796278026	2.414308683	0.000000000	0.000000000
0.943000000	-1.801447958	2.403322577	0.000000000	0.000000000
0.943500000	-1.787230644	2.374887949	0.000000000	0.000000000
0.944000000	-1.783030074	2.409138751	0.000000000	0.000000000
0.944500000	-1.783030074	2.425941031	0.000000000	0.000000000
0.945000000	-1.781737591	2.465684885	0.000000000	0.000000000
0.945500000	-1.794339301	2.459222470	0.000000000	0.000000000
0.946000000	-1.789169369	2.473762904	0.000000000	0.000000000
0.946500000	-1.807910374	2.456314383	0.000000000	0.000000000
0.947000000	-1.790461852	2.439188982	0.000000000	0.000000000
0.947500000	-1.804679166	2.413985562	0.000000000	0.000000000
0.948000000	-1.782383833	2.393952075	0.000000000	0.000000000
0.948500000	-1.796601147	2.402999456	0.000000000	0.000000000
0.949000000	-1.784645678	2.399768249	0.000000000	0.000000000
0.949500000	-1.794339301	2.420771098	0.000000000	0.000000000
0.950000000	-1.784322558	2.416570528	0.000000000	0.000000000
0.950500000	-1.790138731	2.469562334	0.000000000	0.000000000
0.951000000	-1.798539871	2.479902199	0.000000000	0.000000000
0.951500000	-1.797247388	2.486364614	0.000000000	0.000000000
0.952000000	-1.803386683	2.432726567	0.000000000	0.000000000
0.952500000	-1.788846248	2.411723717	0.000000000	0.000000000
0.953000000	-1.803063562	2.387166539	0.000000000	0.000000000
0.953500000	-1.779798867	2.388459022	0.000000000	0.000000000
0.954000000	-1.786584403	2.394921437	0.000000000	0.000000000
0.954500000	-1.764612191	2.413985562	0.000000000	0.000000000
0.955000000	-1.785291920	2.448236364	0.000000000	0.000000000
0.955500000	-1.782706954	2.457283745	0.000000000	0.000000000
0.956000000	-1.800478596	2.478286595	0.000000000	0.000000000
0.956500000	-1.795954905	2.451790692	0.000000000	0.000000000
0.957000000	-1.800478596	2.451467571	0.000000000	0.000000000
0.957500000	-1.799832354	2.409784992	0.000000000	0.000000000
0.958000000	-1.788846248	2.402676335	0.000000000	0.000000000
0.958500000	-1.795631784	2.374887949	0.000000000	0.000000000
0.959000000	-1.780121988	2.393305833	0.000000000	0.000000000
0.959500000	-1.789815611	2.418186132	0.000000000	0.000000000
0.960000000	-1.774952055	2.458576228	0.000000000	0.000000000
0.960500000	-1.800478596	2.466977368	0.000000000	0.000000000
0.961000000	-1.790138731	2.447590122	0.000000000	0.000000000
0.961500000	-1.809202857	2.445651397	0.000000000	0.000000000
0.962000000	-1.795631784	2.437573378	0.000000000	0.000000000
0.962500000	-1.807264132	2.443066431	0.000000000	0.000000000
0.963000000	-1.800478596	2.394921437	0.000000000	0.000000000
0.963500000	-1.798216751	2.390074626	0.000000000	0.000000000
0.964000000	-1.793693060	2.381350365	0.000000000	0.000000000
0.964500000	-1.783030074	2.430141601	0.000000000	0.000000000
0.965000000	-1.788846248	2.442743310	0.000000000	0.000000000
0.965500000	-1.780445108	2.467623609	0.000000000	0.000000000
0.966000000	-1.805325407	2.468592972	0.000000000	0.000000000
0.966500000	-1.795308664	2.475055387	0.000000000	0.000000000
0.967000000	-1.813403427	2.458253107	0.000000000	0.000000000
0.967500000	-1.793046818	2.423356064	0.000000000	0.000000000
0.968000000	-1.804032924	2.404291939	0.000000000	0.000000000
0.968500000	-1.786584403	2.386843418	0.000000000	0.000000000
0.969000000	-1.792400577	2.404615060	0.000000000	0.000000000
0.969500000	-1.783999437	2.390074626	0.000000000	0.000000000
0.970000000	-1.786584403	2.420447978	0.000000000	0.000000000
0.970500000	-1.790784973	2.441773948	0.000000000	0.000000000
0.971000000	-1.790784973	2.497350720	0.000000000	0.000000000
0.971500000	-1.804679166	2.479902199	0.000000000	0.000000000
0.972000000	-1.795954905	2.455668141	0.000000000	0.000000000
0.972500000	-1.807587253	2.413339321	0.000000000	0.000000000
0.973000000	-1.783353195	2.394598316	0.000000000	0.000000000
0.973500000	-1.792400577	2.379411640	0.000000000	0.000000000
0.974000000	-1.772690210	2.377796036	0.000000000	0.000000000
0.974500000	-1.787230644	2.406876905	0.000000000	0.000000000
0.975000000	-1.774628935	2.423356064	0.000000000	0.000000000
0.975500000	-1.786261282	2.456314383	0.000000000	0.000000000
0.976000000	-1.780445108	2.447590122	0.000000000	0.000000000
0.976500000	-1.789492490	2.464069281	0.000000000	0.000000000
0.977000000	-1.798539871	2.436604016	0.000000000	0.000000000
0.977500000	-1.793046818	2.427556634	0.000000000	0.000000000
0.978000000	-1.800478596	2.386520297	0.000000000	0.000000000
0.978500000	-1.779152625	2.384581572	0.000000000	0.000000000
0.979000000	-1.786261282	2.378442278	0.000000000	0.000000000
0.979500000	-1.763642829	2.402676335	0.000000000	0.000000000
0.980000000	-1.780768229	2.434665291	0.000000000	0.000000000
0.980500000	-1.769135882	2.449205726	0.000000000	0.000000000
0.981000000	-1.794339301	2.457929986	0.000000000	0.000000000
0.981500000	-1.787230644	2.446297639	0.000000000	0.000000000
0.982000000	-1.798862992	2.462453677	0.000000000	0.000000000
0.982500000	-1.791108094	2.431434084	0.000000000	0.000000000
0.983000000	-1.794016181	2.415278045	0.000000000	0.000000000
0.983500000	-1.791754335	2.372626104	0.000000000	0.000000000
0.984000000	-1.780768229	2.388459022	0.000000000	0.000000000
0.984500000	-1.782060712	2.397183282	0.000000000	0.000000000
0.985000000	-1.772367089	2.436604016	0.000000000	0.000000000
0.985500000	-1.793046818	2.442097069	0.000000000	0.000000000
0.986000000	-1.778506384	2.459222470	0.000000000	0.000000000
0.986500000	-1.796601147	2.468592972	0.000000000	0.000000000
0.987000000	-1.784322558	2.455668141	0.000000000	0.000000000
0.987500000	-1.805325407	2.435957774	0.000000000	0.000000000
0.988000000	-1.790784973	2.401383852	0.000000000	0.000000000
0.988500000	-1.791754335	2.404291939	0.000000000	0.000000000
0.989000000	-1.775921418	2.383612210	0.000000000	0.000000000
0.989500000	-1.773659572	2.394275195	0.000000000	0.000000000
0.990000000	-1.774952055	2.385874056	0.000000000	0.000000000
0.990500000	-1.774952055	2.443712673	0.000000000	0.000000000
0.991000000	-1.791108094	2.474086025	0.000000000	0.000000000
0.991500000	-1.785291920	2.490242063	0.000000000	0.000000000
0.992000000	-1.802417320	2.445974518	0.000000000	0.000000000
0.992500000	-1.787230644	2.419478615	0.000000000	0.000000000
0.993000000	-1.807910374	2.405261302	0.000000000	0.000000000
0.993500000	-1.788846248	2.388459022	0.000000000	0.000000000
0.994000000	-1.794339301	2.383612210	0.000000000	0.000000000
0.994500000	-1.769459002	2.381996606	0.000000000	0.000000000
0.995000000	-1.774952055	2.425617910	0.000000000	0.000000000
0.995500000	-1.773982693	2.434342171	0.000000000	0.000000000
0.996000000	-1.785291920	2.463423040	0.000000000	0.000000000
0.996500000	-1.791754335	2.453083175	0.000000000	0.000000000
0.997000000	-1.789815611	2.469239213	0.000000000	0.000000000
0.997500000	-1.802094200	2.438865861	0.000000000	0.000000000
0.998000000	-1.794339301	2.421094219	0.000000000	0.000000000
0.998500000	-1.807587253	2.391367109	0.000000000	0.000000000
0.999000000	-1.783353195	2.387166539	0.000000000	0.000000000
0.999500000	-1.794662422	2.404291939	0.000000000	0.000000000
[truncated: 18,000 more rows]
