# Supplementary material for: Detection of pyridine derivatives by SABRE hyperpolarization at zero field
Source: Commun Chem. 2023 Jun 22;6:131. doi: 10.1038/s42004-023-00928-z (PMC10287679; doi:10.1038/s42004-023-00928-z)
Supplement: Supplementary file 3 — Supplementary Data 1 [file 42004_2023_928_MOESM3_ESM.zip › Supplementary Data 1/SABRE_natural abundance/3-methylpyridine/3methylpyridin_50.dat]

0.000000000	-1.224677390	2.223021189	0.000000000	0.000000000
0.000500000	-1.230170443	2.246932126	0.000000000	0.000000000
0.001000000	-1.242772153	2.202341460	0.000000000	0.000000000
0.001500000	-1.249557689	2.146764688	0.000000000	0.000000000
0.002000000	-1.259897553	2.077293724	0.000000000	0.000000000
0.002500000	-1.247618964	2.098296573	0.000000000	0.000000000
0.003000000	-1.251173293	2.117360699	0.000000000	0.000000000
0.003500000	-1.234047892	2.136747945	0.000000000	0.000000000
0.004000000	-1.258928191	2.146764688	0.000000000	0.000000000
0.004500000	-1.250203930	2.184246697	0.000000000	0.000000000
0.005000000	-1.270560539	2.211065721	0.000000000	0.000000000
0.005500000	-1.252465776	2.178430523	0.000000000	0.000000000
0.006000000	-1.268298693	2.156458311	0.000000000	0.000000000
0.006500000	-1.263128761	2.138363548	0.000000000	0.000000000
0.007000000	-1.269591176	2.151611500	0.000000000	0.000000000
0.007500000	-1.258928191	2.103466506	0.000000000	0.000000000
0.008000000	-1.250203930	2.091187916	0.000000000	0.000000000
0.008500000	-1.258928191	2.088602950	0.000000000	0.000000000
0.009000000	-1.254727621	2.140625394	0.000000000	0.000000000
0.009500000	-1.269268056	2.153550224	0.000000000	0.000000000
0.010000000	-1.258928191	2.163243847	0.000000000	0.000000000
0.010500000	-1.282516007	2.163243847	0.000000000	0.000000000
0.011000000	-1.275084229	2.169706263	0.000000000	0.000000000
0.011500000	-1.299318287	2.043689164	0.000000000	0.000000000
0.012000000	-1.311596876	0.607417356	0.000000000	0.000000000
0.012500000	-3.961833403	2.234653537	0.000000000	0.000000000
0.013000000	-4.430035394	3.943962392	0.000000000	0.000000000
0.013500000	-4.468486765	3.963349638	0.000000000	0.000000000
0.014000000	-4.298202121	-2.446397008	0.000000000	0.000000000
0.014500000	3.675772156	-4.443606466	0.000000000	0.000000000
0.015000000	4.075795665	-2.232491061	0.000000000	0.000000000
0.015500000	-2.267388104	3.805020462	0.000000000	0.000000000
0.016000000	-4.446514553	3.169441914	0.000000000	0.000000000
0.016500000	3.153608997	-3.888808110	0.000000000	0.000000000
0.017000000	4.102291567	-1.815019030	0.000000000	0.000000000
0.017500000	-1.923264487	3.823761467	0.000000000	0.000000000
0.018000000	-4.422280496	3.591114515	0.000000000	0.000000000
0.018500000	2.886065002	-2.602787459	0.000000000	0.000000000
0.019000000	3.014667067	0.461043649	0.000000000	0.000000000
0.019500000	-3.542099528	3.900017968	0.000000000	0.000000000
0.020000000	-4.331160440	2.786543806	0.000000000	0.000000000
0.020500000	2.820794607	-1.768489640	0.000000000	0.000000000
0.021000000	2.274074270	0.952187214	0.000000000	0.000000000
0.021500000	-3.851649222	3.908095987	0.000000000	0.000000000
0.022000000	-4.234870451	2.929363185	0.000000000	0.000000000
0.022500000	1.409726220	-0.625288368	0.000000000	0.000000000
0.023000000	1.454316886	1.045569116	0.000000000	0.000000000
0.023500000	-3.706244877	3.877399514	0.000000000	0.000000000
0.024000000	-3.904317907	2.948427310	0.000000000	0.000000000
0.024500000	0.251338272	0.443918249	0.000000000	0.000000000
0.025000000	0.503372470	1.414573031	0.000000000	0.000000000
0.025500000	-3.046755392	3.527136603	0.000000000	0.000000000
0.026000000	-3.266477514	2.730967034	0.000000000	0.000000000
0.026500000	-0.396195744	1.021981300	0.000000000	0.000000000
0.027000000	-0.159994464	1.625570892	0.000000000	0.000000000
0.027500000	-2.554965586	3.071213201	0.000000000	0.000000000
0.028000000	-2.777595794	2.549373163	0.000000000	0.000000000
0.028500000	-0.807528480	1.370951728	0.000000000	0.000000000
0.029000000	-0.602346794	1.768713391	0.000000000	0.000000000
0.029500000	-2.214396298	2.792683101	0.000000000	0.000000000
0.030000000	-2.442519559	2.501551290	0.000000000	0.000000000
0.030500000	-1.101891499	1.678562698	0.000000000	0.000000000
0.031000000	-0.928052526	1.912825253	0.000000000	0.000000000
0.031500000	-2.000167230	2.578454032	0.000000000	0.000000000
0.032000000	-2.189192878	2.395890799	0.000000000	0.000000000
0.032500000	-1.281223524	1.801025468	0.000000000	0.000000000
0.033000000	-1.118047537	1.944167968	0.000000000	0.000000000
0.033500000	-1.839576209	2.389105263	0.000000000	0.000000000
0.034000000	-1.979164380	2.291845912	0.000000000	0.000000000
0.034500000	-1.381067841	1.893114887	0.000000000	0.000000000
0.035000000	-1.245033998	2.015900778	0.000000000	0.000000000
0.035500000	-1.753302964	2.358731911	0.000000000	0.000000000
0.036000000	-1.859609696	2.308648192	0.000000000	0.000000000
0.036500000	-1.471218535	2.007822759	0.000000000	0.000000000
0.037000000	-1.346170798	2.019778227	0.000000000	0.000000000
0.037500000	-1.686416965	2.230776088	0.000000000	0.000000000
0.038000000	-1.761380983	2.185862301	0.000000000	0.000000000
0.038500000	-1.498360679	2.022040072	0.000000000	0.000000000
0.039000000	-1.404332536	2.040134835	0.000000000	0.000000000
0.039500000	-1.627285865	2.219789982	0.000000000	0.000000000
0.040000000	-1.695464347	2.199756494	0.000000000	0.000000000
0.040500000	-1.513870476	2.107020834	0.000000000	0.000000000
0.041000000	-1.463786757	2.104758989	0.000000000	0.000000000
0.041500000	-1.602082445	2.209126996	0.000000000	0.000000000
0.042000000	-1.663152270	2.170675625	0.000000000	0.000000000
0.042500000	-1.519363529	2.074062516	0.000000000	0.000000000
0.043000000	-1.485112728	2.061460806	0.000000000	0.000000000
0.043500000	-1.564600436	2.121884389	0.000000000	0.000000000
0.044000000	-1.613068551	2.130931771	0.000000000	0.000000000
0.044500000	-1.509346785	2.086987346	0.000000000	0.000000000
0.045000000	-1.486405211	2.117360699	0.000000000	0.000000000
0.045500000	-1.546828794	2.146764688	0.000000000	0.000000000
0.046000000	-1.586895769	2.158073915	0.000000000	0.000000000
0.046500000	-1.532288360	2.105728351	0.000000000	0.000000000
0.047000000	-1.503530611	2.125438718	0.000000000	0.000000000
0.047500000	-1.555229934	2.123176872	0.000000000	0.000000000
0.048000000	-1.564923557	2.113483249	0.000000000	0.000000000
0.048500000	-1.540366379	2.073093154	0.000000000	0.000000000
0.049000000	-1.502884370	2.097327211	0.000000000	0.000000000
0.049500000	-1.549736881	2.133516737	0.000000000	0.000000000
0.050000000	-1.549090640	2.146118447	0.000000000	0.000000000
0.050500000	-1.543274466	2.138686669	0.000000000	0.000000000
0.051000000	-1.512254872	2.133839858	0.000000000	0.000000000
0.051500000	-1.538427654	2.154196466	0.000000000	0.000000000
0.052000000	-1.534550205	2.117360699	0.000000000	0.000000000
0.052500000	-1.522917857	2.096680969	0.000000000	0.000000000
0.053000000	-1.508700544	2.065661376	0.000000000	0.000000000
0.053500000	-1.511608631	2.090218554	0.000000000	0.000000000
0.054000000	-1.518071046	2.065661376	0.000000000	0.000000000
0.054500000	-1.491575143	2.070185067	0.000000000	0.000000000
0.055000000	-1.499653162	2.086987346	0.000000000	0.000000000
0.055500000	-1.497068196	2.143856601	0.000000000	0.000000000
0.056000000	-1.520979133	2.155165828	0.000000000	0.000000000
0.056500000	-1.498360679	2.127054322	0.000000000	0.000000000
0.057000000	-1.512901114	2.100235298	0.000000000	0.000000000
0.057500000	-1.505469336	2.076970603	0.000000000	0.000000000
0.058000000	-1.521625374	2.083109897	0.000000000	0.000000000
0.058500000	-1.503207491	2.056290874	0.000000000	0.000000000
0.059000000	-1.495775713	2.074385637	0.000000000	0.000000000
0.059500000	-1.489959539	2.072446912	0.000000000	0.000000000
0.060000000	-1.488667056	2.108313317	0.000000000	0.000000000
0.060500000	-1.494483230	2.108636438	0.000000000	0.000000000
0.061000000	-1.486728332	2.131901133	0.000000000	0.000000000
0.061500000	-1.503207491	2.120268785	0.000000000	0.000000000
0.062000000	-1.488020815	2.110898283	0.000000000	0.000000000
0.062500000	-1.498037558	2.084079260	0.000000000	0.000000000
0.063000000	-1.471541656	2.060168323	0.000000000	0.000000000
0.063500000	-1.482527762	2.055967753	0.000000000	0.000000000
0.064000000	-1.465079240	2.053705908	0.000000000	0.000000000
0.064500000	-1.474126622	2.085371743	0.000000000	0.000000000
0.065000000	-1.461524912	2.085048622	0.000000000	0.000000000
0.065500000	-1.467664206	2.104435868	0.000000000	0.000000000
0.066000000	-1.470572293	2.093126641	0.000000000	0.000000000
0.066500000	-1.478004071	2.128669925	0.000000000	0.000000000
0.067000000	-1.491575143	2.119299423	0.000000000	0.000000000
0.067500000	-1.481235279	2.114775732	0.000000000	0.000000000
0.068000000	-1.491898264	2.071154429	0.000000000	0.000000000
0.068500000	-1.471218535	2.060168323	0.000000000	0.000000000
0.069000000	-1.483820245	2.065984497	0.000000000	0.000000000
0.069500000	-1.459263066	2.081171173	0.000000000	0.000000000
0.070000000	-1.472834139	2.097327211	0.000000000	0.000000000
0.070500000	-1.457001221	2.100558419	0.000000000	0.000000000
0.071000000	-1.474126622	2.130285529	0.000000000	0.000000000
0.071500000	-1.466048603	2.121561269	0.000000000	0.000000000
0.072000000	-1.470249172	2.124792476	0.000000000	0.000000000
0.072500000	-1.468956689	2.081817414	0.000000000	0.000000000
0.073000000	-1.463786757	2.076001240	0.000000000	0.000000000
0.073500000	-1.466694844	2.048535975	0.000000000	0.000000000
0.074000000	-1.450215685	2.048859096	0.000000000	0.000000000
0.074500000	-1.459586187	2.035934265	0.000000000	0.000000000
0.075000000	-1.444722632	2.076324361	0.000000000	0.000000000
0.075500000	-1.469602931	2.127054322	0.000000000	0.000000000
0.076000000	-1.458939946	2.149672775	0.000000000	0.000000000
0.076500000	-1.482527762	2.136424824	0.000000000	0.000000000
0.077000000	-1.465079240	2.102497143	0.000000000	0.000000000
0.077500000	-1.474772863	2.103466506	0.000000000	0.000000000
0.078000000	-1.466371723	2.073093154	0.000000000	0.000000000
0.078500000	-1.470895414	2.065015134	0.000000000	0.000000000
0.079000000	-1.462171153	2.037872990	0.000000000	0.000000000
0.079500000	-1.447630719	2.069538825	0.000000000	0.000000000
0.080000000	-1.446661357	2.077293724	0.000000000	0.000000000
0.080500000	-1.439229579	2.109605800	0.000000000	0.000000000
0.081000000	-1.455385617	2.115745095	0.000000000	0.000000000
0.081500000	-1.440522062	2.130608650	0.000000000	0.000000000
0.082000000	-1.462171153	2.117683819	0.000000000	0.000000000
0.082500000	-1.446661357	2.086664226	0.000000000	0.000000000
0.083000000	-1.459586187	2.062430168	0.000000000	0.000000000
0.083500000	-1.435029009	2.044658526	0.000000000	0.000000000
0.084000000	-1.443430149	2.069538825	0.000000000	0.000000000
0.084500000	-1.435029009	2.067600101	0.000000000	0.000000000
0.085000000	-1.441168303	2.094419124	0.000000000	0.000000000
0.085500000	-1.431474680	2.083756139	0.000000000	0.000000000
0.086000000	-1.429212835	2.118976302	0.000000000	0.000000000
0.086500000	-1.446338236	2.125115597	0.000000000	0.000000000
0.087000000	-1.449569443	2.143856601	0.000000000	0.000000000
0.087500000	-1.467017965	2.109605800	0.000000000	0.000000000
0.088000000	-1.444076390	2.081817414	0.000000000	0.000000000
0.088500000	-1.454416255	2.055967753	0.000000000	0.000000000
0.089000000	-1.434059647	2.054352149	0.000000000	0.000000000
0.089500000	-1.451185047	2.074385637	0.000000000	0.000000000
0.090000000	-1.434382767	2.084079260	0.000000000	0.000000000
0.090500000	-1.447953840	2.112837008	0.000000000	0.000000000
0.091000000	-1.438260217	2.114452612	0.000000000	0.000000000
0.091500000	-1.442783907	2.138363548	0.000000000	0.000000000
0.092000000	-1.438260217	2.111867646	0.000000000	0.000000000
0.092500000	-1.438260217	2.110252042	0.000000000	0.000000000
0.093000000	-1.448276960	2.075354999	0.000000000	0.000000000
0.093500000	-1.436644613	2.071800670	0.000000000	0.000000000
0.094000000	-1.443107028	2.043689164	0.000000000	0.000000000
0.094500000	-1.419842333	2.041427318	0.000000000	0.000000000
0.095000000	-1.434059647	2.064045772	0.000000000	0.000000000
0.095500000	-1.422104178	2.112837008	0.000000000	0.000000000
0.096000000	-1.442783907	2.150642138	0.000000000	0.000000000
0.096500000	-1.432120922	2.131578012	0.000000000	0.000000000
0.097000000	-1.447630719	2.125115597	0.000000000	0.000000000
0.097500000	-1.436967734	2.097973453	0.000000000	0.000000000
0.098000000	-1.437613975	2.100558419	0.000000000	0.000000000
0.098500000	-1.428889714	2.059522081	0.000000000	0.000000000
0.099000000	-1.424366024	2.057906478	0.000000000	0.000000000
0.099500000	-1.427597231	2.043366043	0.000000000	0.000000000
0.100000000	-1.415318642	2.072123791	0.000000000	0.000000000
0.100500000	-1.425335386	2.085371743	0.000000000	0.000000000
0.101000000	-1.409825589	2.115745095	0.000000000	0.000000000
0.101500000	-1.431151560	2.126084959	0.000000000	0.000000000
0.102000000	-1.421457937	2.122207510	0.000000000	0.000000000
0.102500000	-1.443753270	2.108636438	0.000000000	0.000000000
0.103000000	-1.427920352	2.073093154	0.000000000	0.000000000
0.103500000	-1.432120922	2.065015134	0.000000000	0.000000000
0.104000000	-1.413379918	2.049828458	0.000000000	0.000000000
0.104500000	-1.414995521	2.074708757	0.000000000	0.000000000
0.105000000	-1.413379918	2.064045772	0.000000000	0.000000000
0.105500000	-1.409502468	2.085371743	0.000000000	0.000000000
0.106000000	-1.414672401	2.088926071	0.000000000	0.000000000
0.106500000	-1.408209985	2.132870495	0.000000000	0.000000000
0.107000000	-1.432444043	2.136424824	0.000000000	0.000000000
0.107500000	-1.421781057	2.127054322	0.000000000	0.000000000
0.108000000	-1.435029009	2.087956709	0.000000000	0.000000000
0.108500000	-1.406917502	2.051767183	0.000000000	0.000000000
0.109000000	-1.414672401	2.044012285	0.000000000	0.000000000
0.109500000	-1.398193242	2.041750439	0.000000000	0.000000000
0.110000000	-1.409825589	2.070831308	0.000000000	0.000000000
0.110500000	-1.401747570	2.070831308	0.000000000	0.000000000
0.111000000	-1.410148710	2.103143385	0.000000000	0.000000000
0.111500000	-1.410471831	2.103143385	0.000000000	0.000000000
0.112000000	-1.410794951	2.128669925	0.000000000	0.000000000
0.112500000	-1.422104178	2.105082109	0.000000000	0.000000000
0.113000000	-1.414995521	2.097650332	0.000000000	0.000000000
0.113500000	-1.428243473	2.062107047	0.000000000	0.000000000
0.114000000	-1.406271261	2.043689164	0.000000000	0.000000000
0.114500000	-1.416611125	2.020424469	0.000000000	0.000000000
0.115000000	-1.390761464	2.034964903	0.000000000	0.000000000
0.115500000	-1.402393811	2.085694863	0.000000000	0.000000000
0.116000000	-1.391084585	2.113483249	0.000000000	0.000000000
0.116500000	-1.410794951	2.126731201	0.000000000	0.000000000
0.117000000	-1.408209985	2.095388486	0.000000000	0.000000000
0.117500000	-1.415318642	2.105082109	0.000000000	0.000000000
0.118000000	-1.413056797	2.079232448	0.000000000	0.000000000
0.118500000	-1.404009415	2.066307617	0.000000000	0.000000000
0.119000000	-1.405301898	2.020747589	0.000000000	0.000000000
0.119500000	-1.388176498	2.027210005	0.000000000	0.000000000
0.120000000	-1.399485725	2.037226748	0.000000000	0.000000000
0.120500000	-1.383975928	2.065015134	0.000000000	0.000000000
0.121000000	-1.398839483	2.080201810	0.000000000	0.000000000
0.121500000	-1.383006566	2.097004090	0.000000000	0.000000000
0.122000000	-1.403363174	2.113806370	0.000000000	0.000000000
0.122500000	-1.393346430	2.092803520	0.000000000	0.000000000
0.123000000	-1.409179348	2.081171173	0.000000000	0.000000000
0.123500000	-1.401101328	2.044012285	0.000000000	0.000000000
0.124000000	-1.407240623	2.058229598	0.000000000	0.000000000
0.124500000	-1.402070691	2.044335405	0.000000000	0.000000000
0.125000000	-1.388822739	2.052090304	0.000000000	0.000000000
0.125500000	-1.388822739	2.032056816	0.000000000	0.000000000
0.126000000	-1.379775358	2.067276980	0.000000000	0.000000000
0.126500000	-1.401101328	2.091187916	0.000000000	0.000000000
0.127000000	-1.391730826	2.120268785	0.000000000	0.000000000
0.127500000	-1.410794951	2.107990196	0.000000000	0.000000000
0.128000000	-1.393669551	2.080201810	0.000000000	0.000000000
0.128500000	-1.410148710	2.057260236	0.000000000	0.000000000
0.129000000	-1.392700189	2.027533125	0.000000000	0.000000000
0.129500000	-1.398516362	2.034964903	0.000000000	0.000000000
0.130000000	-1.383975928	2.031087454	0.000000000	0.000000000
0.130500000	-1.386884015	2.066630738	0.000000000	0.000000000
0.131000000	-1.387853377	2.074385637	0.000000000	0.000000000
0.131500000	-1.390761464	2.114129491	0.000000000	0.000000000
0.132000000	-1.407563744	2.107343955	0.000000000	0.000000000
0.132500000	-1.401424449	2.113806370	0.000000000	0.000000000
0.133000000	-1.414672401	2.086987346	0.000000000	0.000000000
0.133500000	-1.392377068	2.068892584	0.000000000	0.000000000
0.134000000	-1.404978778	2.036903628	0.000000000	0.000000000
0.134500000	-1.384945290	2.008469000	0.000000000	0.000000000
0.135000000	-1.392377068	2.021393831	0.000000000	0.000000000
0.135500000	-1.373959184	2.057260236	0.000000000	0.000000000
0.136000000	-1.388176498	2.105728351	0.000000000	0.000000000
0.136500000	-1.387207135	2.094742245	0.000000000	0.000000000
0.137000000	-1.399162604	2.104435868	0.000000000	0.000000000
0.137500000	-1.398193242	2.091834158	0.000000000	0.000000000
0.138000000	-1.394638913	2.111867646	0.000000000	0.000000000
0.138500000	-1.400778208	2.068569463	0.000000000	0.000000000
0.139000000	-1.390438343	2.043689164	0.000000000	0.000000000
0.139500000	-1.399485725	2.018485744	0.000000000	0.000000000
0.140000000	-1.378482875	2.036580507	0.000000000	0.000000000
0.140500000	-1.393023309	2.051444062	0.000000000	0.000000000
0.141000000	-1.377513512	2.071477550	0.000000000	0.000000000
0.141500000	-1.394315792	2.101527781	0.000000000	0.000000000
0.142000000	-1.386884015	2.108636438	0.000000000	0.000000000
0.142500000	-1.405948140	2.118976302	0.000000000	0.000000000
0.143000000	-1.403686295	2.082786777	0.000000000	0.000000000
0.143500000	-1.407886865	2.078909327	0.000000000	0.000000000
0.144000000	-1.404332536	2.051120941	0.000000000	0.000000000
0.144500000	-1.397223879	2.061460806	0.000000000	0.000000000
0.145000000	-1.400455087	2.030764333	0.000000000	0.000000000
0.145500000	-1.378805996	2.035934265	0.000000000	0.000000000
0.146000000	-1.386560894	2.051444062	0.000000000	0.000000000
0.146500000	-1.374928546	2.096034728	0.000000000	0.000000000
0.147000000	-1.403686295	2.120591906	0.000000000	0.000000000
0.147500000	-1.394315792	2.118330061	0.000000000	0.000000000
0.148000000	-1.411441193	2.109282679	0.000000000	0.000000000
0.148500000	-1.397547000	2.079232448	0.000000000	0.000000000
0.149000000	-1.407240623	2.065338255	0.000000000	0.000000000
0.149500000	-1.393669551	2.035611145	0.000000000	0.000000000
0.150000000	-1.392053947	2.051444062	0.000000000	0.000000000
0.150500000	-1.387853377	2.048212855	0.000000000	0.000000000
0.151000000	-1.385268411	2.084079260	0.000000000	0.000000000
0.151500000	-1.392377068	2.093772883	0.000000000	0.000000000
0.152000000	-1.384622169	2.128023684	0.000000000	0.000000000
0.152500000	-1.403040053	2.119945665	0.000000000	0.000000000
0.153000000	-1.392377068	2.108959559	0.000000000	0.000000000
0.153500000	-1.413056797	2.080524931	0.000000000	0.000000000
0.154000000	-1.389145860	2.047889734	0.000000000	0.000000000
0.154500000	-1.396577638	2.024301918	0.000000000	0.000000000
0.155000000	-1.376544150	2.015900778	0.000000000	0.000000000
0.155500000	-1.391407705	2.059845202	0.000000000	0.000000000
0.156000000	-1.383975928	2.080524931	0.000000000	0.000000000
0.156500000	-1.385268411	2.108636438	0.000000000	0.000000000
0.157000000	-1.379775358	2.090864796	0.000000000	0.000000000
0.157500000	-1.383329686	2.116391336	0.000000000	0.000000000
0.158000000	-1.401101328	2.107343955	0.000000000	0.000000000
0.158500000	-1.394962034	2.098942815	0.000000000	0.000000000
0.159000000	-1.403040053	2.052736545	0.000000000	0.000000000
0.159500000	-1.378805996	2.035934265	0.000000000	0.000000000
0.160000000	-1.393023309	2.037549869	0.000000000	0.000000000
0.160500000	-1.375897909	2.044012285	0.000000000	0.000000000
0.161000000	-1.388499619	2.062430168	0.000000000	0.000000000
0.161500000	-1.370081735	2.075354999	0.000000000	0.000000000
0.162000000	-1.383006566	2.114452612	0.000000000	0.000000000
0.162500000	-1.380744720	2.105082109	0.000000000	0.000000000
0.163000000	-1.392700189	2.109928921	0.000000000	0.000000000
0.163500000	-1.396577638	2.071154429	0.000000000	0.000000000
0.164000000	-1.390115222	2.078909327	0.000000000	0.000000000
0.164500000	-1.393023309	2.056613994	0.000000000	0.000000000
0.165000000	-1.378805996	2.045951009	0.000000000	0.000000000
0.165500000	-1.387853377	2.016870140	0.000000000	0.000000000
0.166000000	-1.366204286	2.044012285	0.000000000	0.000000000
0.166500000	-1.384622169	2.089249192	0.000000000	0.000000000
0.167000000	-1.377190392	2.121238148	0.000000000	0.000000000
0.167500000	-1.398839483	2.126084959	0.000000000	0.000000000
0.168000000	-1.387530256	2.098296573	0.000000000	0.000000000
0.168500000	-1.402716932	2.097973453	0.000000000	0.000000000
0.169000000	-1.393346430	2.061783927	0.000000000	0.000000000
0.169500000	-1.393346430	2.054675270	0.000000000	0.000000000
0.170000000	-1.385268411	2.029148729	0.000000000	0.000000000
0.170500000	-1.379129116	2.054352149	0.000000000	0.000000000
0.171000000	-1.388176498	2.057260236	0.000000000	0.000000000
0.171500000	-1.377513512	2.087633588	0.000000000	0.000000000
0.172000000	-1.386237773	2.097973453	0.000000000	0.000000000
0.172500000	-1.371374218	2.117037578	0.000000000	0.000000000
0.173000000	-1.397547000	2.112513887	0.000000000	0.000000000
0.173500000	-1.388176498	2.088279830	0.000000000	0.000000000
0.174000000	-1.402070691	2.060491444	0.000000000	0.000000000
0.174500000	-1.378159754	2.018162623	0.000000000	0.000000000
0.175000000	-1.385268411	2.026563763	0.000000000	0.000000000
0.175500000	-1.376221029	2.025594401	0.000000000	0.000000000
0.176000000	-1.376867271	2.066953859	0.000000000	0.000000000
0.176500000	-1.372020459	2.067276980	0.000000000	0.000000000
0.177000000	-1.368789252	2.097650332	0.000000000	0.000000000
0.177500000	-1.382683445	2.095388486	0.000000000	0.000000000
0.178000000	-1.376867271	2.115098853	0.000000000	0.000000000
0.178500000	-1.390761464	2.089895433	0.000000000	0.000000000
0.179000000	-1.373312943	2.065338255	0.000000000	0.000000000
0.179500000	-1.384622169	2.035288024	0.000000000	0.000000000
0.180000000	-1.365558044	2.020747589	0.000000000	0.000000000
0.180500000	-1.377190392	2.029471850	0.000000000	0.000000000
0.181000000	-1.358772508	2.031733695	0.000000000	0.000000000
0.181500000	-1.371051097	2.067276980	0.000000000	0.000000000
0.182000000	-1.366204286	2.076324361	0.000000000	0.000000000
0.182500000	-1.377513512	2.109282679	0.000000000	0.000000000
0.183000000	-1.382037203	2.089572313	0.000000000	0.000000000
0.183500000	-1.382037203	2.095065366	0.000000000	0.000000000
0.184000000	-1.393346430	2.068892584	0.000000000	0.000000000
0.184500000	-1.382683445	2.071477550	0.000000000	0.000000000
0.185000000	-1.391407705	2.036903628	0.000000000	0.000000000
0.185500000	-1.365881165	2.015254536	0.000000000	0.000000000
0.186000000	-1.376867271	2.015577657	0.000000000	0.000000000
0.186500000	-1.358772508	2.054675270	0.000000000	0.000000000
0.187000000	-1.374605426	2.099589056	0.000000000	0.000000000
0.187500000	-1.359418750	2.105082109	0.000000000	0.000000000
0.188000000	-1.378159754	2.113483249	0.000000000	0.000000000
0.188500000	-1.379452237	2.086664226	0.000000000	0.000000000
0.189000000	-1.390438343	2.086341105	0.000000000	0.000000000
0.189500000	-1.389468981	2.043689164	0.000000000	0.000000000
0.190000000	-1.379129116	2.042719801	0.000000000	0.000000000
0.190500000	-1.379129116	2.019778227	0.000000000	0.000000000
0.191000000	-1.361680595	2.043366043	0.000000000	0.000000000
0.191500000	-1.372666701	2.053705908	0.000000000	0.000000000
0.192000000	-1.359095629	2.084725501	0.000000000	0.000000000
0.192500000	-1.381067841	2.097327211	0.000000000	0.000000000
0.193000000	-1.368466131	2.100881539	0.000000000	0.000000000
0.193500000	-1.387530256	2.099912177	0.000000000	0.000000000
0.194000000	-1.375574788	2.059522081	0.000000000	0.000000000
0.194500000	-1.389792102	2.035611145	0.000000000	0.000000000
0.195000000	-1.376544150	2.006853396	0.000000000	0.000000000
0.195500000	-1.373636063	2.038196111	0.000000000	0.000000000
0.196000000	-1.366850527	2.041104198	0.000000000	0.000000000
0.196500000	-1.362649957	2.065984497	0.000000000	0.000000000
0.197000000	-1.369435493	2.059522081	0.000000000	0.000000000
0.197500000	-1.361357474	2.093772883	0.000000000	0.000000000
0.198000000	-1.380098479	2.101204660	0.000000000	0.000000000
0.198500000	-1.369435493	2.100881539	0.000000000	0.000000000
0.199000000	-1.392053947	2.070508187	0.000000000	0.000000000
0.199500000	-1.372020459	2.040134835	0.000000000	0.000000000
0.200000000	-1.381714082	2.032056816	0.000000000	0.000000000
0.200500000	-1.361357474	2.014931416	0.000000000	0.000000000
0.201000000	-1.369112373	2.032056816	0.000000000	0.000000000
0.201500000	-1.358772508	2.032056816	0.000000000	0.000000000
0.202000000	-1.362973078	2.076324361	0.000000000	0.000000000
0.202500000	-1.368143010	2.081494293	0.000000000	0.000000000
0.203000000	-1.373636063	2.100558419	0.000000000	0.000000000
0.203500000	-1.388499619	2.082140535	0.000000000	0.000000000
0.204000000	-1.380421599	2.093772883	0.000000000	0.000000000
0.204500000	-1.388499619	2.075678120	0.000000000	0.000000000
0.205000000	-1.365234923	2.046597251	0.000000000	0.000000000
0.205500000	-1.375251667	2.002652826	0.000000000	0.000000000
0.206000000	-1.356510663	1.999744740	0.000000000	0.000000000
0.206500000	-1.368789252	2.048535975	0.000000000	0.000000000
0.207000000	-1.356187542	2.082463656	0.000000000	0.000000000
0.207500000	-1.373636063	2.111867646	0.000000000	0.000000000
0.208000000	-1.376544150	2.097004090	0.000000000	0.000000000
0.208500000	-1.384622169	2.111544525	0.000000000	0.000000000
0.209000000	-1.383329686	2.079232448	0.000000000	0.000000000
0.209500000	-1.379775358	2.065015134	0.000000000	0.000000000
0.210000000	-1.392377068	2.025917522	0.000000000	0.000000000
0.210500000	-1.376867271	2.032703058	0.000000000	0.000000000
0.211000000	-1.377513512	2.029471850	0.000000000	0.000000000
0.211500000	-1.352310093	2.049182217	0.000000000	0.000000000
0.212000000	-1.372343580	2.073739395	0.000000000	0.000000000
0.212500000	-1.365234923	2.095711607	0.000000000	0.000000000
0.213000000	-1.388176498	2.117360699	0.000000000	0.000000000
0.213500000	-1.373636063	2.099589056	0.000000000	0.000000000
0.214000000	-1.388176498	2.087633588	0.000000000	0.000000000
0.214500000	-1.383975928	2.041104198	0.000000000	0.000000000
0.215000000	-1.382360324	2.044981647	0.000000000	0.000000000
0.215500000	-1.376867271	2.030118092	0.000000000	0.000000000
0.216000000	-1.369435493	2.055321511	0.000000000	0.000000000
0.216500000	-1.374605426	2.043366043	0.000000000	0.000000000
0.217000000	-1.360711233	2.065338255	0.000000000	0.000000000
0.217500000	-1.376867271	2.080848052	0.000000000	0.000000000
0.218000000	-1.364911803	2.107667076	0.000000000	0.000000000
0.218500000	-1.393023309	2.114129491	0.000000000	0.000000000
0.219000000	-1.379129116	2.090218554	0.000000000	0.000000000
0.219500000	-1.392700189	2.063399531	0.000000000	0.000000000
0.220000000	-1.370404856	2.032056816	0.000000000	0.000000000
0.220500000	-1.379452237	2.037549869	0.000000000	0.000000000
0.221000000	-1.371051097	2.022363193	0.000000000	0.000000000
0.221500000	-1.371697339	2.049828458	0.000000000	0.000000000
0.222000000	-1.366527406	2.056290874	0.000000000	0.000000000
0.222500000	-1.366850527	2.097004090	0.000000000	0.000000000
0.223000000	-1.382683445	2.095711607	0.000000000	0.000000000
0.223500000	-1.376544150	2.109928921	0.000000000	0.000000000
0.224000000	-1.393023309	2.096357849	0.000000000	0.000000000
0.224500000	-1.378482875	2.092803520	0.000000000	0.000000000
0.225000000	-1.394638913	2.060168323	0.000000000	0.000000000
0.225500000	-1.372343580	2.015577657	0.000000000	0.000000000
0.226000000	-1.383006566	2.012992691	0.000000000	0.000000000
0.226500000	-1.364588682	2.035611145	0.000000000	0.000000000
0.227000000	-1.375574788	2.087956709	0.000000000	0.000000000
0.227500000	-1.369758614	2.090541675	0.000000000	0.000000000
0.228000000	-1.379775358	2.115421974	0.000000000	0.000000000
0.228500000	-1.385591532	2.104112747	0.000000000	0.000000000
0.229000000	-1.386560894	2.117360699	0.000000000	0.000000000
0.229500000	-1.398193242	2.076001240	0.000000000	0.000000000
0.230000000	-1.383006566	2.055967753	0.000000000	0.000000000
0.230500000	-1.393669551	2.028179367	0.000000000	0.000000000
0.231000000	-1.371051097	2.034641782	0.000000000	0.000000000
0.231500000	-1.380744720	2.046920371	0.000000000	0.000000000
0.232000000	-1.362003716	2.065338255	0.000000000	0.000000000
0.232500000	-1.381067841	2.098942815	0.000000000	0.000000000
0.233000000	-1.372989822	2.106374592	0.000000000	0.000000000
0.233500000	-1.391730826	2.120915027	0.000000000	0.000000000
0.234000000	-1.386884015	2.084402380	0.000000000	0.000000000
0.234500000	-1.393992672	2.078586207	0.000000000	0.000000000
0.235000000	-1.390115222	2.042719801	0.000000000	0.000000000
0.235500000	-1.377190392	2.055321511	0.000000000	0.000000000
0.236000000	-1.375574788	2.036580507	0.000000000	0.000000000
0.236500000	-1.360064991	2.043366043	0.000000000	0.000000000
0.237000000	-1.371051097	2.040457956	0.000000000	0.000000000
0.237500000	-1.356187542	2.071154429	0.000000000	0.000000000
0.238000000	-1.378482875	2.101204660	0.000000000	0.000000000
0.238500000	-1.367819889	2.108313317	0.000000000	0.000000000
0.239000000	-1.394638913	2.103789626	0.000000000	0.000000000
0.239500000	-1.384299049	2.065015134	0.000000000	0.000000000
0.240000000	-1.394315792	2.058875840	0.000000000	0.000000000
0.240500000	-1.379129116	2.030441212	0.000000000	0.000000000
0.241000000	-1.379129116	2.038519232	0.000000000	0.000000000
0.241500000	-1.376544150	2.021070710	0.000000000	0.000000000
0.242000000	-1.369758614	2.057583357	0.000000000	0.000000000
0.242500000	-1.375251667	2.075678120	0.000000000	0.000000000
0.243000000	-1.368143010	2.107667076	0.000000000	0.000000000
0.243500000	-1.387207135	2.101527781	0.000000000	0.000000000
0.244000000	-1.375574788	2.105728351	0.000000000	0.000000000
0.244500000	-1.399162604	2.105082109	0.000000000	0.000000000
0.245000000	-1.383329686	2.073739395	0.000000000	0.000000000
0.245500000	-1.393992672	2.024625039	0.000000000	0.000000000
0.246000000	-1.368466131	1.985850547	0.000000000	0.000000000
0.246500000	-1.371374218	2.027856246	0.000000000	0.000000000
0.247000000	-1.367173648	2.058229598	0.000000000	0.000000000
0.247500000	-1.382037203	2.096357849	0.000000000	0.000000000
0.248000000	-1.392377068	2.086664226	0.000000000	0.000000000
0.248500000	-1.388499619	2.114129491	0.000000000	0.000000000
0.249000000	-1.389145860	2.103143385	0.000000000	0.000000000
0.249500000	-1.376544150	2.095065366	0.000000000	0.000000000
0.250000000	-1.393669551	2.056613994	0.000000000	0.000000000
0.250500000	-1.375897909	2.038842352	0.000000000	0.000000000
0.251000000	-1.384622169	2.030441212	0.000000000	0.000000000
0.251500000	-1.358772508	2.025594401	0.000000000	0.000000000
0.252000000	-1.373312943	2.044012285	0.000000000	0.000000000
0.252500000	-1.360711233	2.061783927	0.000000000	0.000000000
0.253000000	-1.377190392	2.105405230	0.000000000	0.000000000
0.253500000	-1.375251667	2.096680969	0.000000000	0.000000000
0.254000000	-1.385268411	2.094096003	0.000000000	0.000000000
0.254500000	-1.387207135	2.047566613	0.000000000	0.000000000
0.255000000	-1.380098479	2.056613994	0.000000000	0.000000000
0.255500000	-1.386237773	2.041750439	0.000000000	0.000000000
0.256000000	-1.371374218	2.044658526	0.000000000	0.000000000
0.256500000	-1.378482875	2.020424469	0.000000000	0.000000000
0.257000000	-1.353279455	2.026886884	0.000000000	0.000000000
0.257500000	-1.368466131	2.052090304	0.000000000	0.000000000
0.258000000	-1.356510663	2.081171173	0.000000000	0.000000000
0.258500000	-1.378805996	2.106051472	0.000000000	0.000000000
0.259000000	-1.366204286	2.094419124	0.000000000	0.000000000
0.259500000	-1.381390962	2.091511037	0.000000000	0.000000000
0.260000000	-1.379129116	2.054998391	0.000000000	0.000000000
0.260500000	-1.383329686	2.054352149	0.000000000	0.000000000
0.261000000	-1.376221029	2.018485744	0.000000000	0.000000000
0.261500000	-1.362326836	2.026563763	0.000000000	0.000000000
0.262000000	-1.364588682	2.022686314	0.000000000	0.000000000
0.262500000	-1.354571938	2.064045772	0.000000000	0.000000000
0.263000000	-1.372020459	2.080848052	0.000000000	0.000000000
0.263500000	-1.358772508	2.097650332	0.000000000	0.000000000
0.264000000	-1.380098479	2.103466506	0.000000000	0.000000000
0.264500000	-1.368789252	2.100881539	0.000000000	0.000000000
0.265000000	-1.385591532	2.079878690	0.000000000	0.000000000
0.265500000	-1.370404856	2.020101348	0.000000000	0.000000000
0.266000000	-1.379452237	2.005884034	0.000000000	0.000000000
0.266500000	-1.371697339	2.006207155	0.000000000	0.000000000
0.267000000	-1.370404856	2.054029028	0.000000000	0.000000000
0.267500000	-1.363296199	2.054352149	0.000000000	0.000000000
0.268000000	-1.362973078	2.086341105	0.000000000	0.000000000
0.268500000	-1.380744720	2.094096003	0.000000000	0.000000000
0.269000000	-1.376867271	2.121238148	0.000000000	0.000000000
0.269500000	-1.391084585	2.101204660	0.000000000	0.000000000
0.270000000	-1.372989822	2.074385637	0.000000000	0.000000000
0.270500000	-1.391730826	2.046920371	0.000000000	0.000000000
0.271000000	-1.373312943	2.029794971	0.000000000	0.000000000
0.271500000	-1.380744720	2.032056816	0.000000000	0.000000000
0.272000000	-1.358449387	2.026240642	0.000000000	0.000000000
0.272500000	-1.368466131	2.060814564	0.000000000	0.000000000
0.273000000	-1.362649957	2.074385637	0.000000000	0.000000000
0.273500000	-1.368466131	2.110575162	0.000000000	0.000000000
0.274000000	-1.374605426	2.085694863	0.000000000	0.000000000
0.274500000	-1.378805996	2.080201810	0.000000000	0.000000000
0.275000000	-1.390761464	2.058552719	0.000000000	0.000000000
0.275500000	-1.375574788	2.070831308	0.000000000	0.000000000
0.276000000	-1.385914652	2.046274130	0.000000000	0.000000000
0.276500000	-1.362649957	2.024625039	0.000000000	0.000000000
0.277000000	-1.372666701	2.018162623	0.000000000	0.000000000
0.277500000	-1.354895059	2.040457956	0.000000000	0.000000000
0.278000000	-1.371374218	2.083433018	0.000000000	0.000000000
0.278500000	-1.365881165	2.095065366	0.000000000	0.000000000
0.279000000	-1.382360324	2.111221404	0.000000000	0.000000000
0.279500000	-1.377190392	2.086987346	0.000000000	0.000000000
0.280000000	-1.378805996	2.084402380	0.000000000	0.000000000
0.280500000	-1.378805996	2.044658526	0.000000000	0.000000000
0.281000000	-1.371374218	2.041104198	0.000000000	0.000000000
0.281500000	-1.377513512	2.010730846	0.000000000	0.000000000
0.282000000	-1.359418750	2.028825609	0.000000000	0.000000000
0.282500000	-1.370404856	2.044658526	0.000000000	0.000000000
0.283000000	-1.357803146	2.076647482	0.000000000	0.000000000
0.283500000	-1.381390962	2.095711607	0.000000000	0.000000000
0.284000000	-1.367496769	2.107343955	0.000000000	0.000000000
0.284500000	-1.388176498	2.124469355	0.000000000	0.000000000
0.285000000	-1.383652807	2.094096003	0.000000000	0.000000000
0.285500000	-1.398839483	2.057583357	0.000000000	0.000000000
0.286000000	-1.382360324	2.002329706	0.000000000	0.000000000
0.286500000	-1.376221029	2.024948159	0.000000000	0.000000000
0.287000000	-1.375251667	2.034964903	0.000000000	0.000000000
0.287500000	-1.367819889	2.066953859	0.000000000	0.000000000
0.288000000	-1.374282305	2.064368893	0.000000000	0.000000000
0.288500000	-1.366204286	2.098942815	0.000000000	0.000000000
0.289000000	-1.389145860	2.115745095	0.000000000	0.000000000
0.289500000	-1.380744720	2.117683819	0.000000000	0.000000000
0.290000000	-1.400778208	2.091834158	0.000000000	0.000000000
0.290500000	-1.382360324	2.060491444	0.000000000	0.000000000
0.291000000	-1.396577638	2.048535975	0.000000000	0.000000000
0.291500000	-1.373959184	2.021716952	0.000000000	0.000000000
0.292000000	-1.374605426	2.029794971	0.000000000	0.000000000
0.292500000	-1.358449387	2.033026178	0.000000000	0.000000000
0.293000000	-1.362649957	2.089572313	0.000000000	0.000000000
0.293500000	-1.369435493	2.094742245	0.000000000	0.000000000
0.294000000	-1.373312943	2.106051472	0.000000000	0.000000000
0.294500000	-1.389792102	2.072770033	0.000000000	0.000000000
0.295000000	-1.381390962	2.084079260	0.000000000	0.000000000
0.295500000	-1.397547000	2.080524931	0.000000000	0.000000000
0.296000000	-1.375897909	2.067600101	0.000000000	0.000000000
0.296500000	-1.389145860	2.031733695	0.000000000	0.000000000
0.297000000	-1.362973078	2.014285174	0.000000000	0.000000000
0.297500000	-1.370081735	2.038519232	0.000000000	0.000000000
0.298000000	-1.354895059	2.056613994	0.000000000	0.000000000
0.298500000	-1.372020459	2.094096003	0.000000000	0.000000000
0.299000000	-1.372989822	2.092803520	0.000000000	0.000000000
0.299500000	-1.381714082	2.111221404	0.000000000	0.000000000
0.300000000	-1.384299049	2.075354999	0.000000000	0.000000000
0.300500000	-1.379129116	2.067600101	0.000000000	0.000000000
0.301000000	-1.383652807	2.030764333	0.000000000	0.000000000
0.301500000	-1.363942440	2.028502488	0.000000000	0.000000000
0.302000000	-1.370727976	2.016223899	0.000000000	0.000000000
0.302500000	-1.348755764	2.026563763	0.000000000	0.000000000
0.303000000	-1.366527406	2.045304768	0.000000000	0.000000000
0.303500000	-1.353279455	2.070508187	0.000000000	0.000000000
0.304000000	-1.376221029	2.103466506	0.000000000	0.000000000
0.304500000	-1.365881165	2.105082109	0.000000000	0.000000000
0.305000000	-1.380744720	2.106697713	0.000000000	0.000000000
0.305500000	-1.374928546	2.051120941	0.000000000	0.000000000
0.306000000	-1.377513512	2.031410575	0.000000000	0.000000000
0.306500000	-1.372666701	2.005237793	0.000000000	0.000000000
0.307000000	-1.359418750	2.038196111	0.000000000	0.000000000
0.307500000	-1.364265561	2.040781077	0.000000000	0.000000000
0.308000000	-1.351986972	2.064045772	0.000000000	0.000000000
0.308500000	-1.369435493	2.072446912	0.000000000	0.000000000
0.309000000	-1.357803146	2.101527781	0.000000000	0.000000000
0.309500000	-1.382683445	2.112513887	0.000000000	0.000000000
0.310000000	-1.372666701	2.095711607	0.000000000	0.000000000
0.310500000	-1.391730826	2.076324361	0.000000000	0.000000000
0.311000000	-1.376867271	2.038519232	0.000000000	0.000000000
0.311500000	-1.380098479	2.035288024	0.000000000	0.000000000
0.312000000	-1.363619320	2.010407725	0.000000000	0.000000000
0.312500000	-1.360064991	2.036903628	0.000000000	0.000000000
0.313000000	-1.360711233	2.046597251	0.000000000	0.000000000
0.313500000	-1.363619320	2.089249192	0.000000000	0.000000000
0.314000000	-1.383329686	2.084402380	0.000000000	0.000000000
0.314500000	-1.380098479	2.083756139	0.000000000	0.000000000
0.315000000	-1.392700189	2.074385637	0.000000000	0.000000000
0.315500000	-1.374282305	2.088926071	0.000000000	0.000000000
0.316000000	-1.392053947	2.073739395	0.000000000	0.000000000
0.316500000	-1.370404856	2.028179367	0.000000000	0.000000000
0.317000000	-1.377513512	2.008469000	0.000000000	0.000000000
0.317500000	-1.353925697	2.006853396	0.000000000	0.000000000
0.318000000	-1.359095629	2.050151579	0.000000000	0.000000000
0.318500000	-1.353279455	2.060814564	0.000000000	0.000000000
0.319000000	-1.362003716	2.098296573	0.000000000	0.000000000
0.319500000	-1.366527406	2.090864796	0.000000000	0.000000000
0.320000000	-1.368143010	2.098942815	0.000000000	0.000000000
0.320500000	-1.380744720	2.063076410	0.000000000	0.000000000
0.321000000	-1.362973078	2.046274130	0.000000000	0.000000000
0.321500000	-1.373312943	2.017516382	0.000000000	0.000000000
0.322000000	-1.351986972	2.012992691	0.000000000	0.000000000
0.322500000	-1.365558044	2.020424469	0.000000000	0.000000000
0.323000000	-1.344878315	2.035288024	0.000000000	0.000000000
0.323500000	-1.361034353	2.068246342	0.000000000	0.000000000
0.324000000	-1.354571938	2.086017984	0.000000000	0.000000000
0.324500000	-1.372666701	2.119622544	0.000000000	0.000000000
0.325000000	-1.368143010	2.090218554	0.000000000	0.000000000
0.325500000	-1.372343580	2.071800670	0.000000000	0.000000000
0.326000000	-1.375897909	2.018808865	0.000000000	0.000000000
0.326500000	-1.364911803	2.024625039	0.000000000	0.000000000
0.327000000	-1.365881165	2.017516382	0.000000000	0.000000000
0.327500000	-1.347786402	2.032056816	0.000000000	0.000000000
0.328000000	-1.362326836	2.025594401	0.000000000	0.000000000
0.328500000	-1.346493919	2.052736545	0.000000000	0.000000000
0.329000000	-1.365234923	2.086664226	0.000000000	0.000000000
0.329500000	-1.354248817	2.101204660	0.000000000	0.000000000
0.330000000	-1.375251667	2.096357849	0.000000000	0.000000000
0.330500000	-1.367496769	2.060168323	0.000000000	0.000000000
0.331000000	-1.380421599	2.055644632	0.000000000	0.000000000
0.331500000	-1.367496769	2.023655676	0.000000000	0.000000000
0.332000000	-1.362649957	2.021716952	0.000000000	0.000000000
0.332500000	-1.356833783	2.003299068	0.000000000	0.000000000
0.333000000	-1.347463281	2.039811715	0.000000000	0.000000000
0.333500000	-1.353925697	2.057583357	0.000000000	0.000000000
0.334000000	-1.343908953	2.079878690	0.000000000	0.000000000
0.334500000	-1.365558044	2.067276980	0.000000000	0.000000000
0.335000000	-1.357480025	2.077293724	0.000000000	0.000000000
0.335500000	-1.382683445	2.090541675	0.000000000	0.000000000
0.336000000	-1.365234923	2.073739395	0.000000000	0.000000000
0.336500000	-1.372666701	2.037226748	0.000000000	0.000000000
0.337000000	-1.348109523	1.993928566	0.000000000	0.000000000
0.337500000	-1.353279455	2.013315812	0.000000000	0.000000000
0.338000000	-1.345524557	2.018485744	0.000000000	0.000000000
0.338500000	-1.349402006	2.051767183	0.000000000	0.000000000
0.339000000	-1.350048247	2.052736545	0.000000000	0.000000000
0.339500000	-1.349402006	2.100235298	0.000000000	0.000000000
0.340000000	-1.365234923	2.094096003	0.000000000	0.000000000
0.340500000	-1.360388112	2.081494293	0.000000000	0.000000000
0.341000000	-1.375897909	2.042073560	0.000000000	0.000000000
0.341500000	-1.356833783	2.027210005	0.000000000	0.000000000
0.342000000	-1.370404856	2.018162623	0.000000000	0.000000000
0.342500000	-1.348109523	2.003299068	0.000000000	0.000000000
0.343000000	-1.357156904	2.014931416	0.000000000	0.000000000
0.343500000	-1.341323987	2.032703058	0.000000000	0.000000000
0.344000000	-1.358449387	2.088602950	0.000000000	0.000000000
0.344500000	-1.357156904	2.096034728	0.000000000	0.000000000
0.345000000	-1.363619320	2.100558419	0.000000000	0.000000000
0.345500000	-1.367173648	2.051120941	0.000000000	0.000000000
0.346000000	-1.362973078	2.046274130	0.000000000	0.000000000
0.346500000	-1.369435493	2.024301918	0.000000000	0.000000000
0.347000000	-1.351663851	2.028502488	0.000000000	0.000000000
0.347500000	-1.364265561	2.012346449	0.000000000	0.000000000
0.348000000	-1.342293349	2.016870140	0.000000000	0.000000000
0.348500000	-1.357803146	2.038196111	0.000000000	0.000000000
0.349000000	-1.343262711	2.068246342	0.000000000	0.000000000
0.349500000	-1.366527406	2.102174023	0.000000000	0.000000000
0.350000000	-1.359418750	2.091834158	0.000000000	0.000000000
0.350500000	-1.374282305	2.087310467	0.000000000	0.000000000
0.351000000	-1.369435493	2.050474700	0.000000000	0.000000000
0.351500000	-1.370404856	2.047566613	0.000000000	0.000000000
0.352000000	-1.368789252	2.009761483	0.000000000	0.000000000
0.352500000	-1.357156904	2.018162623	0.000000000	0.000000000
0.353000000	-1.356833783	2.017839502	0.000000000	0.000000000
0.353500000	-1.339062141	2.055967753	0.000000000	0.000000000
0.354000000	-1.356833783	2.065338255	0.000000000	0.000000000
0.354500000	-1.351340730	2.066953859	0.000000000	0.000000000
0.355000000	-1.377836633	2.074708757	0.000000000	0.000000000
0.355500000	-1.359741870	2.092157279	0.000000000	0.000000000
0.356000000	-1.373312943	2.096680969	0.000000000	0.000000000
0.356500000	-1.362326836	2.038842352	0.000000000	0.000000000
0.357000000	-1.372666701	2.009761483	0.000000000	0.000000000
0.357500000	-1.358772508	1.990051117	0.000000000	0.000000000
0.358000000	-1.350694489	2.030118092	0.000000000	0.000000000
0.358500000	-1.348755764	2.028825609	0.000000000	0.000000000
0.359000000	-1.346493919	2.059845202	0.000000000	0.000000000
0.359500000	-1.360388112	2.071800670	0.000000000	0.000000000
0.360000000	-1.351340730	2.101527781	0.000000000	0.000000000
0.360500000	-1.371051097	2.085694863	0.000000000	0.000000000
0.361000000	-1.355541300	2.059522081	0.000000000	0.000000000
0.361500000	-1.370727976	2.035934265	0.000000000	0.000000000
0.362000000	-1.351017610	2.019131986	0.000000000	0.000000000
0.362500000	-1.362003716	2.021393831	0.000000000	0.000000000
0.363000000	-1.345524557	2.006853396	0.000000000	0.000000000
0.363500000	-1.353279455	2.039811715	0.000000000	0.000000000
0.364000000	-1.346817040	2.060814564	0.000000000	0.000000000
0.364500000	-1.354571938	2.107667076	0.000000000	0.000000000
0.365000000	-1.360711233	2.087310467	0.000000000	0.000000000
0.365500000	-1.360711233	2.076647482	0.000000000	0.000000000
0.366000000	-1.373636063	2.044012285	0.000000000	0.000000000
0.366500000	-1.357803146	2.048212855	0.000000000	0.000000000
0.367000000	-1.368789252	2.032056816	0.000000000	0.000000000
0.367500000	-1.349725127	2.023978797	0.000000000	0.000000000
0.368000000	-1.368466131	2.020747589	0.000000000	0.000000000
0.368500000	-1.348432643	2.030764333	0.000000000	0.000000000
0.369000000	-1.358449387	2.061783927	0.000000000	0.000000000
0.369500000	-1.347463281	2.075678120	0.000000000	0.000000000
0.370000000	-1.366527406	2.103789626	0.000000000	0.000000000
0.370500000	-1.365234923	2.083109897	0.000000000	0.000000000
0.371000000	-1.368466131	2.084079260	0.000000000	0.000000000
0.371500000	-1.371051097	2.040457956	0.000000000	0.000000000
0.372000000	-1.360388112	2.033672420	0.000000000	0.000000000
0.372500000	-1.365234923	2.005237793	0.000000000	0.000000000
0.373000000	-1.344555194	2.022686314	0.000000000	0.000000000
0.373500000	-1.355541300	2.035934265	0.000000000	0.000000000
0.374000000	-1.342293349	2.049182217	0.000000000	0.000000000
0.374500000	-1.365234923	2.053705908	0.000000000	0.000000000
0.375000000	-1.354895059	2.065661376	0.000000000	0.000000000
0.375500000	-1.376221029	2.101850902	0.000000000	0.000000000
0.376000000	-1.366850527	2.092480400	0.000000000	0.000000000
0.376500000	-1.377836633	2.067600101	0.000000000	0.000000000
0.377000000	-1.365234923	2.003622189	0.000000000	0.000000000
0.377500000	-1.357803146	2.009438363	0.000000000	0.000000000
0.378000000	-1.355218180	2.006207155	0.000000000	0.000000000
0.378500000	-1.350048247	2.038519232	0.000000000	0.000000000
0.379000000	-1.357803146	2.038519232	0.000000000	0.000000000
0.379500000	-1.346817040	2.072123791	0.000000000	0.000000000
0.380000000	-1.369435493	2.088602950	0.000000000	0.000000000
0.380500000	-1.359095629	2.092480400	0.000000000	0.000000000
0.381000000	-1.376221029	2.069215704	0.000000000	0.000000000
0.381500000	-1.351663851	2.034964903	0.000000000	0.000000000
0.382000000	-1.363296199	2.022686314	0.000000000	0.000000000
0.382500000	-1.348755764	1.998452256	0.000000000	0.000000000
0.383000000	-1.354248817	2.008145879	0.000000000	0.000000000
0.383500000	-1.344232074	2.006207155	0.000000000	0.000000000
0.384000000	-1.344555194	2.060168323	0.000000000	0.000000000
0.384500000	-1.353602576	2.080524931	0.000000000	0.000000000
0.385000000	-1.356187542	2.104435868	0.000000000	0.000000000
0.385500000	-1.368143010	2.071154429	0.000000000	0.000000000
0.386000000	-1.359741870	2.066953859	0.000000000	0.000000000
0.386500000	-1.381390962	2.053382787	0.000000000	0.000000000
0.387000000	-1.365558044	2.044981647	0.000000000	0.000000000
0.387500000	-1.375251667	2.023655676	0.000000000	0.000000000
0.388000000	-1.348109523	2.008469000	0.000000000	0.000000000
0.388500000	-1.357480025	2.025917522	0.000000000	0.000000000
0.389000000	-1.342616470	2.036257386	0.000000000	0.000000000
0.389500000	-1.355864421	2.078586207	0.000000000	0.000000000
0.390000000	-1.355218180	2.078909327	0.000000000	0.000000000
0.390500000	-1.370081735	2.097004090	0.000000000	0.000000000
0.391000000	-1.379129116	2.071154429	0.000000000	0.000000000
0.391500000	-1.368466131	2.071800670	0.000000000	0.000000000
0.392000000	-1.371697339	2.037226748	0.000000000	0.000000000
0.392500000	-1.355541300	2.022363193	0.000000000	0.000000000
0.393000000	-1.368466131	2.004268430	0.000000000	0.000000000
0.393500000	-1.344232074	2.016870140	0.000000000	0.000000000
0.394000000	-1.354248817	2.030764333	0.000000000	0.000000000
0.394500000	-1.337769658	2.036903628	0.000000000	0.000000000
0.395000000	-1.361357474	2.070185067	0.000000000	0.000000000
0.395500000	-1.358772508	2.090218554	0.000000000	0.000000000
0.396000000	-1.375574788	2.114775732	0.000000000	0.000000000
0.396500000	-1.370081735	2.062107047	0.000000000	0.000000000
0.397000000	-1.368789252	2.035611145	0.000000000	0.000000000
0.397500000	-1.362003716	1.999421619	0.000000000	0.000000000
0.398000000	-1.349402006	2.022363193	0.000000000	0.000000000
0.398500000	-1.356833783	2.016870140	0.000000000	0.000000000
0.399000000	-1.343262711	2.034641782	0.000000000	0.000000000
0.399500000	-1.358449387	2.048212855	0.000000000	0.000000000
0.400000000	-1.343262711	2.078909327	0.000000000	0.000000000
0.400500000	-1.364265561	2.094742245	0.000000000	0.000000000
0.401000000	-1.349725127	2.077939965	0.000000000	0.000000000
0.401500000	-1.369112373	2.063399531	0.000000000	0.000000000
0.402000000	-1.356510663	2.033995541	0.000000000	0.000000000
0.402500000	-1.364911803	2.031087454	0.000000000	0.000000000
0.403000000	-1.351017610	1.997806015	0.000000000	0.000000000
0.403500000	-1.350048247	2.016223899	0.000000000	0.000000000
0.404000000	-1.353925697	2.031410575	0.000000000	0.000000000
0.404500000	-1.351340730	2.089249192	0.000000000	0.000000000
0.405000000	-1.361680595	2.085048622	0.000000000	0.000000000
0.405500000	-1.348432643	2.081494293	0.000000000	0.000000000
0.406000000	-1.368789252	2.065661376	0.000000000	0.000000000
0.406500000	-1.357480025	2.074708757	0.000000000	0.000000000
0.407000000	-1.380098479	2.062430168	0.000000000	0.000000000
0.407500000	-1.356833783	2.028825609	0.000000000	0.000000000
0.408000000	-1.362003716	2.019455106	0.000000000	0.000000000
0.408500000	-1.344555194	2.016870140	0.000000000	0.000000000
0.409000000	-1.355218180	2.051444062	0.000000000	0.000000000
0.409500000	-1.354571938	2.053705908	0.000000000	0.000000000
0.410000000	-1.362326836	2.090218554	0.000000000	0.000000000
0.410500000	-1.367173648	2.085694863	0.000000000	0.000000000
0.411000000	-1.364911803	2.104435868	0.000000000	0.000000000
0.411500000	-1.379129116	2.076001240	0.000000000	0.000000000
0.412000000	-1.366527406	2.060814564	0.000000000	0.000000000
0.412500000	-1.375897909	2.027210005	0.000000000	0.000000000
0.413000000	-1.348755764	2.016547019	0.000000000	0.000000000
0.413500000	-1.360064991	2.017839502	0.000000000	0.000000000
0.414000000	-1.345201436	2.028179367	0.000000000	0.000000000
0.414500000	-1.362973078	2.052090304	0.000000000	0.000000000
0.415000000	-1.353279455	2.065338255	0.000000000	0.000000000
0.415500000	-1.370727976	2.110898283	0.000000000	0.000000000
0.416000000	-1.368143010	2.108636438	0.000000000	0.000000000
0.416500000	-1.367496769	2.103143385	0.000000000	0.000000000
0.417000000	-1.364911803	2.040457956	0.000000000	0.000000000
0.417500000	-1.358772508	2.027533125	0.000000000	0.000000000
0.418000000	-1.366204286	2.012992691	0.000000000	0.000000000
0.418500000	-1.348432643	2.023655676	0.000000000	0.000000000
0.419000000	-1.361680595	2.020101348	0.000000000	0.000000000
0.419500000	-1.342616470	2.037549869	0.000000000	0.000000000
0.420000000	-1.360711233	2.068892584	0.000000000	0.000000000
0.420500000	-1.345201436	2.086341105	0.000000000	0.000000000
0.421000000	-1.367173648	2.095388486	0.000000000	0.000000000
0.421500000	-1.361680595	2.065984497	0.000000000	0.000000000
0.422000000	-1.372989822	2.063399531	0.000000000	0.000000000
0.422500000	-1.365558044	2.027210005	0.000000000	0.000000000
0.423000000	-1.361357474	2.022363193	0.000000000	0.000000000
0.423500000	-1.357803146	1.998775377	0.000000000	0.000000000
0.424000000	-1.345201436	2.042719801	0.000000000	0.000000000
0.424500000	-1.351663851	2.069538825	0.000000000	0.000000000
0.425000000	-1.344232074	2.094419124	0.000000000	0.000000000
0.425500000	-1.366204286	2.069861946	0.000000000	0.000000000
0.426000000	-1.354571938	2.065661376	0.000000000	0.000000000
0.426500000	-1.373636063	2.078263086	0.000000000	0.000000000
0.427000000	-1.361034353	2.071154429	0.000000000	0.000000000
0.427500000	-1.380098479	2.052090304	0.000000000	0.000000000
0.428000000	-1.365234923	2.011700208	0.000000000	0.000000000
0.428500000	-1.368143010	2.022686314	0.000000000	0.000000000
0.429000000	-1.352633213	2.019778227	0.000000000	0.000000000
0.429500000	-1.348432643	2.056613994	0.000000000	0.000000000
0.430000000	-1.351340730	2.061460806	0.000000000	0.000000000
0.430500000	-1.351663851	2.098619694	0.000000000	0.000000000
0.431000000	-1.369435493	2.094742245	0.000000000	0.000000000
0.431500000	-1.363942440	2.098296573	0.000000000	0.000000000
0.432000000	-1.383975928	2.071154429	0.000000000	0.000000000
0.432500000	-1.365234923	2.046597251	0.000000000	0.000000000
0.433000000	-1.375574788	2.028825609	0.000000000	0.000000000
0.433500000	-1.351017610	2.018485744	0.000000000	0.000000000
0.434000000	-1.364588682	2.029148729	0.000000000	0.000000000
0.434500000	-1.354895059	2.025271280	0.000000000	0.000000000
0.435000000	-1.365558044	2.063076410	0.000000000	0.000000000
0.435500000	-1.361034353	2.085048622	0.000000000	0.000000000
0.436000000	-1.366850527	2.127377442	0.000000000	0.000000000
0.436500000	-1.374605426	2.094742245	0.000000000	0.000000000
0.437000000	-1.369758614	2.071800670	0.000000000	0.000000000
0.437500000	-1.377513512	2.032379937	0.000000000	0.000000000
0.438000000	-1.359741870	2.036257386	0.000000000	0.000000000
0.438500000	-1.371374218	2.023655676	0.000000000	0.000000000
0.439000000	-1.348432643	2.020747589	0.000000000	0.000000000
0.439500000	-1.359095629	2.031733695	0.000000000	0.000000000
0.440000000	-1.346817040	2.054029028	0.000000000	0.000000000
0.440500000	-1.364265561	2.091187916	0.000000000	0.000000000
0.441000000	-1.353925697	2.087633588	0.000000000	0.000000000
0.441500000	-1.367819889	2.096034728	0.000000000	0.000000000
0.442000000	-1.367496769	2.064045772	0.000000000	0.000000000
0.442500000	-1.374605426	2.060168323	0.000000000	0.000000000
0.443000000	-1.373312943	2.016547019	0.000000000	0.000000000
0.443500000	-1.357156904	2.016547019	0.000000000	0.000000000
0.444000000	-1.361357474	2.021070710	0.000000000	0.000000000
0.444500000	-1.348432643	2.069215704	0.000000000	0.000000000
0.445000000	-1.365234923	2.078909327	0.000000000	0.000000000
0.445500000	-1.345201436	2.070831308	0.000000000	0.000000000
0.446000000	-1.364588682	2.070508187	0.000000000	0.000000000
0.446500000	-1.357156904	2.080524931	0.000000000	0.000000000
0.447000000	-1.378482875	2.094419124	0.000000000	0.000000000
0.447500000	-1.364588682	2.053705908	0.000000000	0.000000000
0.448000000	-1.369112373	2.037549869	0.000000000	0.000000000
0.448500000	-1.361680595	2.011053966	0.000000000	0.000000000
0.449000000	-1.360064991	2.037872990	0.000000000	0.000000000
0.449500000	-1.361034353	2.035611145	0.000000000	0.000000000
0.450000000	-1.356510663	2.073416274	0.000000000	0.000000000
0.450500000	-1.368789252	2.081494293	0.000000000	0.000000000
0.451000000	-1.358772508	2.102174023	0.000000000	0.000000000
0.451500000	-1.380421599	2.091187916	0.000000000	0.000000000
0.452000000	-1.366850527	2.078263086	0.000000000	0.000000000
0.452500000	-1.383652807	2.059198961	0.000000000	0.000000000
0.453000000	-1.365234923	2.031087454	0.000000000	0.000000000
0.453500000	-1.374928546	2.023655676	0.000000000	0.000000000
0.454000000	-1.354895059	2.002975947	0.000000000	0.000000000
0.454500000	-1.357156904	2.026240642	0.000000000	0.000000000
0.455000000	-1.349078885	2.038196111	0.000000000	0.000000000
0.455500000	-1.353602576	2.097004090	0.000000000	0.000000000
0.456000000	-1.360064991	2.104435868	0.000000000	0.000000000
0.456500000	-1.361357474	2.106374592	0.000000000	0.000000000
0.457000000	-1.379129116	2.063722651	0.000000000	0.000000000
0.457500000	-1.367819889	2.048859096	0.000000000	0.000000000
0.458000000	-1.377513512	2.028179367	0.000000000	0.000000000
0.458500000	-1.352956334	2.018808865	0.000000000	0.000000000
0.459000000	-1.363619320	2.011053966	0.000000000	0.000000000
0.459500000	-1.341970228	2.012346449	0.000000000	0.000000000
0.460000000	-1.361034353	2.049505338	0.000000000	0.000000000
0.460500000	-1.354248817	2.067276980	0.000000000	0.000000000
0.461000000	-1.368143010	2.098942815	0.000000000	0.000000000
0.461500000	-1.360711233	2.083433018	0.000000000	0.000000000
0.462000000	-1.363619320	2.092803520	0.000000000	0.000000000
0.462500000	-1.378482875	2.057260236	0.000000000	0.000000000
0.463000000	-1.378805996	2.044658526	0.000000000	0.000000000
0.463500000	-1.382360324	2.011053966	0.000000000	0.000000000
0.464000000	-1.355541300	2.029471850	0.000000000	0.000000000
0.464500000	-1.363619320	2.050797821	0.000000000	0.000000000
0.465000000	-1.351986972	2.073739395	0.000000000	0.000000000
0.465500000	-1.370404856	2.067923221	0.000000000	0.000000000
0.466000000	-1.351340730	2.065984497	0.000000000	0.000000000
0.466500000	-1.372989822	2.096680969	0.000000000	0.000000000
0.467000000	-1.373959184	2.089895433	0.000000000	0.000000000
0.467500000	-1.392053947	2.085694863	0.000000000	0.000000000
0.468000000	-1.381390962	2.038196111	0.000000000	0.000000000
0.468500000	-1.372343580	2.041427318	0.000000000	0.000000000
0.469000000	-1.369758614	2.021393831	0.000000000	0.000000000
0.469500000	-1.359095629	2.044981647	0.000000000	0.000000000
0.470000000	-1.367819889	2.054998391	0.000000000	0.000000000
0.470500000	-1.357156904	2.090541675	0.000000000	0.000000000
0.471000000	-1.379129116	2.097004090	0.000000000	0.000000000
0.471500000	-1.366527406	2.100235298	0.000000000	0.000000000
0.472000000	-1.384299049	2.093126641	0.000000000	0.000000000
0.472500000	-1.368466131	2.070508187	0.000000000	0.000000000
0.473000000	-1.385914652	2.060491444	0.000000000	0.000000000
0.473500000	-1.373312943	2.027210005	0.000000000	0.000000000
0.474000000	-1.379452237	2.027856246	0.000000000	0.000000000
0.474500000	-1.368789252	2.015254536	0.000000000	0.000000000
0.475000000	-1.361357474	2.060491444	0.000000000	0.000000000
0.475500000	-1.365234923	2.082786777	0.000000000	0.000000000
0.476000000	-1.366527406	2.118330061	0.000000000	0.000000000
0.476500000	-1.384945290	2.101850902	0.000000000	0.000000000
0.477000000	-1.373636063	2.094096003	0.000000000	0.000000000
0.477500000	-1.387530256	2.066953859	0.000000000	0.000000000
0.478000000	-1.371051097	2.052413424	0.000000000	0.000000000
0.478500000	-1.384945290	2.037872990	0.000000000	0.000000000
0.479000000	-1.363942440	2.020101348	0.000000000	0.000000000
0.479500000	-1.372343580	2.030118092	0.000000000	0.000000000
0.480000000	-1.357480025	2.033995541	0.000000000	0.000000000
0.480500000	-1.365558044	2.079878690	0.000000000	0.000000000
0.481000000	-1.362326836	2.087956709	0.000000000	0.000000000
0.481500000	-1.369435493	2.115421974	0.000000000	0.000000000
0.482000000	-1.382360324	2.093772883	0.000000000	0.000000000
0.482500000	-1.379129116	2.093126641	0.000000000	0.000000000
0.483000000	-1.387207135	2.051120941	0.000000000	0.000000000
0.483500000	-1.369112373	2.036903628	0.000000000	0.000000000
0.484000000	-1.379129116	2.023978797	0.000000000	0.000000000
0.484500000	-1.356833783	2.047243492	0.000000000	0.000000000
0.485000000	-1.369758614	2.065984497	0.000000000	0.000000000
0.485500000	-1.351017610	2.058875840	0.000000000	0.000000000
0.486000000	-1.371051097	2.071800670	0.000000000	0.000000000
0.486500000	-1.365881165	2.082140535	0.000000000	0.000000000
0.487000000	-1.384945290	2.117683819	0.000000000	0.000000000
0.487500000	-1.384945290	2.086664226	0.000000000	0.000000000
0.488000000	-1.383006566	2.074062516	0.000000000	0.000000000
0.488500000	-1.382037203	2.036580507	0.000000000	0.000000000
0.489000000	-1.372666701	2.044335405	0.000000000	0.000000000
0.489500000	-1.380421599	2.030441212	0.000000000	0.000000000
0.490000000	-1.358772508	2.049505338	0.000000000	0.000000000
0.490500000	-1.368143010	2.067276980	0.000000000	0.000000000
0.491000000	-1.356187542	2.097004090	0.000000000	0.000000000
0.491500000	-1.381390962	2.112837008	0.000000000	0.000000000
0.492000000	-1.368789252	2.099912177	0.000000000	0.000000000
0.492500000	-1.386237773	2.097650332	0.000000000	0.000000000
0.493000000	-1.374605426	2.062107047	0.000000000	0.000000000
0.493500000	-1.381390962	2.050797821	0.000000000	0.000000000
0.494000000	-1.371051097	2.010407725	0.000000000	0.000000000
0.494500000	-1.368789252	2.021716952	0.000000000	0.000000000
0.495000000	-1.369112373	2.029471850	0.000000000	0.000000000
0.495500000	-1.360064991	2.086017984	0.000000000	0.000000000
0.496000000	-1.371697339	2.100881539	0.000000000	0.000000000
0.496500000	-1.364588682	2.107990196	0.000000000	0.000000000
0.497000000	-1.386560894	2.085048622	0.000000000	0.000000000
0.497500000	-1.370404856	2.072446912	0.000000000	0.000000000
0.498000000	-1.383006566	2.063722651	0.000000000	0.000000000
0.498500000	-1.362326836	2.037872990	0.000000000	0.000000000
0.499000000	-1.372020459	2.025917522	0.000000000	0.000000000
0.499500000	-1.354571938	2.007499638	0.000000000	0.000000000
0.500000000	-1.357803146	2.038519232	0.000000000	0.000000000
0.500500000	-1.352956334	2.048212855	0.000000000	0.000000000
0.501000000	-1.357156904	2.091511037	0.000000000	0.000000000
0.501500000	-1.365558044	2.090541675	0.000000000	0.000000000
0.502000000	-1.362973078	2.107990196	0.000000000	0.000000000
0.502500000	-1.378159754	2.081171173	0.000000000	0.000000000
0.503000000	-1.368789252	2.065338255	0.000000000	0.000000000
0.503500000	-1.387530256	2.033995541	0.000000000	0.000000000
0.504000000	-1.364265561	2.031733695	0.000000000	0.000000000
0.504500000	-1.371374218	2.046274130	0.000000000	0.000000000
0.505000000	-1.349725127	2.045627888	0.000000000	0.000000000
0.505500000	-1.363942440	2.047243492	0.000000000	0.000000000
0.506000000	-1.353925697	2.042719801	0.000000000	0.000000000
0.506500000	-1.367819889	2.095065366	0.000000000	0.000000000
0.507000000	-1.370727976	2.106051472	0.000000000	0.000000000
0.507500000	-1.376867271	2.110575162	0.000000000	0.000000000
0.508000000	-1.382037203	2.058875840	0.000000000	0.000000000
0.508500000	-1.370404856	2.050474700	0.000000000	0.000000000
0.509000000	-1.374605426	2.033672420	0.000000000	0.000000000
0.509500000	-1.357480025	2.040781077	0.000000000	0.000000000
0.510000000	-1.372343580	2.031410575	0.000000000	0.000000000
0.510500000	-1.351986972	2.046274130	0.000000000	0.000000000
0.511000000	-1.369112373	2.073416274	0.000000000	0.000000000
0.511500000	-1.356833783	2.086664226	0.000000000	0.000000000
0.512000000	-1.376544150	2.103466506	0.000000000	0.000000000
0.512500000	-1.370081735	2.085371743	0.000000000	0.000000000
0.513000000	-1.381390962	2.088279830	0.000000000	0.000000000
0.513500000	-1.376544150	2.044981647	0.000000000	0.000000000
0.514000000	-1.370081735	2.026886884	0.000000000	0.000000000
0.514500000	-1.366204286	1.991343600	0.000000000	0.000000000
0.515000000	-1.353925697	2.029148729	0.000000000	0.000000000
0.515500000	-1.368143010	2.059845202	0.000000000	0.000000000
0.516000000	-1.359095629	2.097973453	0.000000000	0.000000000
0.516500000	-1.378159754	2.093126641	0.000000000	0.000000000
0.517000000	-1.362326836	2.090864796	0.000000000	0.000000000
0.517500000	-1.381390962	2.090864796	0.000000000	0.000000000
0.518000000	-1.363619320	2.072446912	0.000000000	0.000000000
0.518500000	-1.376544150	2.055967753	0.000000000	0.000000000
0.519000000	-1.359095629	2.016870140	0.000000000	0.000000000
0.519500000	-1.361680595	2.023332555	0.000000000	0.000000000
0.520000000	-1.354571938	2.014285174	0.000000000	0.000000000
0.520500000	-1.356187542	2.050151579	0.000000000	0.000000000
0.521000000	-1.361034353	2.058552719	0.000000000	0.000000000
0.521500000	-1.358772508	2.094742245	0.000000000	0.000000000
0.522000000	-1.373959184	2.091511037	0.000000000	0.000000000
0.522500000	-1.365234923	2.099589056	0.000000000	0.000000000
0.523000000	-1.385914652	2.072770033	0.000000000	0.000000000
0.523500000	-1.372666701	2.051767183	0.000000000	0.000000000
0.524000000	-1.383329686	2.041104198	0.000000000	0.000000000
0.524500000	-1.358126266	2.037872990	0.000000000	0.000000000
0.525000000	-1.366850527	2.047889734	0.000000000	0.000000000
0.525500000	-1.354895059	2.026886884	0.000000000	0.000000000
0.526000000	-1.362973078	2.052090304	0.000000000	0.000000000
0.526500000	-1.360064991	2.069215704	0.000000000	0.000000000
0.527000000	-1.371697339	2.117683819	0.000000000	0.000000000
0.527500000	-1.385268411	2.097327211	0.000000000	0.000000000
0.528000000	-1.377836633	2.086341105	0.000000000	0.000000000
0.528500000	-1.385914652	2.048212855	0.000000000	0.000000000
0.529000000	-1.369435493	2.043042922	0.000000000	0.000000000
0.529500000	-1.380744720	2.026886884	0.000000000	0.000000000
0.530000000	-1.359418750	2.025917522	0.000000000	0.000000000
0.530500000	-1.371374218	2.043366043	0.000000000	0.000000000
0.531000000	-1.355541300	2.063722651	0.000000000	0.000000000
0.531500000	-1.372020459	2.093772883	0.000000000	0.000000000
0.532000000	-1.363619320	2.090864796	0.000000000	0.000000000
0.532500000	-1.382037203	2.105082109	0.000000000	0.000000000
0.533000000	-1.381067841	2.079555569	0.000000000	0.000000000
0.533500000	-1.380421599	2.073416274	0.000000000	0.000000000
0.534000000	-1.376867271	2.020101348	0.000000000	0.000000000
0.534500000	-1.359741870	2.008792121	0.000000000	0.000000000
0.535000000	-1.366527406	2.006207155	0.000000000	0.000000000
0.535500000	-1.350694489	2.050474700	0.000000000	0.000000000
0.536000000	-1.364265561	2.074062516	0.000000000	0.000000000
0.536500000	-1.348109523	2.085371743	0.000000000	0.000000000
0.537000000	-1.372343580	2.091187916	0.000000000	0.000000000
0.537500000	-1.366204286	2.085048622	0.000000000	0.000000000
0.538000000	-1.387207135	2.088602950	0.000000000	0.000000000
0.538500000	-1.373959184	2.051767183	0.000000000	0.000000000
0.539000000	-1.377513512	2.043366043	0.000000000	0.000000000
0.539500000	-1.366204286	2.013638932	0.000000000	0.000000000
0.540000000	-1.359418750	2.028825609	0.000000000	0.000000000
0.540500000	-1.357803146	2.023332555	0.000000000	0.000000000
0.541000000	-1.347786402	2.058552719	0.000000000	0.000000000
0.541500000	-1.358772508	2.070508187	0.000000000	0.000000000
0.542000000	-1.351663851	2.097650332	0.000000000	0.000000000
0.542500000	-1.379129116	2.091511037	0.000000000	0.000000000
0.543000000	-1.371374218	2.079555569	0.000000000	0.000000000
0.543500000	-1.390115222	2.056290874	0.000000000	0.000000000
0.544000000	-1.366527406	2.031733695	0.000000000	0.000000000
0.544500000	-1.372020459	2.038196111	0.000000000	0.000000000
0.545000000	-1.352956334	2.022686314	0.000000000	0.000000000
0.545500000	-1.357156904	2.032056816	0.000000000	0.000000000
0.546000000	-1.354248817	2.023655676	0.000000000	0.000000000
0.546500000	-1.359095629	2.079232448	0.000000000	0.000000000
0.547000000	-1.371697339	2.099912177	0.000000000	0.000000000
0.547500000	-1.368789252	2.118976302	0.000000000	0.000000000
0.548000000	-1.382683445	2.082140535	0.000000000	0.000000000
0.548500000	-1.368466131	2.066307617	0.000000000	0.000000000
0.549000000	-1.383652807	2.044658526	0.000000000	0.000000000
0.549500000	-1.359418750	2.030441212	0.000000000	0.000000000
0.550000000	-1.368143010	2.023009435	0.000000000	0.000000000
0.550500000	-1.347786402	2.023009435	0.000000000	0.000000000
0.551000000	-1.363296199	2.056937115	0.000000000	0.000000000
0.551500000	-1.355541300	2.065338255	0.000000000	0.000000000
0.552000000	-1.364265561	2.090541675	0.000000000	0.000000000
0.552500000	-1.361034353	2.080201810	0.000000000	0.000000000
0.553000000	-1.364265561	2.100235298	0.000000000	0.000000000
0.553500000	-1.371374218	2.068246342	0.000000000	0.000000000
0.554000000	-1.363619320	2.045627888	0.000000000	0.000000000
0.554500000	-1.374605426	1.997806015	0.000000000	0.000000000
0.555000000	-1.356833783	2.009438363	0.000000000	0.000000000
0.555500000	-1.372666701	2.039488594	0.000000000	0.000000000
0.556000000	-1.353925697	2.067276980	0.000000000	0.000000000
0.556500000	-1.369758614	2.070508187	0.000000000	0.000000000
0.557000000	-1.353279455	2.065661376	0.000000000	0.000000000
0.557500000	-1.368143010	2.092157279	0.000000000	0.000000000
0.558000000	-1.362003716	2.080524931	0.000000000	0.000000000
0.558500000	-1.375897909	2.077616844	0.000000000	0.000000000
0.559000000	-1.368789252	2.033672420	0.000000000	0.000000000
0.559500000	-1.361680595	2.031087454	0.000000000	0.000000000
0.560000000	-1.359418750	2.006530276	0.000000000	0.000000000
0.560500000	-1.349725127	2.028179367	0.000000000	0.000000000
0.561000000	-1.359095629	2.033995541	0.000000000	0.000000000
0.561500000	-1.345524557	2.065661376	0.000000000	0.000000000
0.562000000	-1.365558044	2.077616844	0.000000000	0.000000000
0.562500000	-1.351986972	2.088279830	0.000000000	0.000000000
0.563000000	-1.377836633	2.088926071	0.000000000	0.000000000
0.563500000	-1.366204286	2.069861946	0.000000000	0.000000000
0.564000000	-1.380421599	2.063076410	0.000000000	0.000000000
0.564500000	-1.364911803	2.032056816	0.000000000	0.000000000
0.565000000	-1.362973078	2.033026178	0.000000000	0.000000000
0.565500000	-1.352310093	2.001360343	0.000000000	0.000000000
0.566000000	-1.350048247	2.024948159	0.000000000	0.000000000
0.566500000	-1.351663851	2.040457956	0.000000000	0.000000000
0.567000000	-1.348109523	2.093449762	0.000000000	0.000000000
0.567500000	-1.368143010	2.094096003	0.000000000	0.000000000
0.568000000	-1.365234923	2.094096003	0.000000000	0.000000000
0.568500000	-1.380098479	2.072446912	0.000000000	0.000000000
0.569000000	-1.359095629	2.058875840	0.000000000	0.000000000
0.569500000	-1.374605426	2.041750439	0.000000000	0.000000000
0.570000000	-1.361034353	2.019455106	0.000000000	0.000000000
0.570500000	-1.371374218	2.024625039	0.000000000	0.000000000
0.571000000	-1.350694489	2.026886884	0.000000000	0.000000000
0.571500000	-1.355541300	2.065338255	0.000000000	0.000000000
0.572000000	-1.356510663	2.068569463	0.000000000	0.000000000
0.572500000	-1.366850527	2.099265936	0.000000000	0.000000000
0.573000000	-1.378482875	2.087956709	0.000000000	0.000000000
0.573500000	-1.373636063	2.094419124	0.000000000	0.000000000
0.574000000	-1.384299049	2.048212855	0.000000000	0.000000000
0.574500000	-1.365234923	2.019131986	0.000000000	0.000000000
0.575000000	-1.370404856	2.004914672	0.000000000	0.000000000
0.575500000	-1.346170798	2.027533125	0.000000000	0.000000000
0.576000000	-1.362649957	2.053382787	0.000000000	0.000000000
0.576500000	-1.347786402	2.050151579	0.000000000	0.000000000
0.577000000	-1.362973078	2.066953859	0.000000000	0.000000000
0.577500000	-1.351986972	2.072123791	0.000000000	0.000000000
0.578000000	-1.367496769	2.101527781	0.000000000	0.000000000
0.578500000	-1.372666701	2.069538825	0.000000000	0.000000000
0.579000000	-1.374928546	2.063076410	0.000000000	0.000000000
0.579500000	-1.375251667	2.026240642	0.000000000	0.000000000
0.580000000	-1.358449387	2.025917522	0.000000000	0.000000000
0.580500000	-1.363619320	2.010730846	0.000000000	0.000000000
0.581000000	-1.341000866	2.026563763	0.000000000	0.000000000
0.581500000	-1.355864421	2.042719801	0.000000000	0.000000000
0.582000000	-1.345847677	2.071800670	0.000000000	0.000000000
0.582500000	-1.371697339	2.090218554	0.000000000	0.000000000
0.583000000	-1.360064991	2.084079260	0.000000000	0.000000000
0.583500000	-1.372666701	2.082463656	0.000000000	0.000000000
0.584000000	-1.360711233	2.054352149	0.000000000	0.000000000
0.584500000	-1.373959184	2.057906478	0.000000000	0.000000000
0.585000000	-1.368466131	2.019455106	0.000000000	0.000000000
0.585500000	-1.361680595	2.018162623	0.000000000	0.000000000
0.586000000	-1.357156904	2.003945309	0.000000000	0.000000000
0.586500000	-1.347140160	2.049182217	0.000000000	0.000000000
0.587000000	-1.362973078	2.072770033	0.000000000	0.000000000
0.587500000	-1.359741870	2.100235298	0.000000000	0.000000000
0.588000000	-1.381714082	2.089572313	0.000000000	0.000000000
0.588500000	-1.365558044	2.077616844	0.000000000	0.000000000
0.589000000	-1.383975928	2.071154429	0.000000000	0.000000000
0.589500000	-1.365558044	2.046920371	0.000000000	0.000000000
0.590000000	-1.377836633	2.033026178	0.000000000	0.000000000
0.590500000	-1.359418750	2.005237793	0.000000000	0.000000000
0.591000000	-1.360388112	2.031733695	0.000000000	0.000000000
0.591500000	-1.352310093	2.042073560	0.000000000	0.000000000
0.592000000	-1.355864421	2.079555569	0.000000000	0.000000000
0.592500000	-1.364588682	2.077939965	0.000000000	0.000000000
0.593000000	-1.359095629	2.105728351	0.000000000	0.000000000
0.593500000	-1.372666701	2.093449762	0.000000000	0.000000000
0.594000000	-1.367173648	2.071477550	0.000000000	0.000000000
0.594500000	-1.389145860	2.022040072	0.000000000	0.000000000
0.595000000	-1.367173648	2.003945309	0.000000000	0.000000000
0.595500000	-1.376544150	2.028502488	0.000000000	0.000000000
0.596000000	-1.353925697	2.048535975	0.000000000	0.000000000
0.596500000	-1.367496769	2.063399531	0.000000000	0.000000000
0.597000000	-1.354248817	2.047889734	0.000000000	0.000000000
0.597500000	-1.366204286	2.086017984	0.000000000	0.000000000
0.598000000	-1.368789252	2.092480400	0.000000000	0.000000000
0.598500000	-1.378482875	2.105728351	0.000000000	0.000000000
0.599000000	-1.383975928	2.064368893	0.000000000	0.000000000
0.599500000	-1.372020459	2.053059666	0.000000000	0.000000000
0.600000000	-1.380744720	2.025594401	0.000000000	0.000000000
0.600500000	-1.363619320	2.023655676	0.000000000	0.000000000
0.601000000	-1.377513512	2.018808865	0.000000000	0.000000000
0.601500000	-1.355218180	2.034641782	0.000000000	0.000000000
0.602000000	-1.369112373	2.061783927	0.000000000	0.000000000
0.602500000	-1.355218180	2.077293724	0.000000000	0.000000000
0.603000000	-1.376544150	2.096680969	0.000000000	0.000000000
0.603500000	-1.369758614	2.083756139	0.000000000	0.000000000
0.604000000	-1.384299049	2.097004090	0.000000000	0.000000000
0.604500000	-1.382683445	2.065338255	0.000000000	0.000000000
0.605000000	-1.379775358	2.053059666	0.000000000	0.000000000
0.605500000	-1.378159754	2.006530276	0.000000000	0.000000000
0.606000000	-1.361034353	2.016547019	0.000000000	0.000000000
0.606500000	-1.366527406	2.031410575	0.000000000	0.000000000
0.607000000	-1.351663851	2.076970603	0.000000000	0.000000000
0.607500000	-1.373636063	2.096357849	0.000000000	0.000000000
0.608000000	-1.365558044	2.101850902	0.000000000	0.000000000
0.608500000	-1.391084585	2.092803520	0.000000000	0.000000000
0.609000000	-1.375251667	2.071800670	0.000000000	0.000000000
0.609500000	-1.386884015	2.067923221	0.000000000	0.000000000
0.610000000	-1.374928546	2.037549869	0.000000000	0.000000000
0.610500000	-1.377836633	2.033995541	0.000000000	0.000000000
0.611000000	-1.369435493	2.014285174	0.000000000	0.000000000
0.611500000	-1.362973078	2.048859096	0.000000000	0.000000000
0.612000000	-1.366527406	2.053382787	0.000000000	0.000000000
0.612500000	-1.365234923	2.088279830	0.000000000	0.000000000
0.613000000	-1.381714082	2.092803520	0.000000000	0.000000000
0.613500000	-1.367496769	2.108313317	0.000000000	0.000000000
0.614000000	-1.389145860	2.080524931	0.000000000	0.000000000
0.614500000	-1.375251667	2.040134835	0.000000000	0.000000000
0.615000000	-1.390761464	2.023655676	0.000000000	0.000000000
0.615500000	-1.369112373	2.029148729	0.000000000	0.000000000
0.616000000	-1.378482875	2.054998391	0.000000000	0.000000000
0.616500000	-1.365234923	2.034318662	0.000000000	0.000000000
0.617000000	-1.369435493	2.050151579	0.000000000	0.000000000
0.617500000	-1.362649957	2.063722651	0.000000000	0.000000000
0.618000000	-1.365881165	2.112190766	0.000000000	0.000000000
0.618500000	-1.381067841	2.095388486	0.000000000	0.000000000
0.619000000	-1.380098479	2.088926071	0.000000000	0.000000000
0.619500000	-1.391407705	2.058229598	0.000000000	0.000000000
0.620000000	-1.372666701	2.053382787	0.000000000	0.000000000
0.620500000	-1.383652807	2.029148729	0.000000000	0.000000000
0.621000000	-1.361680595	2.012669570	0.000000000	0.000000000
0.621500000	-1.375897909	2.026886884	0.000000000	0.000000000
0.622000000	-1.359418750	2.051767183	0.000000000	0.000000000
0.622500000	-1.375251667	2.087310467	0.000000000	0.000000000
0.623000000	-1.368789252	2.084725501	0.000000000	0.000000000
0.623500000	-1.380421599	2.101850902	0.000000000	0.000000000
0.624000000	-1.378159754	2.085371743	0.000000000	0.000000000
0.624500000	-1.380421599	2.097973453	0.000000000	0.000000000
0.625000000	-1.385591532	2.048212855	0.000000000	0.000000000
0.625500000	-1.373312943	2.020747589	0.000000000	0.000000000
0.626000000	-1.380744720	1.994897928	0.000000000	0.000000000
0.626500000	-1.363619320	2.029794971	0.000000000	0.000000000
0.627000000	-1.378159754	2.063722651	0.000000000	0.000000000
0.627500000	-1.360711233	2.094742245	0.000000000	0.000000000
0.628000000	-1.383975928	2.110575162	0.000000000	0.000000000
0.628500000	-1.373959184	2.097004090	0.000000000	0.000000000
0.629000000	-1.391407705	2.096357849	0.000000000	0.000000000
0.629500000	-1.380744720	2.065984497	0.000000000	0.000000000
0.630000000	-1.383329686	2.061137685	0.000000000	0.000000000
0.630500000	-1.372020459	2.018162623	0.000000000	0.000000000
0.631000000	-1.365558044	2.025594401	0.000000000	0.000000000
0.631500000	-1.366850527	2.021070710	0.000000000	0.000000000
0.632000000	-1.355541300	2.062430168	0.000000000	0.000000000
0.632500000	-1.367496769	2.071477550	0.000000000	0.000000000
0.633000000	-1.355864421	2.096357849	0.000000000	0.000000000
0.633500000	-1.379775358	2.099265936	0.000000000	0.000000000
0.634000000	-1.370404856	2.085694863	0.000000000	0.000000000
0.634500000	-1.390761464	2.054998391	0.000000000	0.000000000
0.635000000	-1.372343580	2.024301918	0.000000000	0.000000000
0.635500000	-1.384945290	2.043366043	0.000000000	0.000000000
0.636000000	-1.371374218	2.041750439	0.000000000	0.000000000
0.636500000	-1.373959184	2.049505338	0.000000000	0.000000000
0.637000000	-1.364265561	2.026563763	0.000000000	0.000000000
0.637500000	-1.360064991	2.067276980	0.000000000	0.000000000
0.638000000	-1.363619320	2.088926071	0.000000000	0.000000000
0.638500000	-1.363619320	2.114129491	0.000000000	0.000000000
0.639000000	-1.385591532	2.083109897	0.000000000	0.000000000
0.639500000	-1.372666701	2.073416274	0.000000000	0.000000000
0.640000000	-1.384945290	2.053382787	0.000000000	0.000000000
0.640500000	-1.361034353	2.033026178	0.000000000	0.000000000
0.641000000	-1.375251667	2.019455106	0.000000000	0.000000000
0.641500000	-1.359741870	2.015900778	0.000000000	0.000000000
0.642000000	-1.372020459	2.049182217	0.000000000	0.000000000
0.642500000	-1.358449387	2.059522081	0.000000000	0.000000000
0.643000000	-1.364265561	2.086664226	0.000000000	0.000000000
0.643500000	-1.367173648	2.081817414	0.000000000	0.000000000
0.644000000	-1.374928546	2.111221404	0.000000000	0.000000000
0.644500000	-1.386884015	2.093772883	0.000000000	0.000000000
0.645000000	-1.381067841	2.076970603	0.000000000	0.000000000
0.645500000	-1.387207135	2.017839502	0.000000000	0.000000000
0.646000000	-1.362326836	2.006530276	0.000000000	0.000000000
0.646500000	-1.373312943	2.018162623	0.000000000	0.000000000
0.647000000	-1.359418750	2.052736545	0.000000000	0.000000000
0.647500000	-1.383975928	2.084725501	0.000000000	0.000000000
0.648000000	-1.373959184	2.097650332	0.000000000	0.000000000
0.648500000	-1.386884015	2.115098853	0.000000000	0.000000000
0.649000000	-1.378159754	2.098619694	0.000000000	0.000000000
0.649500000	-1.388822739	2.099265936	0.000000000	0.000000000
0.650000000	-1.385268411	2.058229598	0.000000000	0.000000000
0.650500000	-1.379129116	2.049182217	0.000000000	0.000000000
0.651000000	-1.379775358	2.014931416	0.000000000	0.000000000
0.651500000	-1.363619320	2.033995541	0.000000000	0.000000000
0.652000000	-1.366527406	2.039488594	0.000000000	0.000000000
0.652500000	-1.351986972	2.069538825	0.000000000	0.000000000
0.653000000	-1.378805996	2.088926071	0.000000000	0.000000000
0.653500000	-1.370727976	2.107020834	0.000000000	0.000000000
0.654000000	-1.389792102	2.106374592	0.000000000	0.000000000
0.654500000	-1.376221029	2.070831308	0.000000000	0.000000000
0.655000000	-1.396577638	2.058229598	0.000000000	0.000000000
0.655500000	-1.389468981	2.038196111	0.000000000	0.000000000
0.656000000	-1.385914652	2.056613994	0.000000000	0.000000000
0.656500000	-1.367496769	2.024301918	0.000000000	0.000000000
0.657000000	-1.361357474	2.033349299	0.000000000	0.000000000
0.657500000	-1.371051097	2.040134835	0.000000000	0.000000000
0.658000000	-1.363942440	2.093126641	0.000000000	0.000000000
0.658500000	-1.372989822	2.100558419	0.000000000	0.000000000
0.659000000	-1.363296199	2.097973453	0.000000000	0.000000000
0.659500000	-1.387530256	2.074708757	0.000000000	0.000000000
0.660000000	-1.373312943	2.060814564	0.000000000	0.000000000
0.660500000	-1.387853377	2.047889734	0.000000000	0.000000000
0.661000000	-1.365558044	2.022363193	0.000000000	0.000000000
0.661500000	-1.376221029	2.028825609	0.000000000	0.000000000
0.662000000	-1.362973078	2.026886884	0.000000000	0.000000000
0.662500000	-1.364265561	2.060168323	0.000000000	0.000000000
0.663000000	-1.359741870	2.060491444	0.000000000	0.000000000
0.663500000	-1.367496769	2.102497143	0.000000000	0.000000000
0.664000000	-1.380744720	2.108959559	0.000000000	0.000000000
0.664500000	-1.373636063	2.127377442	0.000000000	0.000000000
0.665000000	-1.387207135	2.081171173	0.000000000	0.000000000
0.665500000	-1.371697339	2.038519232	0.000000000	0.000000000
0.666000000	-1.381390962	2.007822759	0.000000000	0.000000000
0.666500000	-1.355218180	2.019131986	0.000000000	0.000000000
0.667000000	-1.367496769	2.046920371	0.000000000	0.000000000
0.667500000	-1.354248817	2.059198961	0.000000000	0.000000000
0.668000000	-1.371051097	2.088279830	0.000000000	0.000000000
0.668500000	-1.361680595	2.088602950	0.000000000	0.000000000
0.669000000	-1.377190392	2.113160129	0.000000000	0.000000000
0.669500000	-1.383652807	2.086987346	0.000000000	0.000000000
0.670000000	-1.388176498	2.085694863	0.000000000	0.000000000
0.670500000	-1.389468981	2.044012285	0.000000000	0.000000000
0.671000000	-1.371051097	2.041104198	0.000000000	0.000000000
0.671500000	-1.375897909	2.020747589	0.000000000	0.000000000
0.672000000	-1.357803146	2.037549869	0.000000000	0.000000000
0.672500000	-1.370081735	2.054675270	0.000000000	0.000000000
0.673000000	-1.352956334	2.081494293	0.000000000	0.000000000
0.673500000	-1.375574788	2.101204660	0.000000000	0.000000000
0.674000000	-1.372989822	2.094419124	0.000000000	0.000000000
0.674500000	-1.392377068	2.088279830	0.000000000	0.000000000
0.675000000	-1.379129116	2.057906478	0.000000000	0.000000000
0.675500000	-1.380421599	2.065338255	0.000000000	0.000000000
0.676000000	-1.372020459	2.043042922	0.000000000	0.000000000
0.676500000	-1.367173648	2.044335405	0.000000000	0.000000000
0.677000000	-1.370404856	2.015254536	0.000000000	0.000000000
0.677500000	-1.360388112	2.044981647	0.000000000	0.000000000
0.678000000	-1.372666701	2.063399531	0.000000000	0.000000000
0.678500000	-1.357803146	2.093772883	0.000000000	0.000000000
0.679000000	-1.378805996	2.094419124	0.000000000	0.000000000
0.679500000	-1.368466131	2.086017984	0.000000000	0.000000000
0.680000000	-1.391084585	2.077939965	0.000000000	0.000000000
0.680500000	-1.372989822	2.049828458	0.000000000	0.000000000
0.681000000	-1.375574788	2.037872990	0.000000000	0.000000000
0.681500000	-1.360388112	2.014608295	0.000000000	0.000000000
0.682000000	-1.366850527	2.038196111	0.000000000	0.000000000
0.682500000	-1.365881165	2.038842352	0.000000000	0.000000000
0.683000000	-1.364588682	2.075678120	0.000000000	0.000000000
0.683500000	-1.368143010	2.079878690	0.000000000	0.000000000
0.684000000	-1.365558044	2.115098853	0.000000000	0.000000000
0.684500000	-1.384945290	2.115098853	0.000000000	0.000000000
0.685000000	-1.373636063	2.100881539	0.000000000	0.000000000
0.685500000	-1.388822739	2.046920371	0.000000000	0.000000000
0.686000000	-1.367173648	2.014931416	0.000000000	0.000000000
0.686500000	-1.378482875	2.024301918	0.000000000	0.000000000
0.687000000	-1.360388112	2.037549869	0.000000000	0.000000000
0.687500000	-1.370727976	2.060168323	0.000000000	0.000000000
0.688000000	-1.359741870	2.060491444	0.000000000	0.000000000
0.688500000	-1.372020459	2.098296573	0.000000000	0.000000000
0.689000000	-1.374605426	2.092480400	0.000000000	0.000000000
0.689500000	-1.379452237	2.107343955	0.000000000	0.000000000
0.690000000	-1.388176498	2.076970603	0.000000000	0.000000000
0.690500000	-1.377190392	2.073416274	0.000000000	0.000000000
0.691000000	-1.387207135	2.040781077	0.000000000	0.000000000
0.691500000	-1.367819889	2.031410575	0.000000000	0.000000000
0.692000000	-1.379775358	2.022363193	0.000000000	0.000000000
0.692500000	-1.358772508	2.037226748	0.000000000	0.000000000
0.693000000	-1.371374218	2.068246342	0.000000000	0.000000000
0.693500000	-1.354895059	2.087956709	0.000000000	0.000000000
0.694000000	-1.373959184	2.111544525	0.000000000	0.000000000
0.694500000	-1.373312943	2.086664226	0.000000000	0.000000000
0.695000000	-1.385591532	2.089572313	0.000000000	0.000000000
0.695500000	-1.383652807	2.058875840	0.000000000	0.000000000
0.696000000	-1.378159754	2.065661376	0.000000000	0.000000000
0.696500000	-1.380744720	2.028179367	0.000000000	0.000000000
0.697000000	-1.361357474	2.028502488	0.000000000	0.000000000
0.697500000	-1.368466131	2.029148729	0.000000000	0.000000000
0.698000000	-1.354571938	2.070508187	0.000000000	0.000000000
0.698500000	-1.376221029	2.088926071	0.000000000	0.000000000
0.699000000	-1.363619320	2.095388486	0.000000000	0.000000000
0.699500000	-1.385591532	2.097327211	0.000000000	0.000000000
0.700000000	-1.375251667	2.083433018	0.000000000	0.000000000
0.700500000	-1.392377068	2.079878690	0.000000000	0.000000000
0.701000000	-1.376221029	2.038196111	0.000000000	0.000000000
0.701500000	-1.374605426	2.034318662	0.000000000	0.000000000
0.702000000	-1.363942440	2.012992691	0.000000000	0.000000000
0.702500000	-1.358772508	2.042073560	0.000000000	0.000000000
0.703000000	-1.365234923	2.043366043	0.000000000	0.000000000
0.703500000	-1.362003716	2.078263086	0.000000000	0.000000000
0.704000000	-1.379775358	2.098619694	0.000000000	0.000000000
0.704500000	-1.368466131	2.131901133	0.000000000	0.000000000
0.705000000	-1.390761464	2.112837008	0.000000000	0.000000000
0.705500000	-1.377190392	2.059845202	0.000000000	0.000000000
0.706000000	-1.391407705	2.026886884	0.000000000	0.000000000
0.706500000	-1.370404856	2.018808865	0.000000000	0.000000000
0.707000000	-1.377190392	2.043042922	0.000000000	0.000000000
0.707500000	-1.363619320	2.031733695	0.000000000	0.000000000
0.708000000	-1.373312943	2.061460806	0.000000000	0.000000000
0.708500000	-1.374282305	2.072770033	0.000000000	0.000000000
0.709000000	-1.375897909	2.114775732	0.000000000	0.000000000
0.709500000	-1.383652807	2.100235298	0.000000000	0.000000000
0.710000000	-1.377836633	2.102174023	0.000000000	0.000000000
0.710500000	-1.392700189	2.076324361	0.000000000	0.000000000
0.711000000	-1.375574788	2.063399531	0.000000000	0.000000000
0.711500000	-1.386560894	2.033672420	0.000000000	0.000000000
0.712000000	-1.363942440	2.013962053	0.000000000	0.000000000
0.712500000	-1.375251667	2.029148729	0.000000000	0.000000000
0.713000000	-1.360711233	2.049828458	0.000000000	0.000000000
0.713500000	-1.378482875	2.089572313	0.000000000	0.000000000
0.714000000	-1.374928546	2.084402380	0.000000000	0.000000000
0.714500000	-1.387207135	2.097650332	0.000000000	0.000000000
0.715000000	-1.388499619	2.078909327	0.000000000	0.000000000
0.715500000	-1.388499619	2.098296573	0.000000000	0.000000000
0.716000000	-1.391084585	2.065338255	0.000000000	0.000000000
0.716500000	-1.376221029	2.045304768	0.000000000	0.000000000
0.717000000	-1.381067841	2.007499638	0.000000000	0.000000000
0.717500000	-1.360388112	2.023332555	0.000000000	0.000000000
0.718000000	-1.375251667	2.049505338	0.000000000	0.000000000
0.718500000	-1.361680595	2.078263086	0.000000000	0.000000000
0.719000000	-1.378805996	2.091187916	0.000000000	0.000000000
0.719500000	-1.363296199	2.089895433	0.000000000	0.000000000
0.720000000	-1.377513512	2.098942815	0.000000000	0.000000000
0.720500000	-1.374282305	2.073739395	0.000000000	0.000000000
0.721000000	-1.384622169	2.065015134	0.000000000	0.000000000
0.721500000	-1.377513512	2.023009435	0.000000000	0.000000000
0.722000000	-1.368466131	2.028825609	0.000000000	0.000000000
0.722500000	-1.370727976	2.016547019	0.000000000	0.000000000
0.723000000	-1.357156904	2.043042922	0.000000000	0.000000000
0.723500000	-1.364588682	2.048535975	0.000000000	0.000000000
0.724000000	-1.353925697	2.093449762	0.000000000	0.000000000
0.724500000	-1.382683445	2.124469355	0.000000000	0.000000000
0.725000000	-1.372989822	2.120591906	0.000000000	0.000000000
0.725500000	-1.388822739	2.077293724	0.000000000	0.000000000
0.726000000	-1.372989822	2.026563763	0.000000000	0.000000000
0.726500000	-1.389145860	2.033995541	0.000000000	0.000000000
0.727000000	-1.378482875	2.024301918	0.000000000	0.000000000
0.727500000	-1.372989822	2.039488594	0.000000000	0.000000000
0.728000000	-1.363942440	2.024301918	0.000000000	0.000000000
0.728500000	-1.365558044	2.071154429	0.000000000	0.000000000
0.729000000	-1.376221029	2.080848052	0.000000000	0.000000000
0.729500000	-1.367173648	2.107667076	0.000000000	0.000000000
0.730000000	-1.380744720	2.091511037	0.000000000	0.000000000
0.730500000	-1.371697339	2.090541675	0.000000000	0.000000000
0.731000000	-1.395608275	2.074708757	0.000000000	0.000000000
0.731500000	-1.372989822	2.049828458	0.000000000	0.000000000
0.732000000	-1.378159754	2.027533125	0.000000000	0.000000000
0.732500000	-1.357156904	2.013315812	0.000000000	0.000000000
0.733000000	-1.370081735	2.042073560	0.000000000	0.000000000
0.733500000	-1.361034353	2.056937115	0.000000000	0.000000000
0.734000000	-1.374282305	2.090541675	0.000000000	0.000000000
0.734500000	-1.377836633	2.078909327	0.000000000	0.000000000
0.735000000	-1.378482875	2.103789626	0.000000000	0.000000000
0.735500000	-1.384299049	2.090218554	0.000000000	0.000000000
0.736000000	-1.370404856	2.091187916	0.000000000	0.000000000
0.736500000	-1.386237773	2.041104198	0.000000000	0.000000000
0.737000000	-1.366850527	2.016547019	0.000000000	0.000000000
0.737500000	-1.376544150	2.006853396	0.000000000	0.000000000
0.738000000	-1.349402006	2.024625039	0.000000000	0.000000000
0.738500000	-1.365234923	2.057583357	0.000000000	0.000000000
0.739000000	-1.353925697	2.069861946	0.000000000	0.000000000
0.739500000	-1.373312943	2.095065366	0.000000000	0.000000000
0.740000000	-1.365234923	2.085048622	0.000000000	0.000000000
0.740500000	-1.379452237	2.094419124	0.000000000	0.000000000
0.741000000	-1.379775358	2.056613994	0.000000000	0.000000000
0.741500000	-1.374928546	2.042073560	0.000000000	0.000000000
0.742000000	-1.375251667	2.006853396	0.000000000	0.000000000
0.742500000	-1.357480025	2.020424469	0.000000000	0.000000000
0.743000000	-1.367173648	2.021716952	0.000000000	0.000000000
0.743500000	-1.351017610	2.046597251	0.000000000	0.000000000
0.744000000	-1.365881165	2.072770033	0.000000000	0.000000000
0.744500000	-1.354248817	2.108636438	0.000000000	0.000000000
0.745000000	-1.382037203	2.122530631	0.000000000	0.000000000
0.745500000	-1.370727976	2.078263086	0.000000000	0.000000000
0.746000000	-1.381714082	2.053059666	0.000000000	0.000000000
0.746500000	-1.370081735	2.026563763	0.000000000	0.000000000
0.747000000	-1.377190392	2.044335405	0.000000000	0.000000000
0.747500000	-1.370727976	2.017839502	0.000000000	0.000000000
0.748000000	-1.363296199	2.034964903	0.000000000	0.000000000
0.748500000	-1.366850527	2.042396681	0.000000000	0.000000000
0.749000000	-1.358449387	2.092157279	0.000000000	0.000000000
0.749500000	-1.376544150	2.095065366	0.000000000	0.000000000
0.750000000	-1.366204286	2.099589056	0.000000000	0.000000000
0.750500000	-1.385914652	2.088279830	0.000000000	0.000000000
0.751000000	-1.372020459	2.075678120	0.000000000	0.000000000
0.751500000	-1.390438343	2.059522081	0.000000000	0.000000000
0.752000000	-1.372343580	2.024625039	0.000000000	0.000000000
0.752500000	-1.376867271	2.024625039	0.000000000	0.000000000
0.753000000	-1.362973078	2.021393831	0.000000000	0.000000000
0.753500000	-1.369435493	2.056290874	0.000000000	0.000000000
0.754000000	-1.364265561	2.055321511	0.000000000	0.000000000
0.754500000	-1.361034353	2.084402380	0.000000000	0.000000000
0.755000000	-1.367496769	2.087310467	0.000000000	0.000000000
0.755500000	-1.368143010	2.115745095	0.000000000	0.000000000
0.756000000	-1.389792102	2.089249192	0.000000000	0.000000000
0.756500000	-1.371051097	2.053059666	0.000000000	0.000000000
0.757000000	-1.382037203	2.015254536	0.000000000	0.000000000
0.757500000	-1.361034353	2.004591551	0.000000000	0.000000000
0.758000000	-1.374605426	2.024625039	0.000000000	0.000000000
0.758500000	-1.351340730	2.037226748	0.000000000	0.000000000
0.759000000	-1.360388112	2.071477550	0.000000000	0.000000000
0.759500000	-1.356510663	2.073739395	0.000000000	0.000000000
0.760000000	-1.373959184	2.104435868	0.000000000	0.000000000
0.760500000	-1.380744720	2.088279830	0.000000000	0.000000000
0.761000000	-1.377190392	2.088926071	0.000000000	0.000000000
0.761500000	-1.381067841	2.041427318	0.000000000	0.000000000
0.762000000	-1.364911803	2.028502488	0.000000000	0.000000000
0.762500000	-1.370404856	2.007176517	0.000000000	0.000000000
0.763000000	-1.352956334	2.022686314	0.000000000	0.000000000
0.763500000	-1.369112373	2.036257386	0.000000000	0.000000000
0.764000000	-1.353279455	2.065015134	0.000000000	0.000000000
0.764500000	-1.375251667	2.107343955	0.000000000	0.000000000
0.765000000	-1.370727976	2.112513887	0.000000000	0.000000000
0.765500000	-1.392053947	2.102820264	0.000000000	0.000000000
0.766000000	-1.381714082	2.058875840	0.000000000	0.000000000
0.766500000	-1.384622169	2.064045772	0.000000000	0.000000000
0.767000000	-1.383006566	2.042073560	0.000000000	0.000000000
0.767500000	-1.374928546	2.039488594	0.000000000	0.000000000
0.768000000	-1.369435493	2.009761483	0.000000000	0.000000000
0.768500000	-1.356833783	2.044981647	0.000000000	0.000000000
0.769000000	-1.375574788	2.071800670	0.000000000	0.000000000
0.769500000	-1.370404856	2.099912177	0.000000000	0.000000000
0.770000000	-1.388499619	2.098296573	0.000000000	0.000000000
0.770500000	-1.373959184	2.092157279	0.000000000	0.000000000
0.771000000	-1.396254517	2.091511037	0.000000000	0.000000000
0.771500000	-1.378482875	2.062107047	0.000000000	0.000000000
0.772000000	-1.384622169	2.043366043	0.000000000	0.000000000
0.772500000	-1.368143010	2.010084604	0.000000000	0.000000000
0.773000000	-1.370727976	2.038842352	0.000000000	0.000000000
0.773500000	-1.366527406	2.041427318	0.000000000	0.000000000
0.774000000	-1.363942440	2.065338255	0.000000000	0.000000000
0.774500000	-1.371051097	2.049828458	0.000000000	0.000000000
0.775000000	-1.364588682	2.088602950	0.000000000	0.000000000
0.775500000	-1.381714082	2.109928921	0.000000000	0.000000000
0.776000000	-1.370727976	2.110252042	0.000000000	0.000000000
0.776500000	-1.391730826	2.066630738	0.000000000	0.000000000
0.777000000	-1.373312943	2.028179367	0.000000000	0.000000000
0.777500000	-1.384622169	2.018485744	0.000000000	0.000000000
0.778000000	-1.362649957	2.010084604	0.000000000	0.000000000
0.778500000	-1.372666701	2.032379937	0.000000000	0.000000000
0.779000000	-1.361357474	2.041427318	0.000000000	0.000000000
0.779500000	-1.367173648	2.086664226	0.000000000	0.000000000
0.780000000	-1.372020459	2.086987346	0.000000000	0.000000000
0.780500000	-1.380421599	2.106697713	0.000000000	0.000000000
0.781000000	-1.387207135	2.076324361	0.000000000	0.000000000
0.781500000	-1.373636063	2.067276980	0.000000000	0.000000000
0.782000000	-1.383329686	2.032703058	0.000000000	0.000000000
0.782500000	-1.367496769	2.022040072	0.000000000	0.000000000
0.783000000	-1.381390962	2.012669570	0.000000000	0.000000000
0.783500000	-1.358449387	2.023009435	0.000000000	0.000000000
0.784000000	-1.370727976	2.057583357	0.000000000	0.000000000
0.784500000	-1.357480025	2.087633588	0.000000000	0.000000000
0.785000000	-1.376544150	2.120268785	0.000000000	0.000000000
0.785500000	-1.372666701	2.089895433	0.000000000	0.000000000
0.786000000	-1.382683445	2.078909327	0.000000000	0.000000000
0.786500000	-1.377513512	2.045951009	0.000000000	0.000000000
0.787000000	-1.372666701	2.056613994	0.000000000	0.000000000
0.787500000	-1.380098479	2.025917522	0.000000000	0.000000000
0.788000000	-1.369435493	2.025271280	0.000000000	0.000000000
0.788500000	-1.379775358	2.019131986	0.000000000	0.000000000
0.789000000	-1.361357474	2.055321511	0.000000000	0.000000000
0.789500000	-1.381390962	2.080524931	0.000000000	0.000000000
0.790000000	-1.371051097	2.097004090	0.000000000	0.000000000
0.790500000	-1.393346430	2.105728351	0.000000000	0.000000000
0.791000000	-1.379452237	2.090541675	0.000000000	0.000000000
0.791500000	-1.390438343	2.084079260	0.000000000	0.000000000
0.792000000	-1.373636063	2.041750439	0.000000000	0.000000000
0.792500000	-1.372989822	2.035288024	0.000000000	0.000000000
0.793000000	-1.366527406	2.010084604	0.000000000	0.000000000
0.793500000	-1.359741870	2.032379937	0.000000000	0.000000000
0.794000000	-1.367496769	2.029471850	0.000000000	0.000000000
0.794500000	-1.362003716	2.059845202	0.000000000	0.000000000
0.795000000	-1.378805996	2.077616844	0.000000000	0.000000000
0.795500000	-1.365234923	2.115421974	0.000000000	0.000000000
0.796000000	-1.387853377	2.111544525	0.000000000	0.000000000
0.796500000	-1.376867271	2.079555569	0.000000000	0.000000000
0.797000000	-1.394315792	2.046597251	0.000000000	0.000000000
0.797500000	-1.374282305	2.016223899	0.000000000	0.000000000
0.798000000	-1.376221029	2.023655676	0.000000000	0.000000000
0.798500000	-1.363296199	2.011377087	0.000000000	0.000000000
0.799000000	-1.365234923	2.040781077	0.000000000	0.000000000
0.799500000	-1.361357474	2.048535975	0.000000000	0.000000000
0.800000000	-1.360711233	2.091187916	0.000000000	0.000000000
0.800500000	-1.372989822	2.088926071	0.000000000	0.000000000
0.801000000	-1.367819889	2.097004090	0.000000000	0.000000000
0.801500000	-1.383975928	2.067923221	0.000000000	0.000000000
0.802000000	-1.370404856	2.055644632	0.000000000	0.000000000
0.802500000	-1.386560894	2.032703058	0.000000000	0.000000000
0.803000000	-1.361034353	2.013315812	0.000000000	0.000000000
0.803500000	-1.369758614	2.017516382	0.000000000	0.000000000
0.804000000	-1.351340730	2.032703058	0.000000000	0.000000000
0.804500000	-1.365234923	2.086341105	0.000000000	0.000000000
0.805000000	-1.356187542	2.092480400	0.000000000	0.000000000
0.805500000	-1.365881165	2.098296573	0.000000000	0.000000000
0.806000000	-1.369758614	2.061137685	0.000000000	0.000000000
0.806500000	-1.376544150	2.077939965	0.000000000	0.000000000
0.807000000	-1.386237773	2.061137685	0.000000000	0.000000000
0.807500000	-1.372989822	2.049828458	0.000000000	0.000000000
0.808000000	-1.382683445	2.010407725	0.000000000	0.000000000
0.808500000	-1.364588682	2.018162623	0.000000000	0.000000000
0.809000000	-1.375897909	2.042396681	0.000000000	0.000000000
0.809500000	-1.356510663	2.064692014	0.000000000	0.000000000
0.810000000	-1.372989822	2.080201810	0.000000000	0.000000000
0.810500000	-1.362973078	2.078263086	0.000000000	0.000000000
0.811000000	-1.385591532	2.102497143	0.000000000	0.000000000
0.811500000	-1.383652807	2.082786777	0.000000000	0.000000000
0.812000000	-1.391084585	2.074708757	0.000000000	0.000000000
0.812500000	-1.378482875	2.028179367	0.000000000	0.000000000
0.813000000	-1.362973078	2.028825609	0.000000000	0.000000000
0.813500000	-1.364265561	2.014285174	0.000000000	0.000000000
0.814000000	-1.358126266	2.027856246	0.000000000	0.000000000
0.814500000	-1.376221029	2.023655676	0.000000000	0.000000000
0.815000000	-1.361034353	2.065984497	0.000000000	0.000000000
0.815500000	-1.378159754	2.106051472	0.000000000	0.000000000
0.816000000	-1.363296199	2.119622544	0.000000000	0.000000000
0.816500000	-1.384945290	2.093772883	0.000000000	0.000000000
0.817000000	-1.368466131	2.044012285	0.000000000	0.000000000
0.817500000	-1.376544150	2.034964903	0.000000000	0.000000000
0.818000000	-1.358449387	2.012669570	0.000000000	0.000000000
0.818500000	-1.362003716	2.027856246	0.000000000	0.000000000
0.819000000	-1.362973078	2.016223899	0.000000000	0.000000000
0.819500000	-1.363942440	2.055321511	0.000000000	0.000000000
0.820000000	-1.366850527	2.062753289	0.000000000	0.000000000
0.820500000	-1.358772508	2.097004090	0.000000000	0.000000000
0.821000000	-1.379129116	2.092803520	0.000000000	0.000000000
0.821500000	-1.373636063	2.089572313	0.000000000	0.000000000
0.822000000	-1.392700189	2.061783927	0.000000000	0.000000000
0.822500000	-1.370081735	2.031087454	0.000000000	0.000000000
0.823000000	-1.381714082	2.018485744	0.000000000	0.000000000
0.823500000	-1.364588682	2.004268430	0.000000000	0.000000000
0.824000000	-1.372020459	2.034641782	0.000000000	0.000000000
0.824500000	-1.358772508	2.050797821	0.000000000	0.000000000
0.825000000	-1.367819889	2.089895433	0.000000000	0.000000000
0.825500000	-1.372666701	2.075031878	0.000000000	0.000000000
0.826000000	-1.377190392	2.087633588	0.000000000	0.000000000
0.826500000	-1.384299049	2.075354999	0.000000000	0.000000000
0.827000000	-1.379129116	2.085371743	0.000000000	0.000000000
0.827500000	-1.397223879	2.053059666	0.000000000	0.000000000
0.828000000	-1.376221029	2.026563763	0.000000000	0.000000000
0.828500000	-1.380098479	2.008145879	0.000000000	0.000000000
0.829000000	-1.351663851	2.025594401	0.000000000	0.000000000
0.829500000	-1.368466131	2.053705908	0.000000000	0.000000000
0.830000000	-1.357803146	2.065338255	0.000000000	0.000000000
0.830500000	-1.372989822	2.089895433	0.000000000	0.000000000
0.831000000	-1.369435493	2.086341105	0.000000000	0.000000000
0.831500000	-1.387530256	2.104435868	0.000000000	0.000000000
0.832000000	-1.389792102	2.069215704	0.000000000	0.000000000
0.832500000	-1.382037203	2.055321511	0.000000000	0.000000000
0.833000000	-1.381390962	2.020101348	0.000000000	0.000000000
0.833500000	-1.364588682	2.026240642	0.000000000	0.000000000
0.834000000	-1.378159754	2.016223899	0.000000000	0.000000000
0.834500000	-1.357480025	2.022040072	0.000000000	0.000000000
0.835000000	-1.370727976	2.043689164	0.000000000	0.000000000
0.835500000	-1.356833783	2.092803520	0.000000000	0.000000000
0.836000000	-1.382037203	2.126731201	0.000000000	0.000000000
0.836500000	-1.374928546	2.099589056	0.000000000	0.000000000
0.837000000	-1.388176498	2.073416274	0.000000000	0.000000000
0.837500000	-1.375574788	2.033349299	0.000000000	0.000000000
0.838000000	-1.378805996	2.035288024	0.000000000	0.000000000
0.838500000	-1.375574788	2.008792121	0.000000000	0.000000000
0.839000000	-1.366527406	2.027856246	0.000000000	0.000000000
0.839500000	-1.369435493	2.033026178	0.000000000	0.000000000
0.840000000	-1.362649957	2.073739395	0.000000000	0.000000000
0.840500000	-1.380098479	2.083756139	0.000000000	0.000000000
0.841000000	-1.364911803	2.100558419	0.000000000	0.000000000
0.841500000	-1.383652807	2.093126641	0.000000000	0.000000000
0.842000000	-1.372666701	2.073416274	0.000000000	0.000000000
0.842500000	-1.392700189	2.054352149	0.000000000	0.000000000
0.843000000	-1.375897909	2.025917522	0.000000000	0.000000000
0.843500000	-1.382360324	2.026563763	0.000000000	0.000000000
0.844000000	-1.365234923	2.016870140	0.000000000	0.000000000
0.844500000	-1.369435493	2.053382787	0.000000000	0.000000000
0.845000000	-1.371051097	2.057260236	0.000000000	0.000000000
0.845500000	-1.375574788	2.086987346	0.000000000	0.000000000
0.846000000	-1.385268411	2.079232448	0.000000000	0.000000000
0.846500000	-1.377190392	2.101527781	0.000000000	0.000000000
0.847000000	-1.392377068	2.086341105	0.000000000	0.000000000
0.847500000	-1.381067841	2.072770033	0.000000000	0.000000000
0.848000000	-1.397547000	2.037549869	0.000000000	0.000000000
0.848500000	-1.375251667	2.013638932	0.000000000	0.000000000
0.849000000	-1.382037203	2.024625039	0.000000000	0.000000000
0.849500000	-1.358772508	2.033995541	0.000000000	0.000000000
0.850000000	-1.369112373	2.071154429	0.000000000	0.000000000
0.850500000	-1.364588682	2.074708757	0.000000000	0.000000000
0.851000000	-1.379775358	2.106697713	0.000000000	0.000000000
0.851500000	-1.383006566	2.096680969	0.000000000	0.000000000
0.852000000	-1.381714082	2.103466506	0.000000000	0.000000000
0.852500000	-1.389792102	2.057583357	0.000000000	0.000000000
0.853000000	-1.377836633	2.042396681	0.000000000	0.000000000
0.853500000	-1.387853377	2.019778227	0.000000000	0.000000000
0.854000000	-1.362973078	2.017516382	0.000000000	0.000000000
0.854500000	-1.374282305	2.012669570	0.000000000	0.000000000
0.855000000	-1.359095629	2.035934265	0.000000000	0.000000000
0.855500000	-1.381714082	2.093449762	0.000000000	0.000000000
0.856000000	-1.369758614	2.114775732	0.000000000	0.000000000
0.856500000	-1.382683445	2.114452612	0.000000000	0.000000000
0.857000000	-1.376544150	2.067600101	0.000000000	0.000000000
0.857500000	-1.386237773	2.070831308	0.000000000	0.000000000
0.858000000	-1.383975928	2.045304768	0.000000000	0.000000000
0.858500000	-1.372020459	2.039488594	0.000000000	0.000000000
0.859000000	-1.370404856	2.006530276	0.000000000	0.000000000
0.859500000	-1.357803146	2.034641782	0.000000000	0.000000000
0.860000000	-1.372989822	2.053382787	0.000000000	0.000000000
0.860500000	-1.360388112	2.084402380	0.000000000	0.000000000
0.861000000	-1.380098479	2.094096003	0.000000000	0.000000000
0.861500000	-1.367496769	2.092480400	0.000000000	0.000000000
0.862000000	-1.389145860	2.089895433	0.000000000	0.000000000
0.862500000	-1.377190392	2.060491444	0.000000000	0.000000000
0.863000000	-1.391084585	2.051444062	0.000000000	0.000000000
0.863500000	-1.377190392	2.016870140	0.000000000	0.000000000
0.864000000	-1.371697339	2.034318662	0.000000000	0.000000000
0.864500000	-1.364911803	2.034964903	0.000000000	0.000000000
0.865000000	-1.361034353	2.066630738	0.000000000	0.000000000
0.865500000	-1.371374218	2.058229598	0.000000000	0.000000000
0.866000000	-1.367496769	2.086017984	0.000000000	0.000000000
0.866500000	-1.386560894	2.096034728	0.000000000	0.000000000
0.867000000	-1.372666701	2.110898283	0.000000000	0.000000000
0.867500000	-1.391084585	2.083433018	0.000000000	0.000000000
0.868000000	-1.372666701	2.044335405	0.000000000	0.000000000
0.868500000	-1.388176498	2.027533125	0.000000000	0.000000000
0.869000000	-1.367819889	2.019455106	0.000000000	0.000000000
0.869500000	-1.376867271	2.044981647	0.000000000	0.000000000
0.870000000	-1.365234923	2.048859096	0.000000000	0.000000000
0.870500000	-1.372343580	2.084079260	0.000000000	0.000000000
0.871000000	-1.378805996	2.086987346	0.000000000	0.000000000
0.871500000	-1.382683445	2.115421974	0.000000000	0.000000000
0.872000000	-1.396254517	2.096357849	0.000000000	0.000000000
0.872500000	-1.384945290	2.089572313	0.000000000	0.000000000
0.873000000	-1.393992672	2.053382787	0.000000000	0.000000000
0.873500000	-1.370081735	2.038519232	0.000000000	0.000000000
0.874000000	-1.386237773	2.017839502	0.000000000	0.000000000
0.874500000	-1.365234923	2.010407725	0.000000000	0.000000000
0.875000000	-1.379129116	2.037226748	0.000000000	0.000000000
0.875500000	-1.365558044	2.076647482	0.000000000	0.000000000
0.876000000	-1.382683445	2.123499993	0.000000000	0.000000000
0.876500000	-1.378482875	2.103789626	0.000000000	0.000000000
0.877000000	-1.385268411	2.097973453	0.000000000	0.000000000
0.877500000	-1.385914652	2.062107047	0.000000000	0.000000000
0.878000000	-1.384622169	2.067923221	0.000000000	0.000000000
0.878500000	-1.389145860	2.030441212	0.000000000	0.000000000
0.879000000	-1.373959184	2.025917522	0.000000000	0.000000000
0.879500000	-1.380744720	2.023332555	0.000000000	0.000000000
0.880000000	-1.365881165	2.051444062	0.000000000	0.000000000
0.880500000	-1.386237773	2.068569463	0.000000000	0.000000000
0.881000000	-1.368466131	2.086664226	0.000000000	0.000000000
0.881500000	-1.387530256	2.110252042	0.000000000	0.000000000
0.882000000	-1.380098479	2.106051472	0.000000000	0.000000000
0.882500000	-1.400131966	2.099912177	0.000000000	0.000000000
0.883000000	-1.390761464	2.051767183	0.000000000	0.000000000
0.883500000	-1.388499619	2.044012285	0.000000000	0.000000000
0.884000000	-1.378159754	2.021393831	0.000000000	0.000000000
0.884500000	-1.368466131	2.049505338	0.000000000	0.000000000
0.885000000	-1.374928546	2.042396681	0.000000000	0.000000000
0.885500000	-1.366850527	2.060491444	0.000000000	0.000000000
0.886000000	-1.384945290	2.066307617	0.000000000	0.000000000
0.886500000	-1.371374218	2.100558419	0.000000000	0.000000000
0.887000000	-1.393346430	2.112837008	0.000000000	0.000000000
0.887500000	-1.384299049	2.096034728	0.000000000	0.000000000
0.888000000	-1.403363174	2.070831308	0.000000000	0.000000000
0.888500000	-1.386560894	2.032703058	0.000000000	0.000000000
0.889000000	-1.390761464	2.033026178	0.000000000	0.000000000
0.889500000	-1.375251667	2.020747589	0.000000000	0.000000000
0.890000000	-1.376867271	2.051767183	0.000000000	0.000000000
0.890500000	-1.375574788	2.054998391	0.000000000	0.000000000
0.891000000	-1.374928546	2.094096003	0.000000000	0.000000000
0.891500000	-1.386884015	2.097327211	0.000000000	0.000000000
0.892000000	-1.383006566	2.117037578	0.000000000	0.000000000
0.892500000	-1.400131966	2.091187916	0.000000000	0.000000000
0.893000000	-1.384622169	2.076647482	0.000000000	0.000000000
0.893500000	-1.398193242	2.052413424	0.000000000	0.000000000
0.894000000	-1.377513512	2.025271280	0.000000000	0.000000000
0.894500000	-1.386560894	2.011700208	0.000000000	0.000000000
0.895000000	-1.365234923	2.010084604	0.000000000	0.000000000
0.895500000	-1.373636063	2.068892584	0.000000000	0.000000000
0.896000000	-1.367173648	2.095065366	0.000000000	0.000000000
0.896500000	-1.375897909	2.116391336	0.000000000	0.000000000
0.897000000	-1.381714082	2.085371743	0.000000000	0.000000000
0.897500000	-1.389145860	2.097650332	0.000000000	0.000000000
0.898000000	-1.399808845	2.074385637	0.000000000	0.000000000
0.898500000	-1.386560894	2.056613994	0.000000000	0.000000000
0.899000000	-1.392377068	2.015254536	0.000000000	0.000000000
0.899500000	-1.370081735	2.017839502	0.000000000	0.000000000
0.900000000	-1.383006566	2.036257386	0.000000000	0.000000000
0.900500000	-1.360711233	2.054998391	0.000000000	0.000000000
0.901000000	-1.377190392	2.078263086	0.000000000	0.000000000
0.901500000	-1.367819889	2.087310467	0.000000000	0.000000000
0.902000000	-1.383329686	2.110252042	0.000000000	0.000000000
0.902500000	-1.376544150	2.084079260	0.000000000	0.000000000
0.903000000	-1.383329686	2.074708757	0.000000000	0.000000000
0.903500000	-1.384622169	2.033349299	0.000000000	0.000000000
0.904000000	-1.378159754	2.043689164	0.000000000	0.000000000
0.904500000	-1.375574788	2.035611145	0.000000000	0.000000000
0.905000000	-1.357803146	2.045304768	0.000000000	0.000000000
0.905500000	-1.370727976	2.031410575	0.000000000	0.000000000
0.906000000	-1.361357474	2.055644632	0.000000000	0.000000000
0.906500000	-1.387207135	2.091834158	0.000000000	0.000000000
0.907000000	-1.377836633	2.114775732	0.000000000	0.000000000
0.907500000	-1.400131966	2.110252042	0.000000000	0.000000000
0.908000000	-1.386560894	2.070508187	0.000000000	0.000000000
0.908500000	-1.397223879	2.054029028	0.000000000	0.000000000
0.909000000	-1.383652807	2.022040072	0.000000000	0.000000000
0.909500000	-1.381067841	2.034964903	0.000000000	0.000000000
0.910000000	-1.377190392	2.027856246	0.000000000	0.000000000
0.910500000	-1.373636063	2.061460806	0.000000000	0.000000000
0.911000000	-1.382360324	2.067923221	0.000000000	0.000000000
0.911500000	-1.371697339	2.104112747	0.000000000	0.000000000
0.912000000	-1.385268411	2.104435868	0.000000000	0.000000000
0.912500000	-1.373636063	2.105405230	0.000000000	0.000000000
0.913000000	-1.396254517	2.080524931	0.000000000	0.000000000
0.913500000	-1.375574788	2.050797821	0.000000000	0.000000000
0.914000000	-1.389792102	2.034964903	0.000000000	0.000000000
0.914500000	-1.375251667	2.007176517	0.000000000	0.000000000
0.915000000	-1.385591532	2.019455106	0.000000000	0.000000000
0.915500000	-1.373312943	2.036903628	0.000000000	0.000000000
0.916000000	-1.378159754	2.096680969	0.000000000	0.000000000
0.916500000	-1.385591532	2.099265936	0.000000000	0.000000000
0.917000000	-1.388176498	2.112513887	0.000000000	0.000000000
0.917500000	-1.396577638	2.091187916	0.000000000	0.000000000
0.918000000	-1.382037203	2.097650332	0.000000000	0.000000000
0.918500000	-1.396254517	2.061460806	0.000000000	0.000000000
0.919000000	-1.377190392	2.032703058	0.000000000	0.000000000
0.919500000	-1.387207135	2.013962053	0.000000000	0.000000000
0.920000000	-1.363296199	2.019131986	0.000000000	0.000000000
0.920500000	-1.375897909	2.044012285	0.000000000	0.000000000
0.921000000	-1.362003716	2.054029028	0.000000000	0.000000000
0.921500000	-1.380421599	2.091834158	0.000000000	0.000000000
0.922000000	-1.379775358	2.096357849	0.000000000	0.000000000
0.922500000	-1.393023309	2.117683819	0.000000000	0.000000000
0.923000000	-1.395931396	2.078909327	0.000000000	0.000000000
0.923500000	-1.389145860	2.069861946	0.000000000	0.000000000
0.924000000	-1.390115222	2.040457956	0.000000000	0.000000000
0.924500000	-1.374928546	2.051120941	0.000000000	0.000000000
0.925000000	-1.384622169	2.031087454	0.000000000	0.000000000
0.925500000	-1.365234923	2.024948159	0.000000000	0.000000000
0.926000000	-1.381067841	2.044981647	0.000000000	0.000000000
0.926500000	-1.368789252	2.088279830	0.000000000	0.000000000
0.927000000	-1.393346430	2.124469355	0.000000000	0.000000000
0.927500000	-1.386237773	2.107667076	0.000000000	0.000000000
0.928000000	-1.401101328	2.097650332	0.000000000	0.000000000
0.928500000	-1.389792102	2.058229598	0.000000000	0.000000000
0.929000000	-1.391407705	2.058875840	0.000000000	0.000000000
0.929500000	-1.386884015	2.022040072	0.000000000	0.000000000
0.930000000	-1.381390962	2.033349299	0.000000000	0.000000000
0.930500000	-1.385914652	2.032703058	0.000000000	0.000000000
0.931000000	-1.372666701	2.069538825	0.000000000	0.000000000
0.931500000	-1.386560894	2.084079260	0.000000000	0.000000000
0.932000000	-1.373959184	2.106697713	0.000000000	0.000000000
0.932500000	-1.396254517	2.111544525	0.000000000	0.000000000
0.933000000	-1.383006566	2.097973453	0.000000000	0.000000000
0.933500000	-1.403040053	2.080848052	0.000000000	0.000000000
0.934000000	-1.387530256	2.039811715	0.000000000	0.000000000
0.934500000	-1.393023309	2.026563763	0.000000000	0.000000000
0.935000000	-1.371374218	2.008145879	0.000000000	0.000000000
0.935500000	-1.370404856	2.054029028	0.000000000	0.000000000
0.936000000	-1.373312943	2.072446912	0.000000000	0.000000000
0.936500000	-1.380098479	2.106374592	0.000000000	0.000000000
0.937000000	-1.390761464	2.091511037	0.000000000	0.000000000
0.937500000	-1.380744720	2.107020834	0.000000000	0.000000000
0.938000000	-1.395285155	2.097973453	0.000000000	0.000000000
0.938500000	-1.387207135	2.081171173	0.000000000	0.000000000
0.939000000	-1.406271261	2.046274130	0.000000000	0.000000000
0.939500000	-1.381714082	2.017839502	0.000000000	0.000000000
0.940000000	-1.387530256	2.024625039	0.000000000	0.000000000
0.940500000	-1.366204286	2.032379937	0.000000000	0.000000000
0.941000000	-1.377836633	2.065661376	0.000000000	0.000000000
0.941500000	-1.374605426	2.074385637	0.000000000	0.000000000
0.942000000	-1.386560894	2.113160129	0.000000000	0.000000000
0.942500000	-1.390438343	2.106051472	0.000000000	0.000000000
0.943000000	-1.390438343	2.108959559	0.000000000	0.000000000
0.943500000	-1.402393811	2.065015134	0.000000000	0.000000000
0.944000000	-1.386237773	2.065984497	0.000000000	0.000000000
0.944500000	-1.394962034	2.050474700	0.000000000	0.000000000
0.945000000	-1.371051097	2.044335405	0.000000000	0.000000000
0.945500000	-1.379129116	2.022686314	0.000000000	0.000000000
0.946000000	-1.359418750	2.029794971	0.000000000	0.000000000
0.946500000	-1.380098479	2.076647482	0.000000000	0.000000000
0.947000000	-1.379775358	2.109282679	0.000000000	0.000000000
0.947500000	-1.402070691	2.134486099	0.000000000	0.000000000
0.948000000	-1.397547000	2.105405230	0.000000000	0.000000000
0.948500000	-1.402393811	2.102497143	0.000000000	0.000000000
0.949000000	-1.400131966	2.055644632	0.000000000	0.000000000
0.949500000	-1.390761464	2.045304768	0.000000000	0.000000000
0.950000000	-1.393992672	2.018485744	0.000000000	0.000000000
0.950500000	-1.373312943	2.043689164	0.000000000	0.000000000
0.951000000	-1.381390962	2.057583357	0.000000000	0.000000000
0.951500000	-1.370404856	2.084725501	0.000000000	0.000000000
0.952000000	-1.393669551	2.102497143	0.000000000	0.000000000
0.952500000	-1.381390962	2.108959559	0.000000000	0.000000000
0.953000000	-1.398193242	2.117037578	0.000000000	0.000000000
0.953500000	-1.384945290	2.088926071	0.000000000	0.000000000
0.954000000	-1.401101328	2.070508187	0.000000000	0.000000000
0.954500000	-1.390115222	2.021716952	0.000000000	0.000000000
0.955000000	-1.385591532	2.025271280	0.000000000	0.000000000
0.955500000	-1.381067841	2.030118092	0.000000000	0.000000000
0.956000000	-1.376221029	2.075354999	0.000000000	0.000000000
0.956500000	-1.387207135	2.076324361	0.000000000	0.000000000
0.957000000	-1.376867271	2.094742245	0.000000000	0.000000000
0.957500000	-1.393669551	2.098942815	0.000000000	0.000000000
0.958000000	-1.381067841	2.109928921	0.000000000	0.000000000
0.958500000	-1.399808845	2.094419124	0.000000000	0.000000000
0.959000000	-1.381390962	2.055967753	0.000000000	0.000000000
0.959500000	-1.394962034	2.032379937	0.000000000	0.000000000
0.960000000	-1.378159754	2.013962053	0.000000000	0.000000000
0.960500000	-1.383975928	2.034318662	0.000000000	0.000000000
0.961000000	-1.369758614	2.032056816	0.000000000	0.000000000
0.961500000	-1.372020459	2.072446912	0.000000000	0.000000000
0.962000000	-1.376221029	2.083433018	0.000000000	0.000000000
0.962500000	-1.379452237	2.117683819	0.000000000	0.000000000
0.963000000	-1.396254517	2.099589056	0.000000000	0.000000000
0.963500000	-1.390438343	2.096034728	0.000000000	0.000000000
0.964000000	-1.406594381	2.074708757	0.000000000	0.000000000
0.964500000	-1.387530256	2.074062516	0.000000000	0.000000000
0.965000000	-1.400778208	2.047889734	0.000000000	0.000000000
0.965500000	-1.377190392	2.014285174	0.000000000	0.000000000
0.966000000	-1.383329686	2.019778227	0.000000000	0.000000000
0.966500000	-1.363942440	2.050797821	0.000000000	0.000000000
0.967000000	-1.381067841	2.107667076	0.000000000	0.000000000
0.967500000	-1.379452237	2.107020834	0.000000000	0.000000000
0.968000000	-1.390115222	2.117360699	0.000000000	0.000000000
0.968500000	-1.392053947	2.086987346	0.000000000	0.000000000
0.969000000	-1.388822739	2.085048622	0.000000000	0.000000000
0.969500000	-1.395608275	2.045627888	0.000000000	0.000000000
0.970000000	-1.378482875	2.039165473	0.000000000	0.000000000
0.970500000	-1.388176498	2.026563763	0.000000000	0.000000000
0.971000000	-1.368143010	2.043042922	0.000000000	0.000000000
0.971500000	-1.382683445	2.059845202	0.000000000	0.000000000
0.972000000	-1.366204286	2.082140535	0.000000000	0.000000000
0.972500000	-1.386884015	2.112190766	0.000000000	0.000000000
0.973000000	-1.379129116	2.106051472	0.000000000	0.000000000
0.973500000	-1.397223879	2.106374592	0.000000000	0.000000000
0.974000000	-1.391084585	2.062107047	0.000000000	0.000000000
0.974500000	-1.391730826	2.047566613	0.000000000	0.000000000
0.975000000	-1.387207135	2.014608295	0.000000000	0.000000000
0.975500000	-1.378159754	2.046920371	0.000000000	0.000000000
0.976000000	-1.385268411	2.052413424	0.000000000	0.000000000
0.976500000	-1.372989822	2.073416274	0.000000000	0.000000000
0.977000000	-1.386560894	2.070185067	0.000000000	0.000000000
0.977500000	-1.371697339	2.095388486	0.000000000	0.000000000
0.978000000	-1.393023309	2.113483249	0.000000000	0.000000000
0.978500000	-1.384299049	2.107667076	0.000000000	0.000000000
0.979000000	-1.406271261	2.083756139	0.000000000	0.000000000
0.979500000	-1.389468981	2.038842352	0.000000000	0.000000000
0.980000000	-1.394315792	2.037226748	0.000000000	0.000000000
0.980500000	-1.381390962	2.021393831	0.000000000	0.000000000
0.981000000	-1.383006566	2.038519232	0.000000000	0.000000000
0.981500000	-1.380098479	2.035611145	0.000000000	0.000000000
0.982000000	-1.375574788	2.081494293	0.000000000	0.000000000
0.982500000	-1.385914652	2.095388486	0.000000000	0.000000000
0.983000000	-1.378805996	2.110252042	0.000000000	0.000000000
0.983500000	-1.401747570	2.087956709	0.000000000	0.000000000
0.984000000	-1.387207135	2.085048622	0.000000000	0.000000000
0.984500000	-1.402393811	2.079232448	0.000000000	0.000000000
0.985000000	-1.378805996	2.051120941	0.000000000	0.000000000
0.985500000	-1.390438343	2.017839502	0.000000000	0.000000000
0.986000000	-1.369758614	1.997806015	0.000000000	0.000000000
0.986500000	-1.377836633	2.051444062	0.000000000	0.000000000
0.987000000	-1.371697339	2.079878690	0.000000000	0.000000000
0.987500000	-1.383975928	2.115421974	0.000000000	0.000000000
0.988000000	-1.388176498	2.098296573	0.000000000	0.000000000
0.988500000	-1.389792102	2.114452612	0.000000000	0.000000000
0.989000000	-1.403363174	2.087633588	0.000000000	0.000000000
0.989500000	-1.390438343	2.068892584	0.000000000	0.000000000
0.990000000	-1.397870121	2.029794971	0.000000000	0.000000000
0.990500000	-1.374605426	2.023978797	0.000000000	0.000000000
0.991000000	-1.385591532	2.032379937	0.000000000	0.000000000
0.991500000	-1.364588682	2.047243492	0.000000000	0.000000000
0.992000000	-1.378482875	2.074708757	0.000000000	0.000000000
0.992500000	-1.365558044	2.085371743	0.000000000	0.000000000
0.993000000	-1.387530256	2.114129491	0.000000000	0.000000000
0.993500000	-1.387207135	2.097004090	0.000000000	0.000000000
0.994000000	-1.392377068	2.087956709	0.000000000	0.000000000
0.994500000	-1.388176498	2.039165473	0.000000000	0.000000000
0.995000000	-1.380744720	2.039811715	0.000000000	0.000000000
0.995500000	-1.388822739	2.029794971	0.000000000	0.000000000
0.996000000	-1.372666701	2.049828458	0.000000000	0.000000000
0.996500000	-1.377513512	2.042073560	0.000000000	0.000000000
0.997000000	-1.356833783	2.056937115	0.000000000	0.000000000
0.997500000	-1.380744720	2.079232448	0.000000000	0.000000000
0.998000000	-1.374605426	2.098942815	0.000000000	0.000000000
0.998500000	-1.396577638	2.107667076	0.000000000	0.000000000
0.999000000	-1.383329686	2.074708757	0.000000000	0.000000000
0.999500000	-1.392700189	2.058875840	0.000000000	0.000000000
[truncated: 18,000 more rows]
