# Supplementary material for: Detection of pyridine derivatives by SABRE hyperpolarization at zero field
Source: Commun Chem. 2023 Jun 22;6:131. doi: 10.1038/s42004-023-00928-z (PMC10287679; doi:10.1038/s42004-023-00928-z)
Supplement: Supplementary file 3 — Supplementary Data 1 [file 42004_2023_928_MOESM3_ESM.zip › Supplementary Data 1/SABRE_natural abundance/3-methylpyridine/3methylpyridin_232.dat]

0.000000000	-1.709358540	2.637585133	0.000000000	0.000000000
0.000500000	-1.689001931	2.612381713	0.000000000	0.000000000
0.001000000	-1.688032569	2.663434794	0.000000000	0.000000000
0.001500000	-1.701603641	2.689284455	0.000000000	0.000000000
0.002000000	-1.696433709	2.730643913	0.000000000	0.000000000
0.002500000	-1.720667767	2.720950290	0.000000000	0.000000000
0.003000000	-1.708066057	2.675713383	0.000000000	0.000000000
0.003500000	-1.726483940	2.611412351	0.000000000	0.000000000
0.004000000	-1.707742936	2.583947085	0.000000000	0.000000000
0.004500000	-1.722606491	2.606888660	0.000000000	0.000000000
0.005000000	-1.708066057	2.605919298	0.000000000	0.000000000
0.005500000	-1.715174714	2.617551645	0.000000000	0.000000000
0.006000000	-1.708389177	2.608504264	0.000000000	0.000000000
0.006500000	-1.717113438	2.660526707	0.000000000	0.000000000
0.007000000	-1.722283370	2.671189692	0.000000000	0.000000000
0.007500000	-1.722606491	2.701563044	0.000000000	0.000000000
0.008000000	-1.740378133	2.684760765	0.000000000	0.000000000
0.008500000	-1.737146926	2.667635364	0.000000000	0.000000000
0.009000000	-1.754272326	2.608504264	0.000000000	0.000000000
0.009500000	-1.731653873	2.579746515	0.000000000	0.000000000
0.010000000	-1.741993737	2.586208931	0.000000000	0.000000000
0.010500000	-1.727130182	2.606888660	0.000000000	0.000000000
0.011000000	-1.747163669	2.624660302	0.000000000	0.000000000
0.011500000	-1.734561960	2.818855883	0.000000000	0.000000000
0.012000000	-2.105827720	3.992107386	0.000000000	0.000000000
0.012500000	-3.008304021	4.039606139	0.000000000	0.000000000
0.013000000	3.315815622	4.025711946	0.000000000	0.000000000
0.013500000	4.074180061	-1.926495695	0.000000000	0.000000000
0.014000000	4.144297267	1.549637512	0.000000000	0.000000000
0.014500000	-2.312948132	3.936853735	0.000000000	0.000000000
0.015000000	-4.402247008	2.266319372	0.000000000	0.000000000
0.015500000	2.994956701	-4.076541275	0.000000000	0.000000000
0.016000000	4.122325055	-3.678133370	0.000000000	0.000000000
0.016500000	-0.881846257	3.640228871	0.000000000	0.000000000
0.017000000	-4.403216370	3.972397019	0.000000000	0.000000000
0.017500000	0.351505709	-2.042172929	0.000000000	0.000000000
0.018000000	4.044776071	-2.467399858	0.000000000	0.000000000
0.018500000	-1.372343580	3.709053595	0.000000000	0.000000000
0.019000000	-4.419049288	3.977243831	0.000000000	0.000000000
0.019500000	0.664932853	-0.122512455	0.000000000	0.000000000
0.020000000	3.513242410	-0.120896851	0.000000000	0.000000000
0.020500000	-2.747222442	3.813421602	0.000000000	0.000000000
0.021000000	-4.437144051	3.970458295	0.000000000	0.000000000
0.021500000	0.198346466	0.464921098	0.000000000	0.000000000
0.022000000	2.345483960	0.654592988	0.000000000	0.000000000
0.022500000	-3.249675234	3.820530259	0.000000000	0.000000000
0.023000000	-4.434882206	3.930068199	0.000000000	0.000000000
0.023500000	-0.782971302	1.208745103	0.000000000	0.000000000
0.024000000	1.020688817	1.149290882	0.000000000	0.000000000
0.024500000	-2.757239186	3.666724774	0.000000000	0.000000000
0.025000000	-4.292709068	3.757844830	0.000000000	0.000000000
0.025500000	-1.340354624	1.724445846	0.000000000	0.000000000
0.026000000	-0.003604013	1.617815993	0.000000000	0.000000000
0.026500000	-2.478709085	3.326155486	0.000000000	0.000000000
0.027000000	-3.633542705	3.484484662	0.000000000	0.000000000
0.027500000	-1.625347140	2.098942815	0.000000000	0.000000000
0.028000000	-0.658246686	1.991989841	0.000000000	0.000000000
0.028500000	-2.328134808	3.106110244	0.000000000	0.000000000
0.029000000	-3.139814173	3.187859798	0.000000000	0.000000000
0.029500000	-1.805648528	2.223990552	0.000000000	0.000000000
0.030000000	-1.086058581	2.118976302	0.000000000	0.000000000
0.030500000	-2.207933883	2.919669562	0.000000000	0.000000000
0.031000000	-2.793428712	3.013051463	0.000000000	0.000000000
0.031500000	-1.909693415	2.389751505	0.000000000	0.000000000
0.032000000	-1.390115222	2.295077120	0.000000000	0.000000000
0.032500000	-2.128123053	2.861830945	0.000000000	0.000000000
0.033000000	-2.565628571	2.937441204	0.000000000	0.000000000
0.033500000	-1.974317568	2.506398101	0.000000000	0.000000000
0.034000000	-1.615330397	2.389105263	0.000000000	0.000000000
0.034500000	-2.081593663	2.737752570	0.000000000	0.000000000
0.035000000	-2.401483222	2.791067497	0.000000000	0.000000000
0.035500000	-1.990473607	2.502520652	0.000000000	0.000000000
0.036000000	-1.744578703	2.451467571	0.000000000	0.000000000
0.036500000	-2.046373499	2.705440494	0.000000000	0.000000000
0.037000000	-2.286129108	2.780404512	0.000000000	0.000000000
0.037500000	-2.017615751	2.564236719	0.000000000	0.000000000
0.038000000	-1.840222450	2.523523502	0.000000000	0.000000000
0.038500000	-2.039264842	2.677005866	0.000000000	0.000000000
0.039000000	-2.200178984	2.742599382	0.000000000	0.000000000
0.039500000	-2.036033635	2.569406651	0.000000000	0.000000000
0.040000000	-1.889659927	2.508983068	0.000000000	0.000000000
0.040500000	-2.027632495	2.588147655	0.000000000	0.000000000
0.041000000	-2.118752551	2.647601876	0.000000000	0.000000000
0.041500000	-2.023431925	2.573284100	0.000000000	0.000000000
0.042000000	-1.914863347	2.565206081	0.000000000	0.000000000
0.042500000	-2.024724408	2.650509963	0.000000000	0.000000000
0.043000000	-2.085794233	2.676036504	0.000000000	0.000000000
0.043500000	-2.028924978	2.622075336	0.000000000	0.000000000
0.044000000	-1.946206062	2.575545946	0.000000000	0.000000000
0.044500000	-2.012122698	2.617228524	0.000000000	0.000000000
0.045000000	-2.060913934	2.601718728	0.000000000	0.000000000
0.045500000	-2.013092060	2.569083530	0.000000000	0.000000000
0.046000000	-1.962362100	2.539033299	0.000000000	0.000000000
0.046500000	-1.989504244	2.602364969	0.000000000	0.000000000
0.047000000	-2.038941722	2.622398457	0.000000000	0.000000000
0.047500000	-2.002429075	2.632092080	0.000000000	0.000000000
0.048000000	-1.985949916	2.622721577	0.000000000	0.000000000
0.048500000	-1.991119848	2.632415200	0.000000000	0.000000000
0.049000000	-2.028278736	2.608181143	0.000000000	0.000000000
0.049500000	-1.985303674	2.564882960	0.000000000	0.000000000
0.050000000	-1.974963810	2.563267356	0.000000000	0.000000000
0.050500000	-1.976579414	2.565852323	0.000000000	0.000000000
0.051000000	-2.003398437	2.584593327	0.000000000	0.000000000
0.051500000	-1.977871897	2.560682390	0.000000000	0.000000000
0.052000000	-1.962362100	2.595902554	0.000000000	0.000000000
0.052500000	-1.977225655	2.615289800	0.000000000	0.000000000
0.053000000	-1.986273037	2.644693790	0.000000000	0.000000000
0.053500000	-1.990796727	2.612058592	0.000000000	0.000000000
0.054000000	-1.966885791	2.602041848	0.000000000	0.000000000
0.054500000	-1.990150486	2.586208931	0.000000000	0.000000000
0.055000000	-1.979487501	2.574253462	0.000000000	0.000000000
0.055500000	-1.982072467	2.556481820	0.000000000	0.000000000
0.056000000	-1.949760390	2.553573733	0.000000000	0.000000000
0.056500000	-1.967532032	2.583947085	0.000000000	0.000000000
0.057000000	-1.961715858	2.592994467	0.000000000	0.000000000
0.057500000	-1.970116998	2.604949935	0.000000000	0.000000000
0.058000000	-1.956545926	2.584270206	0.000000000	0.000000000
0.058500000	-1.958484651	2.618521007	0.000000000	0.000000000
0.059000000	-1.966562670	2.613027954	0.000000000	0.000000000
0.059500000	-1.958161530	2.603657452	0.000000000	0.000000000
0.060000000	-1.957838409	2.547757560	0.000000000	0.000000000
0.060500000	-1.940713009	2.542264507	0.000000000	0.000000000
0.061000000	-1.955899685	2.545495714	0.000000000	0.000000000
0.061500000	-1.935543076	2.565529202	0.000000000	0.000000000
0.062000000	-1.945882941	2.582008361	0.000000000	0.000000000
0.062500000	-1.928434419	2.598164399	0.000000000	0.000000000
0.063000000	-1.950406632	2.623044698	0.000000000	0.000000000
0.063500000	-1.945236699	2.606888660	0.000000000	0.000000000
0.064000000	-1.954284081	2.602364969	0.000000000	0.000000000
0.064500000	-1.948791028	2.567791047	0.000000000	0.000000000
0.065000000	-1.949760390	2.573284100	0.000000000	0.000000000
0.065500000	-1.944267337	2.542587627	0.000000000	0.000000000
0.066000000	-1.929726903	2.552927492	0.000000000	0.000000000
0.066500000	-1.935219956	2.548080680	0.000000000	0.000000000
0.067000000	-1.920033280	2.587501414	0.000000000	0.000000000
0.067500000	-1.936189318	2.612058592	0.000000000	0.000000000
0.068000000	-1.921648883	2.631445838	0.000000000	0.000000000
0.068500000	-1.942651733	2.620136611	0.000000000	0.000000000
0.069000000	-1.930050023	2.586855172	0.000000000	0.000000000
0.069500000	-1.949437269	2.570052892	0.000000000	0.000000000
0.070000000	-1.935866197	2.548726922	0.000000000	0.000000000
0.070500000	-1.936835559	2.557128062	0.000000000	0.000000000
0.071000000	-1.919710159	2.536125212	0.000000000	0.000000000
0.071500000	-1.918094555	2.560359269	0.000000000	0.000000000
0.072000000	-1.924233849	2.567791047	0.000000000	0.000000000
0.072500000	-1.921002642	2.616259162	0.000000000	0.000000000
0.073000000	-1.931665627	2.616259162	0.000000000	0.000000000
0.073500000	-1.922941366	2.624660302	0.000000000	0.000000000
0.074000000	-1.945236699	2.604303694	0.000000000	0.000000000
0.074500000	-1.927465057	2.586208931	0.000000000	0.000000000
0.075000000	-1.936189318	2.564559839	0.000000000	0.000000000
0.075500000	-1.906785328	2.543233869	0.000000000	0.000000000
0.076000000	-1.913570864	2.550988767	0.000000000	0.000000000
0.076500000	-1.901292275	2.555835579	0.000000000	0.000000000
0.077000000	-1.913247743	2.583947085	0.000000000	0.000000000
0.077500000	-1.910339657	2.569729772	0.000000000	0.000000000
0.078000000	-1.914540226	2.593640708	0.000000000	0.000000000
0.078500000	-1.918094555	2.601072486	0.000000000	0.000000000
0.079000000	-1.918094555	2.638554495	0.000000000	0.000000000
0.079500000	-1.930050023	2.603011211	0.000000000	0.000000000
0.080000000	-1.910985898	2.562621115	0.000000000	0.000000000
0.080500000	-1.920033280	2.525462227	0.000000000	0.000000000
0.081000000	-1.898707309	2.535155850	0.000000000	0.000000000
0.081500000	-1.910985898	2.555512458	0.000000000	0.000000000
0.082000000	-1.889659927	2.567144806	0.000000000	0.000000000
0.082500000	-1.904200362	2.595902554	0.000000000	0.000000000
0.083000000	-1.897414826	2.603011211	0.000000000	0.000000000
0.083500000	-1.913893985	2.622075336	0.000000000	0.000000000
0.084000000	-1.907754690	2.594286950	0.000000000	0.000000000
0.084500000	-1.907431570	2.588470776	0.000000000	0.000000000
0.085000000	-1.906785328	2.550019405	0.000000000	0.000000000
0.085500000	-1.895152980	2.548080680	0.000000000	0.000000000
0.086000000	-1.904846603	2.526431589	0.000000000	0.000000000
0.086500000	-1.889659927	2.544203231	0.000000000	0.000000000
0.087000000	-1.898061067	2.558743666	0.000000000	0.000000000
0.087500000	-1.877058218	2.596225675	0.000000000	0.000000000
0.088000000	-1.899676671	2.623690940	0.000000000	0.000000000
0.088500000	-1.892891135	2.619167249	0.000000000	0.000000000
0.089000000	-1.913247743	2.603980573	0.000000000	0.000000000
0.089500000	-1.896122343	2.569406651	0.000000000	0.000000000
0.090000000	-1.901938517	2.574253462	0.000000000	0.000000000
0.090500000	-1.895152980	2.550019405	0.000000000	0.000000000
0.091000000	-1.894183618	2.551635009	0.000000000	0.000000000
0.091500000	-1.892891135	2.527400951	0.000000000	0.000000000
0.092000000	-1.880612546	2.562944236	0.000000000	0.000000000
0.092500000	-1.887721203	2.585562689	0.000000000	0.000000000
0.093000000	-1.880612546	2.623690940	0.000000000	0.000000000
0.093500000	-1.901938517	2.620459732	0.000000000	0.000000000
0.094000000	-1.892244894	2.610766109	0.000000000	0.000000000
0.094500000	-1.911632140	2.594286950	0.000000000	0.000000000
0.095000000	-1.889983048	2.566821685	0.000000000	0.000000000
0.095500000	-1.898061067	2.553250613	0.000000000	0.000000000
0.096000000	-1.878996942	2.528370314	0.000000000	0.000000000
0.096500000	-1.885459357	2.549696284	0.000000000	0.000000000
0.097000000	-1.878350701	2.550988767	0.000000000	0.000000000
0.097500000	-1.879966304	2.577484670	0.000000000	0.000000000
0.098000000	-1.888044324	2.570376013	0.000000000	0.000000000
0.098500000	-1.888044324	2.615612921	0.000000000	0.000000000
0.099000000	-1.905492845	2.629507114	0.000000000	0.000000000
0.099500000	-1.894506739	2.625629664	0.000000000	0.000000000
0.100000000	-1.910985898	2.569729772	0.000000000	0.000000000
0.100500000	-1.888367444	2.537740816	0.000000000	0.000000000
0.101000000	-1.897091705	2.534509608	0.000000000	0.000000000
0.101500000	-1.871242044	2.541295144	0.000000000	0.000000000
0.102000000	-1.883520633	2.561005511	0.000000000	0.000000000
0.102500000	-1.871242044	2.571668496	0.000000000	0.000000000
0.103000000	-1.883843754	2.611089230	0.000000000	0.000000000
0.103500000	-1.881258788	2.606242418	0.000000000	0.000000000
0.104000000	-1.887721203	2.609796747	0.000000000	0.000000000
0.104500000	-1.889659927	2.569083530	0.000000000	0.000000000
0.105000000	-1.876088855	2.566498564	0.000000000	0.000000000
0.105500000	-1.880289425	2.534186487	0.000000000	0.000000000
0.106000000	-1.865425870	2.528047193	0.000000000	0.000000000
0.106500000	-1.875442614	2.516737966	0.000000000	0.000000000
0.107000000	-1.852501039	2.540972024	0.000000000	0.000000000
0.107500000	-1.869626440	2.583623965	0.000000000	0.000000000
0.108000000	-1.856701609	2.604949935	0.000000000	0.000000000
0.108500000	-1.875765734	2.615936041	0.000000000	0.000000000
0.109000000	-1.866718353	2.588793897	0.000000000	0.000000000
0.109500000	-1.883843754	2.593963829	0.000000000	0.000000000
0.110000000	-1.885459357	2.567467926	0.000000000	0.000000000
0.110500000	-1.884813116	2.566175443	0.000000000	0.000000000
0.111000000	-1.879966304	2.528047193	0.000000000	0.000000000
0.111500000	-1.866395232	2.536125212	0.000000000	0.000000000
0.112000000	-1.873180768	2.537094574	0.000000000	0.000000000
0.112500000	-1.857024730	2.576192187	0.000000000	0.000000000
0.113000000	-1.870918923	2.591378863	0.000000000	0.000000000
0.113500000	-1.858963455	2.608827384	0.000000000	0.000000000
0.114000000	-1.886428720	2.611412351	0.000000000	0.000000000
0.114500000	-1.874150131	2.594610071	0.000000000	0.000000000
0.115000000	-1.885459357	2.580715878	0.000000000	0.000000000
0.115500000	-1.873180768	2.543556990	0.000000000	0.000000000
0.116000000	-1.881905029	2.541618265	0.000000000	0.000000000
0.116500000	-1.870595802	2.525462227	0.000000000	0.000000000
0.117000000	-1.860902179	2.549696284	0.000000000	0.000000000
0.117500000	-1.859286575	2.540325782	0.000000000	0.000000000
0.118000000	-1.857024730	2.571345376	0.000000000	0.000000000
0.118500000	-1.871888285	2.592671346	0.000000000	0.000000000
0.119000000	-1.865102749	2.635646408	0.000000000	0.000000000
0.119500000	-1.889013686	2.620459732	0.000000000	0.000000000
0.120000000	-1.875765734	2.577484670	0.000000000	0.000000000
0.120500000	-1.885782478	2.542910748	0.000000000	0.000000000
0.121000000	-1.857024730	2.528047193	0.000000000	0.000000000
0.121500000	-1.863164025	2.537094574	0.000000000	0.000000000
0.122000000	-1.849269832	2.523200381	0.000000000	0.000000000
0.122500000	-1.857347851	2.553250613	0.000000000	0.000000000
0.123000000	-1.850239194	2.566498564	0.000000000	0.000000000
0.123500000	-1.857024730	2.610442988	0.000000000	0.000000000
0.124000000	-1.865748991	2.597841278	0.000000000	0.000000000
0.124500000	-1.863810266	2.600426245	0.000000000	0.000000000
0.125000000	-1.875119493	2.563913598	0.000000000	0.000000000
0.125500000	-1.858640334	2.550342526	0.000000000	0.000000000
0.126000000	-1.871565165	2.523523502	0.000000000	0.000000000
0.126500000	-1.846684866	2.517707328	0.000000000	0.000000000
0.127000000	-1.857024730	2.529339676	0.000000000	0.000000000
0.127500000	-1.837637484	2.554866216	0.000000000	0.000000000
0.128000000	-1.856378489	2.592994467	0.000000000	0.000000000
0.128500000	-1.848300469	2.586208931	0.000000000	0.000000000
0.129000000	-1.858963455	2.592671346	0.000000000	0.000000000
0.129500000	-1.858317213	2.571345376	0.000000000	0.000000000
0.130000000	-1.866718353	2.584916448	0.000000000	0.000000000
0.130500000	-1.868980198	2.548403801	0.000000000	0.000000000
0.131000000	-1.856378489	2.536448333	0.000000000	0.000000000
0.131500000	-1.858640334	2.505428739	0.000000000	0.000000000
0.132000000	-1.841514933	2.521907898	0.000000000	0.000000000
0.132500000	-1.852501039	2.540002661	0.000000000	0.000000000
0.133000000	-1.835052518	2.569083530	0.000000000	0.000000000
0.133500000	-1.853147281	2.593640708	0.000000000	0.000000000
0.134000000	-1.843130537	2.597841278	0.000000000	0.000000000
0.134500000	-1.868980198	2.606565539	0.000000000	0.000000000
0.135000000	-1.861548421	2.572637859	0.000000000	0.000000000
0.135500000	-1.865102749	2.557451183	0.000000000	0.000000000
0.136000000	-1.850885435	2.518676691	0.000000000	0.000000000
0.136500000	-1.844423020	2.531601521	0.000000000	0.000000000
0.137000000	-1.845069262	2.519646053	0.000000000	0.000000000
0.137500000	-1.836991243	2.538387057	0.000000000	0.000000000
0.138000000	-1.847331107	2.535802091	0.000000000	0.000000000
0.138500000	-1.835052518	2.579100274	0.000000000	0.000000000
0.139000000	-1.857994092	2.610442988	0.000000000	0.000000000
0.139500000	-1.843776779	2.616582283	0.000000000	0.000000000
0.140000000	-1.861871542	2.578454032	0.000000000	0.000000000
0.140500000	-1.843776779	2.537094574	0.000000000	0.000000000
0.141000000	-1.858317213	2.535155850	0.000000000	0.000000000
0.141500000	-1.842484296	2.520292294	0.000000000	0.000000000
0.142000000	-1.842484296	2.531278401	0.000000000	0.000000000
0.142500000	-1.832790673	2.522554140	0.000000000	0.000000000
0.143000000	-1.835375639	2.565852323	0.000000000	0.000000000
0.143500000	-1.846361745	2.579100274	0.000000000	0.000000000
0.144000000	-1.846038624	2.607211781	0.000000000	0.000000000
0.144500000	-1.862840904	2.588470776	0.000000000	0.000000000
0.145000000	-1.854116643	2.587178293	0.000000000	0.000000000
0.145500000	-1.868980198	2.562621115	0.000000000	0.000000000
0.146000000	-1.846038624	2.537740816	0.000000000	0.000000000
0.146500000	-1.857670972	2.514476121	0.000000000	0.000000000
0.147000000	-1.838929967	2.512214275	0.000000000	0.000000000
0.147500000	-1.854762885	2.555835579	0.000000000	0.000000000
0.148000000	-1.840545571	2.577484670	0.000000000	0.000000000
0.148500000	-1.846038624	2.595579433	0.000000000	0.000000000
0.149000000	-1.838606846	2.565206081	0.000000000	0.000000000
0.149500000	-1.850562315	2.588147655	0.000000000	0.000000000
0.150000000	-1.862840904	2.580069636	0.000000000	0.000000000
0.150500000	-1.853793522	2.586208931	0.000000000	0.000000000
0.151000000	-1.856701609	2.544526352	0.000000000	0.000000000
0.151500000	-1.838606846	2.529016555	0.000000000	0.000000000
0.152000000	-1.849916073	2.518676691	0.000000000	0.000000000
0.152500000	-1.829559465	2.537417695	0.000000000	0.000000000
0.153000000	-1.844099899	2.563913598	0.000000000	0.000000000
0.153500000	-1.833436914	2.581362119	0.000000000	0.000000000
0.154000000	-1.857024730	2.607211781	0.000000000	0.000000000
0.154500000	-1.852824160	2.598487520	0.000000000	0.000000000
0.155000000	-1.867041474	2.605919298	0.000000000	0.000000000
0.155500000	-1.864779628	2.565852323	0.000000000	0.000000000
0.156000000	-1.860255938	2.558097424	0.000000000	0.000000000
0.156500000	-1.854762885	2.525785347	0.000000000	0.000000000
0.157000000	-1.839576209	2.533863367	0.000000000	0.000000000
0.157500000	-1.846361745	2.517384208	0.000000000	0.000000000
0.158000000	-1.829882586	2.536771454	0.000000000	0.000000000
0.158500000	-1.847654228	2.568114168	0.000000000	0.000000000
0.159000000	-1.836345001	2.615612921	0.000000000	0.000000000
0.159500000	-1.859609696	2.630799597	0.000000000	0.000000000
0.160000000	-1.844746141	2.592671346	0.000000000	0.000000000
0.160500000	-1.861871542	2.564882960	0.000000000	0.000000000
0.161000000	-1.848300469	2.532570884	0.000000000	0.000000000
0.161500000	-1.856055368	2.537740816	0.000000000	0.000000000
0.162000000	-1.841514933	2.507367464	0.000000000	0.000000000
0.162500000	-1.830528827	2.527724072	0.000000000	0.000000000
0.163000000	-1.829236344	2.534832729	0.000000000	0.000000000
0.163500000	-1.830205706	2.582331482	0.000000000	0.000000000
0.164000000	-1.845069262	2.587501414	0.000000000	0.000000000
0.164500000	-1.834729397	2.606888660	0.000000000	0.000000000
0.165000000	-1.854439764	2.599133761	0.000000000	0.000000000
0.165500000	-1.844423020	2.581362119	0.000000000	0.000000000
0.166000000	-1.862840904	2.549050043	0.000000000	0.000000000
0.166500000	-1.843453658	2.520615415	0.000000000	0.000000000
0.167000000	-1.852824160	2.530632159	0.000000000	0.000000000
0.167500000	-1.839899329	2.539033299	0.000000000	0.000000000
0.168000000	-1.844746141	2.577484670	0.000000000	0.000000000
0.168500000	-1.835698759	2.569083530	0.000000000	0.000000000
0.169000000	-1.835375639	2.587501414	0.000000000	0.000000000
0.169500000	-1.845715503	2.582977723	0.000000000	0.000000000
0.170000000	-1.850885435	2.611412351	0.000000000	0.000000000
0.170500000	-1.872534527	2.587501414	0.000000000	0.000000000
0.171000000	-1.856378489	2.570052892	0.000000000	0.000000000
0.171500000	-1.866072112	2.533540246	0.000000000	0.000000000
0.172000000	-1.837960605	2.518999811	0.000000000	0.000000000
0.172500000	-1.850239194	2.526431589	0.000000000	0.000000000
0.173000000	-1.832467552	2.544526352	0.000000000	0.000000000
0.173500000	-1.844423020	2.583300844	0.000000000	0.000000000
0.174000000	-1.834083156	2.590086380	0.000000000	0.000000000
0.174500000	-1.852501039	2.609796747	0.000000000	0.000000000
0.175000000	-1.855409126	2.582977723	0.000000000	0.000000000
0.175500000	-1.855086005	2.590409501	0.000000000	0.000000000
0.176000000	-1.850562315	2.554866216	0.000000000	0.000000000
0.176500000	-1.842161175	2.549050043	0.000000000	0.000000000
0.177000000	-1.851531677	2.520615415	0.000000000	0.000000000
0.177500000	-1.832144431	2.524815985	0.000000000	0.000000000
0.178000000	-1.843776779	2.524492864	0.000000000	0.000000000
0.178500000	-1.829236344	2.559066786	0.000000000	0.000000000
0.179000000	-1.851854798	2.604949935	0.000000000	0.000000000
0.179500000	-1.838606846	2.619490370	0.000000000	0.000000000
0.180000000	-1.856378489	2.610766109	0.000000000	0.000000000
0.180500000	-1.850239194	2.566175443	0.000000000	0.000000000
0.181000000	-1.858317213	2.560036149	0.000000000	0.000000000
0.181500000	-1.843776779	2.527400951	0.000000000	0.000000000
0.182000000	-1.833113793	2.530632159	0.000000000	0.000000000
0.182500000	-1.834083156	2.506398101	0.000000000	0.000000000
0.183000000	-1.830205706	2.537417695	0.000000000	0.000000000
0.183500000	-1.843453658	2.555189337	0.000000000	0.000000000
0.184000000	-1.827620740	2.591701984	0.000000000	0.000000000
0.184500000	-1.844746141	2.593963829	0.000000000	0.000000000
0.185000000	-1.833113793	2.594286950	0.000000000	0.000000000
0.185500000	-1.856378489	2.585885810	0.000000000	0.000000000
0.186000000	-1.842161175	2.555512458	0.000000000	0.000000000
0.186500000	-1.857024730	2.536448333	0.000000000	0.000000000
0.187000000	-1.842161175	2.512214275	0.000000000	0.000000000
0.187500000	-1.841514933	2.541295144	0.000000000	0.000000000
0.188000000	-1.827297620	2.549696284	0.000000000	0.000000000
0.188500000	-1.828590103	2.573607221	0.000000000	0.000000000
0.189000000	-1.839253088	2.559713028	0.000000000	0.000000000
0.189500000	-1.838283726	2.590409501	0.000000000	0.000000000
0.190000000	-1.853470402	2.598487520	0.000000000	0.000000000
0.190500000	-1.845392382	2.607211781	0.000000000	0.000000000
0.191000000	-1.866072112	2.574253462	0.000000000	0.000000000
0.191500000	-1.846684866	2.544849473	0.000000000	0.000000000
0.192000000	-1.853147281	2.528047193	0.000000000	0.000000000
0.192500000	-1.830528827	2.517061087	0.000000000	0.000000000
0.193000000	-1.844099899	2.536448333	0.000000000	0.000000000
0.193500000	-1.832790673	2.548403801	0.000000000	0.000000000
0.194000000	-1.842807416	2.589763259	0.000000000	0.000000000
0.194500000	-1.836991243	2.589440138	0.000000000	0.000000000
0.195000000	-1.842484296	2.607534901	0.000000000	0.000000000
0.195500000	-1.850239194	2.582331482	0.000000000	0.000000000
0.196000000	-1.846684866	2.580715878	0.000000000	0.000000000
0.196500000	-1.857670972	2.548726922	0.000000000	0.000000000
0.197000000	-1.839576209	2.533217125	0.000000000	0.000000000
0.197500000	-1.850885435	2.508659947	0.000000000	0.000000000
0.198000000	-1.826974499	2.509952430	0.000000000	0.000000000
0.198500000	-1.841191812	2.540648903	0.000000000	0.000000000
0.199000000	-1.828590103	2.582654602	0.000000000	0.000000000
0.199500000	-1.849269832	2.619813491	0.000000000	0.000000000
0.200000000	-1.839253088	2.602688090	0.000000000	0.000000000
0.200500000	-1.849269832	2.593963829	0.000000000	0.000000000
0.201000000	-1.845069262	2.557128062	0.000000000	0.000000000
0.201500000	-1.846038624	2.560359269	0.000000000	0.000000000
0.202000000	-1.849916073	2.524169744	0.000000000	0.000000000
0.202500000	-1.837960605	2.520615415	0.000000000	0.000000000
0.203000000	-1.843776779	2.515122362	0.000000000	0.000000000
0.203500000	-1.824712653	2.549696284	0.000000000	0.000000000
0.204000000	-1.835052518	2.570699134	0.000000000	0.000000000
0.204500000	-1.822450808	2.588793897	0.000000000	0.000000000
0.205000000	-1.852501039	2.598810641	0.000000000	0.000000000
0.205500000	-1.842484296	2.588470776	0.000000000	0.000000000
0.206000000	-1.857670972	2.580715878	0.000000000	0.000000000
0.206500000	-1.842484296	2.537740816	0.000000000	0.000000000
0.207000000	-1.850239194	2.535155850	0.000000000	0.000000000
0.207500000	-1.842807416	2.523523502	0.000000000	0.000000000
0.208000000	-1.833113793	2.554866216	0.000000000	0.000000000
0.208500000	-1.826328257	2.541295144	0.000000000	0.000000000
0.209000000	-1.821158325	2.556481820	0.000000000	0.000000000
0.209500000	-1.839899329	2.567791047	0.000000000	0.000000000
0.210000000	-1.832467552	2.610442988	0.000000000	0.000000000
0.210500000	-1.858317213	2.608181143	0.000000000	0.000000000
0.211000000	-1.849269832	2.582977723	0.000000000	0.000000000
0.211500000	-1.866395232	2.555835579	0.000000000	0.000000000
0.212000000	-1.843130537	2.529985917	0.000000000	0.000000000
0.212500000	-1.849592952	2.531601521	0.000000000	0.000000000
0.213000000	-1.836345001	2.522231019	0.000000000	0.000000000
0.213500000	-1.844423020	2.558743666	0.000000000	0.000000000
0.214000000	-1.839576209	2.568760409	0.000000000	0.000000000
0.214500000	-1.841838054	2.607858022	0.000000000	0.000000000
0.215000000	-1.850239194	2.596871916	0.000000000	0.000000000
0.215500000	-1.847331107	2.608181143	0.000000000	0.000000000
0.216000000	-1.860902179	2.583623965	0.000000000	0.000000000
0.216500000	-1.848300469	2.571991617	0.000000000	0.000000000
0.217000000	-1.863810266	2.543233869	0.000000000	0.000000000
0.217500000	-1.838606846	2.521584778	0.000000000	0.000000000
0.218000000	-1.848300469	2.516737966	0.000000000	0.000000000
0.218500000	-1.827943861	2.531924642	0.000000000	0.000000000
0.219000000	-1.847007986	2.584270206	0.000000000	0.000000000
0.219500000	-1.841514933	2.602041848	0.000000000	0.000000000
0.220000000	-1.851854798	2.618521007	0.000000000	0.000000000
0.220500000	-1.850562315	2.589117018	0.000000000	0.000000000
0.221000000	-1.856055368	2.595256312	0.000000000	0.000000000
0.221500000	-1.858963455	2.563913598	0.000000000	0.000000000
0.222000000	-1.846361745	2.553573733	0.000000000	0.000000000
0.222500000	-1.851531677	2.514476121	0.000000000	0.000000000
0.223000000	-1.832144431	2.518353570	0.000000000	0.000000000
0.223500000	-1.841191812	2.535478970	0.000000000	0.000000000
0.224000000	-1.822127687	2.565206081	0.000000000	0.000000000
0.224500000	-1.843130537	2.590409501	0.000000000	0.000000000
0.225000000	-1.832467552	2.598487520	0.000000000	0.000000000
0.225500000	-1.851854798	2.611735471	0.000000000	0.000000000
0.226000000	-1.844099899	2.580715878	0.000000000	0.000000000
0.226500000	-1.851854798	2.565852323	0.000000000	0.000000000
0.227000000	-1.844099899	2.528047193	0.000000000	0.000000000
0.227500000	-1.842161175	2.549696284	0.000000000	0.000000000
0.228000000	-1.843453658	2.544849473	0.000000000	0.000000000
0.228500000	-1.835375639	2.554219975	0.000000000	0.000000000
0.229000000	-1.846038624	2.536448333	0.000000000	0.000000000
0.229500000	-1.831821310	2.568760409	0.000000000	0.000000000
0.230000000	-1.852177919	2.601395607	0.000000000	0.000000000
0.230500000	-1.845392382	2.620459732	0.000000000	0.000000000
0.231000000	-1.868010836	2.606565539	0.000000000	0.000000000
0.231500000	-1.848300469	2.571345376	0.000000000	0.000000000
0.232000000	-1.859932817	2.555835579	0.000000000	0.000000000
0.232500000	-1.848623590	2.521584778	0.000000000	0.000000000
0.233000000	-1.853470402	2.531924642	0.000000000	0.000000000
0.233500000	-1.841838054	2.527400951	0.000000000	0.000000000
0.234000000	-1.836668122	2.567467926	0.000000000	0.000000000
0.234500000	-1.841191812	2.576515308	0.000000000	0.000000000
0.235000000	-1.842484296	2.608181143	0.000000000	0.000000000
0.235500000	-1.858963455	2.599780003	0.000000000	0.000000000
0.236000000	-1.846038624	2.600103124	0.000000000	0.000000000
0.236500000	-1.863164025	2.573284100	0.000000000	0.000000000
0.237000000	-1.843453658	2.550342526	0.000000000	0.000000000
0.237500000	-1.854439764	2.528370314	0.000000000	0.000000000
0.238000000	-1.831821310	2.504459377	0.000000000	0.000000000
0.238500000	-1.841191812	2.528370314	0.000000000	0.000000000
0.239000000	-1.830851948	2.553573733	0.000000000	0.000000000
0.239500000	-1.840868692	2.607534901	0.000000000	0.000000000
0.240000000	-1.841838054	2.604949935	0.000000000	0.000000000
0.240500000	-1.847654228	2.614320438	0.000000000	0.000000000
0.241000000	-1.856701609	2.584916448	0.000000000	0.000000000
0.241500000	-1.848623590	2.587178293	0.000000000	0.000000000
0.242000000	-1.854762885	2.550342526	0.000000000	0.000000000
0.242500000	-1.834406276	2.531924642	0.000000000	0.000000000
0.243000000	-1.847007986	2.513506758	0.000000000	0.000000000
0.243500000	-1.826005136	2.526754710	0.000000000	0.000000000
0.244000000	-1.839899329	2.556158700	0.000000000	0.000000000
0.244500000	-1.824712653	2.571668496	0.000000000	0.000000000
0.245000000	-1.845392382	2.600426245	0.000000000	0.000000000
0.245500000	-1.841191812	2.598810641	0.000000000	0.000000000
0.246000000	-1.858640334	2.611412351	0.000000000	0.000000000
0.246500000	-1.855086005	2.567144806	0.000000000	0.000000000
0.247000000	-1.848946711	2.559713028	0.000000000	0.000000000
0.247500000	-1.849269832	2.536448333	0.000000000	0.000000000
0.248000000	-1.834406276	2.553573733	0.000000000	0.000000000
0.248500000	-1.841191812	2.531601521	0.000000000	0.000000000
0.249000000	-1.827297620	2.531924642	0.000000000	0.000000000
0.249500000	-1.843776779	2.552604371	0.000000000	0.000000000
0.250000000	-1.831498189	2.599133761	0.000000000	0.000000000
0.250500000	-1.858640334	2.626922147	0.000000000	0.000000000
0.251000000	-1.850562315	2.607211781	0.000000000	0.000000000
0.251500000	-1.865102749	2.594286950	0.000000000	0.000000000
0.252000000	-1.849592952	2.561974873	0.000000000	0.000000000
0.252500000	-1.853470402	2.554543096	0.000000000	0.000000000
0.253000000	-1.847007986	2.516414845	0.000000000	0.000000000
0.253500000	-1.840222450	2.533540246	0.000000000	0.000000000
0.254000000	-1.837960605	2.543556990	0.000000000	0.000000000
0.254500000	-1.827943861	2.587178293	0.000000000	0.000000000
0.255000000	-1.844423020	2.592025105	0.000000000	0.000000000
0.255500000	-1.837637484	2.609150505	0.000000000	0.000000000
0.256000000	-1.860255938	2.602688090	0.000000000	0.000000000
0.256500000	-1.844423020	2.594933192	0.000000000	0.000000000
0.257000000	-1.862517783	2.569406651	0.000000000	0.000000000
0.257500000	-1.843776779	2.528693434	0.000000000	0.000000000
0.258000000	-1.852501039	2.519322932	0.000000000	0.000000000
0.258500000	-1.835052518	2.516414845	0.000000000	0.000000000
0.259000000	-1.840222450	2.564882960	0.000000000	0.000000000
0.259500000	-1.836668122	2.572637859	0.000000000	0.000000000
0.260000000	-1.840222450	2.599780003	0.000000000	0.000000000
0.260500000	-1.847654228	2.586208931	0.000000000	0.000000000
0.261000000	-1.845715503	2.610766109	0.000000000	0.000000000
0.261500000	-1.863810266	2.595256312	0.000000000	0.000000000
0.262000000	-1.846684866	2.580392757	0.000000000	0.000000000
0.262500000	-1.855086005	2.538063937	0.000000000	0.000000000
0.263000000	-1.832790673	2.517061087	0.000000000	0.000000000
0.263500000	-1.849916073	2.523523502	0.000000000	0.000000000
0.264000000	-1.832790673	2.536125212	0.000000000	0.000000000
0.264500000	-1.844099899	2.571022255	0.000000000	0.000000000
0.265000000	-1.833436914	2.581685240	0.000000000	0.000000000
0.265500000	-1.850885435	2.616582283	0.000000000	0.000000000
0.266000000	-1.855086005	2.598810641	0.000000000	0.000000000
0.266500000	-1.853793522	2.596548795	0.000000000	0.000000000
0.267000000	-1.855086005	2.556158700	0.000000000	0.000000000
0.267500000	-1.845069262	2.565852323	0.000000000	0.000000000
0.268000000	-1.857670972	2.552927492	0.000000000	0.000000000
0.268500000	-1.837314363	2.546465077	0.000000000	0.000000000
0.269000000	-1.847331107	2.520938536	0.000000000	0.000000000
0.269500000	-1.830205706	2.539356420	0.000000000	0.000000000
0.270000000	-1.851854798	2.590086380	0.000000000	0.000000000
0.270500000	-1.843130537	2.611412351	0.000000000	0.000000000
0.271000000	-1.862840904	2.618521007	0.000000000	0.000000000
0.271500000	-1.853470402	2.589763259	0.000000000	0.000000000
0.272000000	-1.860579058	2.591055742	0.000000000	0.000000000
0.272500000	-1.854439764	2.552927492	0.000000000	0.000000000
0.273000000	-1.846038624	2.542587627	0.000000000	0.000000000
0.273500000	-1.843130537	2.515445483	0.000000000	0.000000000
0.274000000	-1.829882586	2.546141956	0.000000000	0.000000000
0.274500000	-1.838283726	2.561651753	0.000000000	0.000000000
0.275000000	-1.826328257	2.592348225	0.000000000	0.000000000
0.275500000	-1.848300469	2.597841278	0.000000000	0.000000000
0.276000000	-1.837314363	2.605273056	0.000000000	0.000000000
0.276500000	-1.858317213	2.603980573	0.000000000	0.000000000
0.277000000	-1.841191812	2.574576583	0.000000000	0.000000000
0.277500000	-1.856055368	2.549373163	0.000000000	0.000000000
0.278000000	-1.845069262	2.509629309	0.000000000	0.000000000
0.278500000	-1.850239194	2.528370314	0.000000000	0.000000000
0.279000000	-1.839576209	2.536448333	0.000000000	0.000000000
0.279500000	-1.834729397	2.579100274	0.000000000	0.000000000
0.280000000	-1.839253088	2.569729772	0.000000000	0.000000000
0.280500000	-1.834729397	2.594610071	0.000000000	0.000000000
0.281000000	-1.850562315	2.594610071	0.000000000	0.000000000
0.281500000	-1.843453658	2.607858022	0.000000000	0.000000000
0.282000000	-1.865102749	2.583947085	0.000000000	0.000000000
0.282500000	-1.844746141	2.550342526	0.000000000	0.000000000
0.283000000	-1.855409126	2.525139106	0.000000000	0.000000000
0.283500000	-1.832144431	2.514799241	0.000000000	0.000000000
0.284000000	-1.840868692	2.537740816	0.000000000	0.000000000
0.284500000	-1.826974499	2.540648903	0.000000000	0.000000000
0.285000000	-1.838606846	2.578130912	0.000000000	0.000000000
0.285500000	-1.837314363	2.581685240	0.000000000	0.000000000
0.286000000	-1.840545571	2.609473626	0.000000000	0.000000000
0.286500000	-1.846684866	2.587501414	0.000000000	0.000000000
0.287000000	-1.842161175	2.584270206	0.000000000	0.000000000
0.287500000	-1.855409126	2.560682390	0.000000000	0.000000000
0.288000000	-1.836668122	2.564236719	0.000000000	0.000000000
0.288500000	-1.846684866	2.541941386	0.000000000	0.000000000
0.289000000	-1.822773929	2.518999811	0.000000000	0.000000000
0.289500000	-1.839253088	2.530632159	0.000000000	0.000000000
0.290000000	-1.828266982	2.565206081	0.000000000	0.000000000
0.290500000	-1.846038624	2.613674196	0.000000000	0.000000000
0.291000000	-1.838606846	2.601072486	0.000000000	0.000000000
0.291500000	-1.851854798	2.605273056	0.000000000	0.000000000
0.292000000	-1.856055368	2.575869066	0.000000000	0.000000000
0.292500000	-1.862194662	2.577807791	0.000000000	0.000000000
0.293000000	-1.863810266	2.534832729	0.000000000	0.000000000
0.293500000	-1.842161175	2.528047193	0.000000000	0.000000000
0.294000000	-1.841838054	2.522877261	0.000000000	0.000000000
0.294500000	-1.822773929	2.556481820	0.000000000	0.000000000
0.295000000	-1.840222450	2.572960979	0.000000000	0.000000000
0.295500000	-1.826651378	2.589440138	0.000000000	0.000000000
0.296000000	-1.849916073	2.606242418	0.000000000	0.000000000
0.296500000	-1.842161175	2.609150505	0.000000000	0.000000000
0.297000000	-1.861548421	2.600426245	0.000000000	0.000000000
0.297500000	-1.847654228	2.546141956	0.000000000	0.000000000
0.298000000	-1.849916073	2.529662797	0.000000000	0.000000000
0.298500000	-1.841514933	2.513829879	0.000000000	0.000000000
0.299000000	-1.838283726	2.553573733	0.000000000	0.000000000
0.299500000	-1.838929967	2.550019405	0.000000000	0.000000000
0.300000000	-1.826651378	2.569083530	0.000000000	0.000000000
0.300500000	-1.839899329	2.568437289	0.000000000	0.000000000
0.301000000	-1.831175069	2.595902554	0.000000000	0.000000000
0.301500000	-1.854439764	2.603011211	0.000000000	0.000000000
0.302000000	-1.843453658	2.592348225	0.000000000	0.000000000
0.302500000	-1.860255938	2.569083530	0.000000000	0.000000000
0.303000000	-1.839253088	2.531278401	0.000000000	0.000000000
0.303500000	-1.848946711	2.527724072	0.000000000	0.000000000
0.304000000	-1.830528827	2.514476121	0.000000000	0.000000000
0.304500000	-1.831821310	2.543233869	0.000000000	0.000000000
0.305000000	-1.829882586	2.543233869	0.000000000	0.000000000
0.305500000	-1.834729397	2.582008361	0.000000000	0.000000000
0.306000000	-1.845715503	2.580715878	0.000000000	0.000000000
0.306500000	-1.839576209	2.599456882	0.000000000	0.000000000
0.307000000	-1.856055368	2.577484670	0.000000000	0.000000000
0.307500000	-1.845715503	2.576838429	0.000000000	0.000000000
0.308000000	-1.861871542	2.563267356	0.000000000	0.000000000
0.308500000	-1.836668122	2.539033299	0.000000000	0.000000000
0.309000000	-1.841191812	2.511568034	0.000000000	0.000000000
0.309500000	-1.823097050	2.506074981	0.000000000	0.000000000
0.310000000	-1.837314363	2.557128062	0.000000000	0.000000000
0.310500000	-1.829559465	2.587501414	0.000000000	0.000000000
0.311000000	-1.839899329	2.618197887	0.000000000	0.000000000
0.311500000	-1.844099899	2.592025105	0.000000000	0.000000000
0.312000000	-1.850562315	2.599456882	0.000000000	0.000000000
0.312500000	-1.858963455	2.569083530	0.000000000	0.000000000
0.313000000	-1.846361745	2.559066786	0.000000000	0.000000000
0.313500000	-1.853470402	2.522231019	0.000000000	0.000000000
0.314000000	-1.832144431	2.521584778	0.000000000	0.000000000
0.314500000	-1.840545571	2.530309038	0.000000000	0.000000000
0.315000000	-1.819219600	2.556158700	0.000000000	0.000000000
0.315500000	-1.838929967	2.585562689	0.000000000	0.000000000
0.316000000	-1.831821310	2.598164399	0.000000000	0.000000000
0.316500000	-1.852501039	2.619490370	0.000000000	0.000000000
0.317000000	-1.844099899	2.589440138	0.000000000	0.000000000
0.317500000	-1.853793522	2.567467926	0.000000000	0.000000000
0.318000000	-1.852177919	2.520615415	0.000000000	0.000000000
0.318500000	-1.846684866	2.538387057	0.000000000	0.000000000
0.319000000	-1.844423020	2.537417695	0.000000000	0.000000000
0.319500000	-1.827297620	2.556804941	0.000000000	0.000000000
0.320000000	-1.834406276	2.541941386	0.000000000	0.000000000
0.320500000	-1.820835204	2.566498564	0.000000000	0.000000000
0.321000000	-1.840545571	2.586855172	0.000000000	0.000000000
0.321500000	-1.829236344	2.603980573	0.000000000	0.000000000
0.322000000	-1.854116643	2.601395607	0.000000000	0.000000000
0.322500000	-1.845392382	2.575869066	0.000000000	0.000000000
0.323000000	-1.857994092	2.561651753	0.000000000	0.000000000
0.323500000	-1.841514933	2.524815985	0.000000000	0.000000000
0.324000000	-1.839576209	2.529662797	0.000000000	0.000000000
0.324500000	-1.833113793	2.515122362	0.000000000	0.000000000
0.325000000	-1.829236344	2.545172593	0.000000000	0.000000000
0.325500000	-1.835375639	2.555512458	0.000000000	0.000000000
0.326000000	-1.836021880	2.597841278	0.000000000	0.000000000
0.326500000	-1.858640334	2.600426245	0.000000000	0.000000000
0.327000000	-1.849269832	2.604303694	0.000000000	0.000000000
0.327500000	-1.862840904	2.586532052	0.000000000	0.000000000
0.328000000	-1.838606846	2.576515308	0.000000000	0.000000000
0.328500000	-1.853470402	2.554219975	0.000000000	0.000000000
0.329000000	-1.837314363	2.513183638	0.000000000	0.000000000
0.329500000	-1.843130537	2.516414845	0.000000000	0.000000000
0.330000000	-1.827297620	2.536125212	0.000000000	0.000000000
0.330500000	-1.837960605	2.595902554	0.000000000	0.000000000
0.331000000	-1.842161175	2.594286950	0.000000000	0.000000000
0.331500000	-1.844099899	2.604626815	0.000000000	0.000000000
0.332000000	-1.848623590	2.586532052	0.000000000	0.000000000
0.332500000	-1.843453658	2.599133761	0.000000000	0.000000000
0.333000000	-1.862194662	2.565529202	0.000000000	0.000000000
0.333500000	-1.847007986	2.541941386	0.000000000	0.000000000
0.334000000	-1.856055368	2.520292294	0.000000000	0.000000000
0.334500000	-1.833113793	2.531278401	0.000000000	0.000000000
0.335000000	-1.844423020	2.554219975	0.000000000	0.000000000
0.335500000	-1.821804566	2.566175443	0.000000000	0.000000000
0.336000000	-1.834083156	2.597518158	0.000000000	0.000000000
0.336500000	-1.833760035	2.602364969	0.000000000	0.000000000
0.337000000	-1.854116643	2.621752215	0.000000000	0.000000000
0.337500000	-1.858963455	2.577161549	0.000000000	0.000000000
0.338000000	-1.855086005	2.557774303	0.000000000	0.000000000
0.338500000	-1.856701609	2.530632159	0.000000000	0.000000000
0.339000000	-1.842484296	2.554543096	0.000000000	0.000000000
0.339500000	-1.851208556	2.542587627	0.000000000	0.000000000
0.340000000	-1.829236344	2.541618265	0.000000000	0.000000000
0.340500000	-1.839253088	2.548726922	0.000000000	0.000000000
0.341000000	-1.826974499	2.580069636	0.000000000	0.000000000
0.341500000	-1.849592952	2.611735471	0.000000000	0.000000000
0.342000000	-1.840545571	2.606888660	0.000000000	0.000000000
0.342500000	-1.859609696	2.599780003	0.000000000	0.000000000
0.343000000	-1.849269832	2.561651753	0.000000000	0.000000000
0.343500000	-1.853470402	2.558743666	0.000000000	0.000000000
0.344000000	-1.847007986	2.525785347	0.000000000	0.000000000
0.344500000	-1.837960605	2.536125212	0.000000000	0.000000000
0.345000000	-1.836991243	2.522877261	0.000000000	0.000000000
0.345500000	-1.824066412	2.559713028	0.000000000	0.000000000
0.346000000	-1.839253088	2.576838429	0.000000000	0.000000000
0.346500000	-1.832467552	2.603334331	0.000000000	0.000000000
0.347000000	-1.856701609	2.597841278	0.000000000	0.000000000
0.347500000	-1.846361745	2.594610071	0.000000000	0.000000000
0.348000000	-1.871888285	2.591701984	0.000000000	0.000000000
0.348500000	-1.852501039	2.554219975	0.000000000	0.000000000
0.349000000	-1.851531677	2.527077831	0.000000000	0.000000000
0.349500000	-1.830205706	2.500581928	0.000000000	0.000000000
0.350000000	-1.837314363	2.540972024	0.000000000	0.000000000
0.350500000	-1.840545571	2.559389907	0.000000000	0.000000000
0.351000000	-1.840545571	2.598487520	0.000000000	0.000000000
0.351500000	-1.846684866	2.590086380	0.000000000	0.000000000
0.352000000	-1.846361745	2.614966679	0.000000000	0.000000000
0.352500000	-1.869626440	2.602364969	0.000000000	0.000000000
0.353000000	-1.853793522	2.583947085	0.000000000	0.000000000
0.353500000	-1.862840904	2.548403801	0.000000000	0.000000000
0.354000000	-1.841514933	2.528693434	0.000000000	0.000000000
0.354500000	-1.855732247	2.533863367	0.000000000	0.000000000
0.355000000	-1.833436914	2.535155850	0.000000000	0.000000000
0.355500000	-1.842807416	2.561651753	0.000000000	0.000000000
0.356000000	-1.832144431	2.568760409	0.000000000	0.000000000
0.356500000	-1.845715503	2.610766109	0.000000000	0.000000000
0.357000000	-1.847977349	2.597841278	0.000000000	0.000000000
0.357500000	-1.850885435	2.593317588	0.000000000	0.000000000
0.358000000	-1.857670972	2.543556990	0.000000000	0.000000000
0.358500000	-1.847007986	2.547111318	0.000000000	0.000000000
0.359000000	-1.854116643	2.543233869	0.000000000	0.000000000
0.359500000	-1.832790673	2.547434439	0.000000000	0.000000000
0.360000000	-1.845392382	2.525785347	0.000000000	0.000000000
0.360500000	-1.825358895	2.529016555	0.000000000	0.000000000
0.361000000	-1.842161175	2.564236719	0.000000000	0.000000000
0.361500000	-1.830851948	2.586532052	0.000000000	0.000000000
0.362000000	-1.849592952	2.604626815	0.000000000	0.000000000
0.362500000	-1.842807416	2.578130912	0.000000000	0.000000000
0.363000000	-1.852501039	2.575869066	0.000000000	0.000000000
0.363500000	-1.848946711	2.537740816	0.000000000	0.000000000
0.364000000	-1.840222450	2.534832729	0.000000000	0.000000000
0.364500000	-1.836345001	2.508659947	0.000000000	0.000000000
0.365000000	-1.825358895	2.526431589	0.000000000	0.000000000
0.365500000	-1.841514933	2.535155850	0.000000000	0.000000000
0.366000000	-1.826328257	2.567144806	0.000000000	0.000000000
0.366500000	-1.843776779	2.580392757	0.000000000	0.000000000
0.367000000	-1.829882586	2.592671346	0.000000000	0.000000000
0.367500000	-1.855409126	2.606242418	0.000000000	0.000000000
0.368000000	-1.840222450	2.586532052	0.000000000	0.000000000
0.368500000	-1.848300469	2.568760409	0.000000000	0.000000000
0.369000000	-1.831498189	2.515122362	0.000000000	0.000000000
0.369500000	-1.838929967	2.511568034	0.000000000	0.000000000
0.370000000	-1.829559465	2.503813135	0.000000000	0.000000000
0.370500000	-1.826328257	2.548726922	0.000000000	0.000000000
0.371000000	-1.835375639	2.555512458	0.000000000	0.000000000
0.371500000	-1.833760035	2.582977723	0.000000000	0.000000000
0.372000000	-1.851208556	2.586532052	0.000000000	0.000000000
0.372500000	-1.839899329	2.604949935	0.000000000	0.000000000
0.373000000	-1.865102749	2.591055742	0.000000000	0.000000000
0.373500000	-1.847977349	2.558420545	0.000000000	0.000000000
0.374000000	-1.858640334	2.533863367	0.000000000	0.000000000
0.374500000	-1.833113793	2.517384208	0.000000000	0.000000000
0.375000000	-1.837960605	2.535155850	0.000000000	0.000000000
0.375500000	-1.822773929	2.532247763	0.000000000	0.000000000
0.376000000	-1.826651378	2.564236719	0.000000000	0.000000000
0.376500000	-1.829236344	2.571022255	0.000000000	0.000000000
0.377000000	-1.834083156	2.605273056	0.000000000	0.000000000
0.377500000	-1.842807416	2.576192187	0.000000000	0.000000000
0.378000000	-1.836668122	2.559389907	0.000000000	0.000000000
0.378500000	-1.850562315	2.539356420	0.000000000	0.000000000
0.379000000	-1.834406276	2.555512458	0.000000000	0.000000000
0.379500000	-1.842807416	2.542264507	0.000000000	0.000000000
0.380000000	-1.814695910	2.516737966	0.000000000	0.000000000
0.380500000	-1.827620740	2.518676691	0.000000000	0.000000000
0.381000000	-1.813403427	2.540972024	0.000000000	0.000000000
0.381500000	-1.832467552	2.586532052	0.000000000	0.000000000
0.382000000	-1.830528827	2.583947085	0.000000000	0.000000000
0.382500000	-1.844423020	2.600426245	0.000000000	0.000000000
0.383000000	-1.844746141	2.573607221	0.000000000	0.000000000
0.383500000	-1.841838054	2.568760409	0.000000000	0.000000000
0.384000000	-1.842484296	2.524815985	0.000000000	0.000000000
0.384500000	-1.825682016	2.519969174	0.000000000	0.000000000
0.385000000	-1.829236344	2.505105618	0.000000000	0.000000000
0.385500000	-1.811464702	2.522877261	0.000000000	0.000000000
0.386000000	-1.832467552	2.540648903	0.000000000	0.000000000
0.386500000	-1.824066412	2.568437289	0.000000000	0.000000000
0.387000000	-1.843776779	2.592348225	0.000000000	0.000000000
0.387500000	-1.826328257	2.592348225	0.000000000	0.000000000
0.388000000	-1.841514933	2.599133761	0.000000000	0.000000000
0.388500000	-1.835052518	2.558097424	0.000000000	0.000000000
0.389000000	-1.843130537	2.533217125	0.000000000	0.000000000
0.389500000	-1.837637484	2.492180788	0.000000000	0.000000000
0.390000000	-1.826005136	2.516414845	0.000000000	0.000000000
0.390500000	-1.824712653	2.526754710	0.000000000	0.000000000
0.391000000	-1.814695910	2.558743666	0.000000000	0.000000000
0.391500000	-1.828913223	2.560359269	0.000000000	0.000000000
0.392000000	-1.818573359	2.584593327	0.000000000	0.000000000
0.392500000	-1.844746141	2.599780003	0.000000000	0.000000000
0.393000000	-1.840222450	2.598487520	0.000000000	0.000000000
0.393500000	-1.863164025	2.577807791	0.000000000	0.000000000
0.394000000	-1.840545571	2.537740816	0.000000000	0.000000000
0.394500000	-1.847331107	2.532247763	0.000000000	0.000000000
0.395000000	-1.829882586	2.508983068	0.000000000	0.000000000
0.395500000	-1.828913223	2.529016555	0.000000000	0.000000000
0.396000000	-1.818250238	2.529985917	0.000000000	0.000000000
0.396500000	-1.817927117	2.578454032	0.000000000	0.000000000
0.397000000	-1.829236344	2.588147655	0.000000000	0.000000000
0.397500000	-1.822127687	2.594286950	0.000000000	0.000000000
0.398000000	-1.838283726	2.556481820	0.000000000	0.000000000
0.398500000	-1.829236344	2.555512458	0.000000000	0.000000000
0.399000000	-1.850562315	2.558420545	0.000000000	0.000000000
0.399500000	-1.827943861	2.545818835	0.000000000	0.000000000
0.400000000	-1.838929967	2.519969174	0.000000000	0.000000000
0.400500000	-1.816957755	2.502843773	0.000000000	0.000000000
0.401000000	-1.830205706	2.544203231	0.000000000	0.000000000
0.401500000	-1.819865842	2.568437289	0.000000000	0.000000000
0.402000000	-1.828590103	2.603657452	0.000000000	0.000000000
0.402500000	-1.833436914	2.586208931	0.000000000	0.000000000
0.403000000	-1.839899329	2.594933192	0.000000000	0.000000000
0.403500000	-1.848300469	2.560036149	0.000000000	0.000000000
0.404000000	-1.836991243	2.549050043	0.000000000	0.000000000
0.404500000	-1.843776779	2.522231019	0.000000000	0.000000000
0.405000000	-1.821158325	2.520938536	0.000000000	0.000000000
0.405500000	-1.833113793	2.520292294	0.000000000	0.000000000
0.406000000	-1.817280876	2.529662797	0.000000000	0.000000000
0.406500000	-1.835052518	2.559066786	0.000000000	0.000000000
0.407000000	-1.821158325	2.578777153	0.000000000	0.000000000
0.407500000	-1.842161175	2.613351075	0.000000000	0.000000000
0.408000000	-1.839576209	2.602364969	0.000000000	0.000000000
0.408500000	-1.851208556	2.591378863	0.000000000	0.000000000
0.409000000	-1.844746141	2.528047193	0.000000000	0.000000000
0.409500000	-1.835375639	2.519322932	0.000000000	0.000000000
0.410000000	-1.836345001	2.507367464	0.000000000	0.000000000
0.410500000	-1.818573359	2.537740816	0.000000000	0.000000000
0.411000000	-1.827620740	2.539356420	0.000000000	0.000000000
0.411500000	-1.815019030	2.559713028	0.000000000	0.000000000
0.412000000	-1.838606846	2.576192187	0.000000000	0.000000000
0.412500000	-1.830205706	2.597518158	0.000000000	0.000000000
0.413000000	-1.851531677	2.608504264	0.000000000	0.000000000
0.413500000	-1.839253088	2.582008361	0.000000000	0.000000000
0.414000000	-1.852177919	2.564882960	0.000000000	0.000000000
0.414500000	-1.839899329	2.529016555	0.000000000	0.000000000
0.415000000	-1.838283726	2.529985917	0.000000000	0.000000000
0.415500000	-1.830205706	2.508013705	0.000000000	0.000000000
0.416000000	-1.823743291	2.537417695	0.000000000	0.000000000
0.416500000	-1.826974499	2.553573733	0.000000000	0.000000000
0.417000000	-1.818896480	2.598164399	0.000000000	0.000000000
0.417500000	-1.838283726	2.584593327	0.000000000	0.000000000
0.418000000	-1.834083156	2.574253462	0.000000000	0.000000000
0.418500000	-1.857347851	2.563590477	0.000000000	0.000000000
0.419000000	-1.836021880	2.570052892	0.000000000	0.000000000
0.419500000	-1.847007986	2.564882960	0.000000000	0.000000000
0.420000000	-1.826005136	2.520292294	0.000000000	0.000000000
0.420500000	-1.833113793	2.507690585	0.000000000	0.000000000
0.421000000	-1.820512083	2.508336826	0.000000000	0.000000000
0.421500000	-1.824712653	2.557128062	0.000000000	0.000000000
0.422000000	-1.825358895	2.561005511	0.000000000	0.000000000
0.422500000	-1.828590103	2.589763259	0.000000000	0.000000000
0.423000000	-1.839899329	2.582654602	0.000000000	0.000000000
0.423500000	-1.836345001	2.591701984	0.000000000	0.000000000
0.424000000	-1.847654228	2.554219975	0.000000000	0.000000000
0.424500000	-1.822773929	2.529985917	0.000000000	0.000000000
0.425000000	-1.833760035	2.511568034	0.000000000	0.000000000
0.425500000	-1.815988393	2.512860517	0.000000000	0.000000000
0.426000000	-1.832467552	2.523523502	0.000000000	0.000000000
0.426500000	-1.814695910	2.529662797	0.000000000	0.000000000
0.427000000	-1.828590103	2.573607221	0.000000000	0.000000000
0.427500000	-1.826328257	2.590409501	0.000000000	0.000000000
0.428000000	-1.841514933	2.617874766	0.000000000	0.000000000
0.428500000	-1.843130537	2.575869066	0.000000000	0.000000000
0.429000000	-1.838283726	2.548726922	0.000000000	0.000000000
0.429500000	-1.838283726	2.512537396	0.000000000	0.000000000
0.430000000	-1.818573359	2.524492864	0.000000000	0.000000000
0.430500000	-1.826328257	2.518353570	0.000000000	0.000000000
0.431000000	-1.808233494	2.530632159	0.000000000	0.000000000
0.431500000	-1.826328257	2.542910748	0.000000000	0.000000000
0.432000000	-1.812757185	2.565852323	0.000000000	0.000000000
0.432500000	-1.836021880	2.594610071	0.000000000	0.000000000
0.433000000	-1.825358895	2.594933192	0.000000000	0.000000000
0.433500000	-1.844423020	2.598164399	0.000000000	0.000000000
0.434000000	-1.834083156	2.557774303	0.000000000	0.000000000
0.434500000	-1.841838054	2.548080680	0.000000000	0.000000000
0.435000000	-1.836991243	2.509629309	0.000000000	0.000000000
0.435500000	-1.827943861	2.520615415	0.000000000	0.000000000
0.436000000	-1.824389533	2.512537396	0.000000000	0.000000000
0.436500000	-1.811787823	2.550019405	0.000000000	0.000000000
0.437000000	-1.828590103	2.566821685	0.000000000	0.000000000
0.437500000	-1.820188963	2.582008361	0.000000000	0.000000000
0.438000000	-1.847654228	2.568437289	0.000000000	0.000000000
0.438500000	-1.835698759	2.567144806	0.000000000	0.000000000
0.439000000	-1.852824160	2.581362119	0.000000000	0.000000000
0.439500000	-1.829559465	2.561974873	0.000000000	0.000000000
0.440000000	-1.836021880	2.536771454	0.000000000	0.000000000
0.440500000	-1.823097050	2.489918942	0.000000000	0.000000000
0.441000000	-1.826974499	2.515768604	0.000000000	0.000000000
0.441500000	-1.820512083	2.533863367	0.000000000	0.000000000
0.442000000	-1.814695910	2.573607221	0.000000000	0.000000000
0.442500000	-1.822773929	2.566498564	0.000000000	0.000000000
0.443000000	-1.821158325	2.589763259	0.000000000	0.000000000
0.443500000	-1.842807416	2.585885810	0.000000000	0.000000000
0.444000000	-1.830528827	2.577807791	0.000000000	0.000000000
0.444500000	-1.850562315	2.541941386	0.000000000	0.000000000
0.445000000	-1.827620740	2.515768604	0.000000000	0.000000000
0.445500000	-1.836021880	2.516091724	0.000000000	0.000000000
0.446000000	-1.814695910	2.510275551	0.000000000	0.000000000
0.446500000	-1.827943861	2.529985917	0.000000000	0.000000000
0.447000000	-1.816311513	2.538710178	0.000000000	0.000000000
0.447500000	-1.821481446	2.592671346	0.000000000	0.000000000
0.448000000	-1.826974499	2.598810641	0.000000000	0.000000000
0.448500000	-1.836345001	2.602364969	0.000000000	0.000000000
0.449000000	-1.845392382	2.546465077	0.000000000	0.000000000
0.449500000	-1.831498189	2.535802091	0.000000000	0.000000000
0.450000000	-1.838283726	2.520615415	0.000000000	0.000000000
0.450500000	-1.819865842	2.526754710	0.000000000	0.000000000
0.451000000	-1.830205706	2.518676691	0.000000000	0.000000000
0.451500000	-1.808879736	2.523523502	0.000000000	0.000000000
0.452000000	-1.824389533	2.553573733	0.000000000	0.000000000
0.452500000	-1.818573359	2.572960979	0.000000000	0.000000000
0.453000000	-1.842484296	2.604303694	0.000000000	0.000000000
0.453500000	-1.837314363	2.588147655	0.000000000	0.000000000
0.454000000	-1.843453658	2.588470776	0.000000000	0.000000000
0.454500000	-1.843453658	2.548726922	0.000000000	0.000000000
0.455000000	-1.836345001	2.544849473	0.000000000	0.000000000
0.455500000	-1.834729397	2.512214275	0.000000000	0.000000000
0.456000000	-1.813403427	2.518353570	0.000000000	0.000000000
0.456500000	-1.823097050	2.520292294	0.000000000	0.000000000
0.457000000	-1.812110943	2.557128062	0.000000000	0.000000000
0.457500000	-1.835052518	2.571668496	0.000000000	0.000000000
0.458000000	-1.820835204	2.572314738	0.000000000	0.000000000
0.458500000	-1.843130537	2.581038999	0.000000000	0.000000000
0.459000000	-1.833436914	2.580069636	0.000000000	0.000000000
0.459500000	-1.848946711	2.585239569	0.000000000	0.000000000
0.460000000	-1.836021880	2.530632159	0.000000000	0.000000000
0.460500000	-1.833436914	2.511891155	0.000000000	0.000000000
0.461000000	-1.820835204	2.495088875	0.000000000	0.000000000
0.461500000	-1.813726547	2.537094574	0.000000000	0.000000000
0.462000000	-1.820835204	2.541941386	0.000000000	0.000000000
0.462500000	-1.814372789	2.571991617	0.000000000	0.000000000
0.463000000	-1.835698759	2.577807791	0.000000000	0.000000000
0.463500000	-1.828913223	2.596548795	0.000000000	0.000000000
0.464000000	-1.849592952	2.585239569	0.000000000	0.000000000
0.464500000	-1.830205706	2.554866216	0.000000000	0.000000000
0.465000000	-1.839899329	2.529662797	0.000000000	0.000000000
0.465500000	-1.818250238	2.508013705	0.000000000	0.000000000
0.466000000	-1.826328257	2.519322932	0.000000000	0.000000000
0.466500000	-1.816957755	2.512214275	0.000000000	0.000000000
0.467000000	-1.821804566	2.549373163	0.000000000	0.000000000
0.467500000	-1.820188963	2.567791047	0.000000000	0.000000000
0.468000000	-1.823420170	2.612381713	0.000000000	0.000000000
0.468500000	-1.833760035	2.587824535	0.000000000	0.000000000
0.469000000	-1.826005136	2.566821685	0.000000000	0.000000000
0.469500000	-1.839899329	2.534186487	0.000000000	0.000000000
0.470000000	-1.824712653	2.541295144	0.000000000	0.000000000
0.470500000	-1.845069262	2.537740816	0.000000000	0.000000000
0.471000000	-1.824066412	2.526754710	0.000000000	0.000000000
0.471500000	-1.834729397	2.530309038	0.000000000	0.000000000
0.472000000	-1.816957755	2.539033299	0.000000000	0.000000000
0.472500000	-1.830528827	2.581362119	0.000000000	0.000000000
0.473000000	-1.825358895	2.587501414	0.000000000	0.000000000
0.473500000	-1.833436914	2.606888660	0.000000000	0.000000000
0.474000000	-1.834083156	2.575545946	0.000000000	0.000000000
0.474500000	-1.833760035	2.571345376	0.000000000	0.000000000
0.475000000	-1.841838054	2.533863367	0.000000000	0.000000000
0.475500000	-1.827943861	2.530309038	0.000000000	0.000000000
0.476000000	-1.835052518	2.509306188	0.000000000	0.000000000
0.476500000	-1.812757185	2.526431589	0.000000000	0.000000000
0.477000000	-1.831821310	2.545818835	0.000000000	0.000000000
0.477500000	-1.820512083	2.563590477	0.000000000	0.000000000
0.478000000	-1.840868692	2.571991617	0.000000000	0.000000000
0.478500000	-1.827943861	2.571991617	0.000000000	0.000000000
0.479000000	-1.847654228	2.603980573	0.000000000	0.000000000
0.479500000	-1.845069262	2.587501414	0.000000000	0.000000000
0.480000000	-1.851531677	2.565529202	0.000000000	0.000000000
0.480500000	-1.839253088	2.504782498	0.000000000	0.000000000
0.481000000	-1.825358895	2.513506758	0.000000000	0.000000000
0.481500000	-1.828913223	2.518676691	0.000000000	0.000000000
0.482000000	-1.816634634	2.550665647	0.000000000	0.000000000
0.482500000	-1.828913223	2.549050043	0.000000000	0.000000000
0.483000000	-1.815342151	2.570699134	0.000000000	0.000000000
0.483500000	-1.841514933	2.587824535	0.000000000	0.000000000
0.484000000	-1.829882586	2.588793897	0.000000000	0.000000000
0.484500000	-1.845392382	2.570052892	0.000000000	0.000000000
0.485000000	-1.825035774	2.534832729	0.000000000	0.000000000
0.485500000	-1.837637484	2.531278401	0.000000000	0.000000000
0.486000000	-1.825682016	2.506074981	0.000000000	0.000000000
0.486500000	-1.827620740	2.518999811	0.000000000	0.000000000
0.487000000	-1.824066412	2.516737966	0.000000000	0.000000000
0.487500000	-1.825358895	2.573284100	0.000000000	0.000000000
0.488000000	-1.836668122	2.598487520	0.000000000	0.000000000
0.488500000	-1.830528827	2.613997317	0.000000000	0.000000000
0.489000000	-1.844423020	2.570376013	0.000000000	0.000000000
0.489500000	-1.830528827	2.554543096	0.000000000	0.000000000
0.490000000	-1.849916073	2.547757560	0.000000000	0.000000000
0.490500000	-1.830851948	2.540325782	0.000000000	0.000000000
0.491000000	-1.844099899	2.533540246	0.000000000	0.000000000
0.491500000	-1.824066412	2.519646053	0.000000000	0.000000000
0.492000000	-1.835698759	2.542587627	0.000000000	0.000000000
0.492500000	-1.827620740	2.553250613	0.000000000	0.000000000
0.493000000	-1.836021880	2.594286950	0.000000000	0.000000000
0.493500000	-1.834729397	2.593640708	0.000000000	0.000000000
0.494000000	-1.836345001	2.610119868	0.000000000	0.000000000
0.494500000	-1.847331107	2.574253462	0.000000000	0.000000000
0.495000000	-1.839576209	2.559389907	0.000000000	0.000000000
0.495500000	-1.850885435	2.526754710	0.000000000	0.000000000
0.496000000	-1.826651378	2.526431589	0.000000000	0.000000000
0.496500000	-1.836345001	2.525462227	0.000000000	0.000000000
0.497000000	-1.812110943	2.532570884	0.000000000	0.000000000
0.497500000	-1.828266982	2.553250613	0.000000000	0.000000000
0.498000000	-1.817603997	2.560036149	0.000000000	0.000000000
0.498500000	-1.839576209	2.591701984	0.000000000	0.000000000
0.499000000	-1.837637484	2.595579433	0.000000000	0.000000000
0.499500000	-1.848946711	2.610119868	0.000000000	0.000000000
0.500000000	-1.846038624	2.558420545	0.000000000	0.000000000
0.500500000	-1.834729397	2.529339676	0.000000000	0.000000000
0.501000000	-1.831175069	2.493473271	0.000000000	0.000000000
0.501500000	-1.816311513	2.519322932	0.000000000	0.000000000
0.502000000	-1.827620740	2.525462227	0.000000000	0.000000000
0.502500000	-1.815988393	2.544526352	0.000000000	0.000000000
0.503000000	-1.835375639	2.561328632	0.000000000	0.000000000
0.503500000	-1.820512083	2.584916448	0.000000000	0.000000000
0.504000000	-1.841838054	2.600103124	0.000000000	0.000000000
0.504500000	-1.833436914	2.574253462	0.000000000	0.000000000
0.505000000	-1.847331107	2.561328632	0.000000000	0.000000000
0.505500000	-1.833113793	2.524815985	0.000000000	0.000000000
0.506000000	-1.832790673	2.525139106	0.000000000	0.000000000
0.506500000	-1.829559465	2.497350720	0.000000000	0.000000000
0.507000000	-1.827297620	2.520615415	0.000000000	0.000000000
0.507500000	-1.831821310	2.539679540	0.000000000	0.000000000
0.508000000	-1.820188963	2.592671346	0.000000000	0.000000000
0.508500000	-1.834406276	2.588147655	0.000000000	0.000000000
0.509000000	-1.824389533	2.571668496	0.000000000	0.000000000
0.509500000	-1.846684866	2.558420545	0.000000000	0.000000000
0.510000000	-1.831498189	2.558743666	0.000000000	0.000000000
0.510500000	-1.850885435	2.554543096	0.000000000	0.000000000
0.511000000	-1.830851948	2.519646053	0.000000000	0.000000000
0.511500000	-1.836991243	2.521261657	0.000000000	0.000000000
0.512000000	-1.819219600	2.517384208	0.000000000	0.000000000
0.512500000	-1.822773929	2.555189337	0.000000000	0.000000000
0.513000000	-1.825358895	2.557128062	0.000000000	0.000000000
0.513500000	-1.829559465	2.592348225	0.000000000	0.000000000
0.514000000	-1.840222450	2.589763259	0.000000000	0.000000000
0.514500000	-1.832144431	2.597518158	0.000000000	0.000000000
0.515000000	-1.849269832	2.566175443	0.000000000	0.000000000
0.515500000	-1.833113793	2.546465077	0.000000000	0.000000000
0.516000000	-1.844746141	2.526108468	0.000000000	0.000000000
0.516500000	-1.818250238	2.518353570	0.000000000	0.000000000
0.517000000	-1.827297620	2.527724072	0.000000000	0.000000000
0.517500000	-1.813726547	2.529339676	0.000000000	0.000000000
0.518000000	-1.831175069	2.557451183	0.000000000	0.000000000
0.518500000	-1.831175069	2.565529202	0.000000000	0.000000000
0.519000000	-1.842484296	2.608827384	0.000000000	0.000000000
0.519500000	-1.839253088	2.597195037	0.000000000	0.000000000
0.520000000	-1.837314363	2.588147655	0.000000000	0.000000000
0.520500000	-1.844099899	2.533217125	0.000000000	0.000000000
0.521000000	-1.833760035	2.525462227	0.000000000	0.000000000
0.521500000	-1.840545571	2.514476121	0.000000000	0.000000000
0.522000000	-1.815665272	2.523523502	0.000000000	0.000000000
0.522500000	-1.828266982	2.524492864	0.000000000	0.000000000
0.523000000	-1.812110943	2.541295144	0.000000000	0.000000000
0.523500000	-1.834729397	2.577807791	0.000000000	0.000000000
0.524000000	-1.824066412	2.585562689	0.000000000	0.000000000
0.524500000	-1.837960605	2.590732622	0.000000000	0.000000000
0.525000000	-1.833113793	2.551311888	0.000000000	0.000000000
0.525500000	-1.840545571	2.548403801	0.000000000	0.000000000
0.526000000	-1.832144431	2.510921792	0.000000000	0.000000000
0.526500000	-1.822450808	2.510921792	0.000000000	0.000000000
0.527000000	-1.824389533	2.496704478	0.000000000	0.000000000
0.527500000	-1.813726547	2.546141956	0.000000000	0.000000000
0.528000000	-1.829559465	2.580069636	0.000000000	0.000000000
0.528500000	-1.820835204	2.596225675	0.000000000	0.000000000
0.529000000	-1.840868692	2.572637859	0.000000000	0.000000000
0.529500000	-1.826651378	2.560036149	0.000000000	0.000000000
0.530000000	-1.846038624	2.574576583	0.000000000	0.000000000
0.530500000	-1.833760035	2.556158700	0.000000000	0.000000000
0.531000000	-1.838283726	2.538710178	0.000000000	0.000000000
0.531500000	-1.824389533	2.503490015	0.000000000	0.000000000
0.532000000	-1.827943861	2.525462227	0.000000000	0.000000000
0.532500000	-1.826005136	2.526431589	0.000000000	0.000000000
0.533000000	-1.822127687	2.558743666	0.000000000	0.000000000
0.533500000	-1.828913223	2.562297994	0.000000000	0.000000000
0.534000000	-1.823097050	2.595579433	0.000000000	0.000000000
0.534500000	-1.842807416	2.589763259	0.000000000	0.000000000
0.535000000	-1.830205706	2.578130912	0.000000000	0.000000000
0.535500000	-1.847977349	2.550019405	0.000000000	0.000000000
0.536000000	-1.823743291	2.529339676	0.000000000	0.000000000
0.536500000	-1.836021880	2.527724072	0.000000000	0.000000000
0.537000000	-1.819219600	2.514799241	0.000000000	0.000000000
0.537500000	-1.829559465	2.528370314	0.000000000	0.000000000
0.538000000	-1.821158325	2.527724072	0.000000000	0.000000000
0.538500000	-1.829236344	2.577161549	0.000000000	0.000000000
0.539000000	-1.835698759	2.591055742	0.000000000	0.000000000
0.539500000	-1.837960605	2.611089230	0.000000000	0.000000000
0.540000000	-1.844099899	2.568114168	0.000000000	0.000000000
0.540500000	-1.830205706	2.546141956	0.000000000	0.000000000
0.541000000	-1.845392382	2.518030449	0.000000000	0.000000000
0.541500000	-1.827620740	2.520938536	0.000000000	0.000000000
0.542000000	-1.837314363	2.515445483	0.000000000	0.000000000
0.542500000	-1.809202857	2.514153000	0.000000000	0.000000000
0.543000000	-1.821481446	2.534832729	0.000000000	0.000000000
0.543500000	-1.814695910	2.552927492	0.000000000	0.000000000
0.544000000	-1.835052518	2.588470776	0.000000000	0.000000000
0.544500000	-1.824389533	2.579423395	0.000000000	0.000000000
0.545000000	-1.830528827	2.584270206	0.000000000	0.000000000
0.545500000	-1.833760035	2.544526352	0.000000000	0.000000000
0.546000000	-1.833113793	2.536125212	0.000000000	0.000000000
0.546500000	-1.837314363	2.502197532	0.000000000	0.000000000
0.547000000	-1.817603997	2.513829879	0.000000000	0.000000000
0.547500000	-1.824712653	2.526754710	0.000000000	0.000000000
0.548000000	-1.806294770	2.570376013	0.000000000	0.000000000
0.548500000	-1.824066412	2.578454032	0.000000000	0.000000000
0.549000000	-1.811141581	2.562297994	0.000000000	0.000000000
0.549500000	-1.836021880	2.563267356	0.000000000	0.000000000
0.550000000	-1.826005136	2.564559839	0.000000000	0.000000000
0.550500000	-1.841838054	2.579423395	0.000000000	0.000000000
0.551000000	-1.832144431	2.538387057	0.000000000	0.000000000
0.551500000	-1.838283726	2.530632159	0.000000000	0.000000000
0.552000000	-1.835375639	2.508013705	0.000000000	0.000000000
0.552500000	-1.824066412	2.533217125	0.000000000	0.000000000
0.553000000	-1.823743291	2.529016555	0.000000000	0.000000000
0.553500000	-1.813080306	2.566821685	0.000000000	0.000000000
0.554000000	-1.833113793	2.582977723	0.000000000	0.000000000
0.554500000	-1.825682016	2.600749365	0.000000000	0.000000000
0.555000000	-1.847007986	2.588470776	0.000000000	0.000000000
0.555500000	-1.830528827	2.564236719	0.000000000	0.000000000
0.556000000	-1.847007986	2.548726922	0.000000000	0.000000000
0.556500000	-1.833113793	2.521261657	0.000000000	0.000000000
0.557000000	-1.838606846	2.522554140	0.000000000	0.000000000
0.557500000	-1.821158325	2.502843773	0.000000000	0.000000000
0.558000000	-1.819542721	2.530955280	0.000000000	0.000000000
0.558500000	-1.821804566	2.547757560	0.000000000	0.000000000
0.559000000	-1.825358895	2.605919298	0.000000000	0.000000000
0.559500000	-1.837637484	2.603011211	0.000000000	0.000000000
0.560000000	-1.831175069	2.596548795	0.000000000	0.000000000
0.560500000	-1.849269832	2.557774303	0.000000000	0.000000000
0.561000000	-1.830205706	2.541295144	0.000000000	0.000000000
0.561500000	-1.841191812	2.530309038	0.000000000	0.000000000
0.562000000	-1.822127687	2.517384208	0.000000000	0.000000000
0.562500000	-1.833760035	2.517384208	0.000000000	0.000000000
0.563000000	-1.816634634	2.515122362	0.000000000	0.000000000
0.563500000	-1.826328257	2.558097424	0.000000000	0.000000000
0.564000000	-1.818573359	2.571345376	0.000000000	0.000000000
0.564500000	-1.833113793	2.599780003	0.000000000	0.000000000
0.565000000	-1.838929967	2.573930342	0.000000000	0.000000000
0.565500000	-1.838283726	2.578130912	0.000000000	0.000000000
0.566000000	-1.844423020	2.540002661	0.000000000	0.000000000
0.566500000	-1.828266982	2.526754710	0.000000000	0.000000000
0.567000000	-1.833760035	2.501228169	0.000000000	0.000000000
0.567500000	-1.814372789	2.528047193	0.000000000	0.000000000
0.568000000	-1.833436914	2.565852323	0.000000000	0.000000000
0.568500000	-1.820512083	2.578777153	0.000000000	0.000000000
0.569000000	-1.834406276	2.573607221	0.000000000	0.000000000
0.569500000	-1.817603997	2.560036149	0.000000000	0.000000000
0.570000000	-1.835375639	2.595579433	0.000000000	0.000000000
0.570500000	-1.837960605	2.587501414	0.000000000	0.000000000
0.571000000	-1.846038624	2.575222825	0.000000000	0.000000000
0.571500000	-1.840868692	2.520938536	0.000000000	0.000000000
0.572000000	-1.828590103	2.529016555	0.000000000	0.000000000
0.572500000	-1.832790673	2.521907898	0.000000000	0.000000000
0.573000000	-1.820512083	2.544526352	0.000000000	0.000000000
0.573500000	-1.837960605	2.550665647	0.000000000	0.000000000
0.574000000	-1.827620740	2.583947085	0.000000000	0.000000000
0.574500000	-1.850239194	2.605273056	0.000000000	0.000000000
0.575000000	-1.836668122	2.599780003	0.000000000	0.000000000
0.575500000	-1.855086005	2.586208931	0.000000000	0.000000000
0.576000000	-1.839899329	2.552281250	0.000000000	0.000000000
0.576500000	-1.846684866	2.551635009	0.000000000	0.000000000
0.577000000	-1.833113793	2.521261657	0.000000000	0.000000000
0.577500000	-1.835052518	2.525139106	0.000000000	0.000000000
0.578000000	-1.829882586	2.512214275	0.000000000	0.000000000
0.578500000	-1.824066412	2.563267356	0.000000000	0.000000000
0.579000000	-1.833760035	2.587824535	0.000000000	0.000000000
0.579500000	-1.829559465	2.615612921	0.000000000	0.000000000
0.580000000	-1.849269832	2.592025105	0.000000000	0.000000000
0.580500000	-1.838606846	2.577807791	0.000000000	0.000000000
0.581000000	-1.857994092	2.558420545	0.000000000	0.000000000
0.581500000	-1.832144431	2.541941386	0.000000000	0.000000000
0.582000000	-1.839253088	2.533863367	0.000000000	0.000000000
0.582500000	-1.822127687	2.516091724	0.000000000	0.000000000
0.583000000	-1.833760035	2.538710178	0.000000000	0.000000000
0.583500000	-1.825682016	2.544849473	0.000000000	0.000000000
0.584000000	-1.827943861	2.587824535	0.000000000	0.000000000
0.584500000	-1.831175069	2.583300844	0.000000000	0.000000000
0.585000000	-1.834729397	2.599780003	0.000000000	0.000000000
0.585500000	-1.851854798	2.578454032	0.000000000	0.000000000
0.586000000	-1.843453658	2.573284100	0.000000000	0.000000000
0.586500000	-1.854762885	2.537417695	0.000000000	0.000000000
0.587000000	-1.831821310	2.521907898	0.000000000	0.000000000
0.587500000	-1.840868692	2.526108468	0.000000000	0.000000000
0.588000000	-1.819542721	2.550988767	0.000000000	0.000000000
0.588500000	-1.835698759	2.571668496	0.000000000	0.000000000
0.589000000	-1.823420170	2.555835579	0.000000000	0.000000000
0.589500000	-1.836345001	2.568760409	0.000000000	0.000000000
0.590000000	-1.833760035	2.576192187	0.000000000	0.000000000
0.590500000	-1.848946711	2.610442988	0.000000000	0.000000000
0.591000000	-1.857024730	2.573930342	0.000000000	0.000000000
0.591500000	-1.849916073	2.553250613	0.000000000	0.000000000
0.592000000	-1.849269832	2.522877261	0.000000000	0.000000000
0.592500000	-1.832467552	2.539356420	0.000000000	0.000000000
0.593000000	-1.842807416	2.537417695	0.000000000	0.000000000
0.593500000	-1.825358895	2.552281250	0.000000000	0.000000000
0.594000000	-1.840222450	2.569083530	0.000000000	0.000000000
0.594500000	-1.828266982	2.591701984	0.000000000	0.000000000
0.595000000	-1.851854798	2.610442988	0.000000000	0.000000000
0.595500000	-1.841838054	2.590732622	0.000000000	0.000000000
0.596000000	-1.854439764	2.582977723	0.000000000	0.000000000
0.596500000	-1.845069262	2.545818835	0.000000000	0.000000000
0.597000000	-1.841514933	2.543233869	0.000000000	0.000000000
0.597500000	-1.837637484	2.504782498	0.000000000	0.000000000
0.598000000	-1.832790673	2.517061087	0.000000000	0.000000000
0.598500000	-1.841191812	2.534509608	0.000000000	0.000000000
0.599000000	-1.828266982	2.596225675	0.000000000	0.000000000
0.599500000	-1.842807416	2.610119868	0.000000000	0.000000000
0.600000000	-1.834406276	2.606565539	0.000000000	0.000000000
0.600500000	-1.860579058	2.588793897	0.000000000	0.000000000
0.601000000	-1.848946711	2.574899704	0.000000000	0.000000000
0.601500000	-1.861871542	2.567467926	0.000000000	0.000000000
0.602000000	-1.841514933	2.534186487	0.000000000	0.000000000
0.602500000	-1.844746141	2.530309038	0.000000000	0.000000000
0.603000000	-1.827620740	2.511568034	0.000000000	0.000000000
0.603500000	-1.829559465	2.546465077	0.000000000	0.000000000
0.604000000	-1.832790673	2.557128062	0.000000000	0.000000000
0.604500000	-1.835375639	2.600103124	0.000000000	0.000000000
0.605000000	-1.844423020	2.593317588	0.000000000	0.000000000
0.605500000	-1.831821310	2.599133761	0.000000000	0.000000000
0.606000000	-1.849916073	2.574899704	0.000000000	0.000000000
0.606500000	-1.834729397	2.558743666	0.000000000	0.000000000
0.607000000	-1.851854798	2.533540246	0.000000000	0.000000000
0.607500000	-1.828913223	2.527077831	0.000000000	0.000000000
0.608000000	-1.842807416	2.550988767	0.000000000	0.000000000
0.608500000	-1.830528827	2.564882960	0.000000000	0.000000000
0.609000000	-1.840868692	2.580715878	0.000000000	0.000000000
0.609500000	-1.829559465	2.568760409	0.000000000	0.000000000
0.610000000	-1.837314363	2.603011211	0.000000000	0.000000000
0.610500000	-1.847007986	2.603980573	0.000000000	0.000000000
0.611000000	-1.847007986	2.608504264	0.000000000	0.000000000
0.611500000	-1.856055368	2.558420545	0.000000000	0.000000000
0.612000000	-1.843130537	2.545172593	0.000000000	0.000000000
0.612500000	-1.857670972	2.530632159	0.000000000	0.000000000
0.613000000	-1.836668122	2.538387057	0.000000000	0.000000000
0.613500000	-1.845069262	2.544203231	0.000000000	0.000000000
0.614000000	-1.822773929	2.558743666	0.000000000	0.000000000
0.614500000	-1.845069262	2.594286950	0.000000000	0.000000000
0.615000000	-1.841191812	2.603334331	0.000000000	0.000000000
0.615500000	-1.857670972	2.614320438	0.000000000	0.000000000
0.616000000	-1.846361745	2.581362119	0.000000000	0.000000000
0.616500000	-1.851208556	2.582977723	0.000000000	0.000000000
0.617000000	-1.850885435	2.542910748	0.000000000	0.000000000
0.617500000	-1.844746141	2.537740816	0.000000000	0.000000000
0.618000000	-1.847007986	2.508983068	0.000000000	0.000000000
0.618500000	-1.831175069	2.546141956	0.000000000	0.000000000
0.619000000	-1.847654228	2.581685240	0.000000000	0.000000000
0.619500000	-1.834083156	2.613027954	0.000000000	0.000000000
0.620000000	-1.854116643	2.604626815	0.000000000	0.000000000
0.620500000	-1.837637484	2.588793897	0.000000000	0.000000000
0.621000000	-1.856378489	2.589440138	0.000000000	0.000000000
0.621500000	-1.845392382	2.565206081	0.000000000	0.000000000
0.622000000	-1.855409126	2.553573733	0.000000000	0.000000000
0.622500000	-1.842484296	2.520292294	0.000000000	0.000000000
0.623000000	-1.840222450	2.534186487	0.000000000	0.000000000
0.623500000	-1.840222450	2.527724072	0.000000000	0.000000000
0.624000000	-1.833436914	2.564559839	0.000000000	0.000000000
0.624500000	-1.839899329	2.573607221	0.000000000	0.000000000
0.625000000	-1.833113793	2.604949935	0.000000000	0.000000000
0.625500000	-1.855732247	2.602688090	0.000000000	0.000000000
0.626000000	-1.843776779	2.592671346	0.000000000	0.000000000
0.626500000	-1.862517783	2.569083530	0.000000000	0.000000000
0.627000000	-1.844423020	2.542264507	0.000000000	0.000000000
0.627500000	-1.856055368	2.539356420	0.000000000	0.000000000
0.628000000	-1.834729397	2.532570884	0.000000000	0.000000000
0.628500000	-1.840545571	2.554219975	0.000000000	0.000000000
0.629000000	-1.830528827	2.537417695	0.000000000	0.000000000
0.629500000	-1.837314363	2.565852323	0.000000000	0.000000000
0.630000000	-1.841514933	2.576515308	0.000000000	0.000000000
0.630500000	-1.841514933	2.618197887	0.000000000	0.000000000
0.631000000	-1.853793522	2.596548795	0.000000000	0.000000000
0.631500000	-1.847654228	2.577807791	0.000000000	0.000000000
0.632000000	-1.865425870	2.543556990	0.000000000	0.000000000
0.632500000	-1.844746141	2.540325782	0.000000000	0.000000000
0.633000000	-1.854762885	2.531924642	0.000000000	0.000000000
0.633500000	-1.831498189	2.531601521	0.000000000	0.000000000
0.634000000	-1.844423020	2.554866216	0.000000000	0.000000000
0.634500000	-1.831498189	2.574576583	0.000000000	0.000000000
0.635000000	-1.844423020	2.609473626	0.000000000	0.000000000
0.635500000	-1.842484296	2.597841278	0.000000000	0.000000000
0.636000000	-1.851531677	2.606888660	0.000000000	0.000000000
0.636500000	-1.855732247	2.576838429	0.000000000	0.000000000
0.637000000	-1.847977349	2.570699134	0.000000000	0.000000000
0.637500000	-1.854762885	2.523846623	0.000000000	0.000000000
0.638000000	-1.840868692	2.516091724	0.000000000	0.000000000
0.638500000	-1.849269832	2.523846623	0.000000000	0.000000000
0.639000000	-1.829236344	2.570376013	0.000000000	0.000000000
0.639500000	-1.844099899	2.597195037	0.000000000	0.000000000
0.640000000	-1.831498189	2.592671346	0.000000000	0.000000000
0.640500000	-1.855086005	2.596871916	0.000000000	0.000000000
0.641000000	-1.843130537	2.584916448	0.000000000	0.000000000
0.641500000	-1.855409126	2.591701984	0.000000000	0.000000000
0.642000000	-1.848623590	2.549696284	0.000000000	0.000000000
0.642500000	-1.851208556	2.544526352	0.000000000	0.000000000
0.643000000	-1.847007986	2.520292294	0.000000000	0.000000000
0.643500000	-1.836991243	2.542910748	0.000000000	0.000000000
0.644000000	-1.843130537	2.543233869	0.000000000	0.000000000
0.644500000	-1.831498189	2.575869066	0.000000000	0.000000000
0.645000000	-1.846361745	2.586208931	0.000000000	0.000000000
0.645500000	-1.830851948	2.603011211	0.000000000	0.000000000
0.646000000	-1.858317213	2.600426245	0.000000000	0.000000000
0.646500000	-1.847654228	2.583623965	0.000000000	0.000000000
0.647000000	-1.863487145	2.570699134	0.000000000	0.000000000
0.647500000	-1.841191812	2.539679540	0.000000000	0.000000000
0.648000000	-1.847331107	2.550342526	0.000000000	0.000000000
0.648500000	-1.836668122	2.539033299	0.000000000	0.000000000
0.649000000	-1.834406276	2.555835579	0.000000000	0.000000000
0.649500000	-1.833113793	2.547111318	0.000000000	0.000000000
0.650000000	-1.832144431	2.586855172	0.000000000	0.000000000
0.650500000	-1.852177919	2.601395607	0.000000000	0.000000000
0.651000000	-1.849916073	2.618844128	0.000000000	0.000000000
0.651500000	-1.871242044	2.587824535	0.000000000	0.000000000
0.652000000	-1.857024730	2.564882960	0.000000000	0.000000000
0.652500000	-1.872857648	2.555189337	0.000000000	0.000000000
0.653000000	-1.848300469	2.546788197	0.000000000	0.000000000
0.653500000	-1.853793522	2.547434439	0.000000000	0.000000000
0.654000000	-1.833113793	2.535155850	0.000000000	0.000000000
0.654500000	-1.842484296	2.567467926	0.000000000	0.000000000
0.655000000	-1.838606846	2.577161549	0.000000000	0.000000000
0.655500000	-1.844746141	2.610766109	0.000000000	0.000000000
0.656000000	-1.851208556	2.593640708	0.000000000	0.000000000
0.656500000	-1.853470402	2.606565539	0.000000000	0.000000000
0.657000000	-1.867364595	2.572960979	0.000000000	0.000000000
0.657500000	-1.852824160	2.551311888	0.000000000	0.000000000
0.658000000	-1.858317213	2.508013705	0.000000000	0.000000000
0.658500000	-1.833760035	2.518999811	0.000000000	0.000000000
0.659000000	-1.848300469	2.560359269	0.000000000	0.000000000
0.659500000	-1.829882586	2.586532052	0.000000000	0.000000000
0.660000000	-1.849592952	2.596225675	0.000000000	0.000000000
0.660500000	-1.841191812	2.579100274	0.000000000	0.000000000
0.661000000	-1.861548421	2.601718728	0.000000000	0.000000000
0.661500000	-1.856055368	2.588793897	0.000000000	0.000000000
0.662000000	-1.857024730	2.584593327	0.000000000	0.000000000
0.662500000	-1.855409126	2.542264507	0.000000000	0.000000000
0.663000000	-1.845069262	2.541941386	0.000000000	0.000000000
0.663500000	-1.846684866	2.522877261	0.000000000	0.000000000
0.664000000	-1.829236344	2.541618265	0.000000000	0.000000000
0.664500000	-1.842807416	2.552927492	0.000000000	0.000000000
0.665000000	-1.830851948	2.582977723	0.000000000	0.000000000
0.665500000	-1.852177919	2.599780003	0.000000000	0.000000000
0.666000000	-1.835375639	2.594933192	0.000000000	0.000000000
0.666500000	-1.852824160	2.591701984	0.000000000	0.000000000
0.667000000	-1.843776779	2.564236719	0.000000000	0.000000000
0.667500000	-1.855409126	2.561005511	0.000000000	0.000000000
0.668000000	-1.846038624	2.531278401	0.000000000	0.000000000
0.668500000	-1.844099899	2.538387057	0.000000000	0.000000000
0.669000000	-1.836668122	2.518999811	0.000000000	0.000000000
0.669500000	-1.828590103	2.547434439	0.000000000	0.000000000
0.670000000	-1.838606846	2.566821685	0.000000000	0.000000000
0.670500000	-1.831498189	2.609473626	0.000000000	0.000000000
0.671000000	-1.851854798	2.609150505	0.000000000	0.000000000
0.671500000	-1.843453658	2.598164399	0.000000000	0.000000000
0.672000000	-1.864779628	2.575869066	0.000000000	0.000000000
0.672500000	-1.847977349	2.557128062	0.000000000	0.000000000
0.673000000	-1.862194662	2.555835579	0.000000000	0.000000000
0.673500000	-1.847977349	2.534832729	0.000000000	0.000000000
0.674000000	-1.854762885	2.548080680	0.000000000	0.000000000
0.674500000	-1.842807416	2.547757560	0.000000000	0.000000000
0.675000000	-1.840222450	2.589440138	0.000000000	0.000000000
0.675500000	-1.842807416	2.591701984	0.000000000	0.000000000
0.676000000	-1.844746141	2.613351075	0.000000000	0.000000000
0.676500000	-1.860902179	2.595902554	0.000000000	0.000000000
0.677000000	-1.849916073	2.592025105	0.000000000	0.000000000
0.677500000	-1.863487145	2.550019405	0.000000000	0.000000000
0.678000000	-1.841838054	2.515768604	0.000000000	0.000000000
0.678500000	-1.857670972	2.510275551	0.000000000	0.000000000
0.679000000	-1.838929967	2.541618265	0.000000000	0.000000000
0.679500000	-1.851531677	2.585239569	0.000000000	0.000000000
0.680000000	-1.837960605	2.581038999	0.000000000	0.000000000
0.680500000	-1.851531677	2.595579433	0.000000000	0.000000000
0.681000000	-1.848946711	2.589440138	0.000000000	0.000000000
0.681500000	-1.854116643	2.617228524	0.000000000	0.000000000
0.682000000	-1.855086005	2.582008361	0.000000000	0.000000000
0.682500000	-1.850562315	2.568437289	0.000000000	0.000000000
0.683000000	-1.853470402	2.529016555	0.000000000	0.000000000
0.683500000	-1.834083156	2.532894004	0.000000000	0.000000000
0.684000000	-1.843130537	2.527400951	0.000000000	0.000000000
0.684500000	-1.824712653	2.547111318	0.000000000	0.000000000
0.685000000	-1.842484296	2.566498564	0.000000000	0.000000000
0.685500000	-1.829236344	2.585562689	0.000000000	0.000000000
0.686000000	-1.850562315	2.602688090	0.000000000	0.000000000
0.686500000	-1.843453658	2.587824535	0.000000000	0.000000000
0.687000000	-1.859932817	2.587824535	0.000000000	0.000000000
0.687500000	-1.851208556	2.559066786	0.000000000	0.000000000
0.688000000	-1.851208556	2.561974873	0.000000000	0.000000000
0.688500000	-1.845069262	2.527077831	0.000000000	0.000000000
0.689000000	-1.833113793	2.524492864	0.000000000	0.000000000
0.689500000	-1.836345001	2.516414845	0.000000000	0.000000000
0.690000000	-1.823743291	2.563913598	0.000000000	0.000000000
0.690500000	-1.845715503	2.593640708	0.000000000	0.000000000
0.691000000	-1.841514933	2.612381713	0.000000000	0.000000000
0.691500000	-1.865425870	2.599456882	0.000000000	0.000000000
0.692000000	-1.846684866	2.575222825	0.000000000	0.000000000
0.692500000	-1.861225300	2.570376013	0.000000000	0.000000000
0.693000000	-1.846684866	2.544526352	0.000000000	0.000000000
0.693500000	-1.854762885	2.539679540	0.000000000	0.000000000
0.694000000	-1.838283726	2.511891155	0.000000000	0.000000000
0.694500000	-1.832790673	2.540002661	0.000000000	0.000000000
0.695000000	-1.832790673	2.551958130	0.000000000	0.000000000
0.695500000	-1.830528827	2.596548795	0.000000000	0.000000000
0.696000000	-1.842807416	2.594286950	0.000000000	0.000000000
0.696500000	-1.833113793	2.608504264	0.000000000	0.000000000
0.697000000	-1.853147281	2.588470776	0.000000000	0.000000000
0.697500000	-1.841514933	2.561328632	0.000000000	0.000000000
0.698000000	-1.855732247	2.518030449	0.000000000	0.000000000
0.698500000	-1.831175069	2.502197532	0.000000000	0.000000000
0.699000000	-1.840545571	2.537094574	0.000000000	0.000000000
0.699500000	-1.826005136	2.554543096	0.000000000	0.000000000
0.700000000	-1.836991243	2.568114168	0.000000000	0.000000000
0.700500000	-1.830851948	2.551635009	0.000000000	0.000000000
0.701000000	-1.838283726	2.590409501	0.000000000	0.000000000
0.701500000	-1.843776779	2.594933192	0.000000000	0.000000000
0.702000000	-1.844099899	2.602364969	0.000000000	0.000000000
0.702500000	-1.855409126	2.555512458	0.000000000	0.000000000
0.703000000	-1.841514933	2.541618265	0.000000000	0.000000000
0.703500000	-1.852177919	2.521907898	0.000000000	0.000000000
0.704000000	-1.824712653	2.521584778	0.000000000	0.000000000
0.704500000	-1.833113793	2.528047193	0.000000000	0.000000000
0.705000000	-1.814372789	2.544526352	0.000000000	0.000000000
0.705500000	-1.834083156	2.579100274	0.000000000	0.000000000
0.706000000	-1.826005136	2.583623965	0.000000000	0.000000000
0.706500000	-1.843776779	2.599456882	0.000000000	0.000000000
0.707000000	-1.842161175	2.576192187	0.000000000	0.000000000
0.707500000	-1.846684866	2.585562689	0.000000000	0.000000000
0.708000000	-1.845069262	2.550342526	0.000000000	0.000000000
0.708500000	-1.835698759	2.540325782	0.000000000	0.000000000
0.709000000	-1.845069262	2.498320082	0.000000000	0.000000000
0.709500000	-1.829236344	2.515445483	0.000000000	0.000000000
0.710000000	-1.838606846	2.538387057	0.000000000	0.000000000
0.710500000	-1.819865842	2.580069636	0.000000000	0.000000000
0.711000000	-1.842807416	2.597841278	0.000000000	0.000000000
0.711500000	-1.832790673	2.597195037	0.000000000	0.000000000
0.712000000	-1.854116643	2.594610071	0.000000000	0.000000000
0.712500000	-1.843776779	2.567467926	0.000000000	0.000000000
0.713000000	-1.853147281	2.560359269	0.000000000	0.000000000
0.713500000	-1.841191812	2.523200381	0.000000000	0.000000000
0.714000000	-1.834729397	2.524815985	0.000000000	0.000000000
0.714500000	-1.831821310	2.515768604	0.000000000	0.000000000
0.715000000	-1.824389533	2.553250613	0.000000000	0.000000000
0.715500000	-1.830851948	2.562297994	0.000000000	0.000000000
0.716000000	-1.817927117	2.592671346	0.000000000	0.000000000
0.716500000	-1.840222450	2.599133761	0.000000000	0.000000000
0.717000000	-1.834083156	2.605919298	0.000000000	0.000000000
0.717500000	-1.858317213	2.577484670	0.000000000	0.000000000
0.718000000	-1.836991243	2.525139106	0.000000000	0.000000000
0.718500000	-1.847007986	2.510598671	0.000000000	0.000000000
0.719000000	-1.829236344	2.517061087	0.000000000	0.000000000
0.719500000	-1.835052518	2.552281250	0.000000000	0.000000000
0.720000000	-1.821804566	2.537740816	0.000000000	0.000000000
0.720500000	-1.824389533	2.559713028	0.000000000	0.000000000
0.721000000	-1.830205706	2.566175443	0.000000000	0.000000000
0.721500000	-1.832467552	2.607211781	0.000000000	0.000000000
0.722000000	-1.847654228	2.587501414	0.000000000	0.000000000
0.722500000	-1.838283726	2.576192187	0.000000000	0.000000000
0.723000000	-1.851531677	2.546141956	0.000000000	0.000000000
0.723500000	-1.827620740	2.537740816	0.000000000	0.000000000
0.724000000	-1.841838054	2.524492864	0.000000000	0.000000000
0.724500000	-1.824389533	2.517384208	0.000000000	0.000000000
0.725000000	-1.838929967	2.537417695	0.000000000	0.000000000
0.725500000	-1.818573359	2.549696284	0.000000000	0.000000000
0.726000000	-1.827297620	2.586855172	0.000000000	0.000000000
0.726500000	-1.826651378	2.581685240	0.000000000	0.000000000
0.727000000	-1.839253088	2.601395607	0.000000000	0.000000000
0.727500000	-1.844423020	2.577807791	0.000000000	0.000000000
0.728000000	-1.842484296	2.579100274	0.000000000	0.000000000
0.728500000	-1.850239194	2.536125212	0.000000000	0.000000000
0.729000000	-1.828913223	2.514799241	0.000000000	0.000000000
0.729500000	-1.838929967	2.499289445	0.000000000	0.000000000
0.730000000	-1.820835204	2.529016555	0.000000000	0.000000000
0.730500000	-1.839899329	2.567467926	0.000000000	0.000000000
0.731000000	-1.824712653	2.586855172	0.000000000	0.000000000
0.731500000	-1.841191812	2.600426245	0.000000000	0.000000000
0.732000000	-1.831498189	2.582654602	0.000000000	0.000000000
0.732500000	-1.850885435	2.592671346	0.000000000	0.000000000
0.733000000	-1.847654228	2.558420545	0.000000000	0.000000000
0.733500000	-1.843776779	2.550342526	0.000000000	0.000000000
0.734000000	-1.836345001	2.508659947	0.000000000	0.000000000
0.734500000	-1.825035774	2.523846623	0.000000000	0.000000000
0.735000000	-1.835698759	2.529339676	0.000000000	0.000000000
0.735500000	-1.823097050	2.566175443	0.000000000	0.000000000
0.736000000	-1.838606846	2.577807791	0.000000000	0.000000000
0.736500000	-1.825358895	2.598487520	0.000000000	0.000000000
0.737000000	-1.849592952	2.602041848	0.000000000	0.000000000
0.737500000	-1.840222450	2.582654602	0.000000000	0.000000000
0.738000000	-1.858963455	2.551958130	0.000000000	0.000000000
0.738500000	-1.842807416	2.513506758	0.000000000	0.000000000
0.739000000	-1.847007986	2.536448333	0.000000000	0.000000000
0.739500000	-1.838929967	2.537417695	0.000000000	0.000000000
0.740000000	-1.836668122	2.553573733	0.000000000	0.000000000
0.740500000	-1.831175069	2.532894004	0.000000000	0.000000000
0.741000000	-1.825035774	2.568437289	0.000000000	0.000000000
0.741500000	-1.837960605	2.583623965	0.000000000	0.000000000
0.742000000	-1.831498189	2.598810641	0.000000000	0.000000000
0.742500000	-1.849592952	2.570052892	0.000000000	0.000000000
0.743000000	-1.837637484	2.550019405	0.000000000	0.000000000
0.743500000	-1.853147281	2.541295144	0.000000000	0.000000000
0.744000000	-1.830205706	2.524169744	0.000000000	0.000000000
0.744500000	-1.835698759	2.517384208	0.000000000	0.000000000
0.745000000	-1.817280876	2.508983068	0.000000000	0.000000000
0.745500000	-1.828266982	2.551635009	0.000000000	0.000000000
0.746000000	-1.824712653	2.565529202	0.000000000	0.000000000
0.746500000	-1.830205706	2.599133761	0.000000000	0.000000000
0.747000000	-1.835052518	2.584270206	0.000000000	0.000000000
0.747500000	-1.835052518	2.604949935	0.000000000	0.000000000
0.748000000	-1.851854798	2.583623965	0.000000000	0.000000000
0.748500000	-1.839899329	2.564882960	0.000000000	0.000000000
0.749000000	-1.850239194	2.511568034	0.000000000	0.000000000
0.749500000	-1.826005136	2.500905048	0.000000000	0.000000000
0.750000000	-1.837637484	2.522554140	0.000000000	0.000000000
0.750500000	-1.819219600	2.550665647	0.000000000	0.000000000
0.751000000	-1.839899329	2.584270206	0.000000000	0.000000000
0.751500000	-1.832790673	2.587501414	0.000000000	0.000000000
0.752000000	-1.849592952	2.605273056	0.000000000	0.000000000
0.752500000	-1.846361745	2.585562689	0.000000000	0.000000000
0.753000000	-1.849592952	2.586855172	0.000000000	0.000000000
0.753500000	-1.851531677	2.545172593	0.000000000	0.000000000
0.754000000	-1.843130537	2.538063937	0.000000000	0.000000000
0.754500000	-1.849269832	2.515445483	0.000000000	0.000000000
0.755000000	-1.829559465	2.530309038	0.000000000	0.000000000
0.755500000	-1.836021880	2.538387057	0.000000000	0.000000000
0.756000000	-1.820188963	2.564882960	0.000000000	0.000000000
0.756500000	-1.844746141	2.591055742	0.000000000	0.000000000
0.757000000	-1.834083156	2.600749365	0.000000000	0.000000000
0.757500000	-1.855086005	2.600749365	0.000000000	0.000000000
0.758000000	-1.843130537	2.553250613	0.000000000	0.000000000
0.758500000	-1.852824160	2.540002661	0.000000000	0.000000000
0.759000000	-1.842807416	2.520938536	0.000000000	0.000000000
0.759500000	-1.841191812	2.547111318	0.000000000	0.000000000
0.760000000	-1.839576209	2.529662797	0.000000000	0.000000000
0.760500000	-1.830205706	2.543233869	0.000000000	0.000000000
0.761000000	-1.835698759	2.546788197	0.000000000	0.000000000
0.761500000	-1.821804566	2.590732622	0.000000000	0.000000000
0.762000000	-1.844423020	2.595579433	0.000000000	0.000000000
0.762500000	-1.837960605	2.590409501	0.000000000	0.000000000
0.763000000	-1.859932817	2.571991617	0.000000000	0.000000000
0.763500000	-1.839899329	2.549050043	0.000000000	0.000000000
0.764000000	-1.850239194	2.536771454	0.000000000	0.000000000
0.764500000	-1.831175069	2.509306188	0.000000000	0.000000000
0.765000000	-1.832467552	2.522877261	0.000000000	0.000000000
0.765500000	-1.818896480	2.527077831	0.000000000	0.000000000
0.766000000	-1.823420170	2.568437289	0.000000000	0.000000000
0.766500000	-1.833436914	2.569083530	0.000000000	0.000000000
0.767000000	-1.833113793	2.595902554	0.000000000	0.000000000
0.767500000	-1.841514933	2.591701984	0.000000000	0.000000000
0.768000000	-1.828590103	2.603657452	0.000000000	0.000000000
0.768500000	-1.851531677	2.567144806	0.000000000	0.000000000
0.769000000	-1.836021880	2.520938536	0.000000000	0.000000000
0.769500000	-1.845715503	2.497027599	0.000000000	0.000000000
0.770000000	-1.817927117	2.506721222	0.000000000	0.000000000
0.770500000	-1.828590103	2.544526352	0.000000000	0.000000000
0.771000000	-1.815019030	2.551311888	0.000000000	0.000000000
0.771500000	-1.827297620	2.582654602	0.000000000	0.000000000
0.772000000	-1.829236344	2.580392757	0.000000000	0.000000000
0.772500000	-1.844099899	2.605596177	0.000000000	0.000000000
0.773000000	-1.850239194	2.573284100	0.000000000	0.000000000
0.773500000	-1.842484296	2.561974873	0.000000000	0.000000000
0.774000000	-1.844423020	2.522877261	0.000000000	0.000000000
0.774500000	-1.830205706	2.520615415	0.000000000	0.000000000
0.775000000	-1.840868692	2.514476121	0.000000000	0.000000000
0.775500000	-1.818250238	2.530632159	0.000000000	0.000000000
0.776000000	-1.832790673	2.552281250	0.000000000	0.000000000
0.776500000	-1.820188963	2.575222825	0.000000000	0.000000000
0.777000000	-1.843776779	2.598487520	0.000000000	0.000000000
0.777500000	-1.837637484	2.582331482	0.000000000	0.000000000
0.778000000	-1.850562315	2.571022255	0.000000000	0.000000000
0.778500000	-1.844746141	2.530955280	0.000000000	0.000000000
0.779000000	-1.842161175	2.546141956	0.000000000	0.000000000
0.779500000	-1.839576209	2.531278401	0.000000000	0.000000000
0.780000000	-1.830851948	2.534832729	0.000000000	0.000000000
0.780500000	-1.837314363	2.512214275	0.000000000	0.000000000
0.781000000	-1.819219600	2.540002661	0.000000000	0.000000000
0.781500000	-1.830205706	2.569729772	0.000000000	0.000000000
0.782000000	-1.819542721	2.597195037	0.000000000	0.000000000
0.782500000	-1.846684866	2.592994467	0.000000000	0.000000000
0.783000000	-1.835698759	2.572314738	0.000000000	0.000000000
0.783500000	-1.854762885	2.567791047	0.000000000	0.000000000
0.784000000	-1.839899329	2.537417695	0.000000000	0.000000000
0.784500000	-1.843776779	2.529016555	0.000000000	0.000000000
0.785000000	-1.832790673	2.499612565	0.000000000	0.000000000
0.785500000	-1.827620740	2.528047193	0.000000000	0.000000000
0.786000000	-1.826651378	2.532247763	0.000000000	0.000000000
0.786500000	-1.821158325	2.568437289	0.000000000	0.000000000
0.787000000	-1.834729397	2.573607221	0.000000000	0.000000000
0.787500000	-1.829559465	2.606565539	0.000000000	0.000000000
0.788000000	-1.856055368	2.612381713	0.000000000	0.000000000
0.788500000	-1.841191812	2.587824535	0.000000000	0.000000000
0.789000000	-1.849916073	2.529016555	0.000000000	0.000000000
0.789500000	-1.821158325	2.492503909	0.000000000	0.000000000
0.790000000	-1.834729397	2.514799241	0.000000000	0.000000000
0.790500000	-1.821481446	2.529339676	0.000000000	0.000000000
0.791000000	-1.825682016	2.558097424	0.000000000	0.000000000
0.791500000	-1.817603997	2.556804941	0.000000000	0.000000000
0.792000000	-1.829882586	2.595902554	0.000000000	0.000000000
0.792500000	-1.841191812	2.588147655	0.000000000	0.000000000
0.793000000	-1.836991243	2.594610071	0.000000000	0.000000000
0.793500000	-1.846361745	2.561328632	0.000000000	0.000000000
0.794000000	-1.837960605	2.551635009	0.000000000	0.000000000
0.794500000	-1.858317213	2.527077831	0.000000000	0.000000000
0.795000000	-1.834729397	2.519646053	0.000000000	0.000000000
0.795500000	-1.839253088	2.525785347	0.000000000	0.000000000
0.796000000	-1.821481446	2.541618265	0.000000000	0.000000000
0.796500000	-1.840868692	2.575869066	0.000000000	0.000000000
0.797000000	-1.828590103	2.583300844	0.000000000	0.000000000
0.797500000	-1.836345001	2.606888660	0.000000000	0.000000000
0.798000000	-1.837314363	2.572314738	0.000000000	0.000000000
0.798500000	-1.847654228	2.564882960	0.000000000	0.000000000
0.799000000	-1.850562315	2.534186487	0.000000000	0.000000000
0.799500000	-1.833436914	2.543556990	0.000000000	0.000000000
0.800000000	-1.836345001	2.516091724	0.000000000	0.000000000
0.800500000	-1.821804566	2.513183638	0.000000000	0.000000000
0.801000000	-1.835052518	2.515122362	0.000000000	0.000000000
0.801500000	-1.815019030	2.556158700	0.000000000	0.000000000
0.802000000	-1.836668122	2.584916448	0.000000000	0.000000000
0.802500000	-1.825682016	2.585239569	0.000000000	0.000000000
0.803000000	-1.844746141	2.586208931	0.000000000	0.000000000
0.803500000	-1.832144431	2.565852323	0.000000000	0.000000000
0.804000000	-1.844746141	2.564236719	0.000000000	0.000000000
0.804500000	-1.840868692	2.521907898	0.000000000	0.000000000
0.805000000	-1.839576209	2.518030449	0.000000000	0.000000000
0.805500000	-1.834083156	2.502520652	0.000000000	0.000000000
0.806000000	-1.822127687	2.539356420	0.000000000	0.000000000
0.806500000	-1.832467552	2.547757560	0.000000000	0.000000000
0.807000000	-1.824712653	2.577484670	0.000000000	0.000000000
0.807500000	-1.845392382	2.592025105	0.000000000	0.000000000
0.808000000	-1.832144431	2.613027954	0.000000000	0.000000000
0.808500000	-1.853793522	2.600749365	0.000000000	0.000000000
0.809000000	-1.841514933	2.543556990	0.000000000	0.000000000
0.809500000	-1.855086005	2.509952430	0.000000000	0.000000000
0.810000000	-1.833760035	2.497996962	0.000000000	0.000000000
0.810500000	-1.835375639	2.534509608	0.000000000	0.000000000
0.811000000	-1.827620740	2.532247763	0.000000000	0.000000000
0.811500000	-1.830528827	2.561974873	0.000000000	0.000000000
0.812000000	-1.836345001	2.562297994	0.000000000	0.000000000
0.812500000	-1.833113793	2.601718728	0.000000000	0.000000000
0.813000000	-1.849916073	2.592671346	0.000000000	0.000000000
0.813500000	-1.844099899	2.593640708	0.000000000	0.000000000
0.814000000	-1.862517783	2.558743666	0.000000000	0.000000000
0.814500000	-1.843776779	2.532894004	0.000000000	0.000000000
0.815000000	-1.854762885	2.514799241	0.000000000	0.000000000
0.815500000	-1.826974499	2.508983068	0.000000000	0.000000000
0.816000000	-1.834729397	2.531601521	0.000000000	0.000000000
0.816500000	-1.821481446	2.543233869	0.000000000	0.000000000
0.817000000	-1.836991243	2.582977723	0.000000000	0.000000000
0.817500000	-1.836345001	2.578777153	0.000000000	0.000000000
0.818000000	-1.843130537	2.589440138	0.000000000	0.000000000
0.818500000	-1.847654228	2.562621115	0.000000000	0.000000000
0.819000000	-1.847654228	2.575869066	0.000000000	0.000000000
0.819500000	-1.860902179	2.550988767	0.000000000	0.000000000
0.820000000	-1.841838054	2.532247763	0.000000000	0.000000000
0.820500000	-1.845715503	2.501228169	0.000000000	0.000000000
0.821000000	-1.818573359	2.514153000	0.000000000	0.000000000
0.821500000	-1.832467552	2.551958130	0.000000000	0.000000000
0.822000000	-1.820512083	2.576838429	0.000000000	0.000000000
0.822500000	-1.843453658	2.592025105	0.000000000	0.000000000
0.823000000	-1.832467552	2.575869066	0.000000000	0.000000000
0.823500000	-1.842161175	2.586208931	0.000000000	0.000000000
0.824000000	-1.839899329	2.557128062	0.000000000	0.000000000
0.824500000	-1.847331107	2.548080680	0.000000000	0.000000000
0.825000000	-1.846038624	2.503166894	0.000000000	0.000000000
0.825500000	-1.830205706	2.515122362	0.000000000	0.000000000
0.826000000	-1.832144431	2.515768604	0.000000000	0.000000000
0.826500000	-1.814049668	2.545172593	0.000000000	0.000000000
0.827000000	-1.830528827	2.554543096	0.000000000	0.000000000
0.827500000	-1.818896480	2.588793897	0.000000000	0.000000000
0.828000000	-1.848300469	2.617551645	0.000000000	0.000000000
0.828500000	-1.838283726	2.608181143	0.000000000	0.000000000
0.829000000	-1.853470402	2.569406651	0.000000000	0.000000000
0.829500000	-1.835375639	2.511568034	0.000000000	0.000000000
0.830000000	-1.839899329	2.516737966	0.000000000	0.000000000
0.830500000	-1.831821310	2.512214275	0.000000000	0.000000000
0.831000000	-1.831821310	2.538710178	0.000000000	0.000000000
0.831500000	-1.832144431	2.530955280	0.000000000	0.000000000
0.832000000	-1.824066412	2.571022255	0.000000000	0.000000000
0.832500000	-1.839253088	2.581685240	0.000000000	0.000000000
0.833000000	-1.833760035	2.602688090	0.000000000	0.000000000
0.833500000	-1.858963455	2.590086380	0.000000000	0.000000000
0.834000000	-1.846361745	2.576838429	0.000000000	0.000000000
0.834500000	-1.866395232	2.557128062	0.000000000	0.000000000
0.835000000	-1.843776779	2.526108468	0.000000000	0.000000000
0.835500000	-1.847654228	2.519646053	0.000000000	0.000000000
0.836000000	-1.822773929	2.508659947	0.000000000	0.000000000
0.836500000	-1.827297620	2.542587627	0.000000000	0.000000000
0.837000000	-1.821804566	2.550665647	0.000000000	0.000000000
0.837500000	-1.829559465	2.589117018	0.000000000	0.000000000
0.838000000	-1.839899329	2.576515308	0.000000000	0.000000000
0.838500000	-1.840222450	2.590732622	0.000000000	0.000000000
0.839000000	-1.855409126	2.571022255	0.000000000	0.000000000
0.839500000	-1.842807416	2.566175443	0.000000000	0.000000000
0.840000000	-1.853470402	2.530632159	0.000000000	0.000000000
0.840500000	-1.825035774	2.510275551	0.000000000	0.000000000
0.841000000	-1.832144431	2.509952430	0.000000000	0.000000000
0.841500000	-1.811464702	2.527400951	0.000000000	0.000000000
0.842000000	-1.828590103	2.563590477	0.000000000	0.000000000
0.842500000	-1.819542721	2.567791047	0.000000000	0.000000000
0.843000000	-1.832467552	2.590409501	0.000000000	0.000000000
0.843500000	-1.835052518	2.572637859	0.000000000	0.000000000
0.844000000	-1.845069262	2.577807791	0.000000000	0.000000000
0.844500000	-1.845069262	2.537094574	0.000000000	0.000000000
0.845000000	-1.830851948	2.525785347	0.000000000	0.000000000
0.845500000	-1.836021880	2.503490015	0.000000000	0.000000000
0.846000000	-1.820835204	2.517061087	0.000000000	0.000000000
0.846500000	-1.833760035	2.519322932	0.000000000	0.000000000
0.847000000	-1.812434064	2.540648903	0.000000000	0.000000000
0.847500000	-1.827297620	2.576515308	0.000000000	0.000000000
0.848000000	-1.819219600	2.605596177	0.000000000	0.000000000
0.848500000	-1.844423020	2.613997317	0.000000000	0.000000000
0.849000000	-1.834083156	2.552604371	0.000000000	0.000000000
0.849500000	-1.841514933	2.525462227	0.000000000	0.000000000
0.850000000	-1.831175069	2.503490015	0.000000000	0.000000000
0.850500000	-1.830205706	2.532247763	0.000000000	0.000000000
0.851000000	-1.830205706	2.513183638	0.000000000	0.000000000
0.851500000	-1.822450808	2.531601521	0.000000000	0.000000000
0.852000000	-1.829882586	2.539356420	0.000000000	0.000000000
0.852500000	-1.816957755	2.578130912	0.000000000	0.000000000
0.853000000	-1.836668122	2.581362119	0.000000000	0.000000000
0.853500000	-1.826651378	2.581038999	0.000000000	0.000000000
0.854000000	-1.849269832	2.571022255	0.000000000	0.000000000
0.854500000	-1.833436914	2.551635009	0.000000000	0.000000000
0.855000000	-1.843776779	2.537740816	0.000000000	0.000000000
0.855500000	-1.824389533	2.504782498	0.000000000	0.000000000
0.856000000	-1.826328257	2.510921792	0.000000000	0.000000000
0.856500000	-1.818896480	2.511891155	0.000000000	0.000000000
0.857000000	-1.817603997	2.552927492	0.000000000	0.000000000
0.857500000	-1.819865842	2.552604371	0.000000000	0.000000000
0.858000000	-1.816957755	2.574576583	0.000000000	0.000000000
0.858500000	-1.833436914	2.568114168	0.000000000	0.000000000
0.859000000	-1.826651378	2.583300844	0.000000000	0.000000000
0.859500000	-1.844423020	2.566498564	0.000000000	0.000000000
0.860000000	-1.821804566	2.534832729	0.000000000	0.000000000
0.860500000	-1.835698759	2.506398101	0.000000000	0.000000000
0.861000000	-1.815019030	2.491857667	0.000000000	0.000000000
0.861500000	-1.826974499	2.518030449	0.000000000	0.000000000
0.862000000	-1.814049668	2.532570884	0.000000000	0.000000000
0.862500000	-1.826328257	2.573930342	0.000000000	0.000000000
0.863000000	-1.826005136	2.571022255	0.000000000	0.000000000
0.863500000	-1.836345001	2.593640708	0.000000000	0.000000000
0.864000000	-1.843776779	2.566821685	0.000000000	0.000000000
0.864500000	-1.835052518	2.564236719	0.000000000	0.000000000
0.865000000	-1.840545571	2.525785347	0.000000000	0.000000000
0.865500000	-1.822450808	2.518030449	0.000000000	0.000000000
0.866000000	-1.837960605	2.501874411	0.000000000	0.000000000
0.866500000	-1.819219600	2.511891155	0.000000000	0.000000000
0.867000000	-1.829236344	2.530309038	0.000000000	0.000000000
0.867500000	-1.809202857	2.558420545	0.000000000	0.000000000
0.868000000	-1.830205706	2.602364969	0.000000000	0.000000000
0.868500000	-1.825682016	2.598164399	0.000000000	0.000000000
0.869000000	-1.840222450	2.583300844	0.000000000	0.000000000
0.869500000	-1.833760035	2.529339676	0.000000000	0.000000000
0.870000000	-1.833760035	2.533217125	0.000000000	0.000000000
0.870500000	-1.840545571	2.518676691	0.000000000	0.000000000
0.871000000	-1.834729397	2.528047193	0.000000000	0.000000000
0.871500000	-1.840222450	2.509306188	0.000000000	0.000000000
0.872000000	-1.817603997	2.537417695	0.000000000	0.000000000
0.872500000	-1.829236344	2.562297994	0.000000000	0.000000000
0.873000000	-1.816634634	2.584593327	0.000000000	0.000000000
0.873500000	-1.843776779	2.590732622	0.000000000	0.000000000
0.874000000	-1.836991243	2.581362119	0.000000000	0.000000000
0.874500000	-1.856378489	2.581685240	0.000000000	0.000000000
0.875000000	-1.839576209	2.547111318	0.000000000	0.000000000
0.875500000	-1.845069262	2.536125212	0.000000000	0.000000000
0.876000000	-1.838606846	2.506398101	0.000000000	0.000000000
0.876500000	-1.836345001	2.530632159	0.000000000	0.000000000
0.877000000	-1.831498189	2.529662797	0.000000000	0.000000000
0.877500000	-1.820512083	2.556481820	0.000000000	0.000000000
0.878000000	-1.833436914	2.553250613	0.000000000	0.000000000
0.878500000	-1.827620740	2.584916448	0.000000000	0.000000000
0.879000000	-1.851531677	2.595902554	0.000000000	0.000000000
0.879500000	-1.839576209	2.590086380	0.000000000	0.000000000
0.880000000	-1.857024730	2.550988767	0.000000000	0.000000000
0.880500000	-1.836668122	2.508659947	0.000000000	0.000000000
0.881000000	-1.843130537	2.507367464	0.000000000	0.000000000
0.881500000	-1.823420170	2.507044343	0.000000000	0.000000000
0.882000000	-1.825035774	2.543233869	0.000000000	0.000000000
0.882500000	-1.818250238	2.550019405	0.000000000	0.000000000
0.883000000	-1.823420170	2.589763259	0.000000000	0.000000000
0.883500000	-1.836345001	2.582654602	0.000000000	0.000000000
0.884000000	-1.838606846	2.597195037	0.000000000	0.000000000
0.884500000	-1.850239194	2.568760409	0.000000000	0.000000000
0.885000000	-1.834083156	2.550988767	0.000000000	0.000000000
0.885500000	-1.846684866	2.520292294	0.000000000	0.000000000
0.886000000	-1.824712653	2.508659947	0.000000000	0.000000000
0.886500000	-1.835698759	2.509952430	0.000000000	0.000000000
0.887000000	-1.814372789	2.515122362	0.000000000	0.000000000
0.887500000	-1.826651378	2.550665647	0.000000000	0.000000000
0.888000000	-1.820835204	2.578777153	0.000000000	0.000000000
0.888500000	-1.840222450	2.620782853	0.000000000	0.000000000
0.889000000	-1.842484296	2.584270206	0.000000000	0.000000000
0.889500000	-1.847977349	2.568437289	0.000000000	0.000000000
0.890000000	-1.852824160	2.535155850	0.000000000	0.000000000
0.890500000	-1.840868692	2.550665647	0.000000000	0.000000000
0.891000000	-1.844746141	2.523846623	0.000000000	0.000000000
0.891500000	-1.824389533	2.520292294	0.000000000	0.000000000
0.892000000	-1.835375639	2.521907898	0.000000000	0.000000000
0.892500000	-1.819542721	2.551635009	0.000000000	0.000000000
0.893000000	-1.840222450	2.578130912	0.000000000	0.000000000
0.893500000	-1.830851948	2.583623965	0.000000000	0.000000000
0.894000000	-1.851854798	2.591378863	0.000000000	0.000000000
0.894500000	-1.840545571	2.573930342	0.000000000	0.000000000
0.895000000	-1.849269832	2.571668496	0.000000000	0.000000000
0.895500000	-1.842807416	2.526108468	0.000000000	0.000000000
0.896000000	-1.842161175	2.519969174	0.000000000	0.000000000
0.896500000	-1.838929967	2.498643203	0.000000000	0.000000000
0.897000000	-1.820188963	2.528693434	0.000000000	0.000000000
0.897500000	-1.827943861	2.534186487	0.000000000	0.000000000
0.898000000	-1.819219600	2.556804941	0.000000000	0.000000000
0.898500000	-1.838929967	2.569083530	0.000000000	0.000000000
0.899000000	-1.826651378	2.597195037	0.000000000	0.000000000
0.899500000	-1.850239194	2.603334331	0.000000000	0.000000000
0.900000000	-1.834406276	2.560359269	0.000000000	0.000000000
0.900500000	-1.845069262	2.526754710	0.000000000	0.000000000
0.901000000	-1.825682016	2.496058237	0.000000000	0.000000000
0.901500000	-1.829236344	2.517707328	0.000000000	0.000000000
0.902000000	-1.819865842	2.510275551	0.000000000	0.000000000
0.902500000	-1.820512083	2.542264507	0.000000000	0.000000000
0.903000000	-1.822450808	2.544526352	0.000000000	0.000000000
0.903500000	-1.821804566	2.584593327	0.000000000	0.000000000
0.904000000	-1.842807416	2.583300844	0.000000000	0.000000000
0.904500000	-1.831498189	2.587178293	0.000000000	0.000000000
0.905000000	-1.846684866	2.553250613	0.000000000	0.000000000
0.905500000	-1.825682016	2.530955280	0.000000000	0.000000000
0.906000000	-1.842161175	2.511891155	0.000000000	0.000000000
0.906500000	-1.819542721	2.494442633	0.000000000	0.000000000
0.907000000	-1.831175069	2.511568034	0.000000000	0.000000000
0.907500000	-1.816957755	2.525462227	0.000000000	0.000000000
0.908000000	-1.829559465	2.580715878	0.000000000	0.000000000
0.908500000	-1.828913223	2.588470776	0.000000000	0.000000000
0.909000000	-1.830528827	2.592994467	0.000000000	0.000000000
0.909500000	-1.833760035	2.549696284	0.000000000	0.000000000
0.910000000	-1.835698759	2.556481820	0.000000000	0.000000000
0.910500000	-1.858963455	2.542587627	0.000000000	0.000000000
0.911000000	-1.844099899	2.533217125	0.000000000	0.000000000
0.911500000	-1.847654228	2.503813135	0.000000000	0.000000000
0.912000000	-1.818573359	2.506721222	0.000000000	0.000000000
0.912500000	-1.832144431	2.537417695	0.000000000	0.000000000
0.913000000	-1.820512083	2.559389907	0.000000000	0.000000000
0.913500000	-1.840868692	2.580715878	0.000000000	0.000000000
0.914000000	-1.829236344	2.569729772	0.000000000	0.000000000
0.914500000	-1.843453658	2.585239569	0.000000000	0.000000000
0.915000000	-1.839576209	2.560036149	0.000000000	0.000000000
0.915500000	-1.846361745	2.552927492	0.000000000	0.000000000
0.916000000	-1.849916073	2.506721222	0.000000000	0.000000000
0.916500000	-1.834729397	2.510921792	0.000000000	0.000000000
0.917000000	-1.834083156	2.504459377	0.000000000	0.000000000
0.917500000	-1.815019030	2.524169744	0.000000000	0.000000000
0.918000000	-1.833113793	2.526108468	0.000000000	0.000000000
0.918500000	-1.820512083	2.553250613	0.000000000	0.000000000
0.919000000	-1.841838054	2.596548795	0.000000000	0.000000000
0.919500000	-1.831821310	2.603980573	0.000000000	0.000000000
0.920000000	-1.851531677	2.584916448	0.000000000	0.000000000
0.920500000	-1.837960605	2.527400951	0.000000000	0.000000000
0.921000000	-1.841191812	2.518676691	0.000000000	0.000000000
0.921500000	-1.827297620	2.493796392	0.000000000	0.000000000
0.922000000	-1.821158325	2.513829879	0.000000000	0.000000000
0.922500000	-1.821481446	2.512537396	0.000000000	0.000000000
0.923000000	-1.815342151	2.558743666	0.000000000	0.000000000
0.923500000	-1.829236344	2.568760409	0.000000000	0.000000000
0.924000000	-1.823420170	2.591055742	0.000000000	0.000000000
0.924500000	-1.842161175	2.581362119	0.000000000	0.000000000
0.925000000	-1.832467552	2.566498564	0.000000000	0.000000000
0.925500000	-1.853147281	2.544526352	0.000000000	0.000000000
0.926000000	-1.833113793	2.515122362	0.000000000	0.000000000
0.926500000	-1.839576209	2.512214275	0.000000000	0.000000000
0.927000000	-1.821158325	2.499289445	0.000000000	0.000000000
0.927500000	-1.829882586	2.535155850	0.000000000	0.000000000
0.928000000	-1.828590103	2.553573733	0.000000000	0.000000000
0.928500000	-1.834729397	2.597841278	0.000000000	0.000000000
0.929000000	-1.841191812	2.578777153	0.000000000	0.000000000
0.929500000	-1.837960605	2.577807791	0.000000000	0.000000000
0.930000000	-1.851854798	2.556804941	0.000000000	0.000000000
0.930500000	-1.841191812	2.565852323	0.000000000	0.000000000
0.931000000	-1.855732247	2.540972024	0.000000000	0.000000000
0.931500000	-1.833436914	2.512537396	0.000000000	0.000000000
0.932000000	-1.843130537	2.504782498	0.000000000	0.000000000
0.932500000	-1.820835204	2.522554140	0.000000000	0.000000000
0.933000000	-1.834083156	2.565206081	0.000000000	0.000000000
0.933500000	-1.824066412	2.570052892	0.000000000	0.000000000
0.934000000	-1.836345001	2.593317588	0.000000000	0.000000000
0.934500000	-1.842484296	2.581038999	0.000000000	0.000000000
0.935000000	-1.852501039	2.596548795	0.000000000	0.000000000
0.935500000	-1.856701609	2.555189337	0.000000000	0.000000000
0.936000000	-1.841191812	2.536771454	0.000000000	0.000000000
0.936500000	-1.842807416	2.505428739	0.000000000	0.000000000
0.937000000	-1.820835204	2.518676691	0.000000000	0.000000000
0.937500000	-1.835698759	2.522231019	0.000000000	0.000000000
0.938000000	-1.821158325	2.525785347	0.000000000	0.000000000
0.938500000	-1.840222450	2.549373163	0.000000000	0.000000000
0.939000000	-1.822773929	2.590409501	0.000000000	0.000000000
0.939500000	-1.843776779	2.629183993	0.000000000	0.000000000
0.940000000	-1.839576209	2.591055742	0.000000000	0.000000000
0.940500000	-1.855086005	2.558420545	0.000000000	0.000000000
0.941000000	-1.847654228	2.512214275	0.000000000	0.000000000
0.941500000	-1.839253088	2.521907898	0.000000000	0.000000000
0.942000000	-1.837637484	2.501551290	0.000000000	0.000000000
0.942500000	-1.828590103	2.524169744	0.000000000	0.000000000
0.943000000	-1.838929967	2.533217125	0.000000000	0.000000000
0.943500000	-1.825682016	2.572960979	0.000000000	0.000000000
0.944000000	-1.845715503	2.588147655	0.000000000	0.000000000
0.944500000	-1.831821310	2.595579433	0.000000000	0.000000000
0.945000000	-1.853147281	2.588470776	0.000000000	0.000000000
0.945500000	-1.839899329	2.562621115	0.000000000	0.000000000
0.946000000	-1.856701609	2.548403801	0.000000000	0.000000000
0.946500000	-1.842807416	2.513506758	0.000000000	0.000000000
0.947000000	-1.846361745	2.519646053	0.000000000	0.000000000
0.947500000	-1.833113793	2.513183638	0.000000000	0.000000000
0.948000000	-1.825358895	2.557774303	0.000000000	0.000000000
0.948500000	-1.825682016	2.567467926	0.000000000	0.000000000
0.949000000	-1.822773929	2.586855172	0.000000000	0.000000000
0.949500000	-1.840868692	2.564882960	0.000000000	0.000000000
0.950000000	-1.834083156	2.574253462	0.000000000	0.000000000
0.950500000	-1.854762885	2.571668496	0.000000000	0.000000000
0.951000000	-1.837637484	2.553573733	0.000000000	0.000000000
0.951500000	-1.850562315	2.522554140	0.000000000	0.000000000
0.952000000	-1.827620740	2.498320082	0.000000000	0.000000000
0.952500000	-1.833436914	2.525462227	0.000000000	0.000000000
0.953000000	-1.819542721	2.539033299	0.000000000	0.000000000
0.953500000	-1.830205706	2.573284100	0.000000000	0.000000000
0.954000000	-1.832144431	2.568437289	0.000000000	0.000000000
0.954500000	-1.841514933	2.598487520	0.000000000	0.000000000
0.955000000	-1.849269832	2.581362119	0.000000000	0.000000000
0.955500000	-1.841191812	2.578454032	0.000000000	0.000000000
0.956000000	-1.851208556	2.537094574	0.000000000	0.000000000
0.956500000	-1.836021880	2.527724072	0.000000000	0.000000000
0.957000000	-1.845715503	2.514799241	0.000000000	0.000000000
0.957500000	-1.821481446	2.512860517	0.000000000	0.000000000
0.958000000	-1.834083156	2.516091724	0.000000000	0.000000000
0.958500000	-1.821481446	2.535802091	0.000000000	0.000000000
0.959000000	-1.840222450	2.595902554	0.000000000	0.000000000
0.959500000	-1.832467552	2.612704834	0.000000000	0.000000000
0.960000000	-1.846361745	2.606888660	0.000000000	0.000000000
0.960500000	-1.846361745	2.550342526	0.000000000	0.000000000
0.961000000	-1.845715503	2.544526352	0.000000000	0.000000000
0.961500000	-1.845715503	2.517707328	0.000000000	0.000000000
0.962000000	-1.832790673	2.523200381	0.000000000	0.000000000
0.962500000	-1.842161175	2.509306188	0.000000000	0.000000000
0.963000000	-1.823097050	2.533217125	0.000000000	0.000000000
0.963500000	-1.833760035	2.549050043	0.000000000	0.000000000
0.964000000	-1.821481446	2.573607221	0.000000000	0.000000000
0.964500000	-1.846684866	2.594286950	0.000000000	0.000000000
0.965000000	-1.837637484	2.590732622	0.000000000	0.000000000
0.965500000	-1.851531677	2.584916448	0.000000000	0.000000000
0.966000000	-1.837960605	2.538387057	0.000000000	0.000000000
0.966500000	-1.846038624	2.528047193	0.000000000	0.000000000
0.967000000	-1.841191812	2.499289445	0.000000000	0.000000000
0.967500000	-1.835052518	2.524169744	0.000000000	0.000000000
0.968000000	-1.834083156	2.527400951	0.000000000	0.000000000
0.968500000	-1.822773929	2.565206081	0.000000000	0.000000000
0.969000000	-1.833113793	2.564882960	0.000000000	0.000000000
0.969500000	-1.825358895	2.579746515	0.000000000	0.000000000
0.970000000	-1.850239194	2.578454032	0.000000000	0.000000000
0.970500000	-1.841514933	2.581362119	0.000000000	0.000000000
0.971000000	-1.862840904	2.570699134	0.000000000	0.000000000
0.971500000	-1.844746141	2.533863367	0.000000000	0.000000000
0.972000000	-1.854762885	2.518030449	0.000000000	0.000000000
0.972500000	-1.836345001	2.503166894	0.000000000	0.000000000
0.973000000	-1.838283726	2.537740816	0.000000000	0.000000000
0.973500000	-1.829236344	2.545818835	0.000000000	0.000000000
0.974000000	-1.828266982	2.577807791	0.000000000	0.000000000
0.974500000	-1.837314363	2.573930342	0.000000000	0.000000000
0.975000000	-1.842807416	2.600426245	0.000000000	0.000000000
0.975500000	-1.860255938	2.580715878	0.000000000	0.000000000
0.976000000	-1.842161175	2.564236719	0.000000000	0.000000000
0.976500000	-1.853470402	2.531278401	0.000000000	0.000000000
0.977000000	-1.833113793	2.514799241	0.000000000	0.000000000
0.977500000	-1.846038624	2.510921792	0.000000000	0.000000000
0.978000000	-1.823743291	2.498643203	0.000000000	0.000000000
0.978500000	-1.833113793	2.527724072	0.000000000	0.000000000
0.979000000	-1.820835204	2.563267356	0.000000000	0.000000000
0.979500000	-1.835052518	2.619490370	0.000000000	0.000000000
0.980000000	-1.837637484	2.596548795	0.000000000	0.000000000
0.980500000	-1.840868692	2.583300844	0.000000000	0.000000000
0.981000000	-1.844099899	2.544203231	0.000000000	0.000000000
0.981500000	-1.835698759	2.542910748	0.000000000	0.000000000
0.982000000	-1.845392382	2.511244913	0.000000000	0.000000000
0.982500000	-1.825682016	2.509629309	0.000000000	0.000000000
0.983000000	-1.835052518	2.514476121	0.000000000	0.000000000
0.983500000	-1.809849098	2.540972024	0.000000000	0.000000000
0.984000000	-1.829559465	2.568114168	0.000000000	0.000000000
0.984500000	-1.821804566	2.582654602	0.000000000	0.000000000
0.985000000	-1.848623590	2.601072486	0.000000000	0.000000000
0.985500000	-1.846038624	2.579423395	0.000000000	0.000000000
0.986000000	-1.857994092	2.573607221	0.000000000	0.000000000
0.986500000	-1.851531677	2.532894004	0.000000000	0.000000000
0.987000000	-1.841514933	2.531601521	0.000000000	0.000000000
0.987500000	-1.836991243	2.507044343	0.000000000	0.000000000
0.988000000	-1.825682016	2.536771454	0.000000000	0.000000000
0.988500000	-1.836991243	2.543556990	0.000000000	0.000000000
0.989000000	-1.824389533	2.559389907	0.000000000	0.000000000
0.989500000	-1.843776779	2.561651753	0.000000000	0.000000000
0.990000000	-1.836021880	2.584593327	0.000000000	0.000000000
0.990500000	-1.863487145	2.606565539	0.000000000	0.000000000
0.991000000	-1.851531677	2.587824535	0.000000000	0.000000000
0.991500000	-1.867364595	2.561651753	0.000000000	0.000000000
0.992000000	-1.854439764	2.515445483	0.000000000	0.000000000
0.992500000	-1.856055368	2.530955280	0.000000000	0.000000000
0.993000000	-1.842484296	2.527400951	0.000000000	0.000000000
0.993500000	-1.836345001	2.559713028	0.000000000	0.000000000
0.994000000	-1.840222450	2.557451183	0.000000000	0.000000000
0.994500000	-1.836345001	2.593963829	0.000000000	0.000000000
0.995000000	-1.852824160	2.595902554	0.000000000	0.000000000
0.995500000	-1.842161175	2.601718728	0.000000000	0.000000000
0.996000000	-1.864456508	2.577807791	0.000000000	0.000000000
0.996500000	-1.848300469	2.556158700	0.000000000	0.000000000
0.997000000	-1.862194662	2.540002661	0.000000000	0.000000000
0.997500000	-1.838606846	2.513183638	0.000000000	0.000000000
0.998000000	-1.842807416	2.507690585	0.000000000	0.000000000
0.998500000	-1.828913223	2.509629309	0.000000000	0.000000000
0.999000000	-1.836991243	2.574576583	0.000000000	0.000000000
0.999500000	-1.837960605	2.603334331	0.000000000	0.000000000
[truncated: 18,000 more rows]
