# Supplementary material for: Detection of pyridine derivatives by SABRE hyperpolarization at zero field
Source: Commun Chem. 2023 Jun 22;6:131. doi: 10.1038/s42004-023-00928-z (PMC10287679; doi:10.1038/s42004-023-00928-z)
Supplement: Supplementary file 3 — Supplementary Data 1 [file 42004_2023_928_MOESM3_ESM.zip › Supplementary Data 1/SABRE_natural abundance/3-methylpyridine/3methylpyridin_5.dat]

0.000000000	-1.019818824	1.950307262	0.000000000	0.000000000
0.000500000	-1.018526341	1.933828103	0.000000000	0.000000000
0.001000000	-1.021757549	1.956123436	0.000000000	0.000000000
0.001500000	-1.045022244	1.951599745	0.000000000	0.000000000
0.002000000	-1.028866205	1.947076055	0.000000000	0.000000000
0.002500000	-1.043083519	1.893761128	0.000000000	0.000000000
0.003000000	-1.020465065	1.817827748	0.000000000	0.000000000
0.003500000	-1.030158688	1.804579797	0.000000000	0.000000000
0.004000000	-1.012063926	1.841738685	0.000000000	0.000000000
0.004500000	-1.023373152	1.899900423	0.000000000	0.000000000
0.005000000	-1.024019394	1.888591196	0.000000000	0.000000000
0.005500000	-1.039206070	1.906362838	0.000000000	0.000000000
0.006000000	-1.048899693	1.907978442	0.000000000	0.000000000
0.006500000	-1.049545934	1.933504982	0.000000000	0.000000000
0.007000000	-1.058916437	1.887298713	0.000000000	0.000000000
0.007500000	-1.047930331	1.864034018	0.000000000	0.000000000
0.008000000	-1.066994456	1.842384926	0.000000000	0.000000000
0.008500000	-1.051807780	1.851755428	0.000000000	0.000000000
0.009000000	-1.068933180	1.850786066	0.000000000	0.000000000
0.009500000	-1.046314727	1.857894723	0.000000000	0.000000000
0.010000000	-1.063763248	1.892145524	0.000000000	0.000000000
0.010500000	-1.056977712	1.901516026	0.000000000	0.000000000
0.011000000	-1.071841267	1.912825253	0.000000000	0.000000000
0.011500000	-1.066025094	2.108636438	0.000000000	0.000000000
0.012000000	-1.707419815	3.958179706	0.000000000	0.000000000
0.012500000	-4.281722962	4.048330399	0.000000000	0.000000000
0.013000000	-4.387383453	4.061255230	0.000000000	0.000000000
0.013500000	1.777760773	3.784017612	0.000000000	0.000000000
0.014000000	4.066425162	-1.731976993	0.000000000	0.000000000
0.014500000	-1.882551271	3.771415903	0.000000000	0.000000000
0.015000000	-4.395461472	3.991461145	0.000000000	0.000000000
0.015500000	1.452701282	-2.424101675	0.000000000	0.000000000
0.016000000	4.088074254	-4.415171839	0.000000000	0.000000000
0.016500000	0.751529218	1.696657461	0.000000000	0.000000000
0.017000000	-4.274937426	3.939438701	0.000000000	0.000000000
0.017500000	-1.391730826	-0.350635716	0.000000000	0.000000000
0.018000000	3.968196449	-4.241332866	0.000000000	0.000000000
0.018500000	0.459428045	2.297338966	0.000000000	0.000000000
0.019000000	-4.301110208	3.950101686	0.000000000	0.000000000
0.019500000	-1.520009771	1.066895086	0.000000000	0.000000000
0.020000000	3.819560897	-1.933281231	0.000000000	0.000000000
0.020500000	-0.952609704	2.523200381	0.000000000	0.000000000
0.021000000	-4.365734362	3.959795309	0.000000000	0.000000000
0.021500000	-1.240833428	1.259151943	0.000000000	0.000000000
0.022000000	2.611735471	-0.816252741	0.000000000	0.000000000
0.022500000	-1.127418039	2.266319372	0.000000000	0.000000000
0.023000000	-4.323082420	3.932976286	0.000000000	0.000000000
0.023500000	-1.521625374	1.509247416	0.000000000	0.000000000
0.024000000	1.373213573	-0.010712670	0.000000000	0.000000000
0.024500000	-1.009478959	2.056290874	0.000000000	0.000000000
0.025000000	-3.504940639	3.402735108	0.000000000	0.000000000
0.025500000	-1.603051808	1.749003025	0.000000000	0.000000000
0.026000000	0.418391708	0.672687751	0.000000000	0.000000000
0.026500000	-1.108677035	2.011053966	0.000000000	0.000000000
0.027000000	-2.801183610	2.938733687	0.000000000	0.000000000
0.027500000	-1.583341441	1.817504627	0.000000000	0.000000000
0.028000000	-0.167103121	1.025212508	0.000000000	0.000000000
0.028500000	-1.174593671	1.909594046	0.000000000	0.000000000
0.029000000	-2.330719774	2.564559839	0.000000000	0.000000000
0.029500000	-1.543920707	1.853047912	0.000000000	0.000000000
0.030000000	-0.545154418	1.300511401	0.000000000	0.000000000
0.030500000	-1.206905748	1.915410219	0.000000000	0.000000000
0.031000000	-2.024078166	2.376503553	0.000000000	0.000000000
0.031500000	-1.521302254	1.919287669	0.000000000	0.000000000
0.032000000	-0.830146934	1.513447986	0.000000000	0.000000000
0.032500000	-1.235986617	1.913148374	0.000000000	0.000000000
0.033000000	-1.815988393	2.201048977	0.000000000	0.000000000
0.033500000	-1.481558399	1.862418414	0.000000000	0.000000000
0.034000000	-1.017556979	1.569994120	0.000000000	0.000000000
0.034500000	-1.263775003	1.858864085	0.000000000	0.000000000
0.035000000	-1.676400222	2.120268785	0.000000000	0.000000000
0.035500000	-1.456031859	1.918964548	0.000000000	0.000000000
0.036000000	-1.146482164	1.731877624	0.000000000	0.000000000
0.036500000	-1.299641408	1.894407370	0.000000000	0.000000000
0.037000000	-1.583664562	2.072446912	0.000000000	0.000000000
0.037500000	-1.441491424	1.901839147	0.000000000	0.000000000
0.038000000	-1.209167593	1.754496078	0.000000000	0.000000000
0.038500000	-1.307396306	1.832691303	0.000000000	0.000000000
0.039000000	-1.486728332	1.966140180	0.000000000	0.000000000
0.039500000	-1.413379918	1.869203950	0.000000000	0.000000000
0.040000000	-1.243741515	1.791654966	0.000000000	0.000000000
0.040500000	-1.315474325	1.863710897	0.000000000	0.000000000
0.041000000	-1.423396661	1.961293368	0.000000000	0.000000000
0.041500000	-1.393992672	1.908301563	0.000000000	0.000000000
0.042000000	-1.280254162	1.820735835	0.000000000	0.000000000
0.042500000	-1.341323987	1.857894723	0.000000000	0.000000000
0.043000000	-1.413703038	1.900869785	0.000000000	0.000000000
0.043500000	-1.384299049	1.880513177	0.000000000	0.000000000
0.044000000	-1.297702683	1.804256676	0.000000000	0.000000000
0.044500000	-1.322259861	1.841415564	0.000000000	0.000000000
0.045000000	-1.383652807	1.877605090	0.000000000	0.000000000
0.045500000	-1.356510663	1.899577302	0.000000000	0.000000000
0.046000000	-1.314504963	1.867588346	0.000000000	0.000000000
0.046500000	-1.315474325	1.897961698	0.000000000	0.000000000
0.047000000	-1.372989822	1.902808510	0.000000000	0.000000000
0.047500000	-1.343585832	1.875343244	0.000000000	0.000000000
0.048000000	-1.323552344	1.835599390	0.000000000	0.000000000
0.048500000	-1.311273755	1.826552009	0.000000000	0.000000000
0.049000000	-1.350048247	1.842384926	0.000000000	0.000000000
0.049500000	-1.320321137	1.822351439	0.000000000	0.000000000
0.050000000	-1.302226374	1.831721941	0.000000000	0.000000000
0.050500000	-1.303518857	1.848524221	0.000000000	0.000000000
0.051000000	-1.333569088	1.895699853	0.000000000	0.000000000
0.051500000	-1.333569088	1.881482539	0.000000000	0.000000000
0.052000000	-1.308688789	1.892791766	0.000000000	0.000000000
0.052500000	-1.317736171	1.881482539	0.000000000	0.000000000
0.053000000	-1.317413050	1.871788916	0.000000000	0.000000000
0.053500000	-1.329691639	1.820412714	0.000000000	0.000000000
0.054000000	-1.298995166	1.808780366	0.000000000	0.000000000
0.054500000	-1.316120567	1.835599390	0.000000000	0.000000000
0.055000000	-1.309011910	1.860479689	0.000000000	0.000000000
0.055500000	-1.322259861	1.871788916	0.000000000	0.000000000
0.056000000	-1.301257012	1.862095293	0.000000000	0.000000000
0.056500000	-1.313212480	1.893438007	0.000000000	0.000000000
0.057000000	-1.314828084	1.881159418	0.000000000	0.000000000
0.057500000	-1.318382412	1.875343244	0.000000000	0.000000000
0.058000000	-1.309335031	1.830106337	0.000000000	0.000000000
0.058500000	-1.297056442	1.833660666	0.000000000	0.000000000
0.059000000	-1.302872615	1.813627178	0.000000000	0.000000000
0.059500000	-1.283485369	1.820089593	0.000000000	0.000000000
0.060000000	-1.289947785	1.819766473	0.000000000	0.000000000
0.060500000	-1.275084229	1.849816704	0.000000000	0.000000000
0.061000000	-1.297702683	1.873727641	0.000000000	0.000000000
0.061500000	-1.285747215	1.877605090	0.000000000	0.000000000
0.062000000	-1.301903253	1.872112037	0.000000000	0.000000000
0.062500000	-1.290594026	1.844323651	0.000000000	0.000000000
0.063000000	-1.304165098	1.853371032	0.000000000	0.000000000
0.063500000	-1.296087079	1.831721941	0.000000000	0.000000000
0.064000000	-1.290270906	1.834630028	0.000000000	0.000000000
0.064500000	-1.281869766	1.807164763	0.000000000	0.000000000
0.065000000	-1.266683090	1.832691303	0.000000000	0.000000000
0.065500000	-1.273145505	1.836245632	0.000000000	0.000000000
0.066000000	-1.265067486	1.867588346	0.000000000	0.000000000
0.066500000	-1.283808490	1.866618984	0.000000000	0.000000000
0.067000000	-1.270237418	1.868880829	0.000000000	0.000000000
0.067500000	-1.283485369	1.853371032	0.000000000	0.000000000
0.068000000	-1.262159399	1.827198250	0.000000000	0.000000000
0.068500000	-1.275407350	1.819443352	0.000000000	0.000000000
0.069000000	-1.255373863	1.793593690	0.000000000	0.000000000
0.069500000	-1.257635708	1.806841642	0.000000000	0.000000000
0.070000000	-1.251173293	1.801994830	0.000000000	0.000000000
0.070500000	-1.254081380	1.838507477	0.000000000	0.000000000
0.071000000	-1.260543795	1.844000530	0.000000000	0.000000000
0.071500000	-1.259574433	1.879220694	0.000000000	0.000000000
0.072000000	-1.274761109	1.880836297	0.000000000	0.000000000
0.072500000	-1.264421244	1.891176162	0.000000000	0.000000000
0.073000000	-1.275730471	1.854340395	0.000000000	0.000000000
0.073500000	-1.252142655	1.813627178	0.000000000	0.000000000
0.074000000	-1.267329331	1.793916811	0.000000000	0.000000000
0.074500000	-1.247942085	1.806841642	0.000000000	0.000000000
0.075000000	-1.259574433	1.837861235	0.000000000	0.000000000
0.075500000	-1.241156549	1.834630028	0.000000000	0.000000000
0.076000000	-1.253112017	1.855632878	0.000000000	0.000000000
0.076500000	-1.248588327	1.861772172	0.000000000	0.000000000
0.077000000	-1.253435138	1.893438007	0.000000000	0.000000000
0.077500000	-1.257312587	1.862095293	0.000000000	0.000000000
0.078000000	-1.252142655	1.845293013	0.000000000	0.000000000
0.078500000	-1.259897553	1.803933555	0.000000000	0.000000000
0.079000000	-1.239217824	1.804579797	0.000000000	0.000000000
0.079500000	-1.246003360	1.794886174	0.000000000	0.000000000
0.080000000	-1.228231718	1.807487883	0.000000000	0.000000000
0.080500000	-1.247295844	1.829460096	0.000000000	0.000000000
0.081000000	-1.233401651	1.854340395	0.000000000	0.000000000
0.081500000	-1.256343225	1.876958848	0.000000000	0.000000000
0.082000000	-1.245357119	1.851755428	0.000000000	0.000000000
0.082500000	-1.254727621	1.853694153	0.000000000	0.000000000
0.083000000	-1.246972723	1.842384926	0.000000000	0.000000000
0.083500000	-1.248911447	1.860802810	0.000000000	0.000000000
0.084000000	-1.246326481	1.816535265	0.000000000	0.000000000
0.084500000	-1.234371013	1.798117381	0.000000000	0.000000000
0.085000000	-1.235340375	1.786808154	0.000000000	0.000000000
0.085500000	-1.220476820	1.827844492	0.000000000	0.000000000
0.086000000	-1.237279100	1.843677409	0.000000000	0.000000000
0.086500000	-1.220799941	1.858217844	0.000000000	0.000000000
0.087000000	-1.237279100	1.863710897	0.000000000	0.000000000
0.087500000	-1.222738665	1.854663515	0.000000000	0.000000000
0.088000000	-1.240187187	1.845293013	0.000000000	0.000000000
0.088500000	-1.227262356	1.812011574	0.000000000	0.000000000
0.089000000	-1.237602221	1.810719091	0.000000000	0.000000000
0.089500000	-1.227585477	1.785838792	0.000000000	0.000000000
0.090000000	-1.225969873	1.806195400	0.000000000	0.000000000
0.090500000	-1.223708028	1.807164763	0.000000000	0.000000000
0.091000000	-1.214983767	1.850139825	0.000000000	0.000000000
0.091500000	-1.226939235	1.862418414	0.000000000	0.000000000
0.092000000	-1.222738665	1.888591196	0.000000000	0.000000000
0.092500000	-1.243418394	1.880190056	0.000000000	0.000000000
0.093000000	-1.225000511	1.855632878	0.000000000	0.000000000
0.093500000	-1.240833428	1.817181506	0.000000000	0.000000000
0.094000000	-1.221123061	1.786161913	0.000000000	0.000000000
0.094500000	-1.233078530	1.799732985	0.000000000	0.000000000
0.095000000	-1.213045042	1.798763623	0.000000000	0.000000000
0.095500000	-1.215630008	1.817504627	0.000000000	0.000000000
0.096000000	-1.210460076	1.812657816	0.000000000	0.000000000
0.096500000	-1.218538095	1.862418414	0.000000000	0.000000000
0.097000000	-1.223061786	1.868880829	0.000000000	0.000000000
0.097500000	-1.221123061	1.876958848	0.000000000	0.000000000
0.098000000	-1.233078530	1.832368182	0.000000000	0.000000000
0.098500000	-1.221446182	1.821705197	0.000000000	0.000000000
0.099000000	-1.231139805	1.803610434	0.000000000	0.000000000
0.099500000	-1.208844472	1.801671710	0.000000000	0.000000000
0.100000000	-1.223061786	1.799409864	0.000000000	0.000000000
0.100500000	-1.199473970	1.809426608	0.000000000	0.000000000
0.101000000	-1.207875110	1.845293013	0.000000000	0.000000000
0.101500000	-1.193011555	1.848847342	0.000000000	0.000000000
0.102000000	-1.213691284	1.856925361	0.000000000	0.000000000
0.102500000	-1.219507458	1.835599390	0.000000000	0.000000000
0.103000000	-1.225000511	1.863064655	0.000000000	0.000000000
0.103500000	-1.222415545	1.848201100	0.000000000	0.000000000
0.104000000	-1.210136955	1.829460096	0.000000000	0.000000000
0.104500000	-1.211429438	1.773237082	0.000000000	0.000000000
0.105000000	-1.192042192	1.776791411	0.000000000	0.000000000
0.105500000	-1.202382057	1.794239932	0.000000000	0.000000000
0.106000000	-1.185579777	1.827844492	0.000000000	0.000000000
0.106500000	-1.202705178	1.843354289	0.000000000	0.000000000
0.107000000	-1.188810985	1.848524221	0.000000000	0.000000000
0.107500000	-1.210783197	1.859187206	0.000000000	0.000000000
0.108000000	-1.206905748	1.835922511	0.000000000	0.000000000
0.108500000	-1.218538095	1.828167612	0.000000000	0.000000000
0.109000000	-1.207228869	1.788423758	0.000000000	0.000000000
0.109500000	-1.198827729	1.796501777	0.000000000	0.000000000
0.110000000	-1.196889004	1.777437652	0.000000000	0.000000000
0.110500000	-1.190103468	1.804256676	0.000000000	0.000000000
0.111000000	-1.201412695	1.809749729	0.000000000	0.000000000
0.111500000	-1.185902898	1.847231738	0.000000000	0.000000000
0.112000000	-1.201089574	1.862418414	0.000000000	0.000000000
0.112500000	-1.187518502	1.868234588	0.000000000	0.000000000
0.113000000	-1.209490714	1.843031168	0.000000000	0.000000000
0.113500000	-1.193980917	1.802964193	0.000000000	0.000000000
0.114000000	-1.203674540	1.794239932	0.000000000	0.000000000
0.114500000	-1.185256656	1.780345739	0.000000000	0.000000000
0.115000000	-1.191719072	1.796824898	0.000000000	0.000000000
0.115500000	-1.186872260	1.782607584	0.000000000	0.000000000
0.116000000	-1.190426589	1.814919661	0.000000000	0.000000000
0.116500000	-1.192365313	1.823643922	0.000000000	0.000000000
0.117000000	-1.190749709	1.863064655	0.000000000	0.000000000
0.117500000	-1.207228869	1.855309757	0.000000000	0.000000000
0.118000000	-1.197212125	1.852401670	0.000000000	0.000000000
0.118500000	-1.211106318	1.824613284	0.000000000	0.000000000
0.119000000	-1.190103468	1.805226038	0.000000000	0.000000000
0.119500000	-1.201412695	1.788746879	0.000000000	0.000000000
0.120000000	-1.179763603	1.776468290	0.000000000	0.000000000
0.120500000	-1.190749709	1.799086744	0.000000000	0.000000000
0.121000000	-1.179763603	1.806518521	0.000000000	0.000000000
0.121500000	-1.192365313	1.837861235	0.000000000	0.000000000
0.122000000	-1.183641053	1.821382076	0.000000000	0.000000000
0.122500000	-1.187195381	1.835922511	0.000000000	0.000000000
0.123000000	-1.193980917	1.831398820	0.000000000	0.000000000
0.123500000	-1.195919642	1.852401670	0.000000000	0.000000000
0.124000000	-1.210136955	1.812334695	0.000000000	0.000000000
0.124500000	-1.188810985	1.785515671	0.000000000	0.000000000
0.125000000	-1.192365313	1.762574097	0.000000000	0.000000000
0.125500000	-1.166838773	1.782930705	0.000000000	0.000000000
0.126000000	-1.183317932	1.805226038	0.000000000	0.000000000
0.126500000	-1.171685584	1.819443352	0.000000000	0.000000000
0.127000000	-1.192688434	1.844646772	0.000000000	0.000000000
0.127500000	-1.181702328	1.842384926	0.000000000	0.000000000
0.128000000	-1.197535246	1.850786066	0.000000000	0.000000000
0.128500000	-1.196242762	1.813304057	0.000000000	0.000000000
0.129000000	-1.199473970	1.807811004	0.000000000	0.000000000
0.129500000	-1.193334676	1.773883324	0.000000000	0.000000000
0.130000000	-1.178148000	1.784869430	0.000000000	0.000000000
0.130500000	-1.181379207	1.767744029	0.000000000	0.000000000
0.131000000	-1.165546290	1.791331845	0.000000000	0.000000000
0.131500000	-1.178148000	1.811042212	0.000000000	0.000000000
0.132000000	-1.164900048	1.847231738	0.000000000	0.000000000
0.132500000	-1.189780347	1.862741535	0.000000000	0.000000000
0.133000000	-1.176855516	1.837538115	0.000000000	0.000000000
0.133500000	-1.191072830	1.812334695	0.000000000	0.000000000
0.134000000	-1.178794241	1.783253826	0.000000000	0.000000000
0.134500000	-1.189457226	1.796178657	0.000000000	0.000000000
0.135000000	-1.184610415	1.779699498	0.000000000	0.000000000
0.135500000	-1.181379207	1.792947449	0.000000000	0.000000000
0.136000000	-1.178794241	1.780668860	0.000000000	0.000000000
0.136500000	-1.171685584	1.821382076	0.000000000	0.000000000
0.137000000	-1.182671690	1.836245632	0.000000000	0.000000000
0.137500000	-1.176209275	1.862741535	0.000000000	0.000000000
0.138000000	-1.198827729	1.847877979	0.000000000	0.000000000
0.138500000	-1.190103468	1.833337545	0.000000000	0.000000000
0.139000000	-1.208521352	1.812011574	0.000000000	0.000000000
0.139500000	-1.182994811	1.788100637	0.000000000	0.000000000
0.140000000	-1.186872260	1.784223188	0.000000000	0.000000000
0.140500000	-1.164253807	1.774206444	0.000000000	0.000000000
0.141000000	-1.173624309	1.808457246	0.000000000	0.000000000
0.141500000	-1.171039343	1.809103487	0.000000000	0.000000000
0.142000000	-1.180732966	1.831398820	0.000000000	0.000000000
0.142500000	-1.185579777	1.814273420	0.000000000	0.000000000
0.143000000	-1.179763603	1.849493583	0.000000000	0.000000000
0.143500000	-1.189780347	1.852724791	0.000000000	0.000000000
0.144000000	-1.180732966	1.842708047	0.000000000	0.000000000
0.144500000	-1.197535246	1.787777517	0.000000000	0.000000000
0.145000000	-1.172978067	1.766451546	0.000000000	0.000000000
0.145500000	-1.184610415	1.781315101	0.000000000	0.000000000
0.146000000	-1.169100618	1.798117381	0.000000000	0.000000000
0.146500000	-1.185902898	1.819120231	0.000000000	0.000000000
0.147000000	-1.175563033	1.821058956	0.000000000	0.000000000
0.147500000	-1.185256656	1.855632878	0.000000000	0.000000000
0.148000000	-1.185256656	1.845616134	0.000000000	0.000000000
0.148500000	-1.190749709	1.848524221	0.000000000	0.000000000
0.149000000	-1.194950279	1.805226038	0.000000000	0.000000000
0.149500000	-1.185256656	1.801671710	0.000000000	0.000000000
0.150000000	-1.187841623	1.775822048	0.000000000	0.000000000
0.150500000	-1.165546290	1.778730135	0.000000000	0.000000000
0.151000000	-1.172978067	1.778730135	0.000000000	0.000000000
0.151500000	-1.156175787	1.811365333	0.000000000	0.000000000
0.152000000	-1.179440483	1.847231738	0.000000000	0.000000000
0.152500000	-1.170716222	1.859510327	0.000000000	0.000000000
0.153000000	-1.191395951	1.851755428	0.000000000	0.000000000
0.153500000	-1.181702328	1.813950299	0.000000000	0.000000000
0.154000000	-1.193334676	1.821705197	0.000000000	0.000000000
0.154500000	-1.190103468	1.802641072	0.000000000	0.000000000
0.155000000	-1.191719072	1.806195400	0.000000000	0.000000000
0.155500000	-1.189780347	1.771621478	0.000000000	0.000000000
0.156000000	-1.176855516	1.789393121	0.000000000	0.000000000
0.156500000	-1.180086724	1.800056106	0.000000000	0.000000000
0.157000000	-1.170069980	1.843031168	0.000000000	0.000000000
0.157500000	-1.194304038	1.856279119	0.000000000	0.000000000
0.158000000	-1.183317932	1.862741535	0.000000000	0.000000000
0.158500000	-1.199150849	1.852078549	0.000000000	0.000000000
0.159000000	-1.182994811	1.829460096	0.000000000	0.000000000
0.159500000	-1.200120212	1.812657816	0.000000000	0.000000000
0.160000000	-1.184287294	1.777437652	0.000000000	0.000000000
0.160500000	-1.181379207	1.790039362	0.000000000	0.000000000
0.161000000	-1.171039343	1.788746879	0.000000000	0.000000000
0.161500000	-1.173947430	1.823967043	0.000000000	0.000000000
0.162000000	-1.178471120	1.814273420	0.000000000	0.000000000
0.162500000	-1.174270550	1.836568752	0.000000000	0.000000000
0.163000000	-1.188487864	1.844323651	0.000000000	0.000000000
0.163500000	-1.185579777	1.870819554	0.000000000	0.000000000
0.164000000	-1.207228869	1.845616134	0.000000000	0.000000000
0.164500000	-1.182348569	1.803287313	0.000000000	0.000000000
0.165000000	-1.188810985	1.772590841	0.000000000	0.000000000
0.165500000	-1.167161893	1.772913961	0.000000000	0.000000000
0.166000000	-1.178471120	1.796178657	0.000000000	0.000000000
0.166500000	-1.160053237	1.791331845	0.000000000	0.000000000
0.167000000	-1.169100618	1.822351439	0.000000000	0.000000000
0.167500000	-1.174593671	1.833983786	0.000000000	0.000000000
0.168000000	-1.188164743	1.868234588	0.000000000	0.000000000
0.168500000	-1.191719072	1.841092443	0.000000000	0.000000000
0.169000000	-1.181702328	1.830106337	0.000000000	0.000000000
0.169500000	-1.190749709	1.795532415	0.000000000	0.000000000
0.170000000	-1.175886154	1.791654966	0.000000000	0.000000000
0.170500000	-1.185902898	1.771944599	0.000000000	0.000000000
0.171000000	-1.161022599	1.776468290	0.000000000	0.000000000
0.171500000	-1.174916792	1.802964193	0.000000000	0.000000000
0.172000000	-1.163930686	1.834953149	0.000000000	0.000000000
0.172500000	-1.181702328	1.865649621	0.000000000	0.000000000
0.173000000	-1.171362463	1.840769322	0.000000000	0.000000000
0.173500000	-1.185256656	1.833337545	0.000000000	0.000000000
0.174000000	-1.185902898	1.813627178	0.000000000	0.000000000
0.174500000	-1.191719072	1.827844492	0.000000000	0.000000000
0.175000000	-1.193334676	1.791978087	0.000000000	0.000000000
0.175500000	-1.178471120	1.788100637	0.000000000	0.000000000
0.176000000	-1.179117362	1.772267720	0.000000000	0.000000000
0.176500000	-1.159730116	1.803287313	0.000000000	0.000000000
0.177000000	-1.178471120	1.819443352	0.000000000	0.000000000
0.177500000	-1.170393101	1.841092443	0.000000000	0.000000000
0.178000000	-1.194304038	1.853047912	0.000000000	0.000000000
0.178500000	-1.179440483	1.847877979	0.000000000	0.000000000
0.179000000	-1.195273400	1.844969892	0.000000000	0.000000000
0.179500000	-1.183317932	1.808457246	0.000000000	0.000000000
0.180000000	-1.189134106	1.800379227	0.000000000	0.000000000
0.180500000	-1.173624309	1.770005875	0.000000000	0.000000000
0.181000000	-1.170716222	1.790039362	0.000000000	0.000000000
0.181500000	-1.172008705	1.789393121	0.000000000	0.000000000
0.182000000	-1.167485014	1.819766473	0.000000000	0.000000000
0.182500000	-1.178794241	1.815565903	0.000000000	0.000000000
0.183000000	-1.169423739	1.851109187	0.000000000	0.000000000
0.183500000	-1.191395951	1.863387776	0.000000000	0.000000000
0.184000000	-1.177501758	1.852401670	0.000000000	0.000000000
0.184500000	-1.192042192	1.809749729	0.000000000	0.000000000
0.185000000	-1.166515652	1.773237082	0.000000000	0.000000000
0.185500000	-1.177178637	1.779699498	0.000000000	0.000000000
0.186000000	-1.164900048	1.780345739	0.000000000	0.000000000
0.186500000	-1.173624309	1.799086744	0.000000000	0.000000000
0.187000000	-1.165869410	1.790685604	0.000000000	0.000000000
0.187500000	-1.163284444	1.833660666	0.000000000	0.000000000
0.188000000	-1.172978067	1.840769322	0.000000000	0.000000000
0.188500000	-1.174270550	1.858217844	0.000000000	0.000000000
0.189000000	-1.189780347	1.826875129	0.000000000	0.000000000
0.189500000	-1.172008705	1.814273420	0.000000000	0.000000000
0.190000000	-1.184287294	1.790039362	0.000000000	0.000000000
0.190500000	-1.162315082	1.776791411	0.000000000	0.000000000
0.191000000	-1.173624309	1.770005875	0.000000000	0.000000000
0.191500000	-1.152621459	1.780022618	0.000000000	0.000000000
0.192000000	-1.169746860	1.827844492	0.000000000	0.000000000
0.192500000	-1.163284444	1.844646772	0.000000000	0.000000000
0.193000000	-1.180732966	1.855632878	0.000000000	0.000000000
0.193500000	-1.177824879	1.821705197	0.000000000	0.000000000
0.194000000	-1.179763603	1.842384926	0.000000000	0.000000000
0.194500000	-1.185579777	1.826552009	0.000000000	0.000000000
0.195000000	-1.179117362	1.818797110	0.000000000	0.000000000
0.195500000	-1.191395951	1.775175807	0.000000000	0.000000000
0.196000000	-1.174916792	1.775822048	0.000000000	0.000000000
0.196500000	-1.179440483	1.786808154	0.000000000	0.000000000
0.197000000	-1.155206425	1.810395970	0.000000000	0.000000000
0.197500000	-1.170716222	1.824613284	0.000000000	0.000000000
0.198000000	-1.162638203	1.835276269	0.000000000	0.000000000
0.198500000	-1.184933536	1.855955998	0.000000000	0.000000000
0.199000000	-1.176855516	1.835922511	0.000000000	0.000000000
0.199500000	-1.186549139	1.827198250	0.000000000	0.000000000
0.200000000	-1.179440483	1.785838792	0.000000000	0.000000000
0.200500000	-1.174593671	1.793593690	0.000000000	0.000000000
0.201000000	-1.171362463	1.775498928	0.000000000	0.000000000
0.201500000	-1.160053237	1.795209294	0.000000000	0.000000000
0.202000000	-1.170393101	1.789716241	0.000000000	0.000000000
0.202500000	-1.159083874	1.818473989	0.000000000	0.000000000
0.203000000	-1.181379207	1.842708047	0.000000000	0.000000000
0.203500000	-1.170069980	1.868234588	0.000000000	0.000000000
0.204000000	-1.195596521	1.858864085	0.000000000	0.000000000
0.204500000	-1.181702328	1.819120231	0.000000000	0.000000000
0.205000000	-1.194304038	1.799732985	0.000000000	0.000000000
0.205500000	-1.174916792	1.771944599	0.000000000	0.000000000
0.206000000	-1.173947430	1.783253826	0.000000000	0.000000000
0.206500000	-1.159730116	1.772267720	0.000000000	0.000000000
0.207000000	-1.159083874	1.803610434	0.000000000	0.000000000
0.207500000	-1.167808135	1.809103487	0.000000000	0.000000000
0.208000000	-1.167808135	1.849170462	0.000000000	0.000000000
0.208500000	-1.180086724	1.844969892	0.000000000	0.000000000
0.209000000	-1.169746860	1.846585496	0.000000000	0.000000000
0.209500000	-1.184933536	1.820735835	0.000000000	0.000000000
0.210000000	-1.168131256	1.801994830	0.000000000	0.000000000
0.210500000	-1.183964173	1.786161913	0.000000000	0.000000000
0.211000000	-1.162961323	1.769359633	0.000000000	0.000000000
0.211500000	-1.174270550	1.792947449	0.000000000	0.000000000
0.212000000	-1.160699478	1.817504627	0.000000000	0.000000000
0.212500000	-1.169423739	1.861772172	0.000000000	0.000000000
0.213000000	-1.168777497	1.836568752	0.000000000	0.000000000
0.213500000	-1.175886154	1.837538115	0.000000000	0.000000000
0.214000000	-1.185256656	1.827521371	0.000000000	0.000000000
0.214500000	-1.182994811	1.852401670	0.000000000	0.000000000
0.215000000	-1.195919642	1.817827748	0.000000000	0.000000000
0.215500000	-1.178794241	1.792624328	0.000000000	0.000000000
0.216000000	-1.185256656	1.772267720	0.000000000	0.000000000
0.216500000	-1.160376357	1.786808154	0.000000000	0.000000000
0.217000000	-1.176209275	1.805872280	0.000000000	0.000000000
0.217500000	-1.165869410	1.821705197	0.000000000	0.000000000
0.218000000	-1.187841623	1.854340395	0.000000000	0.000000000
0.218500000	-1.178471120	1.856925361	0.000000000	0.000000000
0.219000000	-1.192365313	1.868234588	0.000000000	0.000000000
0.219500000	-1.187841623	1.831721941	0.000000000	0.000000000
0.220000000	-1.191072830	1.826875129	0.000000000	0.000000000
0.220500000	-1.193011555	1.796178657	0.000000000	0.000000000
0.221000000	-1.176532396	1.801671710	0.000000000	0.000000000
0.221500000	-1.180409845	1.778407014	0.000000000	0.000000000
0.222000000	-1.162961323	1.791978087	0.000000000	0.000000000
0.222500000	-1.177501758	1.807487883	0.000000000	0.000000000
0.223000000	-1.165223169	1.849170462	0.000000000	0.000000000
0.223500000	-1.189457226	1.875666365	0.000000000	0.000000000
0.224000000	-1.183317932	1.858540965	0.000000000	0.000000000
0.224500000	-1.200443332	1.840446202	0.000000000	0.000000000
0.225000000	-1.185902898	1.801348589	0.000000000	0.000000000
0.225500000	-1.189457226	1.803287313	0.000000000	0.000000000
0.226000000	-1.181379207	1.780668860	0.000000000	0.000000000
0.226500000	-1.176209275	1.796178657	0.000000000	0.000000000
0.227000000	-1.170393101	1.784223188	0.000000000	0.000000000
0.227500000	-1.160699478	1.819443352	0.000000000	0.000000000
0.228000000	-1.178794241	1.833337545	0.000000000	0.000000000
0.228500000	-1.172654946	1.861772172	0.000000000	0.000000000
0.229000000	-1.193657796	1.855632878	0.000000000	0.000000000
0.229500000	-1.180409845	1.843031168	0.000000000	0.000000000
0.230000000	-1.198181487	1.822674559	0.000000000	0.000000000
0.230500000	-1.180086724	1.793593690	0.000000000	0.000000000
0.231000000	-1.187841623	1.783900067	0.000000000	0.000000000
0.231500000	-1.167808135	1.774529565	0.000000000	0.000000000
0.232000000	-1.172978067	1.821705197	0.000000000	0.000000000
0.232500000	-1.167161893	1.837538115	0.000000000	0.000000000
0.233000000	-1.170069980	1.859510327	0.000000000	0.000000000
0.233500000	-1.175886154	1.829783216	0.000000000	0.000000000
0.234000000	-1.177824879	1.853371032	0.000000000	0.000000000
0.234500000	-1.196565883	1.853047912	0.000000000	0.000000000
0.235000000	-1.186226019	1.849170462	0.000000000	0.000000000
0.235500000	-1.203028299	1.804256676	0.000000000	0.000000000
0.236000000	-1.181379207	1.783253826	0.000000000	0.000000000
0.236500000	-1.191719072	1.791331845	0.000000000	0.000000000
0.237000000	-1.167808135	1.801348589	0.000000000	0.000000000
0.237500000	-1.177178637	1.823967043	0.000000000	0.000000000
0.238000000	-1.166838773	1.825905767	0.000000000	0.000000000
0.238500000	-1.183641053	1.865003380	0.000000000	0.000000000
0.239000000	-1.184933536	1.860802810	0.000000000	0.000000000
0.239500000	-1.187195381	1.867265225	0.000000000	0.000000000
0.240000000	-1.194627159	1.827198250	0.000000000	0.000000000
0.240500000	-1.184287294	1.824290163	0.000000000	0.000000000
0.241000000	-1.191395951	1.797148019	0.000000000	0.000000000
0.241500000	-1.174916792	1.791331845	0.000000000	0.000000000
0.242000000	-1.188487864	1.776145169	0.000000000	0.000000000
0.242500000	-1.165223169	1.803287313	0.000000000	0.000000000
0.243000000	-1.179763603	1.848847342	0.000000000	0.000000000
0.243500000	-1.168131256	1.870173312	0.000000000	0.000000000
0.244000000	-1.193334676	1.873404520	0.000000000	0.000000000
0.244500000	-1.186226019	1.837538115	0.000000000	0.000000000
0.245000000	-1.195596521	1.833014424	0.000000000	0.000000000
0.245500000	-1.188164743	1.799086744	0.000000000	0.000000000
0.246000000	-1.185579777	1.802317951	0.000000000	0.000000000
0.246500000	-1.182025449	1.776145169	0.000000000	0.000000000
0.247000000	-1.168454377	1.793593690	0.000000000	0.000000000
0.247500000	-1.178794241	1.795532415	0.000000000	0.000000000
0.248000000	-1.167161893	1.828490733	0.000000000	0.000000000
0.248500000	-1.182348569	1.842708047	0.000000000	0.000000000
0.249000000	-1.163284444	1.853694153	0.000000000	0.000000000
0.249500000	-1.186549139	1.851109187	0.000000000	0.000000000
0.250000000	-1.178471120	1.827198250	0.000000000	0.000000000
0.250500000	-1.196242762	1.815565903	0.000000000	0.000000000
0.251000000	-1.182994811	1.784869430	0.000000000	0.000000000
0.251500000	-1.184933536	1.797148019	0.000000000	0.000000000
0.252000000	-1.175886154	1.799409864	0.000000000	0.000000000
0.252500000	-1.173301188	1.839153719	0.000000000	0.000000000
0.253000000	-1.175886154	1.824613284	0.000000000	0.000000000
0.253500000	-1.170393101	1.834953149	0.000000000	0.000000000
0.254000000	-1.187518502	1.834306907	0.000000000	0.000000000
0.254500000	-1.182994811	1.864680259	0.000000000	0.000000000
0.255000000	-1.202058936	1.847554858	0.000000000	0.000000000
0.255500000	-1.182348569	1.814919661	0.000000000	0.000000000
0.256000000	-1.192688434	1.789393121	0.000000000	0.000000000
0.256500000	-1.170069980	1.780668860	0.000000000	0.000000000
0.257000000	-1.180086724	1.806518521	0.000000000	0.000000000
0.257500000	-1.165546290	1.801671710	0.000000000	0.000000000
0.258000000	-1.172331826	1.831398820	0.000000000	0.000000000
0.258500000	-1.168131256	1.833660666	0.000000000	0.000000000
0.259000000	-1.176209275	1.867588346	0.000000000	0.000000000
0.259500000	-1.185902898	1.849816704	0.000000000	0.000000000
0.260000000	-1.186872260	1.853694153	0.000000000	0.000000000
0.260500000	-1.201089574	1.820089593	0.000000000	0.000000000
0.261000000	-1.186549139	1.806195400	0.000000000	0.000000000
0.261500000	-1.198504608	1.775175807	0.000000000	0.000000000
0.262000000	-1.173947430	1.770005875	0.000000000	0.000000000
0.262500000	-1.181379207	1.793270570	0.000000000	0.000000000
0.263000000	-1.163284444	1.828813854	0.000000000	0.000000000
0.263500000	-1.183641053	1.871788916	0.000000000	0.000000000
0.264000000	-1.181056086	1.859187206	0.000000000	0.000000000
0.264500000	-1.193657796	1.858540965	0.000000000	0.000000000
0.265000000	-1.186872260	1.828490733	0.000000000	0.000000000
0.265500000	-1.185902898	1.829460096	0.000000000	0.000000000
0.266000000	-1.195596521	1.798117381	0.000000000	0.000000000
0.266500000	-1.190749709	1.799086744	0.000000000	0.000000000
0.267000000	-1.188810985	1.775498928	0.000000000	0.000000000
0.267500000	-1.160376357	1.793593690	0.000000000	0.000000000
0.268000000	-1.174270550	1.812657816	0.000000000	0.000000000
0.268500000	-1.167808135	1.842384926	0.000000000	0.000000000
0.269000000	-1.191395951	1.857571602	0.000000000	0.000000000
0.269500000	-1.176855516	1.849493583	0.000000000	0.000000000
0.270000000	-1.196242762	1.850139825	0.000000000	0.000000000
0.270500000	-1.191719072	1.820735835	0.000000000	0.000000000
0.271000000	-1.197858366	1.807487883	0.000000000	0.000000000
0.271500000	-1.182994811	1.774529565	0.000000000	0.000000000
0.272000000	-1.177178637	1.805872280	0.000000000	0.000000000
0.272500000	-1.182025449	1.810395970	0.000000000	0.000000000
0.273000000	-1.172654946	1.828490733	0.000000000	0.000000000
0.273500000	-1.177824879	1.814919661	0.000000000	0.000000000
0.274000000	-1.168777497	1.847554858	0.000000000	0.000000000
0.274500000	-1.197858366	1.870173312	0.000000000	0.000000000
0.275000000	-1.185902898	1.867265225	0.000000000	0.000000000
0.275500000	-1.198181487	1.832045062	0.000000000	0.000000000
0.276000000	-1.178794241	1.799086744	0.000000000	0.000000000
0.276500000	-1.192042192	1.806518521	0.000000000	0.000000000
0.277000000	-1.180409845	1.797471140	0.000000000	0.000000000
0.277500000	-1.184610415	1.814596540	0.000000000	0.000000000
0.278000000	-1.172654946	1.807487883	0.000000000	0.000000000
0.278500000	-1.176209275	1.847554858	0.000000000	0.000000000
0.279000000	-1.185579777	1.848201100	0.000000000	0.000000000
0.279500000	-1.181702328	1.866942104	0.000000000	0.000000000
0.280000000	-1.198504608	1.841092443	0.000000000	0.000000000
0.280500000	-1.185256656	1.836245632	0.000000000	0.000000000
0.281000000	-1.200120212	1.814273420	0.000000000	0.000000000
0.281500000	-1.176532396	1.787454396	0.000000000	0.000000000
0.282000000	-1.186226019	1.766774667	0.000000000	0.000000000
0.282500000	-1.168131256	1.766774667	0.000000000	0.000000000
0.283000000	-1.182671690	1.821705197	0.000000000	0.000000000
0.283500000	-1.171039343	1.851755428	0.000000000	0.000000000
0.284000000	-1.183317932	1.872758278	0.000000000	0.000000000
0.284500000	-1.182671690	1.842061805	0.000000000	0.000000000
0.285000000	-1.184287294	1.850139825	0.000000000	0.000000000
0.285500000	-1.183641053	1.821382076	0.000000000	0.000000000
0.286000000	-1.176532396	1.818797110	0.000000000	0.000000000
0.286500000	-1.191072830	1.781638222	0.000000000	0.000000000
0.287000000	-1.174593671	1.785192551	0.000000000	0.000000000
0.287500000	-1.182025449	1.787131275	0.000000000	0.000000000
0.288000000	-1.161668840	1.807811004	0.000000000	0.000000000
0.288500000	-1.178794241	1.831075699	0.000000000	0.000000000
0.289000000	-1.168454377	1.845293013	0.000000000	0.000000000
0.289500000	-1.188164743	1.871142674	0.000000000	0.000000000
0.290000000	-1.182994811	1.850786066	0.000000000	0.000000000
0.290500000	-1.194950279	1.845616134	0.000000000	0.000000000
0.291000000	-1.187841623	1.801671710	0.000000000	0.000000000
0.291500000	-1.185902898	1.808457246	0.000000000	0.000000000
0.292000000	-1.187841623	1.794563053	0.000000000	0.000000000
0.292500000	-1.177178637	1.818150869	0.000000000	0.000000000
0.293000000	-1.184933536	1.799732985	0.000000000	0.000000000
0.293500000	-1.169746860	1.814596540	0.000000000	0.000000000
0.294000000	-1.190749709	1.834953149	0.000000000	0.000000000
0.294500000	-1.178148000	1.873081399	0.000000000	0.000000000
0.295000000	-1.196889004	1.881159418	0.000000000	0.000000000
0.295500000	-1.183641053	1.844323651	0.000000000	0.000000000
0.296000000	-1.202705178	1.820735835	0.000000000	0.000000000
0.296500000	-1.191719072	1.791008724	0.000000000	0.000000000
0.297000000	-1.192365313	1.802964193	0.000000000	0.000000000
0.297500000	-1.176209275	1.790039362	0.000000000	0.000000000
0.298000000	-1.172331826	1.814919661	0.000000000	0.000000000
0.298500000	-1.182671690	1.818150869	0.000000000	0.000000000
0.299000000	-1.180732966	1.859510327	0.000000000	0.000000000
0.299500000	-1.192042192	1.863710897	0.000000000	0.000000000
0.300000000	-1.177178637	1.868880829	0.000000000	0.000000000
0.300500000	-1.195273400	1.846585496	0.000000000	0.000000000
0.301000000	-1.182348569	1.826552009	0.000000000	0.000000000
0.301500000	-1.202382057	1.802641072	0.000000000	0.000000000
0.302000000	-1.182671690	1.768067150	0.000000000	0.000000000
0.302500000	-1.189134106	1.779053256	0.000000000	0.000000000
0.303000000	-1.173947430	1.805226038	0.000000000	0.000000000
0.303500000	-1.180409845	1.859510327	0.000000000	0.000000000
0.304000000	-1.178148000	1.848847342	0.000000000	0.000000000
0.304500000	-1.182994811	1.856925361	0.000000000	0.000000000
0.305000000	-1.191072830	1.839476839	0.000000000	0.000000000
0.305500000	-1.185256656	1.853371032	0.000000000	0.000000000
0.306000000	-1.198504608	1.816535265	0.000000000	0.000000000
0.306500000	-1.183641053	1.795855536	0.000000000	0.000000000
0.307000000	-1.197535246	1.780345739	0.000000000	0.000000000
0.307500000	-1.175239913	1.785515671	0.000000000	0.000000000
0.308000000	-1.187518502	1.801671710	0.000000000	0.000000000
0.308500000	-1.172331826	1.813950299	0.000000000	0.000000000
0.309000000	-1.188487864	1.848524221	0.000000000	0.000000000
0.309500000	-1.178148000	1.853371032	0.000000000	0.000000000
0.310000000	-1.189457226	1.871465795	0.000000000	0.000000000
0.310500000	-1.190749709	1.840446202	0.000000000	0.000000000
0.311000000	-1.193334676	1.838507477	0.000000000	0.000000000
0.311500000	-1.195919642	1.803610434	0.000000000	0.000000000
0.312000000	-1.180086724	1.809749729	0.000000000	0.000000000
0.312500000	-1.184933536	1.791008724	0.000000000	0.000000000
0.313000000	-1.165869410	1.795855536	0.000000000	0.000000000
0.313500000	-1.182348569	1.806841642	0.000000000	0.000000000
0.314000000	-1.171685584	1.840446202	0.000000000	0.000000000
0.314500000	-1.196889004	1.873727641	0.000000000	0.000000000
0.315000000	-1.182994811	1.872758278	0.000000000	0.000000000
0.315500000	-1.199473970	1.858864085	0.000000000	0.000000000
0.316000000	-1.191395951	1.817504627	0.000000000	0.000000000
0.316500000	-1.203351419	1.820735835	0.000000000	0.000000000
0.317000000	-1.196565883	1.799086744	0.000000000	0.000000000
0.317500000	-1.187195381	1.808780366	0.000000000	0.000000000
0.318000000	-1.179440483	1.788746879	0.000000000	0.000000000
0.318500000	-1.166838773	1.816535265	0.000000000	0.000000000
0.319000000	-1.178471120	1.832045062	0.000000000	0.000000000
0.319500000	-1.172008705	1.862095293	0.000000000	0.000000000
0.320000000	-1.193011555	1.859510327	0.000000000	0.000000000
0.320500000	-1.182348569	1.853694153	0.000000000	0.000000000
0.321000000	-1.207228869	1.843031168	0.000000000	0.000000000
0.321500000	-1.193011555	1.808780366	0.000000000	0.000000000
0.322000000	-1.200443332	1.783900067	0.000000000	0.000000000
0.322500000	-1.177178637	1.755465440	0.000000000	0.000000000
0.323000000	-1.175239913	1.801025468	0.000000000	0.000000000
0.323500000	-1.166515652	1.821705197	0.000000000	0.000000000
0.324000000	-1.170716222	1.852724791	0.000000000	0.000000000
0.324500000	-1.174593671	1.833014424	0.000000000	0.000000000
0.325000000	-1.172978067	1.857571602	0.000000000	0.000000000
0.325500000	-1.188487864	1.853371032	0.000000000	0.000000000
0.326000000	-1.175886154	1.843031168	0.000000000	0.000000000
0.326500000	-1.192042192	1.806518521	0.000000000	0.000000000
0.327000000	-1.174593671	1.790039362	0.000000000	0.000000000
0.327500000	-1.186872260	1.791654966	0.000000000	0.000000000
0.328000000	-1.166515652	1.787454396	0.000000000	0.000000000
0.328500000	-1.173947430	1.809426608	0.000000000	0.000000000
0.329000000	-1.159406995	1.818150869	0.000000000	0.000000000
0.329500000	-1.171039343	1.858217844	0.000000000	0.000000000
0.330000000	-1.174916792	1.849170462	0.000000000	0.000000000
0.330500000	-1.188487864	1.855309757	0.000000000	0.000000000
0.331000000	-1.199797091	1.818797110	0.000000000	0.000000000
0.331500000	-1.189134106	1.819766473	0.000000000	0.000000000
0.332000000	-1.191719072	1.799409864	0.000000000	0.000000000
0.332500000	-1.168131256	1.796178657	0.000000000	0.000000000
0.333000000	-1.179763603	1.776145169	0.000000000	0.000000000
0.333500000	-1.160053237	1.781961343	0.000000000	0.000000000
0.334000000	-1.172978067	1.819120231	0.000000000	0.000000000
0.334500000	-1.158760754	1.850462945	0.000000000	0.000000000
0.335000000	-1.180732966	1.876958848	0.000000000	0.000000000
0.335500000	-1.182348569	1.853047912	0.000000000	0.000000000
0.336000000	-1.199797091	1.847231738	0.000000000	0.000000000
0.336500000	-1.195919642	1.809426608	0.000000000	0.000000000
0.337000000	-1.190749709	1.812980936	0.000000000	0.000000000
0.337500000	-1.187518502	1.782930705	0.000000000	0.000000000
0.338000000	-1.174270550	1.792624328	0.000000000	0.000000000
0.338500000	-1.185902898	1.795532415	0.000000000	0.000000000
0.339000000	-1.174593671	1.832368182	0.000000000	0.000000000
0.339500000	-1.191719072	1.851109187	0.000000000	0.000000000
0.340000000	-1.176855516	1.863387776	0.000000000	0.000000000
0.340500000	-1.196565883	1.860479689	0.000000000	0.000000000
0.341000000	-1.183641053	1.838507477	0.000000000	0.000000000
0.341500000	-1.196889004	1.822997680	0.000000000	0.000000000
0.342000000	-1.180409845	1.773237082	0.000000000	0.000000000
0.342500000	-1.182025449	1.774852686	0.000000000	0.000000000
0.343000000	-1.176209275	1.779699498	0.000000000	0.000000000
0.343500000	-1.173947430	1.836245632	0.000000000	0.000000000
0.344000000	-1.177178637	1.832691303	0.000000000	0.000000000
0.344500000	-1.169423739	1.843677409	0.000000000	0.000000000
0.345000000	-1.185902898	1.836568752	0.000000000	0.000000000
0.345500000	-1.178794241	1.863387776	0.000000000	0.000000000
0.346000000	-1.202058936	1.850139825	0.000000000	0.000000000
0.346500000	-1.184933536	1.817827748	0.000000000	0.000000000
0.347000000	-1.198181487	1.791331845	0.000000000	0.000000000
0.347500000	-1.171039343	1.777114531	0.000000000	0.000000000
0.348000000	-1.179440483	1.791978087	0.000000000	0.000000000
0.348500000	-1.169100618	1.785838792	0.000000000	0.000000000
0.349000000	-1.179763603	1.821382076	0.000000000	0.000000000
0.349500000	-1.173947430	1.828813854	0.000000000	0.000000000
0.350000000	-1.173947430	1.864680259	0.000000000	0.000000000
0.350500000	-1.179117362	1.843031168	0.000000000	0.000000000
0.351000000	-1.179763603	1.845939255	0.000000000	0.000000000
0.351500000	-1.195273400	1.823967043	0.000000000	0.000000000
0.352000000	-1.177178637	1.823320801	0.000000000	0.000000000
0.352500000	-1.190749709	1.795209294	0.000000000	0.000000000
0.353000000	-1.170069980	1.770975237	0.000000000	0.000000000
0.353500000	-1.179117362	1.776145169	0.000000000	0.000000000
0.354000000	-1.159083874	1.800379227	0.000000000	0.000000000
0.354500000	-1.175563033	1.852401670	0.000000000	0.000000000
0.355000000	-1.171685584	1.860156568	0.000000000	0.000000000
0.355500000	-1.187518502	1.873727641	0.000000000	0.000000000
0.356000000	-1.186226019	1.841092443	0.000000000	0.000000000
0.356500000	-1.188810985	1.836245632	0.000000000	0.000000000
0.357000000	-1.193011555	1.796501777	0.000000000	0.000000000
0.357500000	-1.180409845	1.796824898	0.000000000	0.000000000
0.358000000	-1.182994811	1.779699498	0.000000000	0.000000000
0.358500000	-1.161991961	1.796501777	0.000000000	0.000000000
0.359000000	-1.178471120	1.813304057	0.000000000	0.000000000
0.359500000	-1.163607565	1.836891873	0.000000000	0.000000000
0.360000000	-1.182994811	1.855632878	0.000000000	0.000000000
0.360500000	-1.168454377	1.855632878	0.000000000	0.000000000
0.361000000	-1.188487864	1.858540965	0.000000000	0.000000000
0.361500000	-1.181056086	1.817827748	0.000000000	0.000000000
0.362000000	-1.185902898	1.796501777	0.000000000	0.000000000
0.362500000	-1.176855516	1.759342889	0.000000000	0.000000000
0.363000000	-1.172978067	1.792947449	0.000000000	0.000000000
0.363500000	-1.173301188	1.801025468	0.000000000	0.000000000
0.364000000	-1.161022599	1.824936405	0.000000000	0.000000000
0.364500000	-1.169746860	1.810719091	0.000000000	0.000000000
0.365000000	-1.159730116	1.838830598	0.000000000	0.000000000
0.365500000	-1.183964173	1.859510327	0.000000000	0.000000000
0.366000000	-1.169746860	1.856279119	0.000000000	0.000000000
0.366500000	-1.188164743	1.824613284	0.000000000	0.000000000
0.367000000	-1.170393101	1.787454396	0.000000000	0.000000000
0.367500000	-1.178148000	1.791331845	0.000000000	0.000000000
0.368000000	-1.161022599	1.776791411	0.000000000	0.000000000
0.368500000	-1.164900048	1.791331845	0.000000000	0.000000000
0.369000000	-1.163930686	1.783576947	0.000000000	0.000000000
0.369500000	-1.162638203	1.829783216	0.000000000	0.000000000
0.370000000	-1.165223169	1.837214994	0.000000000	0.000000000
0.370500000	-1.162315082	1.859833448	0.000000000	0.000000000
0.371000000	-1.184933536	1.838830598	0.000000000	0.000000000
0.371500000	-1.177178637	1.842061805	0.000000000	0.000000000
0.372000000	-1.190426589	1.829783216	0.000000000	0.000000000
0.372500000	-1.164900048	1.805549159	0.000000000	0.000000000
0.373000000	-1.175886154	1.770005875	0.000000000	0.000000000
0.373500000	-1.154237063	1.751587991	0.000000000	0.000000000
0.374000000	-1.164900048	1.794563053	0.000000000	0.000000000
0.374500000	-1.156175787	1.824290163	0.000000000	0.000000000
0.375000000	-1.170716222	1.861125931	0.000000000	0.000000000
0.375500000	-1.174270550	1.848524221	0.000000000	0.000000000
0.376000000	-1.176209275	1.864034018	0.000000000	0.000000000
0.376500000	-1.185579777	1.833014424	0.000000000	0.000000000
0.377000000	-1.176855516	1.822674559	0.000000000	0.000000000
0.377500000	-1.185256656	1.785515671	0.000000000	0.000000000
0.378000000	-1.159083874	1.778407014	0.000000000	0.000000000
0.378500000	-1.169746860	1.771621478	0.000000000	0.000000000
0.379000000	-1.151652097	1.784223188	0.000000000	0.000000000
0.379500000	-1.165869410	1.812980936	0.000000000	0.000000000
0.380000000	-1.150359614	1.832368182	0.000000000	0.000000000
0.380500000	-1.170716222	1.862418414	0.000000000	0.000000000
0.381000000	-1.165546290	1.849816704	0.000000000	0.000000000
0.381500000	-1.179763603	1.843354289	0.000000000	0.000000000
0.382000000	-1.176209275	1.788423758	0.000000000	0.000000000
0.382500000	-1.174270550	1.778083894	0.000000000	0.000000000
0.383000000	-1.172654946	1.763866580	0.000000000	0.000000000
0.383500000	-1.159083874	1.794886174	0.000000000	0.000000000
0.384000000	-1.167808135	1.789716241	0.000000000	0.000000000
0.384500000	-1.153267700	1.807164763	0.000000000	0.000000000
0.385000000	-1.169423739	1.821382076	0.000000000	0.000000000
0.385500000	-1.155206425	1.846262375	0.000000000	0.000000000
0.386000000	-1.176209275	1.855632878	0.000000000	0.000000000
0.386500000	-1.164900048	1.820735835	0.000000000	0.000000000
0.387000000	-1.181056086	1.797471140	0.000000000	0.000000000
0.387500000	-1.167485014	1.764189701	0.000000000	0.000000000
0.388000000	-1.169746860	1.775822048	0.000000000	0.000000000
0.388500000	-1.160699478	1.757727285	0.000000000	0.000000000
0.389000000	-1.155206425	1.781961343	0.000000000	0.000000000
0.389500000	-1.158114512	1.786808154	0.000000000	0.000000000
0.390000000	-1.151975217	1.829783216	0.000000000	0.000000000
0.390500000	-1.165869410	1.836568752	0.000000000	0.000000000
0.391000000	-1.157468270	1.848847342	0.000000000	0.000000000
0.391500000	-1.182025449	1.839799960	0.000000000	0.000000000
0.392000000	-1.170716222	1.834630028	0.000000000	0.000000000
0.392500000	-1.186872260	1.808457246	0.000000000	0.000000000
0.393000000	-1.163284444	1.751587991	0.000000000	0.000000000
0.393500000	-1.167161893	1.741571247	0.000000000	0.000000000
0.394000000	-1.152944580	1.755788561	0.000000000	0.000000000
0.394500000	-1.162638203	1.817181506	0.000000000	0.000000000
0.395000000	-1.163284444	1.825905767	0.000000000	0.000000000
0.395500000	-1.164900048	1.853047912	0.000000000	0.000000000
0.396000000	-1.171039343	1.840446202	0.000000000	0.000000000
0.396500000	-1.164900048	1.853371032	0.000000000	0.000000000
0.397000000	-1.182348569	1.816212144	0.000000000	0.000000000
0.397500000	-1.170716222	1.791978087	0.000000000	0.000000000
0.398000000	-1.180732966	1.766128425	0.000000000	0.000000000
0.398500000	-1.158760754	1.768390271	0.000000000	0.000000000
0.399000000	-1.169100618	1.783253826	0.000000000	0.000000000
0.399500000	-1.148744010	1.790039362	0.000000000	0.000000000
0.400000000	-1.162315082	1.821058956	0.000000000	0.000000000
0.400500000	-1.157791391	1.834306907	0.000000000	0.000000000
0.401000000	-1.174916792	1.864357138	0.000000000	0.000000000
0.401500000	-1.176209275	1.832368182	0.000000000	0.000000000
0.402000000	-1.176855516	1.816535265	0.000000000	0.000000000
0.402500000	-1.182671690	1.778083894	0.000000000	0.000000000
0.403000000	-1.169746860	1.792624328	0.000000000	0.000000000
0.403500000	-1.172008705	1.782607584	0.000000000	0.000000000
0.404000000	-1.148420889	1.784223188	0.000000000	0.000000000
0.404500000	-1.162638203	1.780345739	0.000000000	0.000000000
0.405000000	-1.146805285	1.803610434	0.000000000	0.000000000
0.405500000	-1.165869410	1.837861235	0.000000000	0.000000000
0.406000000	-1.152621459	1.841415564	0.000000000	0.000000000
0.406500000	-1.172654946	1.838507477	0.000000000	0.000000000
0.407000000	-1.165223169	1.800379227	0.000000000	0.000000000
0.407500000	-1.173301188	1.796824898	0.000000000	0.000000000
0.408000000	-1.168131256	1.765159063	0.000000000	0.000000000
0.408500000	-1.162315082	1.770005875	0.000000000	0.000000000
0.409000000	-1.161022599	1.754819198	0.000000000	0.000000000
0.409500000	-1.148420889	1.787454396	0.000000000	0.000000000
0.410000000	-1.155206425	1.800702347	0.000000000	0.000000000
0.410500000	-1.143897198	1.824613284	0.000000000	0.000000000
0.411000000	-1.166838773	1.827844492	0.000000000	0.000000000
0.411500000	-1.155529546	1.836568752	0.000000000	0.000000000
0.412000000	-1.176855516	1.844323651	0.000000000	0.000000000
0.412500000	-1.159730116	1.812011574	0.000000000	0.000000000
0.413000000	-1.171362463	1.772913961	0.000000000	0.000000000
0.413500000	-1.155529546	1.726061450	0.000000000	0.000000000
0.414000000	-1.156822029	1.760958493	0.000000000	0.000000000
0.414500000	-1.151652097	1.787454396	0.000000000	0.000000000
0.415000000	-1.152298338	1.834630028	0.000000000	0.000000000
0.415500000	-1.161022599	1.828813854	0.000000000	0.000000000
0.416000000	-1.158760754	1.849170462	0.000000000	0.000000000
0.416500000	-1.178148000	1.839799960	0.000000000	0.000000000
0.417000000	-1.168454377	1.834953149	0.000000000	0.000000000
0.417500000	-1.186872260	1.809103487	0.000000000	0.000000000
0.418000000	-1.163607565	1.781638222	0.000000000	0.000000000
0.418500000	-1.174270550	1.771944599	0.000000000	0.000000000
0.419000000	-1.151328976	1.764512821	0.000000000	0.000000000
0.419500000	-1.158437633	1.787131275	0.000000000	0.000000000
0.420000000	-1.144866561	1.796178657	0.000000000	0.000000000
0.420500000	-1.156498908	1.840123081	0.000000000	0.000000000
0.421000000	-1.160053237	1.839799960	0.000000000	0.000000000
0.421500000	-1.167161893	1.851432308	0.000000000	0.000000000
0.422000000	-1.176855516	1.808457246	0.000000000	0.000000000
0.422500000	-1.166192531	1.800702347	0.000000000	0.000000000
0.423000000	-1.175239913	1.784546309	0.000000000	0.000000000
0.423500000	-1.158114512	1.789716241	0.000000000	0.000000000
0.424000000	-1.167808135	1.770652116	0.000000000	0.000000000
0.424500000	-1.146159044	1.770652116	0.000000000	0.000000000
0.425000000	-1.161668840	1.797794260	0.000000000	0.000000000
0.425500000	-1.152621459	1.824613284	0.000000000	0.000000000
0.426000000	-1.172008705	1.855955998	0.000000000	0.000000000
0.426500000	-1.163284444	1.836245632	0.000000000	0.000000000
0.427000000	-1.174593671	1.831398820	0.000000000	0.000000000
0.427500000	-1.170716222	1.797148019	0.000000000	0.000000000
0.428000000	-1.168131256	1.801348589	0.000000000	0.000000000
0.428500000	-1.168454377	1.768713391	0.000000000	0.000000000
0.429000000	-1.154237063	1.769682754	0.000000000	0.000000000
0.429500000	-1.162638203	1.763543459	0.000000000	0.000000000
0.430000000	-1.146482164	1.799732985	0.000000000	0.000000000
0.430500000	-1.165546290	1.821058956	0.000000000	0.000000000
0.431000000	-1.152944580	1.836891873	0.000000000	0.000000000
0.431500000	-1.176209275	1.852078549	0.000000000	0.000000000
0.432000000	-1.165223169	1.849493583	0.000000000	0.000000000
0.432500000	-1.183964173	1.841415564	0.000000000	0.000000000
0.433000000	-1.171362463	1.774529565	0.000000000	0.000000000
0.433500000	-1.168777497	1.753203595	0.000000000	0.000000000
0.434000000	-1.159406995	1.744479334	0.000000000	0.000000000
0.434500000	-1.156822029	1.791331845	0.000000000	0.000000000
0.435000000	-1.166192531	1.796178657	0.000000000	0.000000000
0.435500000	-1.158437633	1.820735835	0.000000000	0.000000000
0.436000000	-1.172008705	1.828813854	0.000000000	0.000000000
0.436500000	-1.162638203	1.855309757	0.000000000	0.000000000
0.437000000	-1.183964173	1.840769322	0.000000000	0.000000000
0.437500000	-1.165546290	1.812011574	0.000000000	0.000000000
0.438000000	-1.177824879	1.790039362	0.000000000	0.000000000
0.438500000	-1.161991961	1.767097788	0.000000000	0.000000000
0.439000000	-1.172331826	1.772267720	0.000000000	0.000000000
0.439500000	-1.150036493	1.761604735	0.000000000	0.000000000
0.440000000	-1.151328976	1.798440502	0.000000000	0.000000000
0.440500000	-1.151975217	1.811688453	0.000000000	0.000000000
0.441000000	-1.157791391	1.849816704	0.000000000	0.000000000
0.441500000	-1.165869410	1.833337545	0.000000000	0.000000000
0.442000000	-1.159406995	1.827521371	0.000000000	0.000000000
0.442500000	-1.177178637	1.799732985	0.000000000	0.000000000
0.443000000	-1.166515652	1.807811004	0.000000000	0.000000000
0.443500000	-1.181379207	1.794563053	0.000000000	0.000000000
0.444000000	-1.154883304	1.772267720	0.000000000	0.000000000
0.444500000	-1.163284444	1.764189701	0.000000000	0.000000000
0.445000000	-1.145512802	1.771944599	0.000000000	0.000000000
0.445500000	-1.162638203	1.816535265	0.000000000	0.000000000
0.446000000	-1.158437633	1.828167612	0.000000000	0.000000000
0.446500000	-1.168454377	1.853047912	0.000000000	0.000000000
0.447000000	-1.167808135	1.827844492	0.000000000	0.000000000
0.447500000	-1.167485014	1.827198250	0.000000000	0.000000000
0.448000000	-1.172978067	1.789070000	0.000000000	0.000000000
0.448500000	-1.158760754	1.780022618	0.000000000	0.000000000
0.449000000	-1.167485014	1.754496078	0.000000000	0.000000000
0.449500000	-1.148097768	1.761281614	0.000000000	0.000000000
0.450000000	-1.160376357	1.775822048	0.000000000	0.000000000
0.450500000	-1.144220319	1.801994830	0.000000000	0.000000000
0.451000000	-1.166838773	1.827521371	0.000000000	0.000000000
0.451500000	-1.156822029	1.837214994	0.000000000	0.000000000
0.452000000	-1.174270550	1.861772172	0.000000000	0.000000000
0.452500000	-1.168777497	1.834953149	0.000000000	0.000000000
0.453000000	-1.176209275	1.806195400	0.000000000	0.000000000
0.453500000	-1.168777497	1.749649266	0.000000000	0.000000000
0.454000000	-1.157791391	1.759989131	0.000000000	0.000000000
0.454500000	-1.153590821	1.762897218	0.000000000	0.000000000
0.455000000	-1.141635353	1.793593690	0.000000000	0.000000000
0.455500000	-1.157468270	1.792947449	0.000000000	0.000000000
0.456000000	-1.147451527	1.825905767	0.000000000	0.000000000
0.456500000	-1.171039343	1.842384926	0.000000000	0.000000000
0.457000000	-1.159406995	1.845616134	0.000000000	0.000000000
0.457500000	-1.180086724	1.827844492	0.000000000	0.000000000
0.458000000	-1.162961323	1.791331845	0.000000000	0.000000000
0.458500000	-1.174270550	1.788423758	0.000000000	0.000000000
0.459000000	-1.162315082	1.765805305	0.000000000	0.000000000
0.459500000	-1.163930686	1.777114531	0.000000000	0.000000000
0.460000000	-1.154237063	1.770975237	0.000000000	0.000000000
0.460500000	-1.148744010	1.816212144	0.000000000	0.000000000
0.461000000	-1.158114512	1.824290163	0.000000000	0.000000000
0.461500000	-1.156498908	1.839153719	0.000000000	0.000000000
0.462000000	-1.172008705	1.813627178	0.000000000	0.000000000
0.462500000	-1.155206425	1.814596540	0.000000000	0.000000000
0.463000000	-1.173947430	1.813304057	0.000000000	0.000000000
0.463500000	-1.160699478	1.797794260	0.000000000	0.000000000
0.464000000	-1.174270550	1.771944599	0.000000000	0.000000000
0.464500000	-1.152944580	1.749326145	0.000000000	0.000000000
0.465000000	-1.163607565	1.777437652	0.000000000	0.000000000
0.465500000	-1.154237063	1.791654966	0.000000000	0.000000000
0.466000000	-1.163930686	1.832368182	0.000000000	0.000000000
0.466500000	-1.162638203	1.833660666	0.000000000	0.000000000
0.467000000	-1.163284444	1.851109187	0.000000000	0.000000000
0.467500000	-1.172978067	1.820412714	0.000000000	0.000000000
0.468000000	-1.166838773	1.812657816	0.000000000	0.000000000
0.468500000	-1.177824879	1.779053256	0.000000000	0.000000000
0.469000000	-1.158437633	1.770975237	0.000000000	0.000000000
0.469500000	-1.168454377	1.758050406	0.000000000	0.000000000
0.470000000	-1.148097768	1.765482184	0.000000000	0.000000000
0.470500000	-1.165546290	1.789393121	0.000000000	0.000000000
0.471000000	-1.152298338	1.811042212	0.000000000	0.000000000
0.471500000	-1.168777497	1.851109187	0.000000000	0.000000000
0.472000000	-1.166515652	1.854986636	0.000000000	0.000000000
0.472500000	-1.182671690	1.860479689	0.000000000	0.000000000
0.473000000	-1.180732966	1.798763623	0.000000000	0.000000000
0.473500000	-1.170393101	1.775822048	0.000000000	0.000000000
0.474000000	-1.171685584	1.749972387	0.000000000	0.000000000
0.474500000	-1.162315082	1.780668860	0.000000000	0.000000000
0.475000000	-1.172331826	1.781961343	0.000000000	0.000000000
0.475500000	-1.154560184	1.798117381	0.000000000	0.000000000
0.476000000	-1.175886154	1.812334695	0.000000000	0.000000000
0.476500000	-1.165546290	1.843354289	0.000000000	0.000000000
0.477000000	-1.188810985	1.863064655	0.000000000	0.000000000
0.477500000	-1.171685584	1.842708047	0.000000000	0.000000000
0.478000000	-1.183641053	1.826552009	0.000000000	0.000000000
0.478500000	-1.175239913	1.789070000	0.000000000	0.000000000
0.479000000	-1.176855516	1.791654966	0.000000000	0.000000000
0.479500000	-1.164900048	1.762250976	0.000000000	0.000000000
0.480000000	-1.157145150	1.780022618	0.000000000	0.000000000
0.480500000	-1.161022599	1.786808154	0.000000000	0.000000000
0.481000000	-1.152944580	1.831721941	0.000000000	0.000000000
0.481500000	-1.169423739	1.832045062	0.000000000	0.000000000
0.482000000	-1.161022599	1.832368182	0.000000000	0.000000000
0.482500000	-1.186872260	1.829460096	0.000000000	0.000000000
0.483000000	-1.171685584	1.838507477	0.000000000	0.000000000
0.483500000	-1.185256656	1.830752579	0.000000000	0.000000000
0.484000000	-1.167808135	1.780668860	0.000000000	0.000000000
0.484500000	-1.176209275	1.761927855	0.000000000	0.000000000
0.485000000	-1.161668840	1.755788561	0.000000000	0.000000000
0.485500000	-1.160376357	1.801994830	0.000000000	0.000000000
0.486000000	-1.158437633	1.807164763	0.000000000	0.000000000
0.486500000	-1.162961323	1.839153719	0.000000000	0.000000000
0.487000000	-1.175239913	1.835922511	0.000000000	0.000000000
0.487500000	-1.168777497	1.849816704	0.000000000	0.000000000
0.488000000	-1.183317932	1.820089593	0.000000000	0.000000000
0.488500000	-1.163607565	1.801025468	0.000000000	0.000000000
0.489000000	-1.181702328	1.778407014	0.000000000	0.000000000
0.489500000	-1.161668840	1.769682754	0.000000000	0.000000000
0.490000000	-1.176209275	1.776791411	0.000000000	0.000000000
0.490500000	-1.159730116	1.778730135	0.000000000	0.000000000
0.491000000	-1.171685584	1.811365333	0.000000000	0.000000000
0.491500000	-1.161345720	1.825582646	0.000000000	0.000000000
0.492000000	-1.173301188	1.868880829	0.000000000	0.000000000
0.492500000	-1.178148000	1.850786066	0.000000000	0.000000000
0.493000000	-1.183317932	1.835922511	0.000000000	0.000000000
0.493500000	-1.186226019	1.784546309	0.000000000	0.000000000
0.494000000	-1.169100618	1.785192551	0.000000000	0.000000000
0.494500000	-1.175886154	1.774852686	0.000000000	0.000000000
0.495000000	-1.157791391	1.785515671	0.000000000	0.000000000
0.495500000	-1.173301188	1.785515671	0.000000000	0.000000000
0.496000000	-1.155206425	1.806518521	0.000000000	0.000000000
0.496500000	-1.174593671	1.844323651	0.000000000	0.000000000
0.497000000	-1.166515652	1.859510327	0.000000000	0.000000000
0.497500000	-1.186872260	1.869527071	0.000000000	0.000000000
0.498000000	-1.180732966	1.832368182	0.000000000	0.000000000
0.498500000	-1.187518502	1.821382076	0.000000000	0.000000000
0.499000000	-1.181379207	1.784869430	0.000000000	0.000000000
0.499500000	-1.171362463	1.788423758	0.000000000	0.000000000
0.500000000	-1.173301188	1.771298358	0.000000000	0.000000000
0.500500000	-1.163284444	1.798763623	0.000000000	0.000000000
0.501000000	-1.175563033	1.813950299	0.000000000	0.000000000
0.501500000	-1.161345720	1.835599390	0.000000000	0.000000000
0.502000000	-1.182671690	1.829783216	0.000000000	0.000000000
0.502500000	-1.168777497	1.831721941	0.000000000	0.000000000
0.503000000	-1.191719072	1.853047912	0.000000000	0.000000000
0.503500000	-1.180086724	1.840446202	0.000000000	0.000000000
0.504000000	-1.191072830	1.811042212	0.000000000	0.000000000
0.504500000	-1.171685584	1.756434802	0.000000000	0.000000000
0.505000000	-1.168454377	1.771298358	0.000000000	0.000000000
0.505500000	-1.164253807	1.777760773	0.000000000	0.000000000
0.506000000	-1.163284444	1.815242782	0.000000000	0.000000000
0.506500000	-1.169423739	1.816858386	0.000000000	0.000000000
0.507000000	-1.164900048	1.848524221	0.000000000	0.000000000
0.507500000	-1.184933536	1.842061805	0.000000000	0.000000000
0.508000000	-1.171685584	1.837214994	0.000000000	0.000000000
0.508500000	-1.185256656	1.812657816	0.000000000	0.000000000
0.509000000	-1.166838773	1.793593690	0.000000000	0.000000000
0.509500000	-1.181702328	1.781638222	0.000000000	0.000000000
0.510000000	-1.162315082	1.764189701	0.000000000	0.000000000
0.510500000	-1.167485014	1.783253826	0.000000000	0.000000000
0.511000000	-1.153267700	1.790039362	0.000000000	0.000000000
0.511500000	-1.162315082	1.839153719	0.000000000	0.000000000
0.512000000	-1.170069980	1.848201100	0.000000000	0.000000000
0.512500000	-1.176855516	1.869850191	0.000000000	0.000000000
0.513000000	-1.189457226	1.829136975	0.000000000	0.000000000
0.513500000	-1.178471120	1.812011574	0.000000000	0.000000000
0.514000000	-1.185256656	1.782607584	0.000000000	0.000000000
0.514500000	-1.163607565	1.783576947	0.000000000	0.000000000
0.515000000	-1.177178637	1.778083894	0.000000000	0.000000000
0.515500000	-1.158114512	1.775498928	0.000000000	0.000000000
0.516000000	-1.174593671	1.797471140	0.000000000	0.000000000
0.516500000	-1.158114512	1.820412714	0.000000000	0.000000000
0.517000000	-1.174593671	1.860156568	0.000000000	0.000000000
0.517500000	-1.169746860	1.847877979	0.000000000	0.000000000
0.518000000	-1.179763603	1.844646772	0.000000000	0.000000000
0.518500000	-1.180086724	1.806518521	0.000000000	0.000000000
0.519000000	-1.175563033	1.808457246	0.000000000	0.000000000
0.519500000	-1.177501758	1.775822048	0.000000000	0.000000000
0.520000000	-1.164253807	1.778407014	0.000000000	0.000000000
0.520500000	-1.173301188	1.772267720	0.000000000	0.000000000
0.521000000	-1.156175787	1.799409864	0.000000000	0.000000000
0.521500000	-1.176209275	1.817181506	0.000000000	0.000000000
0.522000000	-1.166515652	1.821382076	0.000000000	0.000000000
0.522500000	-1.188487864	1.838184356	0.000000000	0.000000000
0.523000000	-1.169746860	1.855632878	0.000000000	0.000000000
0.523500000	-1.182994811	1.866942104	0.000000000	0.000000000
0.524000000	-1.175563033	1.806841642	0.000000000	0.000000000
0.524500000	-1.182671690	1.776791411	0.000000000	0.000000000
0.525000000	-1.172978067	1.750618629	0.000000000	0.000000000
0.525500000	-1.160376357	1.789716241	0.000000000	0.000000000
0.526000000	-1.168777497	1.791978087	0.000000000	0.000000000
0.526500000	-1.162961323	1.816535265	0.000000000	0.000000000
0.527000000	-1.176532396	1.821382076	0.000000000	0.000000000
0.527500000	-1.159406995	1.843031168	0.000000000	0.000000000
0.528000000	-1.180086724	1.841738685	0.000000000	0.000000000
0.528500000	-1.168454377	1.826875129	0.000000000	0.000000000
0.529000000	-1.188164743	1.813304057	0.000000000	0.000000000
0.529500000	-1.169746860	1.783900067	0.000000000	0.000000000
0.530000000	-1.173947430	1.776791411	0.000000000	0.000000000
0.530500000	-1.160376357	1.755788561	0.000000000	0.000000000
0.531000000	-1.165546290	1.793270570	0.000000000	0.000000000
0.531500000	-1.161991961	1.815242782	0.000000000	0.000000000
0.532000000	-1.162961323	1.866942104	0.000000000	0.000000000
0.532500000	-1.175239913	1.854017274	0.000000000	0.000000000
0.533000000	-1.173624309	1.844646772	0.000000000	0.000000000
0.533500000	-1.190103468	1.810395970	0.000000000	0.000000000
0.534000000	-1.174270550	1.811365333	0.000000000	0.000000000
0.534500000	-1.187518502	1.800702347	0.000000000	0.000000000
0.535000000	-1.164253807	1.786161913	0.000000000	0.000000000
0.535500000	-1.179440483	1.783576947	0.000000000	0.000000000
0.536000000	-1.169746860	1.786808154	0.000000000	0.000000000
0.536500000	-1.183317932	1.826552009	0.000000000	0.000000000
0.537000000	-1.173947430	1.840123081	0.000000000	0.000000000
0.537500000	-1.179763603	1.870173312	0.000000000	0.000000000
0.538000000	-1.183964173	1.846262375	0.000000000	0.000000000
0.538500000	-1.187518502	1.845293013	0.000000000	0.000000000
0.539000000	-1.192042192	1.806841642	0.000000000	0.000000000
0.539500000	-1.175563033	1.800702347	0.000000000	0.000000000
0.540000000	-1.184933536	1.777114531	0.000000000	0.000000000
0.540500000	-1.163284444	1.788746879	0.000000000	0.000000000
0.541000000	-1.174916792	1.799409864	0.000000000	0.000000000
0.541500000	-1.155852667	1.808134125	0.000000000	0.000000000
0.542000000	-1.177824879	1.817827748	0.000000000	0.000000000
0.542500000	-1.168777497	1.825582646	0.000000000	0.000000000
0.543000000	-1.188164743	1.871142674	0.000000000	0.000000000
0.543500000	-1.180086724	1.864357138	0.000000000	0.000000000
0.544000000	-1.189134106	1.842061805	0.000000000	0.000000000
0.544500000	-1.184933536	1.774529565	0.000000000	0.000000000
0.545000000	-1.172331826	1.774206444	0.000000000	0.000000000
0.545500000	-1.169746860	1.770652116	0.000000000	0.000000000
0.546000000	-1.160053237	1.795855536	0.000000000	0.000000000
0.546500000	-1.178794241	1.793916811	0.000000000	0.000000000
0.547000000	-1.165869410	1.822997680	0.000000000	0.000000000
0.547500000	-1.183641053	1.843031168	0.000000000	0.000000000
0.548000000	-1.165223169	1.846585496	0.000000000	0.000000000
0.548500000	-1.184933536	1.839153719	0.000000000	0.000000000
0.549000000	-1.174916792	1.810395970	0.000000000	0.000000000
0.549500000	-1.185579777	1.806518521	0.000000000	0.000000000
0.550000000	-1.169423739	1.769036512	0.000000000	0.000000000
0.550500000	-1.166515652	1.768713391	0.000000000	0.000000000
0.551000000	-1.161668840	1.764512821	0.000000000	0.000000000
0.551500000	-1.159083874	1.818150869	0.000000000	0.000000000
0.552000000	-1.169746860	1.843031168	0.000000000	0.000000000
0.552500000	-1.166515652	1.864680259	0.000000000	0.000000000
0.553000000	-1.183641053	1.835599390	0.000000000	0.000000000
0.553500000	-1.169100618	1.827521371	0.000000000	0.000000000
0.554000000	-1.187195381	1.821705197	0.000000000	0.000000000
0.554500000	-1.170069980	1.813950299	0.000000000	0.000000000
0.555000000	-1.183317932	1.796824898	0.000000000	0.000000000
0.555500000	-1.160699478	1.768713391	0.000000000	0.000000000
0.556000000	-1.170069980	1.783900067	0.000000000	0.000000000
0.556500000	-1.160376357	1.792624328	0.000000000	0.000000000
0.557000000	-1.167485014	1.840123081	0.000000000	0.000000000
0.557500000	-1.171362463	1.841415564	0.000000000	0.000000000
0.558000000	-1.173301188	1.865003380	0.000000000	0.000000000
0.558500000	-1.184287294	1.837861235	0.000000000	0.000000000
0.559000000	-1.171362463	1.834953149	0.000000000	0.000000000
0.559500000	-1.182671690	1.803287313	0.000000000	0.000000000
0.560000000	-1.162638203	1.792947449	0.000000000	0.000000000
0.560500000	-1.178148000	1.776145169	0.000000000	0.000000000
0.561000000	-1.158437633	1.776468290	0.000000000	0.000000000
0.561500000	-1.172008705	1.792624328	0.000000000	0.000000000
0.562000000	-1.154560184	1.797148019	0.000000000	0.000000000
0.562500000	-1.167485014	1.833337545	0.000000000	0.000000000
0.563000000	-1.165546290	1.854340395	0.000000000	0.000000000
0.563500000	-1.181379207	1.883744384	0.000000000	0.000000000
0.564000000	-1.184610415	1.834630028	0.000000000	0.000000000
0.564500000	-1.175563033	1.805549159	0.000000000	0.000000000
0.565000000	-1.176209275	1.768067150	0.000000000	0.000000000
0.565500000	-1.165223169	1.786161913	0.000000000	0.000000000
0.566000000	-1.178471120	1.783576947	0.000000000	0.000000000
0.566500000	-1.154883304	1.788746879	0.000000000	0.000000000
0.567000000	-1.163930686	1.804579797	0.000000000	0.000000000
0.567500000	-1.151328976	1.834630028	0.000000000	0.000000000
0.568000000	-1.178148000	1.858217844	0.000000000	0.000000000
0.568500000	-1.167161893	1.841415564	0.000000000	0.000000000
0.569000000	-1.180732966	1.832691303	0.000000000	0.000000000
0.569500000	-1.169423739	1.793593690	0.000000000	0.000000000
0.570000000	-1.175563033	1.789716241	0.000000000	0.000000000
0.570500000	-1.172008705	1.761281614	0.000000000	0.000000000
0.571000000	-1.164253807	1.779699498	0.000000000	0.000000000
0.571500000	-1.166838773	1.792301207	0.000000000	0.000000000
0.572000000	-1.157468270	1.841415564	0.000000000	0.000000000
0.572500000	-1.174593671	1.840769322	0.000000000	0.000000000
0.573000000	-1.160053237	1.835276269	0.000000000	0.000000000
0.573500000	-1.178471120	1.825582646	0.000000000	0.000000000
0.574000000	-1.167485014	1.831075699	0.000000000	0.000000000
0.574500000	-1.189780347	1.831398820	0.000000000	0.000000000
0.575000000	-1.174593671	1.796824898	0.000000000	0.000000000
0.575500000	-1.183317932	1.786161913	0.000000000	0.000000000
0.576000000	-1.168777497	1.769036512	0.000000000	0.000000000
0.576500000	-1.169746860	1.801348589	0.000000000	0.000000000
0.577000000	-1.167808135	1.807811004	0.000000000	0.000000000
0.577500000	-1.167808135	1.851755428	0.000000000	0.000000000
0.578000000	-1.181379207	1.848201100	0.000000000	0.000000000
0.578500000	-1.176209275	1.859187206	0.000000000	0.000000000
0.579000000	-1.190103468	1.832691303	0.000000000	0.000000000
0.579500000	-1.170069980	1.817181506	0.000000000	0.000000000
0.580000000	-1.184287294	1.793593690	0.000000000	0.000000000
0.580500000	-1.162315082	1.778730135	0.000000000	0.000000000
0.581000000	-1.172978067	1.784546309	0.000000000	0.000000000
0.581500000	-1.152944580	1.780022618	0.000000000	0.000000000
0.582000000	-1.165223169	1.801025468	0.000000000	0.000000000
0.582500000	-1.161345720	1.807811004	0.000000000	0.000000000
0.583000000	-1.175563033	1.861125931	0.000000000	0.000000000
0.583500000	-1.179763603	1.863387776	0.000000000	0.000000000
0.584000000	-1.181702328	1.860802810	0.000000000	0.000000000
0.584500000	-1.190426589	1.806518521	0.000000000	0.000000000
0.585000000	-1.176855516	1.796501777	0.000000000	0.000000000
0.585500000	-1.183964173	1.783253826	0.000000000	0.000000000
0.586000000	-1.161345720	1.787454396	0.000000000	0.000000000
0.586500000	-1.170069980	1.780345739	0.000000000	0.000000000
0.587000000	-1.151005855	1.791008724	0.000000000	0.000000000
0.587500000	-1.171039343	1.828813854	0.000000000	0.000000000
0.588000000	-1.163607565	1.843354289	0.000000000	0.000000000
0.588500000	-1.181702328	1.862741535	0.000000000	0.000000000
0.589000000	-1.176855516	1.835922511	0.000000000	0.000000000
0.589500000	-1.184933536	1.832045062	0.000000000	0.000000000
0.590000000	-1.178471120	1.789070000	0.000000000	0.000000000
0.590500000	-1.167808135	1.781315101	0.000000000	0.000000000
0.591000000	-1.168777497	1.765805305	0.000000000	0.000000000
0.591500000	-1.158437633	1.804256676	0.000000000	0.000000000
0.592000000	-1.173947430	1.828167612	0.000000000	0.000000000
0.592500000	-1.158437633	1.843031168	0.000000000	0.000000000
0.593000000	-1.174270550	1.826228888	0.000000000	0.000000000
0.593500000	-1.162315082	1.827198250	0.000000000	0.000000000
0.594000000	-1.188810985	1.846262375	0.000000000	0.000000000
0.594500000	-1.182994811	1.832368182	0.000000000	0.000000000
0.595000000	-1.194950279	1.818150869	0.000000000	0.000000000
0.595500000	-1.179117362	1.778083894	0.000000000	0.000000000
0.596000000	-1.173947430	1.791978087	0.000000000	0.000000000
0.596500000	-1.170069980	1.780668860	0.000000000	0.000000000
0.597000000	-1.166192531	1.812334695	0.000000000	0.000000000
0.597500000	-1.173301188	1.821058956	0.000000000	0.000000000
0.598000000	-1.163930686	1.856279119	0.000000000	0.000000000
0.598500000	-1.184287294	1.855632878	0.000000000	0.000000000
0.599000000	-1.175239913	1.851432308	0.000000000	0.000000000
0.599500000	-1.191072830	1.829460096	0.000000000	0.000000000
0.600000000	-1.167808135	1.808134125	0.000000000	0.000000000
0.600500000	-1.180409845	1.795209294	0.000000000	0.000000000
0.601000000	-1.163607565	1.774529565	0.000000000	0.000000000
0.601500000	-1.174270550	1.786808154	0.000000000	0.000000000
0.602000000	-1.164900048	1.781315101	0.000000000	0.000000000
0.602500000	-1.170069980	1.828167612	0.000000000	0.000000000
0.603000000	-1.170716222	1.846262375	0.000000000	0.000000000
0.603500000	-1.170716222	1.881805660	0.000000000	0.000000000
0.604000000	-1.181702328	1.850462945	0.000000000	0.000000000
0.604500000	-1.175239913	1.829783216	0.000000000	0.000000000
0.605000000	-1.191072830	1.794563053	0.000000000	0.000000000
0.605500000	-1.170069980	1.791008724	0.000000000	0.000000000
0.606000000	-1.179117362	1.779053256	0.000000000	0.000000000
0.606500000	-1.154883304	1.771298358	0.000000000	0.000000000
0.607000000	-1.170716222	1.791008724	0.000000000	0.000000000
0.607500000	-1.160376357	1.813304057	0.000000000	0.000000000
0.608000000	-1.173947430	1.851755428	0.000000000	0.000000000
0.608500000	-1.164900048	1.848524221	0.000000000	0.000000000
0.609000000	-1.175239913	1.861449051	0.000000000	0.000000000
0.609500000	-1.178794241	1.832691303	0.000000000	0.000000000
0.610000000	-1.180409845	1.822674559	0.000000000	0.000000000
0.610500000	-1.184610415	1.774852686	0.000000000	0.000000000
0.611000000	-1.167485014	1.771621478	0.000000000	0.000000000
0.611500000	-1.172331826	1.777114531	0.000000000	0.000000000
0.612000000	-1.153913942	1.816535265	0.000000000	0.000000000
0.612500000	-1.170069980	1.828813854	0.000000000	0.000000000
0.613000000	-1.157145150	1.819443352	0.000000000	0.000000000
0.613500000	-1.179117362	1.826875129	0.000000000	0.000000000
0.614000000	-1.167161893	1.838830598	0.000000000	0.000000000
0.614500000	-1.184287294	1.860156568	0.000000000	0.000000000
0.615000000	-1.177178637	1.819443352	0.000000000	0.000000000
0.615500000	-1.179763603	1.800702347	0.000000000	0.000000000
0.616000000	-1.170069980	1.772590841	0.000000000	0.000000000
0.616500000	-1.161022599	1.796824898	0.000000000	0.000000000
0.617000000	-1.174593671	1.794239932	0.000000000	0.000000000
0.617500000	-1.166192531	1.820735835	0.000000000	0.000000000
0.618000000	-1.174270550	1.827844492	0.000000000	0.000000000
0.618500000	-1.157145150	1.851109187	0.000000000	0.000000000
0.619000000	-1.183964173	1.850462945	0.000000000	0.000000000
0.619500000	-1.173624309	1.836891873	0.000000000	0.000000000
0.620000000	-1.186226019	1.820735835	0.000000000	0.000000000
0.620500000	-1.163284444	1.787777517	0.000000000	0.000000000
0.621000000	-1.172978067	1.783253826	0.000000000	0.000000000
0.621500000	-1.166838773	1.759342889	0.000000000	0.000000000
0.622000000	-1.172331826	1.780668860	0.000000000	0.000000000
0.622500000	-1.165546290	1.793270570	0.000000000	0.000000000
0.623000000	-1.161345720	1.849493583	0.000000000	0.000000000
0.623500000	-1.172978067	1.852724791	0.000000000	0.000000000
0.624000000	-1.173301188	1.860479689	0.000000000	0.000000000
0.624500000	-1.192365313	1.830106337	0.000000000	0.000000000
0.625000000	-1.172331826	1.815889023	0.000000000	0.000000000
0.625500000	-1.181379207	1.797794260	0.000000000	0.000000000
0.626000000	-1.161345720	1.782284464	0.000000000	0.000000000
0.626500000	-1.177178637	1.774852686	0.000000000	0.000000000
0.627000000	-1.157791391	1.769682754	0.000000000	0.000000000
0.627500000	-1.164900048	1.806195400	0.000000000	0.000000000
0.628000000	-1.159406995	1.825259526	0.000000000	0.000000000
0.628500000	-1.170716222	1.864034018	0.000000000	0.000000000
0.629000000	-1.175239913	1.846908617	0.000000000	0.000000000
0.629500000	-1.175886154	1.848847342	0.000000000	0.000000000
0.630000000	-1.185256656	1.812011574	0.000000000	0.000000000
0.630500000	-1.178148000	1.798763623	0.000000000	0.000000000
0.631000000	-1.185902898	1.771621478	0.000000000	0.000000000
0.631500000	-1.160699478	1.784223188	0.000000000	0.000000000
0.632000000	-1.174593671	1.805872280	0.000000000	0.000000000
0.632500000	-1.158437633	1.816535265	0.000000000	0.000000000
0.633000000	-1.172978067	1.816535265	0.000000000	0.000000000
0.633500000	-1.156175787	1.813627178	0.000000000	0.000000000
0.634000000	-1.172654946	1.857248481	0.000000000	0.000000000
0.634500000	-1.172654946	1.860479689	0.000000000	0.000000000
0.635000000	-1.188164743	1.852078549	0.000000000	0.000000000
0.635500000	-1.188810985	1.790362483	0.000000000	0.000000000
0.636000000	-1.177824879	1.785192551	0.000000000	0.000000000
0.636500000	-1.174916792	1.773237082	0.000000000	0.000000000
0.637000000	-1.161345720	1.792624328	0.000000000	0.000000000
0.637500000	-1.172331826	1.797471140	0.000000000	0.000000000
0.638000000	-1.157145150	1.829783216	0.000000000	0.000000000
0.638500000	-1.176209275	1.854340395	0.000000000	0.000000000
0.639000000	-1.165869410	1.860156568	0.000000000	0.000000000
0.639500000	-1.191719072	1.851755428	0.000000000	0.000000000
0.640000000	-1.181379207	1.818473989	0.000000000	0.000000000
0.640500000	-1.189780347	1.811042212	0.000000000	0.000000000
0.641000000	-1.174593671	1.779053256	0.000000000	0.000000000
0.641500000	-1.173301188	1.777760773	0.000000000	0.000000000
0.642000000	-1.166838773	1.754819198	0.000000000	0.000000000
0.642500000	-1.156822029	1.797148019	0.000000000	0.000000000
0.643000000	-1.163930686	1.828490733	0.000000000	0.000000000
0.643500000	-1.163284444	1.867911467	0.000000000	0.000000000
0.644000000	-1.185579777	1.845939255	0.000000000	0.000000000
0.644500000	-1.170069980	1.830752579	0.000000000	0.000000000
0.645000000	-1.184287294	1.817181506	0.000000000	0.000000000
0.645500000	-1.166515652	1.807164763	0.000000000	0.000000000
0.646000000	-1.182994811	1.798763623	0.000000000	0.000000000
0.646500000	-1.165546290	1.771298358	0.000000000	0.000000000
0.647000000	-1.169746860	1.780022618	0.000000000	0.000000000
0.647500000	-1.159406995	1.782607584	0.000000000	0.000000000
0.648000000	-1.166515652	1.825582646	0.000000000	0.000000000
0.648500000	-1.164576927	1.828813854	0.000000000	0.000000000
0.649000000	-1.163284444	1.854017274	0.000000000	0.000000000
0.649500000	-1.177178637	1.834630028	0.000000000	0.000000000
0.650000000	-1.171039343	1.833014424	0.000000000	0.000000000
0.650500000	-1.182994811	1.798117381	0.000000000	0.000000000
0.651000000	-1.160699478	1.787777517	0.000000000	0.000000000
0.651500000	-1.177824879	1.782284464	0.000000000	0.000000000
0.652000000	-1.161991961	1.793270570	0.000000000	0.000000000
0.652500000	-1.172654946	1.801994830	0.000000000	0.000000000
0.653000000	-1.152621459	1.789070000	0.000000000	0.000000000
0.653500000	-1.165223169	1.818797110	0.000000000	0.000000000
0.654000000	-1.163607565	1.835922511	0.000000000	0.000000000
0.654500000	-1.175563033	1.868557708	0.000000000	0.000000000
0.655000000	-1.179763603	1.829136975	0.000000000	0.000000000
0.655500000	-1.177178637	1.809749729	0.000000000	0.000000000
0.656000000	-1.182348569	1.775175807	0.000000000	0.000000000
0.656500000	-1.163607565	1.783576947	0.000000000	0.000000000
0.657000000	-1.168777497	1.775822048	0.000000000	0.000000000
0.657500000	-1.148420889	1.789716241	0.000000000	0.000000000
0.658000000	-1.165546290	1.811042212	0.000000000	0.000000000
0.658500000	-1.154560184	1.834630028	0.000000000	0.000000000
0.659000000	-1.181056086	1.858864085	0.000000000	0.000000000
0.659500000	-1.173301188	1.846262375	0.000000000	0.000000000
0.660000000	-1.188487864	1.844000530	0.000000000	0.000000000
0.660500000	-1.178794241	1.809103487	0.000000000	0.000000000
0.661000000	-1.180086724	1.806195400	0.000000000	0.000000000
0.661500000	-1.176532396	1.759019768	0.000000000	0.000000000
0.662000000	-1.164900048	1.761281614	0.000000000	0.000000000
0.662500000	-1.161668840	1.765159063	0.000000000	0.000000000
0.663000000	-1.148097768	1.824290163	0.000000000	0.000000000
0.663500000	-1.169423739	1.841092443	0.000000000	0.000000000
0.664000000	-1.159406995	1.845939255	0.000000000	0.000000000
0.664500000	-1.177824879	1.836891873	0.000000000	0.000000000
0.665000000	-1.162638203	1.830752579	0.000000000	0.000000000
0.665500000	-1.184287294	1.821705197	0.000000000	0.000000000
0.666000000	-1.170716222	1.781961343	0.000000000	0.000000000
0.666500000	-1.174916792	1.775822048	0.000000000	0.000000000
0.667000000	-1.156498908	1.757727285	0.000000000	0.000000000
0.667500000	-1.154883304	1.787454396	0.000000000	0.000000000
0.668000000	-1.153913942	1.793270570	0.000000000	0.000000000
0.668500000	-1.153590821	1.837214994	0.000000000	0.000000000
0.669000000	-1.166515652	1.838830598	0.000000000	0.000000000
0.669500000	-1.158760754	1.853047912	0.000000000	0.000000000
0.670000000	-1.180409845	1.830752579	0.000000000	0.000000000
0.670500000	-1.170393101	1.812980936	0.000000000	0.000000000
0.671000000	-1.185579777	1.789716241	0.000000000	0.000000000
0.671500000	-1.160699478	1.776791411	0.000000000	0.000000000
0.672000000	-1.170393101	1.787454396	0.000000000	0.000000000
0.672500000	-1.150682734	1.781315101	0.000000000	0.000000000
0.673000000	-1.161345720	1.795855536	0.000000000	0.000000000
0.673500000	-1.154883304	1.793593690	0.000000000	0.000000000
0.674000000	-1.164900048	1.841415564	0.000000000	0.000000000
0.674500000	-1.169423739	1.850139825	0.000000000	0.000000000
0.675000000	-1.171362463	1.862095293	0.000000000	0.000000000
0.675500000	-1.187195381	1.812980936	0.000000000	0.000000000
0.676000000	-1.178471120	1.799732985	0.000000000	0.000000000
0.676500000	-1.186872260	1.782284464	0.000000000	0.000000000
0.677000000	-1.162315082	1.788746879	0.000000000	0.000000000
0.677500000	-1.175239913	1.782284464	0.000000000	0.000000000
0.678000000	-1.158114512	1.789393121	0.000000000	0.000000000
0.678500000	-1.172008705	1.824290163	0.000000000	0.000000000
0.679000000	-1.159730116	1.840769322	0.000000000	0.000000000
0.679500000	-1.176855516	1.860156568	0.000000000	0.000000000
0.680000000	-1.174593671	1.833337545	0.000000000	0.000000000
0.680500000	-1.182348569	1.840123081	0.000000000	0.000000000
0.681000000	-1.182025449	1.805549159	0.000000000	0.000000000
0.681500000	-1.177178637	1.786808154	0.000000000	0.000000000
0.682000000	-1.180732966	1.743186851	0.000000000	0.000000000
0.682500000	-1.158760754	1.774206444	0.000000000	0.000000000
0.683000000	-1.170069980	1.818473989	0.000000000	0.000000000
0.683500000	-1.154237063	1.852078549	0.000000000	0.000000000
0.684000000	-1.174916792	1.845939255	0.000000000	0.000000000
0.684500000	-1.162961323	1.833660666	0.000000000	0.000000000
0.685000000	-1.188164743	1.846262375	0.000000000	0.000000000
0.685500000	-1.183641053	1.828813854	0.000000000	0.000000000
0.686000000	-1.192688434	1.815565903	0.000000000	0.000000000
0.686500000	-1.179440483	1.772913961	0.000000000	0.000000000
0.687000000	-1.178148000	1.785192551	0.000000000	0.000000000
0.687500000	-1.176532396	1.774529565	0.000000000	0.000000000
0.688000000	-1.168131256	1.803933555	0.000000000	0.000000000
0.688500000	-1.171362463	1.811365333	0.000000000	0.000000000
0.689000000	-1.161022599	1.845939255	0.000000000	0.000000000
0.689500000	-1.181379207	1.845616134	0.000000000	0.000000000
0.690000000	-1.173301188	1.850462945	0.000000000	0.000000000
0.690500000	-1.197212125	1.834306907	0.000000000	0.000000000
0.691000000	-1.179117362	1.812334695	0.000000000	0.000000000
0.691500000	-1.193011555	1.803933555	0.000000000	0.000000000
0.692000000	-1.170716222	1.785192551	0.000000000	0.000000000
0.692500000	-1.176532396	1.799086744	0.000000000	0.000000000
0.693000000	-1.167485014	1.780668860	0.000000000	0.000000000
0.693500000	-1.170069980	1.814919661	0.000000000	0.000000000
0.694000000	-1.168454377	1.828490733	0.000000000	0.000000000
0.694500000	-1.169100618	1.874373882	0.000000000	0.000000000
0.695000000	-1.187195381	1.858540965	0.000000000	0.000000000
0.695500000	-1.182348569	1.846585496	0.000000000	0.000000000
0.696000000	-1.196889004	1.809103487	0.000000000	0.000000000
0.696500000	-1.174593671	1.797471140	0.000000000	0.000000000
0.697000000	-1.186549139	1.788746879	0.000000000	0.000000000
0.697500000	-1.165546290	1.782607584	0.000000000	0.000000000
0.698000000	-1.179763603	1.796824898	0.000000000	0.000000000
0.698500000	-1.167485014	1.807811004	0.000000000	0.000000000
0.699000000	-1.181056086	1.846908617	0.000000000	0.000000000
0.699500000	-1.177501758	1.844000530	0.000000000	0.000000000
0.700000000	-1.185579777	1.862095293	0.000000000	0.000000000
0.700500000	-1.187195381	1.838184356	0.000000000	0.000000000
0.701000000	-1.182025449	1.830752579	0.000000000	0.000000000
0.701500000	-1.185579777	1.776468290	0.000000000	0.000000000
0.702000000	-1.171685584	1.760312252	0.000000000	0.000000000
0.702500000	-1.181702328	1.759666010	0.000000000	0.000000000
0.703000000	-1.164576927	1.807487883	0.000000000	0.000000000
0.703500000	-1.181702328	1.836568752	0.000000000	0.000000000
0.704000000	-1.164576927	1.836568752	0.000000000	0.000000000
0.704500000	-1.182994811	1.842061805	0.000000000	0.000000000
0.705000000	-1.169100618	1.839476839	0.000000000	0.000000000
0.705500000	-1.184610415	1.849170462	0.000000000	0.000000000
0.706000000	-1.179440483	1.809749729	0.000000000	0.000000000
0.706500000	-1.185579777	1.798440502	0.000000000	0.000000000
0.707000000	-1.181702328	1.769036512	0.000000000	0.000000000
0.707500000	-1.169746860	1.787454396	0.000000000	0.000000000
0.708000000	-1.172008705	1.779376377	0.000000000	0.000000000
0.708500000	-1.157468270	1.805226038	0.000000000	0.000000000
0.709000000	-1.173624309	1.818473989	0.000000000	0.000000000
0.709500000	-1.161345720	1.844646772	0.000000000	0.000000000
0.710000000	-1.185256656	1.850786066	0.000000000	0.000000000
0.710500000	-1.175239913	1.835276269	0.000000000	0.000000000
0.711000000	-1.194304038	1.823967043	0.000000000	0.000000000
0.711500000	-1.177824879	1.797471140	0.000000000	0.000000000
0.712000000	-1.182025449	1.803610434	0.000000000	0.000000000
0.712500000	-1.169423739	1.770328995	0.000000000	0.000000000
0.713000000	-1.168777497	1.774206444	0.000000000	0.000000000
0.713500000	-1.166838773	1.776791411	0.000000000	0.000000000
0.714000000	-1.165869410	1.833337545	0.000000000	0.000000000
0.714500000	-1.181379207	1.851109187	0.000000000	0.000000000
0.715000000	-1.180086724	1.864680259	0.000000000	0.000000000
0.715500000	-1.198504608	1.839476839	0.000000000	0.000000000
0.716000000	-1.178471120	1.823643922	0.000000000	0.000000000
0.716500000	-1.188810985	1.803933555	0.000000000	0.000000000
0.717000000	-1.166515652	1.785838792	0.000000000	0.000000000
0.717500000	-1.179440483	1.785192551	0.000000000	0.000000000
0.718000000	-1.161668840	1.778730135	0.000000000	0.000000000
0.718500000	-1.174916792	1.811688453	0.000000000	0.000000000
0.719000000	-1.172331826	1.824936405	0.000000000	0.000000000
0.719500000	-1.179763603	1.865649621	0.000000000	0.000000000
0.720000000	-1.182025449	1.854340395	0.000000000	0.000000000
0.720500000	-1.181379207	1.859510327	0.000000000	0.000000000
0.721000000	-1.193011555	1.819120231	0.000000000	0.000000000
0.721500000	-1.177501758	1.797794260	0.000000000	0.000000000
0.722000000	-1.183964173	1.759989131	0.000000000	0.000000000
0.722500000	-1.161668840	1.765159063	0.000000000	0.000000000
0.723000000	-1.179763603	1.795855536	0.000000000	0.000000000
0.723500000	-1.162961323	1.814919661	0.000000000	0.000000000
0.724000000	-1.171039343	1.822674559	0.000000000	0.000000000
0.724500000	-1.158437633	1.818797110	0.000000000	0.000000000
0.725000000	-1.177824879	1.852724791	0.000000000	0.000000000
0.725500000	-1.177824879	1.849493583	0.000000000	0.000000000
0.726000000	-1.182994811	1.846262375	0.000000000	0.000000000
0.726500000	-1.181379207	1.795855536	0.000000000	0.000000000
0.727000000	-1.174916792	1.792947449	0.000000000	0.000000000
0.727500000	-1.184287294	1.771298358	0.000000000	0.000000000
0.728000000	-1.171039343	1.785515671	0.000000000	0.000000000
0.728500000	-1.183964173	1.785838792	0.000000000	0.000000000
0.729000000	-1.163284444	1.814596540	0.000000000	0.000000000
0.729500000	-1.174916792	1.836568752	0.000000000	0.000000000
0.730000000	-1.156822029	1.845939255	0.000000000	0.000000000
0.730500000	-1.183317932	1.850139825	0.000000000	0.000000000
0.731000000	-1.182025449	1.831075699	0.000000000	0.000000000
0.731500000	-1.195919642	1.836245632	0.000000000	0.000000000
0.732000000	-1.179440483	1.802641072	0.000000000	0.000000000
0.732500000	-1.170716222	1.792301207	0.000000000	0.000000000
0.733000000	-1.168777497	1.753526715	0.000000000	0.000000000
0.733500000	-1.164253807	1.783576947	0.000000000	0.000000000
0.734000000	-1.172978067	1.808457246	0.000000000	0.000000000
0.734500000	-1.165546290	1.856602240	0.000000000	0.000000000
0.735000000	-1.186549139	1.857248481	0.000000000	0.000000000
0.735500000	-1.179117362	1.859510327	0.000000000	0.000000000
0.736000000	-1.203674540	1.845939255	0.000000000	0.000000000
0.736500000	-1.190103468	1.823320801	0.000000000	0.000000000
0.737000000	-1.202705178	1.809103487	0.000000000	0.000000000
0.737500000	-1.181379207	1.781961343	0.000000000	0.000000000
0.738000000	-1.184933536	1.790039362	0.000000000	0.000000000
0.738500000	-1.175239913	1.784869430	0.000000000	0.000000000
0.739000000	-1.177178637	1.825582646	0.000000000	0.000000000
0.739500000	-1.178471120	1.832368182	0.000000000	0.000000000
0.740000000	-1.177178637	1.862741535	0.000000000	0.000000000
0.740500000	-1.193657796	1.853694153	0.000000000	0.000000000
0.741000000	-1.186872260	1.856602240	0.000000000	0.000000000
0.741500000	-1.201412695	1.816212144	0.000000000	0.000000000
0.742000000	-1.180732966	1.781961343	0.000000000	0.000000000
0.742500000	-1.188487864	1.769682754	0.000000000	0.000000000
0.743000000	-1.162961323	1.790685604	0.000000000	0.000000000
0.743500000	-1.177501758	1.820089593	0.000000000	0.000000000
0.744000000	-1.163284444	1.808457246	0.000000000	0.000000000
0.744500000	-1.175563033	1.827198250	0.000000000	0.000000000
0.745000000	-1.171039343	1.834630028	0.000000000	0.000000000
0.745500000	-1.182671690	1.871465795	0.000000000	0.000000000
0.746000000	-1.190103468	1.838507477	0.000000000	0.000000000
0.746500000	-1.184287294	1.820735835	0.000000000	0.000000000
0.747000000	-1.185579777	1.783576947	0.000000000	0.000000000
0.747500000	-1.169746860	1.786161913	0.000000000	0.000000000
0.748000000	-1.182671690	1.775498928	0.000000000	0.000000000
0.748500000	-1.163284444	1.785838792	0.000000000	0.000000000
0.749000000	-1.177501758	1.809749729	0.000000000	0.000000000
0.749500000	-1.162315082	1.834630028	0.000000000	0.000000000
0.750000000	-1.184610415	1.855955998	0.000000000	0.000000000
0.750500000	-1.172978067	1.843354289	0.000000000	0.000000000
0.751000000	-1.187518502	1.852078549	0.000000000	0.000000000
0.751500000	-1.180409845	1.835276269	0.000000000	0.000000000
0.752000000	-1.180732966	1.835599390	0.000000000	0.000000000
0.752500000	-1.176532396	1.779376377	0.000000000	0.000000000
0.753000000	-1.166838773	1.765482184	0.000000000	0.000000000
0.753500000	-1.174270550	1.764835942	0.000000000	0.000000000
0.754000000	-1.163930686	1.819120231	0.000000000	0.000000000
0.754500000	-1.179117362	1.835599390	0.000000000	0.000000000
0.755000000	-1.163284444	1.851109187	0.000000000	0.000000000
0.755500000	-1.186226019	1.857248481	0.000000000	0.000000000
0.756000000	-1.180086724	1.851432308	0.000000000	0.000000000
0.756500000	-1.202705178	1.840123081	0.000000000	0.000000000
0.757000000	-1.190426589	1.804256676	0.000000000	0.000000000
0.757500000	-1.195919642	1.798763623	0.000000000	0.000000000
0.758000000	-1.179117362	1.778407014	0.000000000	0.000000000
0.758500000	-1.178148000	1.798763623	0.000000000	0.000000000
0.759000000	-1.180086724	1.796501777	0.000000000	0.000000000
0.759500000	-1.174270550	1.833983786	0.000000000	0.000000000
0.760000000	-1.181379207	1.841092443	0.000000000	0.000000000
0.760500000	-1.172654946	1.866618984	0.000000000	0.000000000
0.761000000	-1.198181487	1.856602240	0.000000000	0.000000000
0.761500000	-1.187841623	1.834306907	0.000000000	0.000000000
0.762000000	-1.202058936	1.794886174	0.000000000	0.000000000
0.762500000	-1.180409845	1.775498928	0.000000000	0.000000000
0.763000000	-1.193334676	1.797794260	0.000000000	0.000000000
0.763500000	-1.176209275	1.800702347	0.000000000	0.000000000
0.764000000	-1.179440483	1.816535265	0.000000000	0.000000000
0.764500000	-1.167485014	1.801671710	0.000000000	0.000000000
0.765000000	-1.169746860	1.843354289	0.000000000	0.000000000
0.765500000	-1.174593671	1.851755428	0.000000000	0.000000000
0.766000000	-1.176855516	1.868880829	0.000000000	0.000000000
0.766500000	-1.190426589	1.826552009	0.000000000	0.000000000
0.767000000	-1.176532396	1.811042212	0.000000000	0.000000000
0.767500000	-1.189457226	1.786485034	0.000000000	0.000000000
0.768000000	-1.171362463	1.784869430	0.000000000	0.000000000
0.768500000	-1.182994811	1.779053256	0.000000000	0.000000000
0.769000000	-1.158437633	1.788423758	0.000000000	0.000000000
0.769500000	-1.169423739	1.821705197	0.000000000	0.000000000
0.770000000	-1.159730116	1.835922511	0.000000000	0.000000000
0.770500000	-1.179763603	1.861125931	0.000000000	0.000000000
0.771000000	-1.180086724	1.845293013	0.000000000	0.000000000
0.771500000	-1.189780347	1.864034018	0.000000000	0.000000000
0.772000000	-1.192042192	1.838507477	0.000000000	0.000000000
0.772500000	-1.181379207	1.814596540	0.000000000	0.000000000
0.773000000	-1.185579777	1.755142319	0.000000000	0.000000000
0.773500000	-1.169423739	1.763866580	0.000000000	0.000000000
0.774000000	-1.182348569	1.792947449	0.000000000	0.000000000
0.774500000	-1.165546290	1.833660666	0.000000000	0.000000000
0.775000000	-1.182994811	1.847877979	0.000000000	0.000000000
0.775500000	-1.171039343	1.853047912	0.000000000	0.000000000
0.776000000	-1.194950279	1.864034018	0.000000000	0.000000000
0.776500000	-1.187518502	1.841738685	0.000000000	0.000000000
0.777000000	-1.199797091	1.827198250	0.000000000	0.000000000
0.777500000	-1.187841623	1.786161913	0.000000000	0.000000000
0.778000000	-1.182025449	1.793270570	0.000000000	0.000000000
0.778500000	-1.175239913	1.777114531	0.000000000	0.000000000
0.779000000	-1.169423739	1.801348589	0.000000000	0.000000000
0.779500000	-1.178148000	1.807811004	0.000000000	0.000000000
0.780000000	-1.170716222	1.850139825	0.000000000	0.000000000
0.780500000	-1.186549139	1.861449051	0.000000000	0.000000000
0.781000000	-1.172331826	1.863710897	0.000000000	0.000000000
0.781500000	-1.193657796	1.835922511	0.000000000	0.000000000
0.782000000	-1.179440483	1.801348589	0.000000000	0.000000000
0.782500000	-1.198181487	1.800056106	0.000000000	0.000000000
0.783000000	-1.176532396	1.794886174	0.000000000	0.000000000
0.783500000	-1.178471120	1.806841642	0.000000000	0.000000000
0.784000000	-1.170393101	1.783576947	0.000000000	0.000000000
0.784500000	-1.178794241	1.808457246	0.000000000	0.000000000
0.785000000	-1.179440483	1.819766473	0.000000000	0.000000000
0.785500000	-1.171362463	1.861125931	0.000000000	0.000000000
0.786000000	-1.180086724	1.849816704	0.000000000	0.000000000
0.786500000	-1.173947430	1.844000530	0.000000000	0.000000000
0.787000000	-1.194304038	1.810395970	0.000000000	0.000000000
0.787500000	-1.175239913	1.792624328	0.000000000	0.000000000
0.788000000	-1.188164743	1.780345739	0.000000000	0.000000000
0.788500000	-1.166838773	1.768390271	0.000000000	0.000000000
0.789000000	-1.179117362	1.780345739	0.000000000	0.000000000
0.789500000	-1.162315082	1.791978087	0.000000000	0.000000000
0.790000000	-1.176209275	1.833660666	0.000000000	0.000000000
0.790500000	-1.173624309	1.833337545	0.000000000	0.000000000
0.791000000	-1.182025449	1.861772172	0.000000000	0.000000000
0.791500000	-1.188487864	1.852401670	0.000000000	0.000000000
0.792000000	-1.184610415	1.862741535	0.000000000	0.000000000
0.792500000	-1.193011555	1.806195400	0.000000000	0.000000000
0.793000000	-1.172654946	1.766451546	0.000000000	0.000000000
0.793500000	-1.181379207	1.746741179	0.000000000	0.000000000
0.794000000	-1.159730116	1.783576947	0.000000000	0.000000000
0.794500000	-1.174593671	1.814596540	0.000000000	0.000000000
0.795000000	-1.160376357	1.824613284	0.000000000	0.000000000
0.795500000	-1.182671690	1.844323651	0.000000000	0.000000000
0.796000000	-1.174270550	1.846908617	0.000000000	0.000000000
0.796500000	-1.188810985	1.859187206	0.000000000	0.000000000
0.797000000	-1.183317932	1.816858386	0.000000000	0.000000000
0.797500000	-1.189780347	1.806195400	0.000000000	0.000000000
0.798000000	-1.188164743	1.773883324	0.000000000	0.000000000
0.798500000	-1.173301188	1.782607584	0.000000000	0.000000000
0.799000000	-1.170069980	1.771944599	0.000000000	0.000000000
0.799500000	-1.154560184	1.801348589	0.000000000	0.000000000
0.800000000	-1.172331826	1.822028318	0.000000000	0.000000000
0.800500000	-1.165546290	1.854340395	0.000000000	0.000000000
0.801000000	-1.191719072	1.860479689	0.000000000	0.000000000
0.801500000	-1.179763603	1.837214994	0.000000000	0.000000000
0.802000000	-1.193980917	1.819766473	0.000000000	0.000000000
0.802500000	-1.177824879	1.791978087	0.000000000	0.000000000
0.803000000	-1.184933536	1.806518521	0.000000000	0.000000000
0.803500000	-1.175239913	1.782607584	0.000000000	0.000000000
0.804000000	-1.172654946	1.790039362	0.000000000	0.000000000
0.804500000	-1.167808135	1.774529565	0.000000000	0.000000000
0.805000000	-1.160376357	1.816858386	0.000000000	0.000000000
0.805500000	-1.168454377	1.833014424	0.000000000	0.000000000
0.806000000	-1.161991961	1.857248481	0.000000000	0.000000000
0.806500000	-1.187518502	1.839799960	0.000000000	0.000000000
0.807000000	-1.176209275	1.824613284	0.000000000	0.000000000
0.807500000	-1.193980917	1.806195400	0.000000000	0.000000000
0.808000000	-1.172331826	1.780022618	0.000000000	0.000000000
0.808500000	-1.182671690	1.768390271	0.000000000	0.000000000
0.809000000	-1.161991961	1.753849836	0.000000000	0.000000000
0.809500000	-1.165546290	1.787131275	0.000000000	0.000000000
0.810000000	-1.157468270	1.794563053	0.000000000	0.000000000
0.810500000	-1.164576927	1.832691303	0.000000000	0.000000000
0.811000000	-1.173624309	1.831075699	0.000000000	0.000000000
0.811500000	-1.173947430	1.867588346	0.000000000	0.000000000
0.812000000	-1.188487864	1.856602240	0.000000000	0.000000000
0.812500000	-1.176209275	1.830106337	0.000000000	0.000000000
0.813000000	-1.184610415	1.763543459	0.000000000	0.000000000
0.813500000	-1.157145150	1.744479334	0.000000000	0.000000000
0.814000000	-1.169746860	1.767420908	0.000000000	0.000000000
0.814500000	-1.155206425	1.797794260	0.000000000	0.000000000
0.815000000	-1.174593671	1.824613284	0.000000000	0.000000000
0.815500000	-1.163930686	1.823967043	0.000000000	0.000000000
0.816000000	-1.180086724	1.857571602	0.000000000	0.000000000
0.816500000	-1.174916792	1.847231738	0.000000000	0.000000000
0.817000000	-1.180732966	1.851755428	0.000000000	0.000000000
0.817500000	-1.183317932	1.810395970	0.000000000	0.000000000
0.818000000	-1.178148000	1.801025468	0.000000000	0.000000000
0.818500000	-1.181379207	1.767097788	0.000000000	0.000000000
0.819000000	-1.157791391	1.775175807	0.000000000	0.000000000
0.819500000	-1.163607565	1.777114531	0.000000000	0.000000000
0.820000000	-1.147128406	1.805872280	0.000000000	0.000000000
0.820500000	-1.172008705	1.832368182	0.000000000	0.000000000
0.821000000	-1.162961323	1.842384926	0.000000000	0.000000000
0.821500000	-1.180732966	1.841738685	0.000000000	0.000000000
0.822000000	-1.169746860	1.811042212	0.000000000	0.000000000
0.822500000	-1.184287294	1.819120231	0.000000000	0.000000000
0.823000000	-1.180086724	1.797148019	0.000000000	0.000000000
0.823500000	-1.177501758	1.797794260	0.000000000	0.000000000
0.824000000	-1.171039343	1.760635372	0.000000000	0.000000000
0.824500000	-1.159083874	1.779699498	0.000000000	0.000000000
0.825000000	-1.166838773	1.791008724	0.000000000	0.000000000
0.825500000	-1.156822029	1.833337545	0.000000000	0.000000000
0.826000000	-1.175563033	1.842384926	0.000000000	0.000000000
0.826500000	-1.165223169	1.846262375	0.000000000	0.000000000
0.827000000	-1.187195381	1.832045062	0.000000000	0.000000000
0.827500000	-1.172331826	1.811365333	0.000000000	0.000000000
0.828000000	-1.185902898	1.798763623	0.000000000	0.000000000
0.828500000	-1.168454377	1.767744029	0.000000000	0.000000000
0.829000000	-1.173947430	1.776791411	0.000000000	0.000000000
0.829500000	-1.160376357	1.768390271	0.000000000	0.000000000
0.830000000	-1.160376357	1.805872280	0.000000000	0.000000000
0.830500000	-1.164253807	1.810072850	0.000000000	0.000000000
0.831000000	-1.161345720	1.844000530	0.000000000	0.000000000
0.831500000	-1.172978067	1.848201100	0.000000000	0.000000000
0.832000000	-1.167485014	1.867588346	0.000000000	0.000000000
0.832500000	-1.188810985	1.829783216	0.000000000	0.000000000
0.833000000	-1.172008705	1.779699498	0.000000000	0.000000000
0.833500000	-1.182025449	1.752557353	0.000000000	0.000000000
0.834000000	-1.160053237	1.760312252	0.000000000	0.000000000
0.834500000	-1.177501758	1.797471140	0.000000000	0.000000000
0.835000000	-1.165223169	1.796178657	0.000000000	0.000000000
0.835500000	-1.177824879	1.822028318	0.000000000	0.000000000
0.836000000	-1.175886154	1.831075699	0.000000000	0.000000000
0.836500000	-1.183317932	1.867911467	0.000000000	0.000000000
0.837000000	-1.187841623	1.843031168	0.000000000	0.000000000
0.837500000	-1.180086724	1.834953149	0.000000000	0.000000000
0.838000000	-1.192688434	1.799732985	0.000000000	0.000000000
0.838500000	-1.181056086	1.793270570	0.000000000	0.000000000
0.839000000	-1.192042192	1.771621478	0.000000000	0.000000000
0.839500000	-1.165223169	1.774206444	0.000000000	0.000000000
0.840000000	-1.179763603	1.796824898	0.000000000	0.000000000
0.840500000	-1.165546290	1.822028318	0.000000000	0.000000000
0.841000000	-1.182025449	1.845939255	0.000000000	0.000000000
0.841500000	-1.169746860	1.830752579	0.000000000	0.000000000
0.842000000	-1.188164743	1.844969892	0.000000000	0.000000000
0.842500000	-1.193011555	1.833337545	0.000000000	0.000000000
0.843000000	-1.200766453	1.845293013	0.000000000	0.000000000
0.843500000	-1.195596521	1.797471140	0.000000000	0.000000000
0.844000000	-1.181056086	1.778407014	0.000000000	0.000000000
0.844500000	-1.182994811	1.758696648	0.000000000	0.000000000
0.845000000	-1.164900048	1.792301207	0.000000000	0.000000000
0.845500000	-1.176855516	1.812657816	0.000000000	0.000000000
0.846000000	-1.161991961	1.837861235	0.000000000	0.000000000
0.846500000	-1.185579777	1.847231738	0.000000000	0.000000000
0.847000000	-1.172331826	1.840123081	0.000000000	0.000000000
0.847500000	-1.190103468	1.835922511	0.000000000	0.000000000
0.848000000	-1.177178637	1.803610434	0.000000000	0.000000000
0.848500000	-1.188487864	1.793270570	0.000000000	0.000000000
0.849000000	-1.180732966	1.756434802	0.000000000	0.000000000
0.849500000	-1.173301188	1.777437652	0.000000000	0.000000000
0.850000000	-1.169100618	1.777114531	0.000000000	0.000000000
0.850500000	-1.164253807	1.816535265	0.000000000	0.000000000
0.851000000	-1.178471120	1.825905767	0.000000000	0.000000000
0.851500000	-1.170069980	1.865972742	0.000000000	0.000000000
0.852000000	-1.191719072	1.870496433	0.000000000	0.000000000
0.852500000	-1.180086724	1.852078549	0.000000000	0.000000000
0.853000000	-1.195273400	1.804579797	0.000000000	0.000000000
0.853500000	-1.166515652	1.769036512	0.000000000	0.000000000
0.854000000	-1.177178637	1.779699498	0.000000000	0.000000000
0.854500000	-1.167485014	1.780022618	0.000000000	0.000000000
0.855000000	-1.178794241	1.801994830	0.000000000	0.000000000
0.855500000	-1.171685584	1.795855536	0.000000000	0.000000000
0.856000000	-1.177501758	1.845939255	0.000000000	0.000000000
0.856500000	-1.185902898	1.855955998	0.000000000	0.000000000
0.857000000	-1.184933536	1.874697003	0.000000000	0.000000000
0.857500000	-1.194304038	1.840446202	0.000000000	0.000000000
0.858000000	-1.179763603	1.830429458	0.000000000	0.000000000
0.858500000	-1.196565883	1.801025468	0.000000000	0.000000000
0.859000000	-1.178471120	1.787454396	0.000000000	0.000000000
0.859500000	-1.189134106	1.780345739	0.000000000	0.000000000
0.860000000	-1.165223169	1.790039362	0.000000000	0.000000000
0.860500000	-1.176532396	1.826228888	0.000000000	0.000000000
0.861000000	-1.166192531	1.836245632	0.000000000	0.000000000
0.861500000	-1.183317932	1.848201100	0.000000000	0.000000000
0.862000000	-1.182671690	1.825259526	0.000000000	0.000000000
0.862500000	-1.189457226	1.846908617	0.000000000	0.000000000
0.863000000	-1.189780347	1.835599390	0.000000000	0.000000000
0.863500000	-1.178794241	1.825905767	0.000000000	0.000000000
0.864000000	-1.184933536	1.772267720	0.000000000	0.000000000
0.864500000	-1.166192531	1.769036512	0.000000000	0.000000000
0.865000000	-1.176532396	1.776145169	0.000000000	0.000000000
0.865500000	-1.159083874	1.805872280	0.000000000	0.000000000
0.866000000	-1.177824879	1.828813854	0.000000000	0.000000000
0.866500000	-1.165869410	1.841092443	0.000000000	0.000000000
0.867000000	-1.186549139	1.857571602	0.000000000	0.000000000
0.867500000	-1.180409845	1.835922511	0.000000000	0.000000000
0.868000000	-1.194950279	1.837538115	0.000000000	0.000000000
0.868500000	-1.187195381	1.800702347	0.000000000	0.000000000
0.869000000	-1.181379207	1.794563053	0.000000000	0.000000000
0.869500000	-1.178471120	1.760958493	0.000000000	0.000000000
0.870000000	-1.166838773	1.785192551	0.000000000	0.000000000
0.870500000	-1.172654946	1.793916811	0.000000000	0.000000000
0.871000000	-1.156822029	1.834306907	0.000000000	0.000000000
0.871500000	-1.175563033	1.854340395	0.000000000	0.000000000
0.872000000	-1.167808135	1.874373882	0.000000000	0.000000000
0.872500000	-1.190426589	1.857894723	0.000000000	0.000000000
0.873000000	-1.173301188	1.811688453	0.000000000	0.000000000
0.873500000	-1.187195381	1.797471140	0.000000000	0.000000000
0.874000000	-1.179117362	1.784223188	0.000000000	0.000000000
0.874500000	-1.190426589	1.801994830	0.000000000	0.000000000
0.875000000	-1.178148000	1.781315101	0.000000000	0.000000000
0.875500000	-1.173301188	1.803287313	0.000000000	0.000000000
0.876000000	-1.172654946	1.814273420	0.000000000	0.000000000
0.876500000	-1.173301188	1.861125931	0.000000000	0.000000000
0.877000000	-1.189780347	1.853371032	0.000000000	0.000000000
0.877500000	-1.183964173	1.857571602	0.000000000	0.000000000
0.878000000	-1.205936385	1.833983786	0.000000000	0.000000000
0.878500000	-1.187841623	1.813950299	0.000000000	0.000000000
0.879000000	-1.191072830	1.789393121	0.000000000	0.000000000
0.879500000	-1.165223169	1.772590841	0.000000000	0.000000000
0.880000000	-1.178471120	1.792947449	0.000000000	0.000000000
0.880500000	-1.167808135	1.805549159	0.000000000	0.000000000
0.881000000	-1.176532396	1.841415564	0.000000000	0.000000000
0.881500000	-1.174593671	1.829460096	0.000000000	0.000000000
0.882000000	-1.185256656	1.849170462	0.000000000	0.000000000
0.882500000	-1.191072830	1.844969892	0.000000000	0.000000000
0.883000000	-1.185902898	1.868234588	0.000000000	0.000000000
0.883500000	-1.197212125	1.829136975	0.000000000	0.000000000
0.884000000	-1.183317932	1.791978087	0.000000000	0.000000000
0.884500000	-1.191719072	1.761604735	0.000000000	0.000000000
0.885000000	-1.164576927	1.774852686	0.000000000	0.000000000
0.885500000	-1.176209275	1.801671710	0.000000000	0.000000000
0.886000000	-1.162961323	1.817827748	0.000000000	0.000000000
0.886500000	-1.183964173	1.848201100	0.000000000	0.000000000
0.887000000	-1.172008705	1.854340395	0.000000000	0.000000000
0.887500000	-1.187195381	1.869850191	0.000000000	0.000000000
0.888000000	-1.186872260	1.834306907	0.000000000	0.000000000
0.888500000	-1.192042192	1.825582646	0.000000000	0.000000000
0.889000000	-1.189780347	1.787777517	0.000000000	0.000000000
0.889500000	-1.176209275	1.791978087	0.000000000	0.000000000
0.890000000	-1.180409845	1.774529565	0.000000000	0.000000000
0.890500000	-1.164900048	1.792624328	0.000000000	0.000000000
0.891000000	-1.182671690	1.810719091	0.000000000	0.000000000
0.891500000	-1.170393101	1.849493583	0.000000000	0.000000000
0.892000000	-1.190103468	1.873404520	0.000000000	0.000000000
0.892500000	-1.174593671	1.858864085	0.000000000	0.000000000
0.893000000	-1.194950279	1.837861235	0.000000000	0.000000000
0.893500000	-1.185256656	1.798440502	0.000000000	0.000000000
0.894000000	-1.193011555	1.805872280	0.000000000	0.000000000
0.894500000	-1.180409845	1.785192551	0.000000000	0.000000000
0.895000000	-1.179763603	1.796501777	0.000000000	0.000000000
0.895500000	-1.179440483	1.782284464	0.000000000	0.000000000
0.896000000	-1.172008705	1.821382076	0.000000000	0.000000000
0.896500000	-1.180086724	1.840446202	0.000000000	0.000000000
0.897000000	-1.170716222	1.873404520	0.000000000	0.000000000
0.897500000	-1.194950279	1.863710897	0.000000000	0.000000000
0.898000000	-1.186226019	1.848201100	0.000000000	0.000000000
0.898500000	-1.204643902	1.828167612	0.000000000	0.000000000
0.899000000	-1.181056086	1.801025468	0.000000000	0.000000000
0.899500000	-1.189780347	1.792301207	0.000000000	0.000000000
0.900000000	-1.173301188	1.777437652	0.000000000	0.000000000
0.900500000	-1.180086724	1.808134125	0.000000000	0.000000000
0.901000000	-1.174593671	1.810719091	0.000000000	0.000000000
0.901500000	-1.180086724	1.834630028	0.000000000	0.000000000
0.902000000	-1.184933536	1.824290163	0.000000000	0.000000000
0.902500000	-1.179763603	1.863387776	0.000000000	0.000000000
0.903000000	-1.192688434	1.869527071	0.000000000	0.000000000
0.903500000	-1.183641053	1.858864085	0.000000000	0.000000000
0.904000000	-1.199150849	1.801994830	0.000000000	0.000000000
0.904500000	-1.176209275	1.774852686	0.000000000	0.000000000
0.905000000	-1.190426589	1.780022618	0.000000000	0.000000000
0.905500000	-1.170069980	1.794563053	0.000000000	0.000000000
0.906000000	-1.178794241	1.817181506	0.000000000	0.000000000
0.906500000	-1.164576927	1.825259526	0.000000000	0.000000000
0.907000000	-1.180086724	1.864034018	0.000000000	0.000000000
0.907500000	-1.187195381	1.857894723	0.000000000	0.000000000
0.908000000	-1.198827729	1.865003380	0.000000000	0.000000000
0.908500000	-1.203351419	1.825905767	0.000000000	0.000000000
0.909000000	-1.192688434	1.818473989	0.000000000	0.000000000
0.909500000	-1.195273400	1.785838792	0.000000000	0.000000000
0.910000000	-1.176532396	1.783576947	0.000000000	0.000000000
0.910500000	-1.191395951	1.778407014	0.000000000	0.000000000
0.911000000	-1.173624309	1.809426608	0.000000000	0.000000000
0.911500000	-1.187841623	1.845939255	0.000000000	0.000000000
0.912000000	-1.172978067	1.864357138	0.000000000	0.000000000
0.912500000	-1.195273400	1.869850191	0.000000000	0.000000000
0.913000000	-1.190103468	1.836568752	0.000000000	0.000000000
0.913500000	-1.201412695	1.835922511	0.000000000	0.000000000
0.914000000	-1.196242762	1.810719091	0.000000000	0.000000000
0.914500000	-1.199150849	1.814596540	0.000000000	0.000000000
0.915000000	-1.194627159	1.781961343	0.000000000	0.000000000
0.915500000	-1.177178637	1.792624328	0.000000000	0.000000000
0.916000000	-1.179763603	1.793916811	0.000000000	0.000000000
0.916500000	-1.174270550	1.833660666	0.000000000	0.000000000
0.917000000	-1.197212125	1.851109187	0.000000000	0.000000000
0.917500000	-1.187518502	1.866942104	0.000000000	0.000000000
0.918000000	-1.210460076	1.864680259	0.000000000	0.000000000
0.918500000	-1.197212125	1.841415564	0.000000000	0.000000000
0.919000000	-1.209167593	1.828813854	0.000000000	0.000000000
0.919500000	-1.187195381	1.790685604	0.000000000	0.000000000
0.920000000	-1.188810985	1.793270570	0.000000000	0.000000000
0.920500000	-1.181056086	1.782284464	0.000000000	0.000000000
0.921000000	-1.181056086	1.812011574	0.000000000	0.000000000
0.921500000	-1.184287294	1.800702347	0.000000000	0.000000000
0.922000000	-1.180409845	1.828813854	0.000000000	0.000000000
0.922500000	-1.196889004	1.847554858	0.000000000	0.000000000
0.923000000	-1.187841623	1.885359988	0.000000000	0.000000000
0.923500000	-1.201735815	1.865003380	0.000000000	0.000000000
0.924000000	-1.181056086	1.817181506	0.000000000	0.000000000
0.924500000	-1.198504608	1.783253826	0.000000000	0.000000000
0.925000000	-1.182348569	1.772590841	0.000000000	0.000000000
0.925500000	-1.195273400	1.793270570	0.000000000	0.000000000
0.926000000	-1.179440483	1.793270570	0.000000000	0.000000000
0.926500000	-1.184933536	1.826228888	0.000000000	0.000000000
0.927000000	-1.179117362	1.832691303	0.000000000	0.000000000
0.927500000	-1.183641053	1.867911467	0.000000000	0.000000000
0.928000000	-1.191719072	1.849170462	0.000000000	0.000000000
0.928500000	-1.189780347	1.850462945	0.000000000	0.000000000
0.929000000	-1.200766453	1.816535265	0.000000000	0.000000000
0.929500000	-1.183641053	1.805226038	0.000000000	0.000000000
0.930000000	-1.198827729	1.780668860	0.000000000	0.000000000
0.930500000	-1.181702328	1.785192551	0.000000000	0.000000000
0.931000000	-1.196565883	1.804256676	0.000000000	0.000000000
0.931500000	-1.175886154	1.828813854	0.000000000	0.000000000
0.932000000	-1.190749709	1.859187206	0.000000000	0.000000000
0.932500000	-1.183641053	1.848524221	0.000000000	0.000000000
0.933000000	-1.199473970	1.852724791	0.000000000	0.000000000
0.933500000	-1.196242762	1.827198250	0.000000000	0.000000000
0.934000000	-1.195273400	1.839153719	0.000000000	0.000000000
0.934500000	-1.195596521	1.805872280	0.000000000	0.000000000
0.935000000	-1.188810985	1.806518521	0.000000000	0.000000000
0.935500000	-1.196242762	1.784223188	0.000000000	0.000000000
0.936000000	-1.176855516	1.802317951	0.000000000	0.000000000
0.936500000	-1.185902898	1.818473989	0.000000000	0.000000000
0.937000000	-1.174916792	1.848847342	0.000000000	0.000000000
0.937500000	-1.202705178	1.868557708	0.000000000	0.000000000
0.938000000	-1.192688434	1.860802810	0.000000000	0.000000000
0.938500000	-1.209813835	1.856602240	0.000000000	0.000000000
0.939000000	-1.195596521	1.825259526	0.000000000	0.000000000
0.939500000	-1.201089574	1.820089593	0.000000000	0.000000000
0.940000000	-1.189134106	1.786161913	0.000000000	0.000000000
0.940500000	-1.184610415	1.801671710	0.000000000	0.000000000
0.941000000	-1.186872260	1.793916811	0.000000000	0.000000000
0.941500000	-1.178471120	1.811042212	0.000000000	0.000000000
0.942000000	-1.185579777	1.806518521	0.000000000	0.000000000
0.942500000	-1.173624309	1.851755428	0.000000000	0.000000000
0.943000000	-1.200120212	1.880513177	0.000000000	0.000000000
0.943500000	-1.192042192	1.879220694	0.000000000	0.000000000
0.944000000	-1.207551989	1.839153719	0.000000000	0.000000000
0.944500000	-1.183964173	1.795532415	0.000000000	0.000000000
0.945000000	-1.193011555	1.795855536	0.000000000	0.000000000
0.945500000	-1.178471120	1.783576947	0.000000000	0.000000000
0.946000000	-1.180732966	1.797148019	0.000000000	0.000000000
0.946500000	-1.171685584	1.793593690	0.000000000	0.000000000
0.947000000	-1.176532396	1.840123081	0.000000000	0.000000000
0.947500000	-1.183317932	1.847554858	0.000000000	0.000000000
0.948000000	-1.177178637	1.866295863	0.000000000	0.000000000
0.948500000	-1.191072830	1.843677409	0.000000000	0.000000000
0.949000000	-1.184287294	1.838507477	0.000000000	0.000000000
0.949500000	-1.204967023	1.811365333	0.000000000	0.000000000
0.950000000	-1.182994811	1.786161913	0.000000000	0.000000000
0.950500000	-1.191072830	1.773237082	0.000000000	0.000000000
0.951000000	-1.163607565	1.781961343	0.000000000	0.000000000
0.951500000	-1.176532396	1.827198250	0.000000000	0.000000000
0.952000000	-1.173624309	1.842708047	0.000000000	0.000000000
0.952500000	-1.194627159	1.860156568	0.000000000	0.000000000
0.953000000	-1.194950279	1.830752579	0.000000000	0.000000000
0.953500000	-1.191072830	1.850786066	0.000000000	0.000000000
0.954000000	-1.195273400	1.833983786	0.000000000	0.000000000
0.954500000	-1.195596521	1.831075699	0.000000000	0.000000000
0.955000000	-1.204643902	1.788746879	0.000000000	0.000000000
0.955500000	-1.180409845	1.784546309	0.000000000	0.000000000
0.956000000	-1.186872260	1.785515671	0.000000000	0.000000000
0.956500000	-1.170716222	1.804902917	0.000000000	0.000000000
0.957000000	-1.190426589	1.833337545	0.000000000	0.000000000
0.957500000	-1.179117362	1.852078549	0.000000000	0.000000000
0.958000000	-1.203351419	1.873081399	0.000000000	0.000000000
0.958500000	-1.198504608	1.853371032	0.000000000	0.000000000
0.959000000	-1.204643902	1.852724791	0.000000000	0.000000000
0.959500000	-1.191072830	1.813304057	0.000000000	0.000000000
0.960000000	-1.184610415	1.810072850	0.000000000	0.000000000
0.960500000	-1.186226019	1.778083894	0.000000000	0.000000000
0.961000000	-1.176532396	1.790039362	0.000000000	0.000000000
0.961500000	-1.180086724	1.780668860	0.000000000	0.000000000
0.962000000	-1.165869410	1.807487883	0.000000000	0.000000000
0.962500000	-1.187195381	1.838830598	0.000000000	0.000000000
0.963000000	-1.174270550	1.877281969	0.000000000	0.000000000
0.963500000	-1.198504608	1.876958848	0.000000000	0.000000000
0.964000000	-1.185256656	1.836245632	0.000000000	0.000000000
0.964500000	-1.201735815	1.813304057	0.000000000	0.000000000
0.965000000	-1.181379207	1.789070000	0.000000000	0.000000000
0.965500000	-1.182671690	1.801671710	0.000000000	0.000000000
0.966000000	-1.178794241	1.776145169	0.000000000	0.000000000
0.966500000	-1.179440483	1.795532415	0.000000000	0.000000000
0.967000000	-1.176209275	1.798440502	0.000000000	0.000000000
0.967500000	-1.167808135	1.842708047	0.000000000	0.000000000
0.968000000	-1.187841623	1.844323651	0.000000000	0.000000000
0.968500000	-1.185579777	1.850786066	0.000000000	0.000000000
0.969000000	-1.202058936	1.832691303	0.000000000	0.000000000
0.969500000	-1.178471120	1.817827748	0.000000000	0.000000000
0.970000000	-1.195596521	1.795855536	0.000000000	0.000000000
0.970500000	-1.177501758	1.773560203	0.000000000	0.000000000
0.971000000	-1.187195381	1.788100637	0.000000000	0.000000000
0.971500000	-1.170069980	1.801025468	0.000000000	0.000000000
0.972000000	-1.180732966	1.841738685	0.000000000	0.000000000
0.972500000	-1.176855516	1.826228888	0.000000000	0.000000000
0.973000000	-1.178794241	1.838507477	0.000000000	0.000000000
0.973500000	-1.182671690	1.825259526	0.000000000	0.000000000
0.974000000	-1.183964173	1.851109187	0.000000000	0.000000000
0.974500000	-1.197212125	1.825905767	0.000000000	0.000000000
0.975000000	-1.175563033	1.804256676	0.000000000	0.000000000
0.975500000	-1.183964173	1.773560203	0.000000000	0.000000000
0.976000000	-1.165546290	1.775498928	0.000000000	0.000000000
0.976500000	-1.185256656	1.792624328	0.000000000	0.000000000
0.977000000	-1.169746860	1.809103487	0.000000000	0.000000000
0.977500000	-1.182994811	1.839476839	0.000000000	0.000000000
0.978000000	-1.173624309	1.846585496	0.000000000	0.000000000
0.978500000	-1.194304038	1.867265225	0.000000000	0.000000000
0.979000000	-1.194304038	1.837861235	0.000000000	0.000000000
0.979500000	-1.192365313	1.833337545	0.000000000	0.000000000
0.980000000	-1.191072830	1.794886174	0.000000000	0.000000000
0.980500000	-1.180086724	1.793916811	0.000000000	0.000000000
0.981000000	-1.183317932	1.769036512	0.000000000	0.000000000
0.981500000	-1.164253807	1.773237082	0.000000000	0.000000000
0.982000000	-1.178148000	1.780022618	0.000000000	0.000000000
0.982500000	-1.164900048	1.823320801	0.000000000	0.000000000
0.983000000	-1.188164743	1.865326501	0.000000000	0.000000000
0.983500000	-1.175239913	1.865649621	0.000000000	0.000000000
0.984000000	-1.188487864	1.846908617	0.000000000	0.000000000
0.984500000	-1.176209275	1.799732985	0.000000000	0.000000000
0.985000000	-1.180732966	1.800702347	0.000000000	0.000000000
0.985500000	-1.170716222	1.777760773	0.000000000	0.000000000
0.986000000	-1.169746860	1.784869430	0.000000000	0.000000000
0.986500000	-1.168777497	1.760958493	0.000000000	0.000000000
0.987000000	-1.161345720	1.791331845	0.000000000	0.000000000
0.987500000	-1.172331826	1.811688453	0.000000000	0.000000000
0.988000000	-1.165546290	1.848201100	0.000000000	0.000000000
0.988500000	-1.185579777	1.844969892	0.000000000	0.000000000
0.989000000	-1.165869410	1.839476839	0.000000000	0.000000000
0.989500000	-1.184287294	1.825905767	0.000000000	0.000000000
0.990000000	-1.170716222	1.796824898	0.000000000	0.000000000
0.990500000	-1.182671690	1.778730135	0.000000000	0.000000000
0.991000000	-1.163607565	1.760635372	0.000000000	0.000000000
0.991500000	-1.169100618	1.801994830	0.000000000	0.000000000
0.992000000	-1.165223169	1.815565903	0.000000000	0.000000000
0.992500000	-1.166838773	1.833983786	0.000000000	0.000000000
0.993000000	-1.169746860	1.808134125	0.000000000	0.000000000
0.993500000	-1.167485014	1.840446202	0.000000000	0.000000000
0.994000000	-1.186872260	1.845616134	0.000000000	0.000000000
0.994500000	-1.179440483	1.842384926	0.000000000	0.000000000
0.995000000	-1.193334676	1.800702347	0.000000000	0.000000000
0.995500000	-1.171362463	1.780991981	0.000000000	0.000000000
0.996000000	-1.183641053	1.784223188	0.000000000	0.000000000
0.996500000	-1.163284444	1.779376377	0.000000000	0.000000000
0.997000000	-1.174916792	1.793593690	0.000000000	0.000000000
0.997500000	-1.160699478	1.802317951	0.000000000	0.000000000
0.998000000	-1.173301188	1.849170462	0.000000000	0.000000000
0.998500000	-1.174916792	1.852078549	0.000000000	0.000000000
0.999000000	-1.186226019	1.865326501	0.000000000	0.000000000
0.999500000	-1.191395951	1.827521371	0.000000000	0.000000000
[truncated: 18,000 more rows]
