# Supplementary material for: Detection of pyridine derivatives by SABRE hyperpolarization at zero field
Source: Commun Chem. 2023 Jun 22;6:131. doi: 10.1038/s42004-023-00928-z (PMC10287679; doi:10.1038/s42004-023-00928-z)
Supplement: Supplementary file 3 — Supplementary Data 1 [file 42004_2023_928_MOESM3_ESM.zip › Supplementary Data 1/SABRE_natural abundance/3-methylpyridine/3methylpyridin_186.dat]

0.000000000	-1.607252377	2.535155850	0.000000000	0.000000000
0.000500000	-1.597235634	2.511244913	0.000000000	0.000000000
0.001000000	-1.607575498	2.492503909	0.000000000	0.000000000
0.001500000	-1.604021170	2.517384208	0.000000000	0.000000000
0.002000000	-1.616946000	2.468269851	0.000000000	0.000000000
0.002500000	-1.602405566	2.403645698	0.000000000	0.000000000
0.003000000	-1.608544861	2.365194326	0.000000000	0.000000000
0.003500000	-1.590126977	2.408815630	0.000000000	0.000000000
0.004000000	-1.618884725	2.471177938	0.000000000	0.000000000
0.004500000	-1.613391672	2.482810286	0.000000000	0.000000000
0.005000000	-1.636333246	2.491211425	0.000000000	0.000000000
0.005500000	-1.628255227	2.484749010	0.000000000	0.000000000
0.006000000	-1.641503179	2.504136256	0.000000000	0.000000000
0.006500000	-1.644088145	2.457283745	0.000000000	0.000000000
0.007000000	-1.642795662	2.440158344	0.000000000	0.000000000
0.007500000	-1.640533816	2.415601166	0.000000000	0.000000000
0.008000000	-1.630840193	2.447590122	0.000000000	0.000000000
0.008500000	-1.644411266	2.439512103	0.000000000	0.000000000
0.009000000	-1.630517073	2.440158344	0.000000000	0.000000000
0.009500000	-1.640533816	2.440804586	0.000000000	0.000000000
0.010000000	-1.622762174	2.466331126	0.000000000	0.000000000
0.010500000	-1.652489285	2.488626459	0.000000000	0.000000000
0.011000000	-1.649904319	2.471177938	0.000000000	0.000000000
0.011500000	-1.666706599	2.265673130	0.000000000	0.000000000
0.012000000	-1.366850527	-1.092197876	0.000000000	0.000000000
0.012500000	-1.654104889	-4.360241309	0.000000000	0.000000000
0.013000000	-4.307249503	-3.103301527	0.000000000	0.000000000
0.013500000	-4.413556235	3.585621462	0.000000000	0.000000000
0.014000000	-4.443283346	-2.876470749	0.000000000	0.000000000
0.014500000	3.564295491	-4.418079926	0.000000000	0.000000000
0.015000000	4.084196805	-4.128886840	0.000000000	0.000000000
0.015500000	-1.295763959	3.542969521	0.000000000	0.000000000
0.016000000	-4.432943481	3.972720140	0.000000000	0.000000000
0.016500000	1.941259881	-2.364647454	0.000000000	0.000000000
0.017000000	4.074826302	-2.920738294	0.000000000	0.000000000
0.017500000	-1.134203575	3.704529904	0.000000000	0.000000000
0.018000000	-4.413233114	3.981767522	0.000000000	0.000000000
0.018500000	1.308266299	-0.621410919	0.000000000	0.000000000
0.019000000	3.571727269	-0.570357838	0.000000000	0.000000000
0.019500000	-2.867423367	3.807928549	0.000000000	0.000000000
0.020000000	-4.439082776	3.909388470	0.000000000	0.000000000
0.020500000	1.110839511	-0.247560192	0.000000000	0.000000000
0.021000000	2.543233869	0.240352166	0.000000000	0.000000000
0.021500000	-3.532729025	3.813421602	0.000000000	0.000000000
0.022000000	-4.440375259	3.848641766	0.000000000	0.000000000
0.022500000	-0.002957772	0.596754371	0.000000000	0.000000000
0.023000000	1.409726220	0.754760426	0.000000000	0.000000000
0.023500000	-3.251290838	3.700652455	0.000000000	0.000000000
0.024000000	-4.325990507	3.718747218	0.000000000	0.000000000
0.024500000	-0.853734750	1.364812433	0.000000000	0.000000000
0.025000000	0.313377459	1.323776096	0.000000000	0.000000000
0.025500000	-2.769517775	3.352974510	0.000000000	0.000000000
0.026000000	-3.753097388	3.400150142	0.000000000	0.000000000
0.026500000	-1.279607920	1.768067150	0.000000000	0.000000000
0.027000000	-0.429477183	1.657236727	0.000000000	0.000000000
0.027500000	-2.472892911	3.011435860	0.000000000	0.000000000
0.028000000	-3.195390945	3.078321858	0.000000000	0.000000000
0.028500000	-1.511608631	1.980357494	0.000000000	0.000000000
0.029000000	-0.898971657	1.882775022	0.000000000	0.000000000
0.029500000	-2.262541292	2.804961690	0.000000000	0.000000000
0.030000000	-2.821217097	2.913530267	0.000000000	0.000000000
0.030500000	-1.688355690	2.181661731	0.000000000	0.000000000
0.031000000	-1.241479670	2.111221404	0.000000000	0.000000000
0.031500000	-2.144925333	2.694777508	0.000000000	0.000000000
0.032000000	-2.552380620	2.766187198	0.000000000	0.000000000
0.032500000	-1.804032924	2.233684175	0.000000000	0.000000000
0.033000000	-1.462817395	2.180692369	0.000000000	0.000000000
0.033500000	-2.071900040	2.579100274	0.000000000	0.000000000
0.034000000	-2.353015107	2.665373519	0.000000000	0.000000000
0.034500000	-1.871565165	2.327389197	0.000000000	0.000000000
0.035000000	-1.610483585	2.297985207	0.000000000	0.000000000
0.035500000	-2.027632495	2.579100274	0.000000000	0.000000000
0.036000000	-2.216981264	2.626275906	0.000000000	0.000000000
0.036500000	-1.910016536	2.383935331	0.000000000	0.000000000
0.037000000	-1.713882230	2.315756849	0.000000000	0.000000000
0.037500000	-1.990796727	2.489918942	0.000000000	0.000000000
0.038000000	-2.120368155	2.488303339	0.000000000	0.000000000
0.038500000	-1.900646034	2.342252752	0.000000000	0.000000000
0.039000000	-1.764612191	2.318018695	0.000000000	0.000000000
0.039500000	-1.942651733	2.503166894	0.000000000	0.000000000
0.040000000	-2.064468262	2.526431589	0.000000000	0.000000000
0.040500000	-1.912924623	2.423032944	0.000000000	0.000000000
0.041000000	-1.827943861	2.375857312	0.000000000	0.000000000
0.041500000	-1.923910729	2.473762904	0.000000000	0.000000000
0.042000000	-2.020846959	2.482810286	0.000000000	0.000000000
0.042500000	-1.911955260	2.387489659	0.000000000	0.000000000
0.043000000	-1.859286575	2.351623254	0.000000000	0.000000000
0.043500000	-1.910662777	2.403322577	0.000000000	0.000000000
0.044000000	-1.978195017	2.447267001	0.000000000	0.000000000
0.044500000	-1.906139087	2.402999456	0.000000000	0.000000000
0.045000000	-1.868010836	2.419155495	0.000000000	0.000000000
0.045500000	-1.910985898	2.452760054	0.000000000	0.000000000
0.046000000	-1.945882941	2.486041493	0.000000000	0.000000000
0.046500000	-1.909370294	2.423032944	0.000000000	0.000000000
0.047000000	-1.868333957	2.402999456	0.000000000	0.000000000
0.047500000	-1.909370294	2.404291939	0.000000000	0.000000000
0.048000000	-1.917771434	2.420771098	0.000000000	0.000000000
0.048500000	-1.902907879	2.391690229	0.000000000	0.000000000
0.049000000	-1.856701609	2.371979863	0.000000000	0.000000000
0.049500000	-1.890306169	2.394598316	0.000000000	0.000000000
0.050000000	-1.892244894	2.424002306	0.000000000	0.000000000
0.050500000	-1.893860497	2.451790692	0.000000000	0.000000000
0.051000000	-1.871242044	2.439835224	0.000000000	0.000000000
0.051500000	-1.898061067	2.453083175	0.000000000	0.000000000
0.052000000	-1.910339657	2.418186132	0.000000000	0.000000000
0.052500000	-1.898707309	2.409784992	0.000000000	0.000000000
0.053000000	-1.882874391	2.380704123	0.000000000	0.000000000
0.053500000	-1.875442614	2.400414490	0.000000000	0.000000000
0.054000000	-1.892568014	2.395244558	0.000000000	0.000000000
0.054500000	-1.872534527	2.409461872	0.000000000	0.000000000
0.055000000	-1.879966304	2.420447978	0.000000000	0.000000000
0.055500000	-1.865102749	2.439188982	0.000000000	0.000000000
0.056000000	-1.893214256	2.448559484	0.000000000	0.000000000
0.056500000	-1.873503889	2.430464721	0.000000000	0.000000000
0.057000000	-1.878996942	2.424971668	0.000000000	0.000000000
0.057500000	-1.866718353	2.389428384	0.000000000	0.000000000
0.058000000	-1.874796372	2.375534191	0.000000000	0.000000000
0.058500000	-1.864133387	2.343545235	0.000000000	0.000000000
0.059000000	-1.852501039	2.384258452	0.000000000	0.000000000
0.059500000	-1.855086005	2.408492509	0.000000000	0.000000000
0.060000000	-1.851208556	2.438865861	0.000000000	0.000000000
0.060500000	-1.863487145	2.420447978	0.000000000	0.000000000
0.061000000	-1.852177919	2.432080325	0.000000000	0.000000000
0.061500000	-1.874796372	2.436280895	0.000000000	0.000000000
0.062000000	-1.857994092	2.425941031	0.000000000	0.000000000
0.062500000	-1.866718353	2.397506403	0.000000000	0.000000000
0.063000000	-1.847007986	2.364548085	0.000000000	0.000000000
0.063500000	-1.857347851	2.373918587	0.000000000	0.000000000
0.064000000	-1.840868692	2.370041138	0.000000000	0.000000000
0.064500000	-1.837637484	2.397829524	0.000000000	0.000000000
0.065000000	-1.831498189	2.395890799	0.000000000	0.000000000
0.065500000	-1.837637484	2.435311533	0.000000000	0.000000000
0.066000000	-1.848300469	2.429818480	0.000000000	0.000000000
0.066500000	-1.840868692	2.438865861	0.000000000	0.000000000
0.067000000	-1.850562315	2.408492509	0.000000000	0.000000000
0.067500000	-1.834406276	2.405907543	0.000000000	0.000000000
0.068000000	-1.850885435	2.394921437	0.000000000	0.000000000
0.068500000	-1.831821310	2.381996606	0.000000000	0.000000000
0.069000000	-1.845715503	2.365517447	0.000000000	0.000000000
0.069500000	-1.826005136	2.361639998	0.000000000	0.000000000
0.070000000	-1.840868692	2.412693079	0.000000000	0.000000000
0.070500000	-1.833436914	2.437896499	0.000000000	0.000000000
0.071000000	-1.847007986	2.466654247	0.000000000	0.000000000
0.071500000	-1.843130537	2.437250257	0.000000000	0.000000000
0.072000000	-1.840545571	2.436604016	0.000000000	0.000000000
0.072500000	-1.848946711	2.397183282	0.000000000	0.000000000
0.073000000	-1.839253088	2.389751505	0.000000000	0.000000000
0.073500000	-1.845392382	2.363255602	0.000000000	0.000000000
0.074000000	-1.821158325	2.374564829	0.000000000	0.000000000
0.074500000	-1.835375639	2.383289089	0.000000000	0.000000000
0.075000000	-1.819865842	2.407523147	0.000000000	0.000000000
0.075500000	-1.835375639	2.430141601	0.000000000	0.000000000
0.076000000	-1.817603997	2.438542741	0.000000000	0.000000000
0.076500000	-1.835698759	2.448882605	0.000000000	0.000000000
0.077000000	-1.832144431	2.423356064	0.000000000	0.000000000
0.077500000	-1.840868692	2.417216770	0.000000000	0.000000000
0.078000000	-1.833113793	2.369718017	0.000000000	0.000000000
0.078500000	-1.828590103	2.367133051	0.000000000	0.000000000
0.079000000	-1.831821310	2.368748655	0.000000000	0.000000000
0.079500000	-1.818896480	2.418186132	0.000000000	0.000000000
0.080000000	-1.825358895	2.426587272	0.000000000	0.000000000
0.080500000	-1.811787823	2.437896499	0.000000000	0.000000000
0.081000000	-1.833113793	2.436604016	0.000000000	0.000000000
0.081500000	-1.819219600	2.446297639	0.000000000	0.000000000
0.082000000	-1.835375639	2.442097069	0.000000000	0.000000000
0.082500000	-1.815342151	2.400414490	0.000000000	0.000000000
0.083000000	-1.825358895	2.377472916	0.000000000	0.000000000
0.083500000	-1.811141581	2.350653892	0.000000000	0.000000000
0.084000000	-1.815665272	2.371656742	0.000000000	0.000000000
0.084500000	-1.805325407	2.363578723	0.000000000	0.000000000
0.085000000	-1.800478596	2.398152645	0.000000000	0.000000000
0.085500000	-1.804356045	2.411077475	0.000000000	0.000000000
0.086000000	-1.799832354	2.447913243	0.000000000	0.000000000
0.086500000	-1.816957755	2.433695929	0.000000000	0.000000000
0.087000000	-1.808233494	2.428849118	0.000000000	0.000000000
0.087500000	-1.830205706	2.417863011	0.000000000	0.000000000
0.088000000	-1.813403427	2.417216770	0.000000000	0.000000000
0.088500000	-1.828913223	2.403322577	0.000000000	0.000000000
0.089000000	-1.805325407	2.363255602	0.000000000	0.000000000
0.089500000	-1.809202857	2.370041138	0.000000000	0.000000000
0.090000000	-1.794339301	2.390074626	0.000000000	0.000000000
0.090500000	-1.806294770	2.451790692	0.000000000	0.000000000
0.091000000	-1.809849098	2.447913243	0.000000000	0.000000000
0.091500000	-1.814695910	2.458899349	0.000000000	0.000000000
0.092000000	-1.818896480	2.430141601	0.000000000	0.000000000
0.092500000	-1.808556615	2.426587272	0.000000000	0.000000000
0.093000000	-1.821158325	2.389428384	0.000000000	0.000000000
0.093500000	-1.804032924	2.378442278	0.000000000	0.000000000
0.094000000	-1.811464702	2.364871206	0.000000000	0.000000000
0.094500000	-1.784322558	2.373918587	0.000000000	0.000000000
0.095000000	-1.797570509	2.396537041	0.000000000	0.000000000
0.095500000	-1.784645678	2.410431234	0.000000000	0.000000000
0.096000000	-1.801124837	2.443712673	0.000000000	0.000000000
0.096500000	-1.790784973	2.441127707	0.000000000	0.000000000
0.097000000	-1.802094200	2.452436933	0.000000000	0.000000000
0.097500000	-1.803709804	2.408815630	0.000000000	0.000000000
0.098000000	-1.806294770	2.392982712	0.000000000	0.000000000
0.098500000	-1.806941011	2.354531341	0.000000000	0.000000000
0.099000000	-1.793369939	2.379088519	0.000000000	0.000000000
0.099500000	-1.801124837	2.387166539	0.000000000	0.000000000
0.100000000	-1.782383833	2.407523147	0.000000000	0.000000000
0.100500000	-1.795631784	2.407523147	0.000000000	0.000000000
0.101000000	-1.780445108	2.423679185	0.000000000	0.000000000
0.101500000	-1.806941011	2.447913243	0.000000000	0.000000000
0.102000000	-1.794662422	2.439512103	0.000000000	0.000000000
0.102500000	-1.806941011	2.420124857	0.000000000	0.000000000
0.103000000	-1.787553765	2.370041138	0.000000000	0.000000000
0.103500000	-1.785938161	2.368425534	0.000000000	0.000000000
0.104000000	-1.780768229	2.348068926	0.000000000	0.000000000
0.104500000	-1.777213901	2.370687380	0.000000000	0.000000000
0.105000000	-1.781414471	2.366163689	0.000000000	0.000000000
0.105500000	-1.771397727	2.406230664	0.000000000	0.000000000
0.106000000	-1.782383833	2.422386702	0.000000000	0.000000000
0.106500000	-1.769782123	2.439188982	0.000000000	0.000000000
0.107000000	-1.791108094	2.424648548	0.000000000	0.000000000
0.107500000	-1.777860142	2.416893649	0.000000000	0.000000000
0.108000000	-1.796601147	2.422709823	0.000000000	0.000000000
0.108500000	-1.778183263	2.393628954	0.000000000	0.000000000
0.109000000	-1.785615041	2.363901843	0.000000000	0.000000000
0.109500000	-1.768489640	2.331266646	0.000000000	0.000000000
0.110000000	-1.773982693	2.373918587	0.000000000	0.000000000
0.110500000	-1.773336452	2.401706973	0.000000000	0.000000000
0.111000000	-1.773982693	2.438219620	0.000000000	0.000000000
0.111500000	-1.777860142	2.419478615	0.000000000	0.000000000
0.112000000	-1.769459002	2.434019050	0.000000000	0.000000000
0.112500000	-1.790138731	2.413662441	0.000000000	0.000000000
0.113000000	-1.776567659	2.393628954	0.000000000	0.000000000
0.113500000	-1.787876886	2.358731911	0.000000000	0.000000000
0.114000000	-1.758472896	2.349038288	0.000000000	0.000000000
0.114500000	-1.770751485	2.359701273	0.000000000	0.000000000
0.115000000	-1.757826655	2.367133051	0.000000000	0.000000000
0.115500000	-1.773982693	2.398475765	0.000000000	0.000000000
0.116000000	-1.766227795	2.407200026	0.000000000	0.000000000
0.116500000	-1.779152625	2.441450827	0.000000000	0.000000000
0.117000000	-1.780768229	2.426910393	0.000000000	0.000000000
0.117500000	-1.785291920	2.426587272	0.000000000	0.000000000
0.118000000	-1.789815611	2.374564829	0.000000000	0.000000000
0.118500000	-1.776244538	2.368748655	0.000000000	0.000000000
0.119000000	-1.780768229	2.357439428	0.000000000	0.000000000
0.119500000	-1.761380983	2.376503553	0.000000000	0.000000000
0.120000000	-1.776244538	2.377472916	0.000000000	0.000000000
0.120500000	-1.758472896	2.383289089	0.000000000	0.000000000
0.121000000	-1.773659572	2.402676335	0.000000000	0.000000000
0.121500000	-1.758796017	2.416570528	0.000000000	0.000000000
0.122000000	-1.777213901	2.437250257	0.000000000	0.000000000
0.122500000	-1.767843398	2.405907543	0.000000000	0.000000000
0.123000000	-1.776567659	2.390074626	0.000000000	0.000000000
0.123500000	-1.769135882	2.351623254	0.000000000	0.000000000
0.124000000	-1.762996587	2.358085670	0.000000000	0.000000000
0.124500000	-1.761057862	2.338698424	0.000000000	0.000000000
0.125000000	-1.752979843	2.358731911	0.000000000	0.000000000
0.125500000	-1.766874036	2.372302983	0.000000000	0.000000000
0.126000000	-1.757503534	2.413339321	0.000000000	0.000000000
0.126500000	-1.775275176	2.425294789	0.000000000	0.000000000
0.127000000	-1.758149775	2.420447978	0.000000000	0.000000000
0.127500000	-1.778506384	2.418832374	0.000000000	0.000000000
0.128000000	-1.764935312	2.413339321	0.000000000	0.000000000
0.128500000	-1.777537021	2.402999456	0.000000000	0.000000000
0.129000000	-1.764935312	2.339021544	0.000000000	0.000000000
0.129500000	-1.767197157	2.324481110	0.000000000	0.000000000
0.130000000	-1.758796017	2.332882250	0.000000000	0.000000000
0.130500000	-1.753949206	2.394598316	0.000000000	0.000000000
0.131000000	-1.758472896	2.402676335	0.000000000	0.000000000
0.131500000	-1.758149775	2.420447978	0.000000000	0.000000000
0.132000000	-1.777860142	2.417863011	0.000000000	0.000000000
0.132500000	-1.769135882	2.430464721	0.000000000	0.000000000
0.133000000	-1.785615041	2.406230664	0.000000000	0.000000000
0.133500000	-1.765904674	2.372626104	0.000000000	0.000000000
0.134000000	-1.781091350	2.354854462	0.000000000	0.000000000
0.134500000	-1.764289070	2.348068926	0.000000000	0.000000000
0.135000000	-1.773982693	2.374564829	0.000000000	0.000000000
0.135500000	-1.759442259	2.376503553	0.000000000	0.000000000
0.136000000	-1.765258432	2.413339321	0.000000000	0.000000000
0.136500000	-1.765581553	2.417863011	0.000000000	0.000000000
0.137000000	-1.769459002	2.443066431	0.000000000	0.000000000
0.137500000	-1.776890780	2.413662441	0.000000000	0.000000000
0.138000000	-1.768166519	2.400091369	0.000000000	0.000000000
0.138500000	-1.779152625	2.368748655	0.000000000	0.000000000
0.139000000	-1.761057862	2.369718017	0.000000000	0.000000000
0.139500000	-1.770105244	2.362286240	0.000000000	0.000000000
0.140000000	-1.747809911	2.355823824	0.000000000	0.000000000
0.140500000	-1.760734742	2.364871206	0.000000000	0.000000000
0.141000000	-1.748133032	2.380381003	0.000000000	0.000000000
0.141500000	-1.765258432	2.423032944	0.000000000	0.000000000
0.142000000	-1.758796017	2.426910393	0.000000000	0.000000000
0.142500000	-1.773336452	2.438219620	0.000000000	0.000000000
0.143000000	-1.775275176	2.396537041	0.000000000	0.000000000
0.143500000	-1.775598297	2.388782142	0.000000000	0.000000000
0.144000000	-1.777537021	2.355500704	0.000000000	0.000000000
0.144500000	-1.763319708	2.362609360	0.000000000	0.000000000
0.145000000	-1.770751485	2.349684530	0.000000000	0.000000000
0.145500000	-1.752010481	2.368748655	0.000000000	0.000000000
0.146000000	-1.765581553	2.388135901	0.000000000	0.000000000
0.146500000	-1.750717998	2.411400596	0.000000000	0.000000000
0.147000000	-1.776244538	2.428849118	0.000000000	0.000000000
0.147500000	-1.767520278	2.429495359	0.000000000	0.000000000
0.148000000	-1.780121988	2.439835224	0.000000000	0.000000000
0.148500000	-1.769459002	2.403645698	0.000000000	0.000000000
0.149000000	-1.772690210	2.372949225	0.000000000	0.000000000
0.149500000	-1.763965949	2.324481110	0.000000000	0.000000000
0.150000000	-1.753626085	2.353561979	0.000000000	0.000000000
0.150500000	-1.754595447	2.375857312	0.000000000	0.000000000
0.151000000	-1.747163669	2.413662441	0.000000000	0.000000000
0.151500000	-1.768166519	2.415601166	0.000000000	0.000000000
0.152000000	-1.759442259	2.435634654	0.000000000	0.000000000
0.152500000	-1.782706954	2.441127707	0.000000000	0.000000000
0.153000000	-1.770751485	2.426910393	0.000000000	0.000000000
0.153500000	-1.789815611	2.397506403	0.000000000	0.000000000
0.154000000	-1.767520278	2.361639998	0.000000000	0.000000000
0.154500000	-1.772367089	2.367456172	0.000000000	0.000000000
0.155000000	-1.759765379	2.359378153	0.000000000	0.000000000
0.155500000	-1.768166519	2.388459022	0.000000000	0.000000000
0.156000000	-1.764289070	2.388782142	0.000000000	0.000000000
0.156500000	-1.758472896	2.432080325	0.000000000	0.000000000
0.157000000	-1.766227795	2.433695929	0.000000000	0.000000000
0.157500000	-1.764612191	2.440158344	0.000000000	0.000000000
0.158000000	-1.782060712	2.398475765	0.000000000	0.000000000
0.158500000	-1.765581553	2.389751505	0.000000000	0.000000000
0.159000000	-1.782060712	2.382965969	0.000000000	0.000000000
0.159500000	-1.762027225	2.371010500	0.000000000	0.000000000
0.160000000	-1.773336452	2.359378153	0.000000000	0.000000000
0.160500000	-1.749748636	2.351946375	0.000000000	0.000000000
0.161000000	-1.762027225	2.391690229	0.000000000	0.000000000
0.161500000	-1.755887930	2.403322577	0.000000000	0.000000000
0.162000000	-1.764612191	2.435634654	0.000000000	0.000000000
0.162500000	-1.764289070	2.423356064	0.000000000	0.000000000
0.163000000	-1.767843398	2.435311533	0.000000000	0.000000000
0.163500000	-1.775275176	2.397506403	0.000000000	0.000000000
0.164000000	-1.764935312	2.383935331	0.000000000	0.000000000
0.164500000	-1.770751485	2.353238858	0.000000000	0.000000000
0.165000000	-1.751364239	2.355177583	0.000000000	0.000000000
0.165500000	-1.766550915	2.363901843	0.000000000	0.000000000
0.166000000	-1.745224945	2.385227814	0.000000000	0.000000000
0.166500000	-1.761057862	2.409461872	0.000000000	0.000000000
0.167000000	-1.750071756	2.420124857	0.000000000	0.000000000
0.167500000	-1.771397727	2.444682035	0.000000000	0.000000000
0.168000000	-1.772367089	2.437573378	0.000000000	0.000000000
0.168500000	-1.783676316	2.434988412	0.000000000	0.000000000
0.169000000	-1.778183263	2.372626104	0.000000000	0.000000000
0.169500000	-1.769135882	2.352592617	0.000000000	0.000000000
0.170000000	-1.768489640	2.337082820	0.000000000	0.000000000
0.170500000	-1.754918568	2.381027244	0.000000000	0.000000000
0.171000000	-1.763642829	2.392982712	0.000000000	0.000000000
0.171500000	-1.749748636	2.407523147	0.000000000	0.000000000
0.172000000	-1.769782123	2.414308683	0.000000000	0.000000000
0.172500000	-1.752010481	2.430141601	0.000000000	0.000000000
0.173000000	-1.772043968	2.436280895	0.000000000	0.000000000
0.173500000	-1.762027225	2.404291939	0.000000000	0.000000000
0.174000000	-1.776567659	2.383612210	0.000000000	0.000000000
0.174500000	-1.764612191	2.351300134	0.000000000	0.000000000
0.175000000	-1.765258432	2.368102413	0.000000000	0.000000000
0.175500000	-1.754918568	2.355500704	0.000000000	0.000000000
0.176000000	-1.747486790	2.387812780	0.000000000	0.000000000
0.176500000	-1.750071756	2.394275195	0.000000000	0.000000000
0.177000000	-1.746517428	2.433372808	0.000000000	0.000000000
0.177500000	-1.769459002	2.424002306	0.000000000	0.000000000
0.178000000	-1.759119138	2.413662441	0.000000000	0.000000000
0.178500000	-1.777860142	2.394275195	0.000000000	0.000000000
0.179000000	-1.762027225	2.396213920	0.000000000	0.000000000
0.179500000	-1.777213901	2.392336471	0.000000000	0.000000000
0.180000000	-1.753949206	2.355823824	0.000000000	0.000000000
0.180500000	-1.757180413	2.351623254	0.000000000	0.000000000
0.181000000	-1.740055013	2.356146945	0.000000000	0.000000000
0.181500000	-1.747809911	2.405907543	0.000000000	0.000000000
0.182000000	-1.752010481	2.413662441	0.000000000	0.000000000
0.182500000	-1.760088500	2.438219620	0.000000000	0.000000000
0.183000000	-1.770751485	2.416570528	0.000000000	0.000000000
0.183500000	-1.762350345	2.413016200	0.000000000	0.000000000
0.184000000	-1.774628935	2.379734761	0.000000000	0.000000000
0.184500000	-1.757180413	2.364871206	0.000000000	0.000000000
0.185000000	-1.770105244	2.349038288	0.000000000	0.000000000
0.185500000	-1.745871186	2.347745805	0.000000000	0.000000000
0.186000000	-1.757503534	2.372949225	0.000000000	0.000000000
0.186500000	-1.744901824	2.385550935	0.000000000	0.000000000
0.187000000	-1.766550915	2.418509253	0.000000000	0.000000000
0.187500000	-1.757503534	2.423356064	0.000000000	0.000000000
0.188000000	-1.761057862	2.450175088	0.000000000	0.000000000
0.188500000	-1.761380983	2.420124857	0.000000000	0.000000000
0.189000000	-1.764289070	2.392336471	0.000000000	0.000000000
0.189500000	-1.767520278	2.337082820	0.000000000	0.000000000
0.190000000	-1.746194307	2.348068926	0.000000000	0.000000000
0.190500000	-1.753949206	2.358408790	0.000000000	0.000000000
0.191000000	-1.740055013	2.382642848	0.000000000	0.000000000
0.191500000	-1.757503534	2.388782142	0.000000000	0.000000000
0.192000000	-1.741024375	2.411400596	0.000000000	0.000000000
0.192500000	-1.763965949	2.441450827	0.000000000	0.000000000
0.193000000	-1.754918568	2.438865861	0.000000000	0.000000000
0.193500000	-1.772367089	2.430141601	0.000000000	0.000000000
0.194000000	-1.766550915	2.382965969	0.000000000	0.000000000
0.194500000	-1.773336452	2.376180433	0.000000000	0.000000000
0.195000000	-1.767197157	2.353561979	0.000000000	0.000000000
0.195500000	-1.759442259	2.373272346	0.000000000	0.000000000
0.196000000	-1.760088500	2.368748655	0.000000000	0.000000000
0.196500000	-1.750071756	2.407846268	0.000000000	0.000000000
0.197000000	-1.763642829	2.421740461	0.000000000	0.000000000
0.197500000	-1.750394877	2.431434084	0.000000000	0.000000000
0.198000000	-1.767843398	2.408815630	0.000000000	0.000000000
0.198500000	-1.752979843	2.399768249	0.000000000	0.000000000
0.199000000	-1.772043968	2.412693079	0.000000000	0.000000000
0.199500000	-1.756857292	2.395567679	0.000000000	0.000000000
0.200000000	-1.769135882	2.373595466	0.000000000	0.000000000
0.200500000	-1.753949206	2.335790337	0.000000000	0.000000000
0.201000000	-1.753626085	2.364224964	0.000000000	0.000000000
0.201500000	-1.749748636	2.379411640	0.000000000	0.000000000
0.202000000	-1.750071756	2.422709823	0.000000000	0.000000000
0.202500000	-1.759442259	2.419801736	0.000000000	0.000000000
0.203000000	-1.755241689	2.444035794	0.000000000	0.000000000
0.203500000	-1.776890780	2.424648548	0.000000000	0.000000000
0.204000000	-1.766227795	2.407523147	0.000000000	0.000000000
0.204500000	-1.779475746	2.373918587	0.000000000	0.000000000
0.205000000	-1.750394877	2.354854462	0.000000000	0.000000000
0.205500000	-1.760088500	2.358408790	0.000000000	0.000000000
0.206000000	-1.741347496	2.359701273	0.000000000	0.000000000
0.206500000	-1.753626085	2.384581572	0.000000000	0.000000000
0.207000000	-1.745224945	2.392336471	0.000000000	0.000000000
0.207500000	-1.759765379	2.438865861	0.000000000	0.000000000
0.208000000	-1.765904674	2.442743310	0.000000000	0.000000000
0.208500000	-1.768812761	2.448559484	0.000000000	0.000000000
0.209000000	-1.775598297	2.393952075	0.000000000	0.000000000
0.209500000	-1.763319708	2.369394896	0.000000000	0.000000000
0.210000000	-1.774952055	2.349361409	0.000000000	0.000000000
0.210500000	-1.753949206	2.364224964	0.000000000	0.000000000
0.211000000	-1.765258432	2.371010500	0.000000000	0.000000000
0.211500000	-1.747163669	2.381027244	0.000000000	0.000000000
0.212000000	-1.766227795	2.404615060	0.000000000	0.000000000
0.212500000	-1.754595447	2.428849118	0.000000000	0.000000000
0.213000000	-1.778183263	2.458576228	0.000000000	0.000000000
0.213500000	-1.775598297	2.435634654	0.000000000	0.000000000
0.214000000	-1.780445108	2.424002306	0.000000000	0.000000000
0.214500000	-1.772690210	2.379734761	0.000000000	0.000000000
0.215000000	-1.764935312	2.378765399	0.000000000	0.000000000
0.215500000	-1.766227795	2.350330771	0.000000000	0.000000000
0.216000000	-1.749748636	2.368425534	0.000000000	0.000000000
0.216500000	-1.757826655	2.377149795	0.000000000	0.000000000
0.217000000	-1.744578703	2.413662441	0.000000000	0.000000000
0.217500000	-1.770428365	2.426587272	0.000000000	0.000000000
0.218000000	-1.757180413	2.415924287	0.000000000	0.000000000
0.218500000	-1.780121988	2.419155495	0.000000000	0.000000000
0.219000000	-1.766874036	2.421094219	0.000000000	0.000000000
0.219500000	-1.782706954	2.430141601	0.000000000	0.000000000
0.220000000	-1.772690210	2.378442278	0.000000000	0.000000000
0.220500000	-1.773982693	2.357116307	0.000000000	0.000000000
0.221000000	-1.761057862	2.340960269	0.000000000	0.000000000
0.221500000	-1.751687360	2.389751505	0.000000000	0.000000000
0.222000000	-1.755887930	2.402030094	0.000000000	0.000000000
0.222500000	-1.752979843	2.432080325	0.000000000	0.000000000
0.223000000	-1.773013331	2.432080325	0.000000000	0.000000000
0.223500000	-1.762673466	2.439835224	0.000000000	0.000000000
0.224000000	-1.781091350	2.417863011	0.000000000	0.000000000
0.224500000	-1.761057862	2.388782142	0.000000000	0.000000000
0.225000000	-1.770105244	2.373595466	0.000000000	0.000000000
0.225500000	-1.746194307	2.353561979	0.000000000	0.000000000
0.226000000	-1.754272326	2.366163689	0.000000000	0.000000000
0.226500000	-1.747809911	2.360670636	0.000000000	0.000000000
0.227000000	-1.755241689	2.403645698	0.000000000	0.000000000
0.227500000	-1.754918568	2.425294789	0.000000000	0.000000000
0.228000000	-1.760088500	2.465361764	0.000000000	0.000000000
0.228500000	-1.773336452	2.434988412	0.000000000	0.000000000
0.229000000	-1.764289070	2.409461872	0.000000000	0.000000000
0.229500000	-1.774305814	2.367133051	0.000000000	0.000000000
0.230000000	-1.753302964	2.368425534	0.000000000	0.000000000
0.230500000	-1.771074606	2.366809930	0.000000000	0.000000000
0.231000000	-1.752010481	2.366163689	0.000000000	0.000000000
0.231500000	-1.765581553	2.378442278	0.000000000	0.000000000
0.232000000	-1.746517428	2.389751505	0.000000000	0.000000000
0.232500000	-1.762996587	2.426587272	0.000000000	0.000000000
0.233000000	-1.761704104	2.433049687	0.000000000	0.000000000
0.233500000	-1.776244538	2.452760054	0.000000000	0.000000000
0.234000000	-1.776567659	2.418832374	0.000000000	0.000000000
0.234500000	-1.770428365	2.410754355	0.000000000	0.000000000
0.235000000	-1.773336452	2.369394896	0.000000000	0.000000000
0.235500000	-1.760411621	2.369394896	0.000000000	0.000000000
0.236000000	-1.770105244	2.355500704	0.000000000	0.000000000
0.236500000	-1.747486790	2.380057882	0.000000000	0.000000000
0.237000000	-1.761057862	2.398475765	0.000000000	0.000000000
0.237500000	-1.748133032	2.410108113	0.000000000	0.000000000
0.238000000	-1.771397727	2.415601166	0.000000000	0.000000000
0.238500000	-1.759119138	2.410431234	0.000000000	0.000000000
0.239000000	-1.779475746	2.434665291	0.000000000	0.000000000
0.239500000	-1.772043968	2.412046838	0.000000000	0.000000000
0.240000000	-1.772043968	2.392982712	0.000000000	0.000000000
0.240500000	-1.757180413	2.336436578	0.000000000	0.000000000
0.241000000	-1.745871186	2.351623254	0.000000000	0.000000000
0.241500000	-1.748456152	2.359055032	0.000000000	0.000000000
0.242000000	-1.742316858	2.393628954	0.000000000	0.000000000
0.242500000	-1.760734742	2.393628954	0.000000000	0.000000000
0.243000000	-1.743286220	2.416247408	0.000000000	0.000000000
0.243500000	-1.762027225	2.427879755	0.000000000	0.000000000
0.244000000	-1.749748636	2.419801736	0.000000000	0.000000000
0.244500000	-1.774628935	2.398475765	0.000000000	0.000000000
0.245000000	-1.761057862	2.361316877	0.000000000	0.000000000
0.245500000	-1.769459002	2.363578723	0.000000000	0.000000000
0.246000000	-1.747809911	2.347422684	0.000000000	0.000000000
0.246500000	-1.745871186	2.368425534	0.000000000	0.000000000
0.247000000	-1.742316858	2.364871206	0.000000000	0.000000000
0.247500000	-1.742963099	2.415278045	0.000000000	0.000000000
0.248000000	-1.756534172	2.435634654	0.000000000	0.000000000
0.248500000	-1.753626085	2.446943880	0.000000000	0.000000000
0.249000000	-1.772043968	2.405907543	0.000000000	0.000000000
0.249500000	-1.760734742	2.387166539	0.000000000	0.000000000
0.250000000	-1.776890780	2.376180433	0.000000000	0.000000000
0.250500000	-1.755887930	2.369718017	0.000000000	0.000000000
0.251000000	-1.765581553	2.363901843	0.000000000	0.000000000
0.251500000	-1.741670616	2.352915737	0.000000000	0.000000000
0.252000000	-1.752333602	2.382319727	0.000000000	0.000000000
0.252500000	-1.747809911	2.397506403	0.000000000	0.000000000
0.253000000	-1.761057862	2.436604016	0.000000000	0.000000000
0.253500000	-1.760734742	2.421417340	0.000000000	0.000000000
0.254000000	-1.753626085	2.429495359	0.000000000	0.000000000
0.254500000	-1.761704104	2.393305833	0.000000000	0.000000000
0.255000000	-1.750071756	2.384904693	0.000000000	0.000000000
0.255500000	-1.763642829	2.353561979	0.000000000	0.000000000
0.256000000	-1.737793167	2.354531341	0.000000000	0.000000000
0.256500000	-1.750071756	2.357762549	0.000000000	0.000000000
0.257000000	-1.731976993	2.373272346	0.000000000	0.000000000
0.257500000	-1.748779273	2.393952075	0.000000000	0.000000000
0.258000000	-1.740055013	2.391043988	0.000000000	0.000000000
0.258500000	-1.763319708	2.410754355	0.000000000	0.000000000
0.259000000	-1.762996587	2.413985562	0.000000000	0.000000000
0.259500000	-1.767843398	2.432080325	0.000000000	0.000000000
0.260000000	-1.757503534	2.378119157	0.000000000	0.000000000
0.260500000	-1.749748636	2.353561979	0.000000000	0.000000000
0.261000000	-1.756857292	2.325127351	0.000000000	0.000000000
0.261500000	-1.742639979	2.356146945	0.000000000	0.000000000
0.262000000	-1.750394877	2.366163689	0.000000000	0.000000000
0.262500000	-1.731007631	2.387812780	0.000000000	0.000000000
0.263000000	-1.749425515	2.400737611	0.000000000	0.000000000
0.263500000	-1.739731892	2.418186132	0.000000000	0.000000000
0.264000000	-1.761704104	2.425294789	0.000000000	0.000000000
0.264500000	-1.748456152	2.397506403	0.000000000	0.000000000
0.265000000	-1.761704104	2.381996606	0.000000000	0.000000000
0.265500000	-1.746840549	2.346776443	0.000000000	0.000000000
0.266000000	-1.744578703	2.352269496	0.000000000	0.000000000
0.266500000	-1.737146926	2.337082820	0.000000000	0.000000000
0.267000000	-1.731976993	2.370041138	0.000000000	0.000000000
0.267500000	-1.744255583	2.390397746	0.000000000	0.000000000
0.268000000	-1.738762529	2.438865861	0.000000000	0.000000000
0.268500000	-1.756857292	2.429172238	0.000000000	0.000000000
0.269000000	-1.746194307	2.409784992	0.000000000	0.000000000
0.269500000	-1.769135882	2.385874056	0.000000000	0.000000000
0.270000000	-1.753626085	2.383935331	0.000000000	0.000000000
0.270500000	-1.768812761	2.382319727	0.000000000	0.000000000
0.271000000	-1.745548066	2.351300134	0.000000000	0.000000000
0.271500000	-1.752656722	2.354531341	0.000000000	0.000000000
0.272000000	-1.741347496	2.353885100	0.000000000	0.000000000
0.272500000	-1.748133032	2.399445128	0.000000000	0.000000000
0.273000000	-1.748779273	2.402353215	0.000000000	0.000000000
0.273500000	-1.748133032	2.430787842	0.000000000	0.000000000
0.274000000	-1.759765379	2.417863011	0.000000000	0.000000000
0.274500000	-1.758796017	2.423679185	0.000000000	0.000000000
0.275000000	-1.778183263	2.394275195	0.000000000	0.000000000
0.275500000	-1.759442259	2.374241708	0.000000000	0.000000000
0.276000000	-1.767520278	2.351623254	0.000000000	0.000000000
0.276500000	-1.742639979	2.349038288	0.000000000	0.000000000
0.277000000	-1.753626085	2.366809930	0.000000000	0.000000000
0.277500000	-1.739408771	2.376826674	0.000000000	0.000000000
0.278000000	-1.753302964	2.402353215	0.000000000	0.000000000
0.278500000	-1.749425515	2.401706973	0.000000000	0.000000000
0.279000000	-1.762350345	2.437896499	0.000000000	0.000000000
0.279500000	-1.765581553	2.422709823	0.000000000	0.000000000
0.280000000	-1.763965949	2.415601166	0.000000000	0.000000000
0.280500000	-1.769459002	2.361639998	0.000000000	0.000000000
0.281000000	-1.755564809	2.356146945	0.000000000	0.000000000
0.281500000	-1.763319708	2.350977013	0.000000000	0.000000000
0.282000000	-1.740055013	2.367779293	0.000000000	0.000000000
0.282500000	-1.752656722	2.375534191	0.000000000	0.000000000
0.283000000	-1.740055013	2.390720867	0.000000000	0.000000000
0.283500000	-1.764289070	2.420447978	0.000000000	0.000000000
0.284000000	-1.756211051	2.423679185	0.000000000	0.000000000
0.284500000	-1.772043968	2.425294789	0.000000000	0.000000000
0.285000000	-1.761704104	2.386843418	0.000000000	0.000000000
0.285500000	-1.763642829	2.380381003	0.000000000	0.000000000
0.286000000	-1.755887930	2.350007650	0.000000000	0.000000000
0.286500000	-1.743609341	2.360024394	0.000000000	0.000000000
0.287000000	-1.747809911	2.350977013	0.000000000	0.000000000
0.287500000	-1.739408771	2.395567679	0.000000000	0.000000000
0.288000000	-1.760088500	2.424002306	0.000000000	0.000000000
0.288500000	-1.747486790	2.440158344	0.000000000	0.000000000
0.289000000	-1.764935312	2.414308683	0.000000000	0.000000000
0.289500000	-1.754595447	2.396860162	0.000000000	0.000000000
0.290000000	-1.779475746	2.405261302	0.000000000	0.000000000
0.290500000	-1.765581553	2.390720867	0.000000000	0.000000000
0.291000000	-1.766874036	2.381350365	0.000000000	0.000000000
0.291500000	-1.746840549	2.347422684	0.000000000	0.000000000
0.292000000	-1.748779273	2.373272346	0.000000000	0.000000000
0.292500000	-1.747486790	2.377149795	0.000000000	0.000000000
0.293000000	-1.746194307	2.413016200	0.000000000	0.000000000
0.293500000	-1.757180413	2.409461872	0.000000000	0.000000000
0.294000000	-1.753949206	2.434988412	0.000000000	0.000000000
0.294500000	-1.774628935	2.426587272	0.000000000	0.000000000
0.295000000	-1.759442259	2.413016200	0.000000000	0.000000000
0.295500000	-1.774305814	2.375857312	0.000000000	0.000000000
0.296000000	-1.751364239	2.354854462	0.000000000	0.000000000
0.296500000	-1.762996587	2.362286240	0.000000000	0.000000000
0.297000000	-1.746840549	2.361316877	0.000000000	0.000000000
0.297500000	-1.762673466	2.380704123	0.000000000	0.000000000
0.298000000	-1.758149775	2.374564829	0.000000000	0.000000000
0.298500000	-1.764289070	2.417216770	0.000000000	0.000000000
0.299000000	-1.761704104	2.431757204	0.000000000	0.000000000
0.299500000	-1.760734742	2.456637503	0.000000000	0.000000000
0.300000000	-1.773336452	2.409784992	0.000000000	0.000000000
0.300500000	-1.763965949	2.380381003	0.000000000	0.000000000
0.301000000	-1.770751485	2.348068926	0.000000000	0.000000000
0.301500000	-1.744255583	2.357116307	0.000000000	0.000000000
0.302000000	-1.751687360	2.359701273	0.000000000	0.000000000
0.302500000	-1.731653873	2.361963119	0.000000000	0.000000000
0.303000000	-1.751041119	2.382319727	0.000000000	0.000000000
0.303500000	-1.743609341	2.401060732	0.000000000	0.000000000
0.304000000	-1.760411621	2.438865861	0.000000000	0.000000000
0.304500000	-1.753302964	2.418509253	0.000000000	0.000000000
0.305000000	-1.761704104	2.412046838	0.000000000	0.000000000
0.305500000	-1.763965949	2.374887949	0.000000000	0.000000000
0.306000000	-1.761380983	2.378119157	0.000000000	0.000000000
0.306500000	-1.765581553	2.345160839	0.000000000	0.000000000
0.307000000	-1.745871186	2.354208220	0.000000000	0.000000000
0.307500000	-1.753302964	2.373595466	0.000000000	0.000000000
0.308000000	-1.735854443	2.422063581	0.000000000	0.000000000
0.308500000	-1.755564809	2.434019050	0.000000000	0.000000000
0.309000000	-1.740055013	2.413662441	0.000000000	0.000000000
0.309500000	-1.762027225	2.405907543	0.000000000	0.000000000
0.310000000	-1.753302964	2.402030094	0.000000000	0.000000000
0.310500000	-1.771720848	2.412046838	0.000000000	0.000000000
0.311000000	-1.763319708	2.368748655	0.000000000	0.000000000
0.311500000	-1.763965949	2.363255602	0.000000000	0.000000000
0.312000000	-1.757180413	2.349361409	0.000000000	0.000000000
0.312500000	-1.749748636	2.383612210	0.000000000	0.000000000
0.313000000	-1.754272326	2.385227814	0.000000000	0.000000000
0.313500000	-1.742639979	2.418186132	0.000000000	0.000000000
0.314000000	-1.759119138	2.427879755	0.000000000	0.000000000
0.314500000	-1.749748636	2.440158344	0.000000000	0.000000000
0.315000000	-1.773013331	2.417539891	0.000000000	0.000000000
0.315500000	-1.760088500	2.386197176	0.000000000	0.000000000
0.316000000	-1.772043968	2.374241708	0.000000000	0.000000000
0.316500000	-1.747486790	2.355177583	0.000000000	0.000000000
0.317000000	-1.748133032	2.361639998	0.000000000	0.000000000
0.317500000	-1.734885080	2.344837718	0.000000000	0.000000000
0.318000000	-1.740378133	2.375534191	0.000000000	0.000000000
0.318500000	-1.742639979	2.392013350	0.000000000	0.000000000
0.319000000	-1.743932462	2.442743310	0.000000000	0.000000000
0.319500000	-1.762027225	2.436280895	0.000000000	0.000000000
0.320000000	-1.763642829	2.431434084	0.000000000	0.000000000
0.320500000	-1.779152625	2.389751505	0.000000000	0.000000000
0.321000000	-1.752333602	2.371979863	0.000000000	0.000000000
0.321500000	-1.756534172	2.357762549	0.000000000	0.000000000
0.322000000	-1.735208201	2.352915737	0.000000000	0.000000000
0.322500000	-1.749748636	2.360347515	0.000000000	0.000000000
0.323000000	-1.733269476	2.365194326	0.000000000	0.000000000
0.323500000	-1.745224945	2.407523147	0.000000000	0.000000000
0.324000000	-1.743609341	2.417216770	0.000000000	0.000000000
0.324500000	-1.758149775	2.436927137	0.000000000	0.000000000
0.325000000	-1.763319708	2.403645698	0.000000000	0.000000000
0.325500000	-1.762027225	2.405907543	0.000000000	0.000000000
0.326000000	-1.767197157	2.371333621	0.000000000	0.000000000
0.326500000	-1.748779273	2.361639998	0.000000000	0.000000000
0.327000000	-1.755887930	2.335790337	0.000000000	0.000000000
0.327500000	-1.732946356	2.361316877	0.000000000	0.000000000
0.328000000	-1.747163669	2.398798886	0.000000000	0.000000000
0.328500000	-1.731330752	2.415601166	0.000000000	0.000000000
0.329000000	-1.754272326	2.409138751	0.000000000	0.000000000
0.329500000	-1.746517428	2.396860162	0.000000000	0.000000000
0.330000000	-1.765581553	2.425941031	0.000000000	0.000000000
0.330500000	-1.759119138	2.410754355	0.000000000	0.000000000
0.331000000	-1.763319708	2.391367109	0.000000000	0.000000000
0.331500000	-1.758796017	2.339021544	0.000000000	0.000000000
0.332000000	-1.747486790	2.352592617	0.000000000	0.000000000
0.332500000	-1.749425515	2.353561979	0.000000000	0.000000000
0.333000000	-1.737146926	2.381673486	0.000000000	0.000000000
0.333500000	-1.750717998	2.386520297	0.000000000	0.000000000
0.334000000	-1.737470046	2.418832374	0.000000000	0.000000000
0.334500000	-1.762027225	2.435634654	0.000000000	0.000000000
0.335000000	-1.751364239	2.425617910	0.000000000	0.000000000
0.335500000	-1.771720848	2.405261302	0.000000000	0.000000000
0.336000000	-1.753302964	2.372302983	0.000000000	0.000000000
0.336500000	-1.756211051	2.375211070	0.000000000	0.000000000
0.337000000	-1.746840549	2.350330771	0.000000000	0.000000000
0.337500000	-1.750071756	2.358731911	0.000000000	0.000000000
0.338000000	-1.744901824	2.348068926	0.000000000	0.000000000
0.338500000	-1.737793167	2.397829524	0.000000000	0.000000000
0.339000000	-1.750071756	2.422063581	0.000000000	0.000000000
0.339500000	-1.751687360	2.448236364	0.000000000	0.000000000
0.340000000	-1.770105244	2.424971668	0.000000000	0.000000000
0.340500000	-1.754272326	2.406553785	0.000000000	0.000000000
0.341000000	-1.769135882	2.377472916	0.000000000	0.000000000
0.341500000	-1.745548066	2.354208220	0.000000000	0.000000000
0.342000000	-1.753949206	2.350330771	0.000000000	0.000000000
0.342500000	-1.732946356	2.350653892	0.000000000	0.000000000
0.343000000	-1.744578703	2.377149795	0.000000000	0.000000000
0.343500000	-1.738439409	2.380381003	0.000000000	0.000000000
0.344000000	-1.747163669	2.423356064	0.000000000	0.000000000
0.344500000	-1.750394877	2.421417340	0.000000000	0.000000000
0.345000000	-1.752979843	2.430464721	0.000000000	0.000000000
0.345500000	-1.764289070	2.393628954	0.000000000	0.000000000
0.346000000	-1.749748636	2.386520297	0.000000000	0.000000000
0.346500000	-1.760088500	2.363255602	0.000000000	0.000000000
0.347000000	-1.741993737	2.356793187	0.000000000	0.000000000
0.347500000	-1.757826655	2.355500704	0.000000000	0.000000000
0.348000000	-1.737470046	2.379088519	0.000000000	0.000000000
0.348500000	-1.752333602	2.410431234	0.000000000	0.000000000
0.349000000	-1.738439409	2.398798886	0.000000000	0.000000000
0.349500000	-1.751687360	2.405261302	0.000000000	0.000000000
0.350000000	-1.750394877	2.402676335	0.000000000	0.000000000
0.350500000	-1.761704104	2.431757204	0.000000000	0.000000000
0.351000000	-1.768166519	2.394921437	0.000000000	0.000000000
0.351500000	-1.763319708	2.374564829	0.000000000	0.000000000
0.352000000	-1.765258432	2.343222114	0.000000000	0.000000000
0.352500000	-1.748779273	2.365840568	0.000000000	0.000000000
0.353000000	-1.756534172	2.372626104	0.000000000	0.000000000
0.353500000	-1.735854443	2.390720867	0.000000000	0.000000000
0.354000000	-1.755241689	2.406230664	0.000000000	0.000000000
0.354500000	-1.743609341	2.424325427	0.000000000	0.000000000
0.355000000	-1.768812761	2.438219620	0.000000000	0.000000000
0.355500000	-1.757826655	2.412369958	0.000000000	0.000000000
0.356000000	-1.768489640	2.402030094	0.000000000	0.000000000
0.356500000	-1.757503534	2.367779293	0.000000000	0.000000000
0.357000000	-1.757826655	2.369718017	0.000000000	0.000000000
0.357500000	-1.750717998	2.335144095	0.000000000	0.000000000
0.358000000	-1.741347496	2.351300134	0.000000000	0.000000000
0.358500000	-1.745548066	2.373272346	0.000000000	0.000000000
0.359000000	-1.739085650	2.436604016	0.000000000	0.000000000
0.359500000	-1.759119138	2.441127707	0.000000000	0.000000000
0.360000000	-1.747163669	2.426587272	0.000000000	0.000000000
0.360500000	-1.764612191	2.401383852	0.000000000	0.000000000
0.361000000	-1.751687360	2.382642848	0.000000000	0.000000000
0.361500000	-1.766874036	2.371656742	0.000000000	0.000000000
0.362000000	-1.744901824	2.341929631	0.000000000	0.000000000
0.362500000	-1.749425515	2.348392047	0.000000000	0.000000000
0.363000000	-1.739085650	2.344514597	0.000000000	0.000000000
0.363500000	-1.746194307	2.384258452	0.000000000	0.000000000
0.364000000	-1.744578703	2.390720867	0.000000000	0.000000000
0.364500000	-1.741347496	2.429495359	0.000000000	0.000000000
0.365000000	-1.751364239	2.420124857	0.000000000	0.000000000
0.365500000	-1.745548066	2.420124857	0.000000000	0.000000000
0.366000000	-1.765258432	2.387812780	0.000000000	0.000000000
0.366500000	-1.745871186	2.369071776	0.000000000	0.000000000
0.367000000	-1.759442259	2.348068926	0.000000000	0.000000000
0.367500000	-1.736177563	2.345160839	0.000000000	0.000000000
0.368000000	-1.747486790	2.368102413	0.000000000	0.000000000
0.368500000	-1.728745786	2.378119157	0.000000000	0.000000000
0.369000000	-1.742963099	2.397183282	0.000000000	0.000000000
0.369500000	-1.738762529	2.390397746	0.000000000	0.000000000
0.370000000	-1.749102394	2.427556634	0.000000000	0.000000000
0.370500000	-1.755241689	2.418509253	0.000000000	0.000000000
0.371000000	-1.756211051	2.417863011	0.000000000	0.000000000
0.371500000	-1.768166519	2.367133051	0.000000000	0.000000000
0.372000000	-1.754918568	2.357762549	0.000000000	0.000000000
0.372500000	-1.762027225	2.347099564	0.000000000	0.000000000
0.373000000	-1.739731892	2.362609360	0.000000000	0.000000000
0.373500000	-1.755564809	2.373595466	0.000000000	0.000000000
0.374000000	-1.738762529	2.392982712	0.000000000	0.000000000
0.374500000	-1.755887930	2.423679185	0.000000000	0.000000000
0.375000000	-1.742963099	2.427233514	0.000000000	0.000000000
0.375500000	-1.762996587	2.433372808	0.000000000	0.000000000
0.376000000	-1.761380983	2.397183282	0.000000000	0.000000000
0.376500000	-1.765904674	2.393305833	0.000000000	0.000000000
0.377000000	-1.760411621	2.352915737	0.000000000	0.000000000
0.377500000	-1.752010481	2.345807081	0.000000000	0.000000000
0.378000000	-1.754918568	2.320603661	0.000000000	0.000000000
0.378500000	-1.739085650	2.362286240	0.000000000	0.000000000
0.379000000	-1.750394877	2.400737611	0.000000000	0.000000000
0.379500000	-1.737793167	2.431110963	0.000000000	0.000000000
0.380000000	-1.758149775	2.423032944	0.000000000	0.000000000
0.380500000	-1.744255583	2.407846268	0.000000000	0.000000000
0.381000000	-1.764289070	2.404938181	0.000000000	0.000000000
0.381500000	-1.751364239	2.377472916	0.000000000	0.000000000
0.382000000	-1.761704104	2.367779293	0.000000000	0.000000000
0.382500000	-1.745871186	2.342575873	0.000000000	0.000000000
0.383000000	-1.745871186	2.363578723	0.000000000	0.000000000
0.383500000	-1.740055013	2.355500704	0.000000000	0.000000000
0.384000000	-1.735854443	2.392336471	0.000000000	0.000000000
0.384500000	-1.749102394	2.401060732	0.000000000	0.000000000
0.385000000	-1.747163669	2.426910393	0.000000000	0.000000000
0.385500000	-1.762673466	2.413016200	0.000000000	0.000000000
0.386000000	-1.744255583	2.404938181	0.000000000	0.000000000
0.386500000	-1.761380983	2.380704123	0.000000000	0.000000000
0.387000000	-1.746194307	2.360347515	0.000000000	0.000000000
0.387500000	-1.763965949	2.355177583	0.000000000	0.000000000
0.388000000	-1.742639979	2.353885100	0.000000000	0.000000000
0.388500000	-1.743609341	2.377796036	0.000000000	0.000000000
0.389000000	-1.730684510	2.366486810	0.000000000	0.000000000
0.389500000	-1.743609341	2.395567679	0.000000000	0.000000000
0.390000000	-1.754272326	2.404615060	0.000000000	0.000000000
0.390500000	-1.758149775	2.440158344	0.000000000	0.000000000
0.391000000	-1.768812761	2.414631804	0.000000000	0.000000000
0.391500000	-1.757180413	2.394921437	0.000000000	0.000000000
0.392000000	-1.765904674	2.355177583	0.000000000	0.000000000
0.392500000	-1.743609341	2.352592617	0.000000000	0.000000000
0.393000000	-1.756857292	2.358085670	0.000000000	0.000000000
0.393500000	-1.732300114	2.362286240	0.000000000	0.000000000
0.394000000	-1.743932462	2.381996606	0.000000000	0.000000000
0.394500000	-1.734238839	2.395890799	0.000000000	0.000000000
0.395000000	-1.757180413	2.437573378	0.000000000	0.000000000
0.395500000	-1.756211051	2.423679185	0.000000000	0.000000000
0.396000000	-1.757503534	2.419155495	0.000000000	0.000000000
0.396500000	-1.750717998	2.379088519	0.000000000	0.000000000
0.397000000	-1.749748636	2.374241708	0.000000000	0.000000000
0.397500000	-1.760734742	2.333205371	0.000000000	0.000000000
0.398000000	-1.741347496	2.323511748	0.000000000	0.000000000
0.398500000	-1.744578703	2.337405941	0.000000000	0.000000000
0.399000000	-1.726160820	2.396213920	0.000000000	0.000000000
0.399500000	-1.751687360	2.428202876	0.000000000	0.000000000
0.400000000	-1.742316858	2.419478615	0.000000000	0.000000000
0.400500000	-1.759442259	2.411077475	0.000000000	0.000000000
0.401000000	-1.744901824	2.402353215	0.000000000	0.000000000
0.401500000	-1.762027225	2.406230664	0.000000000	0.000000000
0.402000000	-1.758149775	2.360670636	0.000000000	0.000000000
0.402500000	-1.755564809	2.355177583	0.000000000	0.000000000
0.403000000	-1.741670616	2.332882250	0.000000000	0.000000000
0.403500000	-1.729392027	2.362286240	0.000000000	0.000000000
0.404000000	-1.734885080	2.366809930	0.000000000	0.000000000
0.404500000	-1.724222095	2.401060732	0.000000000	0.000000000
0.405000000	-1.742316858	2.410754355	0.000000000	0.000000000
0.405500000	-1.732946356	2.421417340	0.000000000	0.000000000
0.406000000	-1.756211051	2.405907543	0.000000000	0.000000000
0.406500000	-1.743286220	2.382965969	0.000000000	0.000000000
0.407000000	-1.762350345	2.372626104	0.000000000	0.000000000
0.407500000	-1.747486790	2.354854462	0.000000000	0.000000000
0.408000000	-1.753302964	2.365194326	0.000000000	0.000000000
0.408500000	-1.737146926	2.345160839	0.000000000	0.000000000
0.409000000	-1.733269476	2.364224964	0.000000000	0.000000000
0.409500000	-1.733269476	2.365840568	0.000000000	0.000000000
0.410000000	-1.736177563	2.416247408	0.000000000	0.000000000
0.410500000	-1.753302964	2.423032944	0.000000000	0.000000000
0.411000000	-1.746517428	2.428849118	0.000000000	0.000000000
0.411500000	-1.763319708	2.391690229	0.000000000	0.000000000
0.412000000	-1.750394877	2.371333621	0.000000000	0.000000000
0.412500000	-1.766874036	2.356793187	0.000000000	0.000000000
0.413000000	-1.742316858	2.350330771	0.000000000	0.000000000
0.413500000	-1.746840549	2.357762549	0.000000000	0.000000000
0.414000000	-1.731976993	2.358731911	0.000000000	0.000000000
0.414500000	-1.744255583	2.395567679	0.000000000	0.000000000
0.415000000	-1.737146926	2.402999456	0.000000000	0.000000000
0.415500000	-1.741670616	2.430464721	0.000000000	0.000000000
0.416000000	-1.747809911	2.407846268	0.000000000	0.000000000
0.416500000	-1.753626085	2.411400596	0.000000000	0.000000000
0.417000000	-1.766227795	2.373595466	0.000000000	0.000000000
0.417500000	-1.748133032	2.350653892	0.000000000	0.000000000
0.418000000	-1.752979843	2.311879400	0.000000000	0.000000000
0.418500000	-1.729068906	2.329327921	0.000000000	0.000000000
0.419000000	-1.742639979	2.375857312	0.000000000	0.000000000
0.419500000	-1.725191457	2.402999456	0.000000000	0.000000000
0.420000000	-1.745224945	2.410108113	0.000000000	0.000000000
0.420500000	-1.735208201	2.395567679	0.000000000	0.000000000
0.421000000	-1.750394877	2.415278045	0.000000000	0.000000000
0.421500000	-1.748133032	2.396213920	0.000000000	0.000000000
0.422000000	-1.758472896	2.385874056	0.000000000	0.000000000
0.422500000	-1.754272326	2.337405941	0.000000000	0.000000000
0.423000000	-1.740055013	2.345483960	0.000000000	0.000000000
0.423500000	-1.740701254	2.336113458	0.000000000	0.000000000
0.424000000	-1.729068906	2.359701273	0.000000000	0.000000000
0.424500000	-1.740055013	2.371979863	0.000000000	0.000000000
0.425000000	-1.726807061	2.405261302	0.000000000	0.000000000
0.425500000	-1.750071756	2.420447978	0.000000000	0.000000000
0.426000000	-1.737793167	2.408169388	0.000000000	0.000000000
0.426500000	-1.760411621	2.393305833	0.000000000	0.000000000
0.427000000	-1.745548066	2.363901843	0.000000000	0.000000000
0.427500000	-1.752333602	2.371979863	0.000000000	0.000000000
0.428000000	-1.738116288	2.351300134	0.000000000	0.000000000
0.428500000	-1.737470046	2.357116307	0.000000000	0.000000000
0.429000000	-1.735531322	2.336436578	0.000000000	0.000000000
0.429500000	-1.731976993	2.371010500	0.000000000	0.000000000
0.430000000	-1.744578703	2.392982712	0.000000000	0.000000000
0.430500000	-1.738116288	2.434665291	0.000000000	0.000000000
0.431000000	-1.758472896	2.420447978	0.000000000	0.000000000
0.431500000	-1.744901824	2.401383852	0.000000000	0.000000000
0.432000000	-1.761380983	2.378119157	0.000000000	0.000000000
0.432500000	-1.739085650	2.358085670	0.000000000	0.000000000
0.433000000	-1.750394877	2.355177583	0.000000000	0.000000000
0.433500000	-1.729392027	2.335467216	0.000000000	0.000000000
0.434000000	-1.736823805	2.357439428	0.000000000	0.000000000
0.434500000	-1.726160820	2.365194326	0.000000000	0.000000000
0.435000000	-1.733269476	2.414631804	0.000000000	0.000000000
0.435500000	-1.740378133	2.415924287	0.000000000	0.000000000
0.436000000	-1.743286220	2.431757204	0.000000000	0.000000000
0.436500000	-1.756211051	2.402999456	0.000000000	0.000000000
0.437000000	-1.746194307	2.392013350	0.000000000	0.000000000
0.437500000	-1.761704104	2.352592617	0.000000000	0.000000000
0.438000000	-1.738116288	2.328681680	0.000000000	0.000000000
0.438500000	-1.745224945	2.326742955	0.000000000	0.000000000
0.439000000	-1.721314008	2.358731911	0.000000000	0.000000000
0.439500000	-1.740055013	2.398152645	0.000000000	0.000000000
0.440000000	-1.731976993	2.396537041	0.000000000	0.000000000
0.440500000	-1.744255583	2.411400596	0.000000000	0.000000000
0.441000000	-1.735208201	2.404291939	0.000000000	0.000000000
0.441500000	-1.743286220	2.424325427	0.000000000	0.000000000
0.442000000	-1.750394877	2.381996606	0.000000000	0.000000000
0.442500000	-1.749425515	2.362286240	0.000000000	0.000000000
0.443000000	-1.755241689	2.329327921	0.000000000	0.000000000
0.443500000	-1.736500684	2.347099564	0.000000000	0.000000000
0.444000000	-1.739408771	2.347745805	0.000000000	0.000000000
0.444500000	-1.717436559	2.363578723	0.000000000	0.000000000
0.445000000	-1.734561960	2.381996606	0.000000000	0.000000000
0.445500000	-1.723898974	2.403645698	0.000000000	0.000000000
0.446000000	-1.746194307	2.422709823	0.000000000	0.000000000
0.446500000	-1.734561960	2.402999456	0.000000000	0.000000000
0.447000000	-1.747163669	2.397829524	0.000000000	0.000000000
0.447500000	-1.739085650	2.370364259	0.000000000	0.000000000
0.448000000	-1.742963099	2.375534191	0.000000000	0.000000000
0.448500000	-1.741024375	2.333851612	0.000000000	0.000000000
0.449000000	-1.727776423	2.330943525	0.000000000	0.000000000
0.449500000	-1.733269476	2.334820974	0.000000000	0.000000000
0.450000000	-1.724545216	2.389428384	0.000000000	0.000000000
0.450500000	-1.741024375	2.412369958	0.000000000	0.000000000
0.451000000	-1.727453303	2.421094219	0.000000000	0.000000000
0.451500000	-1.751364239	2.410108113	0.000000000	0.000000000
0.452000000	-1.742639979	2.388459022	0.000000000	0.000000000
0.452500000	-1.767197157	2.375534191	0.000000000	0.000000000
0.453000000	-1.746840549	2.342252752	0.000000000	0.000000000
0.453500000	-1.747486790	2.344191477	0.000000000	0.000000000
0.454000000	-1.733915718	2.328681680	0.000000000	0.000000000
0.454500000	-1.734885080	2.365517447	0.000000000	0.000000000
0.455000000	-1.734238839	2.378119157	0.000000000	0.000000000
0.455500000	-1.733592597	2.417539891	0.000000000	0.000000000
0.456000000	-1.747486790	2.413016200	0.000000000	0.000000000
0.456500000	-1.741670616	2.423032944	0.000000000	0.000000000
0.457000000	-1.759119138	2.395244558	0.000000000	0.000000000
0.457500000	-1.741993737	2.362609360	0.000000000	0.000000000
0.458000000	-1.754595447	2.326742955	0.000000000	0.000000000
0.458500000	-1.732946356	2.312525642	0.000000000	0.000000000
0.459000000	-1.741670616	2.348068926	0.000000000	0.000000000
0.459500000	-1.726483940	2.366163689	0.000000000	0.000000000
0.460000000	-1.740378133	2.390397746	0.000000000	0.000000000
0.460500000	-1.735208201	2.381996606	0.000000000	0.000000000
0.461000000	-1.743286220	2.419801736	0.000000000	0.000000000
0.461500000	-1.749748636	2.415601166	0.000000000	0.000000000
0.462000000	-1.748779273	2.411400596	0.000000000	0.000000000
0.462500000	-1.755887930	2.355500704	0.000000000	0.000000000
0.463000000	-1.740378133	2.340637148	0.000000000	0.000000000
0.463500000	-1.746517428	2.326742955	0.000000000	0.000000000
0.464000000	-1.726483940	2.338375303	0.000000000	0.000000000
0.464500000	-1.741670616	2.350653892	0.000000000	0.000000000
0.465000000	-1.724545216	2.364548085	0.000000000	0.000000000
0.465500000	-1.739085650	2.400091369	0.000000000	0.000000000
0.466000000	-1.728099544	2.405584422	0.000000000	0.000000000
0.466500000	-1.749425515	2.415278045	0.000000000	0.000000000
0.467000000	-1.749102394	2.385874056	0.000000000	0.000000000
0.467500000	-1.756211051	2.398475765	0.000000000	0.000000000
0.468000000	-1.753626085	2.368425534	0.000000000	0.000000000
0.468500000	-1.740701254	2.351623254	0.000000000	0.000000000
0.469000000	-1.739731892	2.308325072	0.000000000	0.000000000
0.469500000	-1.719052163	2.333851612	0.000000000	0.000000000
0.470000000	-1.733592597	2.371979863	0.000000000	0.000000000
0.470500000	-1.724868337	2.408815630	0.000000000	0.000000000
0.471000000	-1.749425515	2.417863011	0.000000000	0.000000000
0.471500000	-1.732946356	2.410431234	0.000000000	0.000000000
0.472000000	-1.753626085	2.412369958	0.000000000	0.000000000
0.472500000	-1.747809911	2.379734761	0.000000000	0.000000000
0.473000000	-1.759119138	2.367456172	0.000000000	0.000000000
0.473500000	-1.743286220	2.332559129	0.000000000	0.000000000
0.474000000	-1.737793167	2.348392047	0.000000000	0.000000000
0.474500000	-1.733592597	2.344191477	0.000000000	0.000000000
0.475000000	-1.725837699	2.381027244	0.000000000	0.000000000
0.475500000	-1.734238839	2.388135901	0.000000000	0.000000000
0.476000000	-1.728422665	2.418832374	0.000000000	0.000000000
0.476500000	-1.754918568	2.417539891	0.000000000	0.000000000
0.477000000	-1.745548066	2.413985562	0.000000000	0.000000000
0.477500000	-1.764935312	2.388135901	0.000000000	0.000000000
0.478000000	-1.744255583	2.349361409	0.000000000	0.000000000
0.478500000	-1.756211051	2.342252752	0.000000000	0.000000000
0.479000000	-1.738116288	2.345807081	0.000000000	0.000000000
0.479500000	-1.744255583	2.377796036	0.000000000	0.000000000
0.480000000	-1.733269476	2.372302983	0.000000000	0.000000000
0.480500000	-1.735208201	2.398475765	0.000000000	0.000000000
0.481000000	-1.735531322	2.399768249	0.000000000	0.000000000
0.481500000	-1.736500684	2.430141601	0.000000000	0.000000000
0.482000000	-1.755241689	2.409461872	0.000000000	0.000000000
0.482500000	-1.745871186	2.392013350	0.000000000	0.000000000
0.483000000	-1.760088500	2.356146945	0.000000000	0.000000000
0.483500000	-1.738439409	2.349038288	0.000000000	0.000000000
0.484000000	-1.751687360	2.349038288	0.000000000	0.000000000
0.484500000	-1.731976993	2.348068926	0.000000000	0.000000000
0.485000000	-1.744901824	2.365517447	0.000000000	0.000000000
0.485500000	-1.728422665	2.374564829	0.000000000	0.000000000
0.486000000	-1.740378133	2.414308683	0.000000000	0.000000000
0.486500000	-1.737793167	2.407846268	0.000000000	0.000000000
0.487000000	-1.745224945	2.418509253	0.000000000	0.000000000
0.487500000	-1.748456152	2.392982712	0.000000000	0.000000000
0.488000000	-1.740378133	2.397506403	0.000000000	0.000000000
0.488500000	-1.743932462	2.348715167	0.000000000	0.000000000
0.489000000	-1.728422665	2.327066076	0.000000000	0.000000000
0.489500000	-1.737470046	2.319634298	0.000000000	0.000000000
0.490000000	-1.723898974	2.366486810	0.000000000	0.000000000
0.490500000	-1.743609341	2.404938181	0.000000000	0.000000000
0.491000000	-1.733592597	2.413339321	0.000000000	0.000000000
0.491500000	-1.755241689	2.425941031	0.000000000	0.000000000
0.492000000	-1.745548066	2.412046838	0.000000000	0.000000000
0.492500000	-1.760734742	2.412369958	0.000000000	0.000000000
0.493000000	-1.754918568	2.370041138	0.000000000	0.000000000
0.493500000	-1.753949206	2.361963119	0.000000000	0.000000000
0.494000000	-1.745871186	2.334174733	0.000000000	0.000000000
0.494500000	-1.733269476	2.354531341	0.000000000	0.000000000
0.495000000	-1.741347496	2.351300134	0.000000000	0.000000000
0.495500000	-1.731330752	2.386520297	0.000000000	0.000000000
0.496000000	-1.748133032	2.399768249	0.000000000	0.000000000
0.496500000	-1.734561960	2.423679185	0.000000000	0.000000000
0.497000000	-1.758796017	2.422386702	0.000000000	0.000000000
0.497500000	-1.748456152	2.393628954	0.000000000	0.000000000
0.498000000	-1.764612191	2.367779293	0.000000000	0.000000000
0.498500000	-1.744255583	2.342252752	0.000000000	0.000000000
0.499000000	-1.748133032	2.366809930	0.000000000	0.000000000
0.499500000	-1.738439409	2.357439428	0.000000000	0.000000000
0.500000000	-1.738762529	2.372302983	0.000000000	0.000000000
0.500500000	-1.736177563	2.358731911	0.000000000	0.000000000
0.501000000	-1.736177563	2.402353215	0.000000000	0.000000000
0.501500000	-1.752333602	2.416893649	0.000000000	0.000000000
0.502000000	-1.745871186	2.432080325	0.000000000	0.000000000
0.502500000	-1.759119138	2.398152645	0.000000000	0.000000000
0.503000000	-1.741993737	2.373918587	0.000000000	0.000000000
0.503500000	-1.763642829	2.354531341	0.000000000	0.000000000
0.504000000	-1.742316858	2.335144095	0.000000000	0.000000000
0.504500000	-1.747486790	2.337729061	0.000000000	0.000000000
0.505000000	-1.725837699	2.339990907	0.000000000	0.000000000
0.505500000	-1.736177563	2.381996606	0.000000000	0.000000000
0.506000000	-1.735531322	2.395567679	0.000000000	0.000000000
0.506500000	-1.741993737	2.426910393	0.000000000	0.000000000
0.507000000	-1.747486790	2.412369958	0.000000000	0.000000000
0.507500000	-1.749748636	2.428202876	0.000000000	0.000000000
0.508000000	-1.763319708	2.401706973	0.000000000	0.000000000
0.508500000	-1.743286220	2.374241708	0.000000000	0.000000000
0.509000000	-1.747486790	2.320603661	0.000000000	0.000000000
0.509500000	-1.725514578	2.317695574	0.000000000	0.000000000
0.510000000	-1.745871186	2.349684530	0.000000000	0.000000000
0.510500000	-1.735854443	2.381350365	0.000000000	0.000000000
0.511000000	-1.751364239	2.405584422	0.000000000	0.000000000
0.511500000	-1.737793167	2.406230664	0.000000000	0.000000000
0.512000000	-1.754272326	2.429818480	0.000000000	0.000000000
0.512500000	-1.752010481	2.406553785	0.000000000	0.000000000
0.513000000	-1.756857292	2.394921437	0.000000000	0.000000000
0.513500000	-1.755241689	2.350977013	0.000000000	0.000000000
0.514000000	-1.745871186	2.355823824	0.000000000	0.000000000
0.514500000	-1.750717998	2.339021544	0.000000000	0.000000000
0.515000000	-1.729392027	2.353561979	0.000000000	0.000000000
0.515500000	-1.740701254	2.363901843	0.000000000	0.000000000
0.516000000	-1.728099544	2.396860162	0.000000000	0.000000000
0.516500000	-1.748133032	2.423356064	0.000000000	0.000000000
0.517000000	-1.737470046	2.420447978	0.000000000	0.000000000
0.517500000	-1.762350345	2.406876905	0.000000000	0.000000000
0.518000000	-1.754595447	2.366486810	0.000000000	0.000000000
0.518500000	-1.760088500	2.364224964	0.000000000	0.000000000
0.519000000	-1.741993737	2.345483960	0.000000000	0.000000000
0.519500000	-1.741993737	2.357116307	0.000000000	0.000000000
0.520000000	-1.744255583	2.333205371	0.000000000	0.000000000
0.520500000	-1.734885080	2.359055032	0.000000000	0.000000000
0.521000000	-1.735854443	2.373918587	0.000000000	0.000000000
0.521500000	-1.727130182	2.415278045	0.000000000	0.000000000
0.522000000	-1.753949206	2.415278045	0.000000000	0.000000000
0.522500000	-1.744901824	2.403645698	0.000000000	0.000000000
0.523000000	-1.762673466	2.381673486	0.000000000	0.000000000
0.523500000	-1.740701254	2.357762549	0.000000000	0.000000000
0.524000000	-1.751041119	2.349361409	0.000000000	0.000000000
0.524500000	-1.729068906	2.325127351	0.000000000	0.000000000
0.525000000	-1.733592597	2.343868356	0.000000000	0.000000000
0.525500000	-1.722929612	2.349038288	0.000000000	0.000000000
0.526000000	-1.726807061	2.395567679	0.000000000	0.000000000
0.526500000	-1.732946356	2.395567679	0.000000000	0.000000000
0.527000000	-1.739085650	2.420124857	0.000000000	0.000000000
0.527500000	-1.760088500	2.410108113	0.000000000	0.000000000
0.528000000	-1.748133032	2.418186132	0.000000000	0.000000000
0.528500000	-1.757503534	2.374887949	0.000000000	0.000000000
0.529000000	-1.732623235	2.327712318	0.000000000	0.000000000
0.529500000	-1.743932462	2.308001951	0.000000000	0.000000000
0.530000000	-1.721637129	2.329651042	0.000000000	0.000000000
0.530500000	-1.732946356	2.371979863	0.000000000	0.000000000
0.531000000	-1.722606491	2.375211070	0.000000000	0.000000000
0.531500000	-1.741024375	2.402030094	0.000000000	0.000000000
0.532000000	-1.739731892	2.404615060	0.000000000	0.000000000
0.532500000	-1.750071756	2.429818480	0.000000000	0.000000000
0.533000000	-1.753626085	2.392982712	0.000000000	0.000000000
0.533500000	-1.746517428	2.376826674	0.000000000	0.000000000
0.534000000	-1.751041119	2.339021544	0.000000000	0.000000000
0.534500000	-1.731653873	2.344837718	0.000000000	0.000000000
0.535000000	-1.741993737	2.337082820	0.000000000	0.000000000
0.535500000	-1.721960250	2.350007650	0.000000000	0.000000000
0.536000000	-1.734885080	2.375534191	0.000000000	0.000000000
0.536500000	-1.723898974	2.403968818	0.000000000	0.000000000
0.537000000	-1.747809911	2.426264151	0.000000000	0.000000000
0.537500000	-1.743932462	2.398152645	0.000000000	0.000000000
0.538000000	-1.758472896	2.388459022	0.000000000	0.000000000
0.538500000	-1.748456152	2.364224964	0.000000000	0.000000000
0.539000000	-1.747163669	2.378119157	0.000000000	0.000000000
0.539500000	-1.744578703	2.346776443	0.000000000	0.000000000
0.540000000	-1.732946356	2.341283390	0.000000000	0.000000000
0.540500000	-1.737470046	2.333851612	0.000000000	0.000000000
0.541000000	-1.724868337	2.377149795	0.000000000	0.000000000
0.541500000	-1.744901824	2.403322577	0.000000000	0.000000000
0.542000000	-1.732946356	2.421740461	0.000000000	0.000000000
0.542500000	-1.753626085	2.415278045	0.000000000	0.000000000
0.543000000	-1.737793167	2.392013350	0.000000000	0.000000000
0.543500000	-1.756857292	2.381350365	0.000000000	0.000000000
0.544000000	-1.741993737	2.351623254	0.000000000	0.000000000
0.544500000	-1.749102394	2.349684530	0.000000000	0.000000000
0.545000000	-1.739408771	2.324804231	0.000000000	0.000000000
0.545500000	-1.736823805	2.353238858	0.000000000	0.000000000
0.546000000	-1.735531322	2.363255602	0.000000000	0.000000000
0.546500000	-1.729392027	2.406230664	0.000000000	0.000000000
0.547000000	-1.746517428	2.409138751	0.000000000	0.000000000
0.547500000	-1.747163669	2.430141601	0.000000000	0.000000000
0.548000000	-1.771397727	2.422709823	0.000000000	0.000000000
0.548500000	-1.752979843	2.396213920	0.000000000	0.000000000
0.549000000	-1.762673466	2.346130201	0.000000000	0.000000000
0.549500000	-1.736823805	2.316403091	0.000000000	0.000000000
0.550000000	-1.750071756	2.343222114	0.000000000	0.000000000
0.550500000	-1.737793167	2.359055032	0.000000000	0.000000000
0.551000000	-1.744578703	2.387489659	0.000000000	0.000000000
0.551500000	-1.731007631	2.385227814	0.000000000	0.000000000
0.552000000	-1.735531322	2.425617910	0.000000000	0.000000000
0.552500000	-1.748779273	2.423032944	0.000000000	0.000000000
0.553000000	-1.749425515	2.426264151	0.000000000	0.000000000
0.553500000	-1.758472896	2.382642848	0.000000000	0.000000000
0.554000000	-1.741670616	2.368425534	0.000000000	0.000000000
0.554500000	-1.755564809	2.349038288	0.000000000	0.000000000
0.555000000	-1.735854443	2.343868356	0.000000000	0.000000000
0.555500000	-1.745548066	2.347745805	0.000000000	0.000000000
0.556000000	-1.723252733	2.367133051	0.000000000	0.000000000
0.556500000	-1.739731892	2.406553785	0.000000000	0.000000000
0.557000000	-1.738439409	2.412693079	0.000000000	0.000000000
0.557500000	-1.754595447	2.418186132	0.000000000	0.000000000
0.558000000	-1.748456152	2.381996606	0.000000000	0.000000000
0.558500000	-1.750071756	2.396213920	0.000000000	0.000000000
0.559000000	-1.753626085	2.376180433	0.000000000	0.000000000
0.559500000	-1.747163669	2.367779293	0.000000000	0.000000000
0.560000000	-1.750717998	2.326419835	0.000000000	0.000000000
0.560500000	-1.731330752	2.335467216	0.000000000	0.000000000
0.561000000	-1.744255583	2.356146945	0.000000000	0.000000000
0.561500000	-1.730361390	2.392013350	0.000000000	0.000000000
0.562000000	-1.751687360	2.416570528	0.000000000	0.000000000
0.562500000	-1.737793167	2.415278045	0.000000000	0.000000000
0.563000000	-1.759442259	2.414954925	0.000000000	0.000000000
0.563500000	-1.750394877	2.383289089	0.000000000	0.000000000
0.564000000	-1.758472896	2.378442278	0.000000000	0.000000000
0.564500000	-1.746194307	2.343868356	0.000000000	0.000000000
0.565000000	-1.740055013	2.345807081	0.000000000	0.000000000
0.565500000	-1.738762529	2.328035438	0.000000000	0.000000000
0.566000000	-1.732623235	2.365194326	0.000000000	0.000000000
0.566500000	-1.743932462	2.380704123	0.000000000	0.000000000
0.567000000	-1.734238839	2.417216770	0.000000000	0.000000000
0.567500000	-1.752333602	2.426910393	0.000000000	0.000000000
0.568000000	-1.738116288	2.430787842	0.000000000	0.000000000
0.568500000	-1.762350345	2.407200026	0.000000000	0.000000000
0.569000000	-1.745871186	2.353238858	0.000000000	0.000000000
0.569500000	-1.753626085	2.331589767	0.000000000	0.000000000
0.570000000	-1.734885080	2.327066076	0.000000000	0.000000000
0.570500000	-1.741670616	2.363578723	0.000000000	0.000000000
0.571000000	-1.734561960	2.357439428	0.000000000	0.000000000
0.571500000	-1.734238839	2.386197176	0.000000000	0.000000000
0.572000000	-1.735854443	2.394275195	0.000000000	0.000000000
0.572500000	-1.736823805	2.438865861	0.000000000	0.000000000
0.573000000	-1.754595447	2.422709823	0.000000000	0.000000000
0.573500000	-1.740701254	2.407523147	0.000000000	0.000000000
0.574000000	-1.754272326	2.369071776	0.000000000	0.000000000
0.574500000	-1.737470046	2.356793187	0.000000000	0.000000000
0.575000000	-1.753626085	2.347422684	0.000000000	0.000000000
0.575500000	-1.736177563	2.337729061	0.000000000	0.000000000
0.576000000	-1.748779273	2.359701273	0.000000000	0.000000000
0.576500000	-1.734885080	2.380057882	0.000000000	0.000000000
0.577000000	-1.746840549	2.417216770	0.000000000	0.000000000
0.577500000	-1.746840549	2.398152645	0.000000000	0.000000000
0.578000000	-1.753302964	2.401706973	0.000000000	0.000000000
0.578500000	-1.757180413	2.391043988	0.000000000	0.000000000
0.579000000	-1.751687360	2.413016200	0.000000000	0.000000000
0.579500000	-1.761704104	2.371656742	0.000000000	0.000000000
0.580000000	-1.748779273	2.343545235	0.000000000	0.000000000
0.580500000	-1.758472896	2.329327921	0.000000000	0.000000000
0.581000000	-1.733592597	2.359701273	0.000000000	0.000000000
0.581500000	-1.746194307	2.386197176	0.000000000	0.000000000
0.582000000	-1.733592597	2.398798886	0.000000000	0.000000000
0.582500000	-1.757826655	2.421417340	0.000000000	0.000000000
0.583000000	-1.747809911	2.418509253	0.000000000	0.000000000
0.583500000	-1.758472896	2.422063581	0.000000000	0.000000000
0.584000000	-1.753949206	2.377796036	0.000000000	0.000000000
0.584500000	-1.756534172	2.369071776	0.000000000	0.000000000
0.585000000	-1.752979843	2.336759699	0.000000000	0.000000000
0.585500000	-1.739408771	2.353238858	0.000000000	0.000000000
0.586000000	-1.747809911	2.353238858	0.000000000	0.000000000
0.586500000	-1.735854443	2.386197176	0.000000000	0.000000000
0.587000000	-1.750717998	2.404615060	0.000000000	0.000000000
0.587500000	-1.734238839	2.431110963	0.000000000	0.000000000
0.588000000	-1.758472896	2.442097069	0.000000000	0.000000000
0.588500000	-1.750394877	2.415278045	0.000000000	0.000000000
0.589000000	-1.769459002	2.386843418	0.000000000	0.000000000
0.589500000	-1.752979843	2.349684530	0.000000000	0.000000000
0.590000000	-1.759442259	2.362286240	0.000000000	0.000000000
0.590500000	-1.748456152	2.348392047	0.000000000	0.000000000
0.591000000	-1.744578703	2.366809930	0.000000000	0.000000000
0.591500000	-1.742316858	2.364224964	0.000000000	0.000000000
0.592000000	-1.736823805	2.409138751	0.000000000	0.000000000
0.592500000	-1.754272326	2.426587272	0.000000000	0.000000000
0.593000000	-1.749102394	2.445328277	0.000000000	0.000000000
0.593500000	-1.773336452	2.418186132	0.000000000	0.000000000
0.594000000	-1.759765379	2.392336471	0.000000000	0.000000000
0.594500000	-1.773659572	2.369071776	0.000000000	0.000000000
0.595000000	-1.745871186	2.351946375	0.000000000	0.000000000
0.595500000	-1.752010481	2.359378153	0.000000000	0.000000000
0.596000000	-1.736177563	2.354854462	0.000000000	0.000000000
0.596500000	-1.747809911	2.389428384	0.000000000	0.000000000
0.597000000	-1.745224945	2.391043988	0.000000000	0.000000000
0.597500000	-1.751364239	2.415601166	0.000000000	0.000000000
0.598000000	-1.757180413	2.394275195	0.000000000	0.000000000
0.598500000	-1.752656722	2.415278045	0.000000000	0.000000000
0.599000000	-1.764289070	2.408815630	0.000000000	0.000000000
0.599500000	-1.750394877	2.396860162	0.000000000	0.000000000
0.600000000	-1.763642829	2.348715167	0.000000000	0.000000000
0.600500000	-1.736823805	2.328681680	0.000000000	0.000000000
0.601000000	-1.746517428	2.339990907	0.000000000	0.000000000
0.601500000	-1.730361390	2.362286240	0.000000000	0.000000000
0.602000000	-1.748133032	2.393628954	0.000000000	0.000000000
0.602500000	-1.740378133	2.402030094	0.000000000	0.000000000
0.603000000	-1.754595447	2.431757204	0.000000000	0.000000000
0.603500000	-1.752979843	2.411723717	0.000000000	0.000000000
0.604000000	-1.757503534	2.406553785	0.000000000	0.000000000
0.604500000	-1.760734742	2.360993757	0.000000000	0.000000000
0.605000000	-1.749748636	2.356793187	0.000000000	0.000000000
0.605500000	-1.752010481	2.333205371	0.000000000	0.000000000
0.606000000	-1.732623235	2.348715167	0.000000000	0.000000000
0.606500000	-1.747486790	2.353885100	0.000000000	0.000000000
0.607000000	-1.736823805	2.387166539	0.000000000	0.000000000
0.607500000	-1.757503534	2.422709823	0.000000000	0.000000000
0.608000000	-1.742316858	2.435634654	0.000000000	0.000000000
0.608500000	-1.762027225	2.426587272	0.000000000	0.000000000
0.609000000	-1.749425515	2.377796036	0.000000000	0.000000000
0.609500000	-1.762673466	2.371979863	0.000000000	0.000000000
0.610000000	-1.754272326	2.350653892	0.000000000	0.000000000
0.610500000	-1.752979843	2.363255602	0.000000000	0.000000000
0.611000000	-1.753302964	2.344514597	0.000000000	0.000000000
0.611500000	-1.747809911	2.367779293	0.000000000	0.000000000
0.612000000	-1.757180413	2.381350365	0.000000000	0.000000000
0.612500000	-1.747163669	2.428202876	0.000000000	0.000000000
0.613000000	-1.763319708	2.438542741	0.000000000	0.000000000
0.613500000	-1.749102394	2.429818480	0.000000000	0.000000000
0.614000000	-1.770751485	2.406876905	0.000000000	0.000000000
0.614500000	-1.756857292	2.379734761	0.000000000	0.000000000
0.615000000	-1.766874036	2.371656742	0.000000000	0.000000000
0.615500000	-1.748456152	2.348392047	0.000000000	0.000000000
0.616000000	-1.752979843	2.361316877	0.000000000	0.000000000
0.616500000	-1.745224945	2.360347515	0.000000000	0.000000000
0.617000000	-1.743932462	2.401060732	0.000000000	0.000000000
0.617500000	-1.745871186	2.390397746	0.000000000	0.000000000
0.618000000	-1.748456152	2.408492509	0.000000000	0.000000000
0.618500000	-1.762350345	2.410754355	0.000000000	0.000000000
0.619000000	-1.748779273	2.435311533	0.000000000	0.000000000
0.619500000	-1.764289070	2.407200026	0.000000000	0.000000000
0.620000000	-1.748456152	2.360024394	0.000000000	0.000000000
0.620500000	-1.762027225	2.331266646	0.000000000	0.000000000
0.621000000	-1.733592597	2.336759699	0.000000000	0.000000000
0.621500000	-1.740701254	2.366486810	0.000000000	0.000000000
0.622000000	-1.731653873	2.365840568	0.000000000	0.000000000
0.622500000	-1.750071756	2.397506403	0.000000000	0.000000000
0.623000000	-1.747809911	2.402999456	0.000000000	0.000000000
0.623500000	-1.751041119	2.427879755	0.000000000	0.000000000
0.624000000	-1.754272326	2.394598316	0.000000000	0.000000000
0.624500000	-1.750717998	2.383935331	0.000000000	0.000000000
0.625000000	-1.757180413	2.342575873	0.000000000	0.000000000
0.625500000	-1.733915718	2.339990907	0.000000000	0.000000000
0.626000000	-1.740701254	2.326742955	0.000000000	0.000000000
0.626500000	-1.721314008	2.345160839	0.000000000	0.000000000
0.627000000	-1.743286220	2.374241708	0.000000000	0.000000000
0.627500000	-1.735208201	2.405907543	0.000000000	0.000000000
0.628000000	-1.754595447	2.431757204	0.000000000	0.000000000
0.628500000	-1.742963099	2.403645698	0.000000000	0.000000000
0.629000000	-1.753949206	2.393305833	0.000000000	0.000000000
0.629500000	-1.749102394	2.360670636	0.000000000	0.000000000
0.630000000	-1.751364239	2.374241708	0.000000000	0.000000000
0.630500000	-1.751687360	2.349684530	0.000000000	0.000000000
0.631000000	-1.738116288	2.357439428	0.000000000	0.000000000
0.631500000	-1.744255583	2.346776443	0.000000000	0.000000000
0.632000000	-1.729715148	2.373918587	0.000000000	0.000000000
0.632500000	-1.746194307	2.393305833	0.000000000	0.000000000
0.633000000	-1.734561960	2.419478615	0.000000000	0.000000000
0.633500000	-1.756211051	2.426910393	0.000000000	0.000000000
0.634000000	-1.743932462	2.410431234	0.000000000	0.000000000
0.634500000	-1.759765379	2.393628954	0.000000000	0.000000000
0.635000000	-1.742963099	2.350653892	0.000000000	0.000000000
0.635500000	-1.748456152	2.347099564	0.000000000	0.000000000
0.636000000	-1.735208201	2.326096714	0.000000000	0.000000000
0.636500000	-1.729715148	2.357116307	0.000000000	0.000000000
0.637000000	-1.729068906	2.353885100	0.000000000	0.000000000
0.637500000	-1.729068906	2.379411640	0.000000000	0.000000000
0.638000000	-1.746517428	2.370687380	0.000000000	0.000000000
0.638500000	-1.737146926	2.408169388	0.000000000	0.000000000
0.639000000	-1.752979843	2.421740461	0.000000000	0.000000000
0.639500000	-1.736823805	2.411400596	0.000000000	0.000000000
0.640000000	-1.756534172	2.364871206	0.000000000	0.000000000
0.640500000	-1.740055013	2.322219265	0.000000000	0.000000000
0.641000000	-1.745548066	2.329327921	0.000000000	0.000000000
0.641500000	-1.723575853	2.334497854	0.000000000	0.000000000
0.642000000	-1.729068906	2.361316877	0.000000000	0.000000000
0.642500000	-1.727130182	2.364548085	0.000000000	0.000000000
0.643000000	-1.731976993	2.406876905	0.000000000	0.000000000
0.643500000	-1.736823805	2.404291939	0.000000000	0.000000000
0.644000000	-1.732300114	2.410754355	0.000000000	0.000000000
0.644500000	-1.744255583	2.373595466	0.000000000	0.000000000
0.645000000	-1.732300114	2.360024394	0.000000000	0.000000000
0.645500000	-1.748456152	2.335467216	0.000000000	0.000000000
0.646000000	-1.727453303	2.323188627	0.000000000	0.000000000
0.646500000	-1.741670616	2.323188627	0.000000000	0.000000000
0.647000000	-1.717113438	2.343545235	0.000000000	0.000000000
0.647500000	-1.727776423	2.396860162	0.000000000	0.000000000
0.648000000	-1.719375283	2.409138751	0.000000000	0.000000000
0.648500000	-1.738439409	2.410754355	0.000000000	0.000000000
0.649000000	-1.734885080	2.368748655	0.000000000	0.000000000
0.649500000	-1.734885080	2.379088519	0.000000000	0.000000000
0.650000000	-1.736823805	2.361316877	0.000000000	0.000000000
0.650500000	-1.731330752	2.362286240	0.000000000	0.000000000
0.651000000	-1.744255583	2.326742955	0.000000000	0.000000000
0.651500000	-1.726807061	2.332882250	0.000000000	0.000000000
0.652000000	-1.736823805	2.343545235	0.000000000	0.000000000
0.652500000	-1.720021525	2.373595466	0.000000000	0.000000000
0.653000000	-1.744255583	2.401706973	0.000000000	0.000000000
0.653500000	-1.734885080	2.406553785	0.000000000	0.000000000
0.654000000	-1.753626085	2.411400596	0.000000000	0.000000000
0.654500000	-1.742963099	2.378119157	0.000000000	0.000000000
0.655000000	-1.753302964	2.372626104	0.000000000	0.000000000
0.655500000	-1.745224945	2.337405941	0.000000000	0.000000000
0.656000000	-1.733592597	2.342252752	0.000000000	0.000000000
0.656500000	-1.723252733	2.325127351	0.000000000	0.000000000
0.657000000	-1.714205351	2.351300134	0.000000000	0.000000000
0.657500000	-1.728745786	2.349038288	0.000000000	0.000000000
0.658000000	-1.723575853	2.374564829	0.000000000	0.000000000
0.658500000	-1.742639979	2.397183282	0.000000000	0.000000000
0.659000000	-1.728422665	2.423356064	0.000000000	0.000000000
0.659500000	-1.756211051	2.413016200	0.000000000	0.000000000
0.660000000	-1.745548066	2.364871206	0.000000000	0.000000000
0.660500000	-1.752656722	2.341606511	0.000000000	0.000000000
0.661000000	-1.727453303	2.325450472	0.000000000	0.000000000
0.661500000	-1.728422665	2.349038288	0.000000000	0.000000000
0.662000000	-1.722929612	2.338375303	0.000000000	0.000000000
0.662500000	-1.728099544	2.362609360	0.000000000	0.000000000
0.663000000	-1.730038269	2.373918587	0.000000000	0.000000000
0.663500000	-1.726483940	2.416893649	0.000000000	0.000000000
0.664000000	-1.743609341	2.410754355	0.000000000	0.000000000
0.664500000	-1.736823805	2.399768249	0.000000000	0.000000000
0.665000000	-1.755887930	2.368425534	0.000000000	0.000000000
0.665500000	-1.731976993	2.349038288	0.000000000	0.000000000
0.666000000	-1.743286220	2.333205371	0.000000000	0.000000000
0.666500000	-1.717436559	2.321249902	0.000000000	0.000000000
0.667000000	-1.727453303	2.346453322	0.000000000	0.000000000
0.667500000	-1.714205351	2.372302983	0.000000000	0.000000000
0.668000000	-1.727453303	2.418832374	0.000000000	0.000000000
0.668500000	-1.730038269	2.395244558	0.000000000	0.000000000
0.669000000	-1.736500684	2.392013350	0.000000000	0.000000000
0.669500000	-1.741024375	2.371333621	0.000000000	0.000000000
0.670000000	-1.736177563	2.391367109	0.000000000	0.000000000
0.670500000	-1.749102394	2.363901843	0.000000000	0.000000000
0.671000000	-1.738439409	2.348715167	0.000000000	0.000000000
0.671500000	-1.749425515	2.331589767	0.000000000	0.000000000
0.672000000	-1.728099544	2.344191477	0.000000000	0.000000000
0.672500000	-1.741347496	2.368425534	0.000000000	0.000000000
0.673000000	-1.725837699	2.385227814	0.000000000	0.000000000
0.673500000	-1.743286220	2.412693079	0.000000000	0.000000000
0.674000000	-1.736823805	2.404291939	0.000000000	0.000000000
0.674500000	-1.749425515	2.407523147	0.000000000	0.000000000
0.675000000	-1.740701254	2.369071776	0.000000000	0.000000000
0.675500000	-1.740055013	2.367779293	0.000000000	0.000000000
0.676000000	-1.741024375	2.337405941	0.000000000	0.000000000
0.676500000	-1.733915718	2.347745805	0.000000000	0.000000000
0.677000000	-1.737146926	2.335790337	0.000000000	0.000000000
0.677500000	-1.720021525	2.351300134	0.000000000	0.000000000
0.678000000	-1.738116288	2.364548085	0.000000000	0.000000000
0.678500000	-1.731976993	2.402676335	0.000000000	0.000000000
0.679000000	-1.754918568	2.432403446	0.000000000	0.000000000
0.679500000	-1.742316858	2.417216770	0.000000000	0.000000000
0.680000000	-1.756857292	2.391043988	0.000000000	0.000000000
0.680500000	-1.744255583	2.347745805	0.000000000	0.000000000
0.681000000	-1.749748636	2.350330771	0.000000000	0.000000000
0.681500000	-1.735208201	2.332559129	0.000000000	0.000000000
0.682000000	-1.724868337	2.354531341	0.000000000	0.000000000
0.682500000	-1.723252733	2.342575873	0.000000000	0.000000000
0.683000000	-1.720344646	2.376826674	0.000000000	0.000000000
0.683500000	-1.741024375	2.390397746	0.000000000	0.000000000
0.684000000	-1.735531322	2.424971668	0.000000000	0.000000000
0.684500000	-1.756857292	2.411723717	0.000000000	0.000000000
0.685000000	-1.742639979	2.390397746	0.000000000	0.000000000
0.685500000	-1.763319708	2.363578723	0.000000000	0.000000000
0.686000000	-1.743932462	2.337729061	0.000000000	0.000000000
0.686500000	-1.751364239	2.338698424	0.000000000	0.000000000
0.687000000	-1.728745786	2.333528491	0.000000000	0.000000000
0.687500000	-1.733269476	2.381350365	0.000000000	0.000000000
0.688000000	-1.731653873	2.396860162	0.000000000	0.000000000
0.688500000	-1.736177563	2.415924287	0.000000000	0.000000000
0.689000000	-1.741993737	2.384581572	0.000000000	0.000000000
0.689500000	-1.735531322	2.402030094	0.000000000	0.000000000
0.690000000	-1.754918568	2.400414490	0.000000000	0.000000000
0.690500000	-1.749748636	2.396860162	0.000000000	0.000000000
0.691000000	-1.764289070	2.355500704	0.000000000	0.000000000
0.691500000	-1.734561960	2.330620404	0.000000000	0.000000000
0.692000000	-1.740378133	2.338698424	0.000000000	0.000000000
0.692500000	-1.720990887	2.355500704	0.000000000	0.000000000
0.693000000	-1.737793167	2.389105263	0.000000000	0.000000000
0.693500000	-1.727776423	2.396213920	0.000000000	0.000000000
0.694000000	-1.744901824	2.424648548	0.000000000	0.000000000
0.694500000	-1.748456152	2.407523147	0.000000000	0.000000000
0.695000000	-1.749748636	2.407200026	0.000000000	0.000000000
0.695500000	-1.746840549	2.365517447	0.000000000	0.000000000
0.696000000	-1.733269476	2.357439428	0.000000000	0.000000000
0.696500000	-1.741670616	2.333528491	0.000000000	0.000000000
0.697000000	-1.725514578	2.340637148	0.000000000	0.000000000
0.697500000	-1.737470046	2.339344665	0.000000000	0.000000000
0.698000000	-1.720344646	2.359055032	0.000000000	0.000000000
0.698500000	-1.742316858	2.397829524	0.000000000	0.000000000
0.699000000	-1.731007631	2.421740461	0.000000000	0.000000000
0.699500000	-1.749425515	2.426910393	0.000000000	0.000000000
0.700000000	-1.737470046	2.381996606	0.000000000	0.000000000
0.700500000	-1.747809911	2.367779293	0.000000000	0.000000000
0.701000000	-1.744578703	2.336759699	0.000000000	0.000000000
0.701500000	-1.737146926	2.350007650	0.000000000	0.000000000
0.702000000	-1.730038269	2.326742955	0.000000000	0.000000000
0.702500000	-1.719375283	2.346453322	0.000000000	0.000000000
0.703000000	-1.733915718	2.352915737	0.000000000	0.000000000
0.703500000	-1.729392027	2.396537041	0.000000000	0.000000000
0.704000000	-1.751041119	2.411400596	0.000000000	0.000000000
0.704500000	-1.735531322	2.412369958	0.000000000	0.000000000
0.705000000	-1.753949206	2.396860162	0.000000000	0.000000000
0.705500000	-1.737793167	2.372949225	0.000000000	0.000000000
0.706000000	-1.752010481	2.361639998	0.000000000	0.000000000
0.706500000	-1.735208201	2.328358559	0.000000000	0.000000000
0.707000000	-1.737146926	2.336436578	0.000000000	0.000000000
0.707500000	-1.726483940	2.346453322	0.000000000	0.000000000
0.708000000	-1.729715148	2.392013350	0.000000000	0.000000000
0.708500000	-1.735854443	2.381027244	0.000000000	0.000000000
0.709000000	-1.732300114	2.389751505	0.000000000	0.000000000
0.709500000	-1.752010481	2.391690229	0.000000000	0.000000000
0.710000000	-1.746840549	2.419155495	0.000000000	0.000000000
0.710500000	-1.763642829	2.398475765	0.000000000	0.000000000
0.711000000	-1.739731892	2.357439428	0.000000000	0.000000000
0.711500000	-1.750717998	2.335790337	0.000000000	0.000000000
0.712000000	-1.727776423	2.333851612	0.000000000	0.000000000
0.712500000	-1.740055013	2.355500704	0.000000000	0.000000000
0.713000000	-1.724545216	2.356793187	0.000000000	0.000000000
0.713500000	-1.735208201	2.394275195	0.000000000	0.000000000
0.714000000	-1.734238839	2.398798886	0.000000000	0.000000000
0.714500000	-1.742639979	2.424648548	0.000000000	0.000000000
0.715000000	-1.751041119	2.392982712	0.000000000	0.000000000
0.715500000	-1.742316858	2.389428384	0.000000000	0.000000000
0.716000000	-1.750394877	2.355500704	0.000000000	0.000000000
0.716500000	-1.732623235	2.346453322	0.000000000	0.000000000
0.717000000	-1.744255583	2.326419835	0.000000000	0.000000000
0.717500000	-1.718405921	2.323188627	0.000000000	0.000000000
0.718000000	-1.731653873	2.347422684	0.000000000	0.000000000
0.718500000	-1.719698404	2.382319727	0.000000000	0.000000000
0.719000000	-1.741347496	2.422063581	0.000000000	0.000000000
0.719500000	-1.734561960	2.411077475	0.000000000	0.000000000
0.720000000	-1.743609341	2.406876905	0.000000000	0.000000000
0.720500000	-1.741024375	2.368425534	0.000000000	0.000000000
0.721000000	-1.744901824	2.370364259	0.000000000	0.000000000
0.721500000	-1.745548066	2.333528491	0.000000000	0.000000000
0.722000000	-1.726483940	2.334174733	0.000000000	0.000000000
0.722500000	-1.728745786	2.323188627	0.000000000	0.000000000
0.723000000	-1.717113438	2.358408790	0.000000000	0.000000000
0.723500000	-1.740378133	2.379734761	0.000000000	0.000000000
0.724000000	-1.723252733	2.401383852	0.000000000	0.000000000
0.724500000	-1.739085650	2.407846268	0.000000000	0.000000000
0.725000000	-1.726483940	2.392336471	0.000000000	0.000000000
0.725500000	-1.747809911	2.385227814	0.000000000	0.000000000
0.726000000	-1.736177563	2.347422684	0.000000000	0.000000000
0.726500000	-1.737793167	2.338375303	0.000000000	0.000000000
0.727000000	-1.723252733	2.313495004	0.000000000	0.000000000
0.727500000	-1.719052163	2.354531341	0.000000000	0.000000000
0.728000000	-1.720990887	2.367133051	0.000000000	0.000000000
0.728500000	-1.717436559	2.388135901	0.000000000	0.000000000
0.729000000	-1.731653873	2.366809930	0.000000000	0.000000000
0.729500000	-1.723252733	2.388135901	0.000000000	0.000000000
0.730000000	-1.744901824	2.401706973	0.000000000	0.000000000
0.730500000	-1.732300114	2.397829524	0.000000000	0.000000000
0.731000000	-1.751041119	2.368425534	0.000000000	0.000000000
0.731500000	-1.731007631	2.334497854	0.000000000	0.000000000
0.732000000	-1.741670616	2.342898994	0.000000000	0.000000000
0.732500000	-1.725514578	2.336759699	0.000000000	0.000000000
0.733000000	-1.729715148	2.361316877	0.000000000	0.000000000
0.733500000	-1.721960250	2.358408790	0.000000000	0.000000000
0.734000000	-1.723252733	2.399445128	0.000000000	0.000000000
0.734500000	-1.734885080	2.399768249	0.000000000	0.000000000
0.735000000	-1.736500684	2.410431234	0.000000000	0.000000000
0.735500000	-1.747809911	2.383289089	0.000000000	0.000000000
0.736000000	-1.731330752	2.375534191	0.000000000	0.000000000
0.736500000	-1.745548066	2.348715167	0.000000000	0.000000000
0.737000000	-1.727776423	2.329974163	0.000000000	0.000000000
0.737500000	-1.740378133	2.318988057	0.000000000	0.000000000
0.738000000	-1.720021525	2.324157989	0.000000000	0.000000000
0.738500000	-1.732300114	2.374241708	0.000000000	0.000000000
0.739000000	-1.721960250	2.395567679	0.000000000	0.000000000
0.739500000	-1.731976993	2.420771098	0.000000000	0.000000000
0.740000000	-1.730684510	2.387489659	0.000000000	0.000000000
0.740500000	-1.737470046	2.387812780	0.000000000	0.000000000
0.741000000	-1.742316858	2.351300134	0.000000000	0.000000000
0.741500000	-1.725514578	2.350330771	0.000000000	0.000000000
0.742000000	-1.730684510	2.324481110	0.000000000	0.000000000
0.742500000	-1.715497834	2.331912888	0.000000000	0.000000000
0.743000000	-1.733269476	2.335144095	0.000000000	0.000000000
0.743500000	-1.713235989	2.357439428	0.000000000	0.000000000
0.744000000	-1.726160820	2.382319727	0.000000000	0.000000000
0.744500000	-1.717436559	2.394275195	0.000000000	0.000000000
0.745000000	-1.743932462	2.408815630	0.000000000	0.000000000
0.745500000	-1.738439409	2.385874056	0.000000000	0.000000000
0.746000000	-1.744578703	2.381350365	0.000000000	0.000000000
0.746500000	-1.735208201	2.337729061	0.000000000	0.000000000
0.747000000	-1.736823805	2.339990907	0.000000000	0.000000000
0.747500000	-1.734885080	2.331912888	0.000000000	0.000000000
0.748000000	-1.722283370	2.362286240	0.000000000	0.000000000
0.748500000	-1.729392027	2.354531341	0.000000000	0.000000000
0.749000000	-1.721314008	2.367779293	0.000000000	0.000000000
0.749500000	-1.741347496	2.387489659	0.000000000	0.000000000
0.750000000	-1.727776423	2.411723717	0.000000000	0.000000000
0.750500000	-1.747486790	2.409461872	0.000000000	0.000000000
0.751000000	-1.734885080	2.369071776	0.000000000	0.000000000
0.751500000	-1.752979843	2.347745805	0.000000000	0.000000000
0.752000000	-1.740055013	2.327712318	0.000000000	0.000000000
0.752500000	-1.742316858	2.347745805	0.000000000	0.000000000
0.753000000	-1.729715148	2.334497854	0.000000000	0.000000000
0.753500000	-1.723575853	2.362286240	0.000000000	0.000000000
0.754000000	-1.726807061	2.368748655	0.000000000	0.000000000
0.754500000	-1.723575853	2.408169388	0.000000000	0.000000000
0.755000000	-1.741993737	2.401383852	0.000000000	0.000000000
0.755500000	-1.734885080	2.399768249	0.000000000	0.000000000
0.756000000	-1.750717998	2.375857312	0.000000000	0.000000000
0.756500000	-1.725837699	2.353238858	0.000000000	0.000000000
0.757000000	-1.737146926	2.327712318	0.000000000	0.000000000
0.757500000	-1.720021525	2.300247052	0.000000000	0.000000000
0.758000000	-1.733592597	2.322542385	0.000000000	0.000000000
0.758500000	-1.720344646	2.354531341	0.000000000	0.000000000
0.759000000	-1.728099544	2.411077475	0.000000000	0.000000000
0.759500000	-1.729392027	2.400737611	0.000000000	0.000000000
0.760000000	-1.736500684	2.408169388	0.000000000	0.000000000
0.760500000	-1.746840549	2.385227814	0.000000000	0.000000000
0.761000000	-1.740055013	2.391690229	0.000000000	0.000000000
0.761500000	-1.751364239	2.351300134	0.000000000	0.000000000
0.762000000	-1.730684510	2.332882250	0.000000000	0.000000000
0.762500000	-1.738116288	2.318664936	0.000000000	0.000000000
0.763000000	-1.714205351	2.330620404	0.000000000	0.000000000
0.763500000	-1.731976993	2.355823824	0.000000000	0.000000000
0.764000000	-1.720667767	2.373595466	0.000000000	0.000000000
0.764500000	-1.739408771	2.402353215	0.000000000	0.000000000
0.765000000	-1.730684510	2.392336471	0.000000000	0.000000000
0.765500000	-1.739085650	2.401383852	0.000000000	0.000000000
0.766000000	-1.736823805	2.371010500	0.000000000	0.000000000
0.766500000	-1.738116288	2.368425534	0.000000000	0.000000000
0.767000000	-1.738439409	2.330620404	0.000000000	0.000000000
0.767500000	-1.724545216	2.342898994	0.000000000	0.000000000
0.768000000	-1.731653873	2.339344665	0.000000000	0.000000000
0.768500000	-1.718405921	2.353238858	0.000000000	0.000000000
0.769000000	-1.732623235	2.351946375	0.000000000	0.000000000
0.769500000	-1.717759680	2.373595466	0.000000000	0.000000000
0.770000000	-1.739408771	2.407523147	0.000000000	0.000000000
0.770500000	-1.729068906	2.406230664	0.000000000	0.000000000
0.771000000	-1.746194307	2.388459022	0.000000000	0.000000000
0.771500000	-1.737470046	2.342898994	0.000000000	0.000000000
0.772000000	-1.742963099	2.345807081	0.000000000	0.000000000
0.772500000	-1.735854443	2.330620404	0.000000000	0.000000000
0.773000000	-1.727776423	2.350330771	0.000000000	0.000000000
0.773500000	-1.727453303	2.340314027	0.000000000	0.000000000
0.774000000	-1.722606491	2.378765399	0.000000000	0.000000000
0.774500000	-1.741993737	2.394598316	0.000000000	0.000000000
0.775000000	-1.732946356	2.415924287	0.000000000	0.000000000
0.775500000	-1.751041119	2.405584422	0.000000000	0.000000000
0.776000000	-1.733592597	2.392336471	0.000000000	0.000000000
0.776500000	-1.750394877	2.379734761	0.000000000	0.000000000
0.777000000	-1.730038269	2.344837718	0.000000000	0.000000000
0.777500000	-1.742639979	2.319957419	0.000000000	0.000000000
0.778000000	-1.727776423	2.302508898	0.000000000	0.000000000
0.778500000	-1.730684510	2.351300134	0.000000000	0.000000000
0.779000000	-1.721637129	2.379088519	0.000000000	0.000000000
0.779500000	-1.724222095	2.408169388	0.000000000	0.000000000
0.780000000	-1.727776423	2.386520297	0.000000000	0.000000000
0.780500000	-1.724868337	2.402030094	0.000000000	0.000000000
0.781000000	-1.743609341	2.385874056	0.000000000	0.000000000
0.781500000	-1.732623235	2.374241708	0.000000000	0.000000000
0.782000000	-1.751041119	2.340960269	0.000000000	0.000000000
0.782500000	-1.725514578	2.326742955	0.000000000	0.000000000
0.783000000	-1.728745786	2.326742955	0.000000000	0.000000000
0.783500000	-1.709681660	2.329651042	0.000000000	0.000000000
0.784000000	-1.723898974	2.359378153	0.000000000	0.000000000
0.784500000	-1.711943506	2.367456172	0.000000000	0.000000000
0.785000000	-1.721637129	2.401383852	0.000000000	0.000000000
0.785500000	-1.729392027	2.390397746	0.000000000	0.000000000
0.786000000	-1.743609341	2.399768249	0.000000000	0.000000000
0.786500000	-1.754918568	2.365194326	0.000000000	0.000000000
0.787000000	-1.737470046	2.360993757	0.000000000	0.000000000
0.787500000	-1.740378133	2.337405941	0.000000000	0.000000000
0.788000000	-1.721637129	2.342252752	0.000000000	0.000000000
0.788500000	-1.734238839	2.329004801	0.000000000	0.000000000
0.789000000	-1.712912868	2.338375303	0.000000000	0.000000000
0.789500000	-1.725191457	2.373272346	0.000000000	0.000000000
0.790000000	-1.714851593	2.405261302	0.000000000	0.000000000
0.790500000	-1.739085650	2.422709823	0.000000000	0.000000000
0.791000000	-1.734238839	2.385874056	0.000000000	0.000000000
0.791500000	-1.748779273	2.373272346	0.000000000	0.000000000
0.792000000	-1.744255583	2.343868356	0.000000000	0.000000000
0.792500000	-1.737146926	2.354208220	0.000000000	0.000000000
0.793000000	-1.734561960	2.329974163	0.000000000	0.000000000
0.793500000	-1.721314008	2.341606511	0.000000000	0.000000000
0.794000000	-1.729715148	2.345160839	0.000000000	0.000000000
0.794500000	-1.714205351	2.381996606	0.000000000	0.000000000
0.795000000	-1.733915718	2.397506403	0.000000000	0.000000000
0.795500000	-1.721960250	2.404291939	0.000000000	0.000000000
0.796000000	-1.747809911	2.400737611	0.000000000	0.000000000
0.796500000	-1.733915718	2.376180433	0.000000000	0.000000000
0.797000000	-1.741670616	2.357762549	0.000000000	0.000000000
0.797500000	-1.723575853	2.308325072	0.000000000	0.000000000
0.798000000	-1.729392027	2.312202521	0.000000000	0.000000000
0.798500000	-1.724222095	2.323511748	0.000000000	0.000000000
0.799000000	-1.721314008	2.384581572	0.000000000	0.000000000
0.799500000	-1.727453303	2.383935331	0.000000000	0.000000000
0.800000000	-1.723898974	2.396213920	0.000000000	0.000000000
0.800500000	-1.738439409	2.387812780	0.000000000	0.000000000
0.801000000	-1.729068906	2.402030094	0.000000000	0.000000000
0.801500000	-1.751364239	2.384258452	0.000000000	0.000000000
0.802000000	-1.733915718	2.358731911	0.000000000	0.000000000
0.802500000	-1.743609341	2.338052182	0.000000000	0.000000000
0.803000000	-1.717113438	2.320603661	0.000000000	0.000000000
0.803500000	-1.726483940	2.335144095	0.000000000	0.000000000
0.804000000	-1.716144076	2.336113458	0.000000000	0.000000000
0.804500000	-1.724222095	2.376503553	0.000000000	0.000000000
0.805000000	-1.721637129	2.379734761	0.000000000	0.000000000
0.805500000	-1.727776423	2.408492509	0.000000000	0.000000000
0.806000000	-1.740378133	2.387489659	0.000000000	0.000000000
0.806500000	-1.735854443	2.384581572	0.000000000	0.000000000
0.807000000	-1.745224945	2.350330771	0.000000000	0.000000000
0.807500000	-1.726483940	2.345483960	0.000000000	0.000000000
0.808000000	-1.735854443	2.329004801	0.000000000	0.000000000
0.808500000	-1.715497834	2.318988057	0.000000000	0.000000000
0.809000000	-1.729392027	2.326419835	0.000000000	0.000000000
0.809500000	-1.716467197	2.351300134	0.000000000	0.000000000
0.810000000	-1.734885080	2.405584422	0.000000000	0.000000000
0.810500000	-1.728099544	2.413662441	0.000000000	0.000000000
0.811000000	-1.740701254	2.420124857	0.000000000	0.000000000
0.811500000	-1.744255583	2.377149795	0.000000000	0.000000000
0.812000000	-1.749748636	2.373595466	0.000000000	0.000000000
0.812500000	-1.750394877	2.341929631	0.000000000	0.000000000
0.813000000	-1.731653873	2.346453322	0.000000000	0.000000000
0.813500000	-1.736177563	2.329651042	0.000000000	0.000000000
0.814000000	-1.725191457	2.346776443	0.000000000	0.000000000
0.814500000	-1.743286220	2.365840568	0.000000000	0.000000000
0.815000000	-1.721314008	2.392013350	0.000000000	0.000000000
0.815500000	-1.741670616	2.413985562	0.000000000	0.000000000
0.816000000	-1.733915718	2.407846268	0.000000000	0.000000000
0.816500000	-1.754272326	2.406230664	0.000000000	0.000000000
0.817000000	-1.743286220	2.361963119	0.000000000	0.000000000
0.817500000	-1.749425515	2.338698424	0.000000000	0.000000000
0.818000000	-1.741993737	2.297662086	0.000000000	0.000000000
0.818500000	-1.737470046	2.335790337	0.000000000	0.000000000
0.819000000	-1.734238839	2.358731911	0.000000000	0.000000000
0.819500000	-1.723252733	2.391367109	0.000000000	0.000000000
0.820000000	-1.737146926	2.378442278	0.000000000	0.000000000
0.820500000	-1.730361390	2.398798886	0.000000000	0.000000000
0.821000000	-1.750717998	2.412693079	0.000000000	0.000000000
0.821500000	-1.734238839	2.402030094	0.000000000	0.000000000
0.822000000	-1.753302964	2.371333621	0.000000000	0.000000000
0.822500000	-1.738116288	2.332236008	0.000000000	0.000000000
0.823000000	-1.746194307	2.333851612	0.000000000	0.000000000
0.823500000	-1.731653873	2.326096714	0.000000000	0.000000000
0.824000000	-1.733592597	2.350007650	0.000000000	0.000000000
0.824500000	-1.730684510	2.353561979	0.000000000	0.000000000
0.825000000	-1.731007631	2.395567679	0.000000000	0.000000000
0.825500000	-1.741347496	2.392336471	0.000000000	0.000000000
0.826000000	-1.741670616	2.408492509	0.000000000	0.000000000
0.826500000	-1.757503534	2.384581572	0.000000000	0.000000000
0.827000000	-1.740055013	2.386843418	0.000000000	0.000000000
0.827500000	-1.754918568	2.368425534	0.000000000	0.000000000
0.828000000	-1.733592597	2.344191477	0.000000000	0.000000000
0.828500000	-1.745548066	2.319311178	0.000000000	0.000000000
0.829000000	-1.718729042	2.311879400	0.000000000	0.000000000
0.829500000	-1.730038269	2.359055032	0.000000000	0.000000000
0.830000000	-1.725837699	2.387166539	0.000000000	0.000000000
0.830500000	-1.742963099	2.423356064	0.000000000	0.000000000
0.831000000	-1.746194307	2.408492509	0.000000000	0.000000000
0.831500000	-1.751687360	2.414308683	0.000000000	0.000000000
0.832000000	-1.762027225	2.377472916	0.000000000	0.000000000
0.832500000	-1.752010481	2.368102413	0.000000000	0.000000000
0.833000000	-1.757826655	2.339990907	0.000000000	0.000000000
0.833500000	-1.732946356	2.344837718	0.000000000	0.000000000
0.834000000	-1.743932462	2.344514597	0.000000000	0.000000000
0.834500000	-1.727453303	2.361316877	0.000000000	0.000000000
0.835000000	-1.742639979	2.386843418	0.000000000	0.000000000
0.835500000	-1.727453303	2.402676335	0.000000000	0.000000000
0.836000000	-1.746840549	2.424971668	0.000000000	0.000000000
0.836500000	-1.747163669	2.404938181	0.000000000	0.000000000
0.837000000	-1.761380983	2.397829524	0.000000000	0.000000000
0.837500000	-1.756857292	2.340960269	0.000000000	0.000000000
0.838000000	-1.742639979	2.328035438	0.000000000	0.000000000
0.838500000	-1.739731892	2.314464366	0.000000000	0.000000000
0.839000000	-1.725191457	2.359378153	0.000000000	0.000000000
0.839500000	-1.732623235	2.363578723	0.000000000	0.000000000
0.840000000	-1.715820955	2.380381003	0.000000000	0.000000000
0.840500000	-1.742963099	2.392013350	0.000000000	0.000000000
0.841000000	-1.735854443	2.413016200	0.000000000	0.000000000
0.841500000	-1.760734742	2.415601166	0.000000000	0.000000000
0.842000000	-1.739085650	2.376180433	0.000000000	0.000000000
0.842500000	-1.749102394	2.354208220	0.000000000	0.000000000
0.843000000	-1.736500684	2.326419835	0.000000000	0.000000000
0.843500000	-1.741993737	2.340637148	0.000000000	0.000000000
0.844000000	-1.731007631	2.319957419	0.000000000	0.000000000
0.844500000	-1.724868337	2.348715167	0.000000000	0.000000000
0.845000000	-1.733269476	2.360024394	0.000000000	0.000000000
0.845500000	-1.732946356	2.401706973	0.000000000	0.000000000
0.846000000	-1.748779273	2.398798886	0.000000000	0.000000000
0.846500000	-1.734885080	2.404291939	0.000000000	0.000000000
0.847000000	-1.755241689	2.393305833	0.000000000	0.000000000
0.847500000	-1.742963099	2.383612210	0.000000000	0.000000000
0.848000000	-1.758472896	2.360993757	0.000000000	0.000000000
0.848500000	-1.734885080	2.312202521	0.000000000	0.000000000
0.849000000	-1.741993737	2.313495004	0.000000000	0.000000000
0.849500000	-1.731330752	2.329651042	0.000000000	0.000000000
0.850000000	-1.740055013	2.386843418	0.000000000	0.000000000
0.850500000	-1.736177563	2.390720867	0.000000000	0.000000000
0.851000000	-1.734238839	2.411077475	0.000000000	0.000000000
0.851500000	-1.744255583	2.394921437	0.000000000	0.000000000
0.852000000	-1.743609341	2.400414490	0.000000000	0.000000000
0.852500000	-1.764289070	2.363578723	0.000000000	0.000000000
0.853000000	-1.747809911	2.350653892	0.000000000	0.000000000
0.853500000	-1.752656722	2.333851612	0.000000000	0.000000000
0.854000000	-1.725514578	2.334820974	0.000000000	0.000000000
0.854500000	-1.738116288	2.343545235	0.000000000	0.000000000
0.855000000	-1.720667767	2.356146945	0.000000000	0.000000000
0.855500000	-1.734561960	2.396213920	0.000000000	0.000000000
0.856000000	-1.728099544	2.402999456	0.000000000	0.000000000
0.856500000	-1.743609341	2.419801736	0.000000000	0.000000000
0.857000000	-1.747486790	2.382965969	0.000000000	0.000000000
0.857500000	-1.750071756	2.368748655	0.000000000	0.000000000
0.858000000	-1.750717998	2.328681680	0.000000000	0.000000000
0.858500000	-1.732623235	2.339990907	0.000000000	0.000000000
0.859000000	-1.737470046	2.339021544	0.000000000	0.000000000
0.859500000	-1.723252733	2.357439428	0.000000000	0.000000000
0.860000000	-1.742639979	2.360024394	0.000000000	0.000000000
0.860500000	-1.728099544	2.380057882	0.000000000	0.000000000
0.861000000	-1.749102394	2.410108113	0.000000000	0.000000000
0.861500000	-1.740055013	2.410431234	0.000000000	0.000000000
0.862000000	-1.757503534	2.402676335	0.000000000	0.000000000
0.862500000	-1.747163669	2.358085670	0.000000000	0.000000000
0.863000000	-1.744255583	2.350977013	0.000000000	0.000000000
0.863500000	-1.733269476	2.324804231	0.000000000	0.000000000
0.864000000	-1.730361390	2.339990907	0.000000000	0.000000000
0.864500000	-1.736177563	2.331912888	0.000000000	0.000000000
0.865000000	-1.725837699	2.364548085	0.000000000	0.000000000
0.865500000	-1.736177563	2.372626104	0.000000000	0.000000000
0.866000000	-1.721960250	2.398152645	0.000000000	0.000000000
0.866500000	-1.745871186	2.402030094	0.000000000	0.000000000
0.867000000	-1.738762529	2.404615060	0.000000000	0.000000000
0.867500000	-1.760088500	2.404291939	0.000000000	0.000000000
0.868000000	-1.736823805	2.367133051	0.000000000	0.000000000
0.868500000	-1.744578703	2.335467216	0.000000000	0.000000000
0.869000000	-1.728745786	2.301216415	0.000000000	0.000000000
0.869500000	-1.734561960	2.341929631	0.000000000	0.000000000
0.870000000	-1.729068906	2.365194326	0.000000000	0.000000000
0.870500000	-1.731330752	2.408815630	0.000000000	0.000000000
0.871000000	-1.741993737	2.404291939	0.000000000	0.000000000
0.871500000	-1.743286220	2.425294789	0.000000000	0.000000000
0.872000000	-1.762350345	2.404938181	0.000000000	0.000000000
0.872500000	-1.745548066	2.388782142	0.000000000	0.000000000
0.873000000	-1.760088500	2.358731911	0.000000000	0.000000000
0.873500000	-1.739408771	2.341929631	0.000000000	0.000000000
0.874000000	-1.749425515	2.335467216	0.000000000	0.000000000
0.874500000	-1.724222095	2.328681680	0.000000000	0.000000000
0.875000000	-1.731653873	2.360670636	0.000000000	0.000000000
0.875500000	-1.726807061	2.376826674	0.000000000	0.000000000
0.876000000	-1.740701254	2.421740461	0.000000000	0.000000000
0.876500000	-1.746840549	2.413985562	0.000000000	0.000000000
0.877000000	-1.753302964	2.416570528	0.000000000	0.000000000
0.877500000	-1.763642829	2.368748655	0.000000000	0.000000000
0.878000000	-1.753949206	2.360024394	0.000000000	0.000000000
0.878500000	-1.758796017	2.340960269	0.000000000	0.000000000
0.879000000	-1.731653873	2.350007650	0.000000000	0.000000000
0.879500000	-1.745548066	2.345160839	0.000000000	0.000000000
0.880000000	-1.729392027	2.351946375	0.000000000	0.000000000
0.880500000	-1.746517428	2.375211070	0.000000000	0.000000000
0.881000000	-1.729715148	2.394598316	0.000000000	0.000000000
0.881500000	-1.747809911	2.423679185	0.000000000	0.000000000
0.882000000	-1.742963099	2.400414490	0.000000000	0.000000000
0.882500000	-1.757503534	2.392336471	0.000000000	0.000000000
0.883000000	-1.754918568	2.349361409	0.000000000	0.000000000
0.883500000	-1.747163669	2.349684530	0.000000000	0.000000000
0.884000000	-1.743932462	2.319957419	0.000000000	0.000000000
0.884500000	-1.728745786	2.337729061	0.000000000	0.000000000
0.885000000	-1.738116288	2.344837718	0.000000000	0.000000000
0.885500000	-1.724545216	2.381027244	0.000000000	0.000000000
0.886000000	-1.745871186	2.396537041	0.000000000	0.000000000
0.886500000	-1.734238839	2.402999456	0.000000000	0.000000000
0.887000000	-1.758149775	2.413985562	0.000000000	0.000000000
0.887500000	-1.744255583	2.409461872	0.000000000	0.000000000
0.888000000	-1.758796017	2.397829524	0.000000000	0.000000000
0.888500000	-1.746517428	2.332882250	0.000000000	0.000000000
0.889000000	-1.743286220	2.313818125	0.000000000	0.000000000
0.889500000	-1.732623235	2.309940675	0.000000000	0.000000000
0.890000000	-1.730361390	2.364871206	0.000000000	0.000000000
0.890500000	-1.743932462	2.379411640	0.000000000	0.000000000
0.891000000	-1.736823805	2.404291939	0.000000000	0.000000000
0.891500000	-1.750394877	2.405261302	0.000000000	0.000000000
0.892000000	-1.741993737	2.420447978	0.000000000	0.000000000
0.892500000	-1.768812761	2.399445128	0.000000000	0.000000000
0.893000000	-1.752333602	2.368748655	0.000000000	0.000000000
0.893500000	-1.759119138	2.345807081	0.000000000	0.000000000
0.894000000	-1.733592597	2.325773593	0.000000000	0.000000000
0.894500000	-1.746840549	2.338698424	0.000000000	0.000000000
0.895000000	-1.732623235	2.335467216	0.000000000	0.000000000
0.895500000	-1.734885080	2.375211070	0.000000000	0.000000000
0.896000000	-1.731007631	2.384258452	0.000000000	0.000000000
0.896500000	-1.735531322	2.417539891	0.000000000	0.000000000
0.897000000	-1.748779273	2.396213920	0.000000000	0.000000000
0.897500000	-1.740701254	2.391043988	0.000000000	0.000000000
0.898000000	-1.753949206	2.358408790	0.000000000	0.000000000
0.898500000	-1.739408771	2.358085670	0.000000000	0.000000000
0.899000000	-1.752656722	2.344514597	0.000000000	0.000000000
0.899500000	-1.729392027	2.331266646	0.000000000	0.000000000
0.900000000	-1.739731892	2.331912888	0.000000000	0.000000000
0.900500000	-1.722283370	2.347422684	0.000000000	0.000000000
0.901000000	-1.736823805	2.397183282	0.000000000	0.000000000
0.901500000	-1.731330752	2.407200026	0.000000000	0.000000000
0.902000000	-1.741347496	2.421417340	0.000000000	0.000000000
0.902500000	-1.745224945	2.380057882	0.000000000	0.000000000
0.903000000	-1.742316858	2.370364259	0.000000000	0.000000000
0.903500000	-1.749425515	2.339990907	0.000000000	0.000000000
0.904000000	-1.736500684	2.342575873	0.000000000	0.000000000
0.904500000	-1.745548066	2.321573023	0.000000000	0.000000000
0.905000000	-1.722929612	2.330620404	0.000000000	0.000000000
0.905500000	-1.734238839	2.348392047	0.000000000	0.000000000
0.906000000	-1.719375283	2.374887949	0.000000000	0.000000000
0.906500000	-1.741024375	2.396213920	0.000000000	0.000000000
0.907000000	-1.730038269	2.398152645	0.000000000	0.000000000
0.907500000	-1.746840549	2.414954925	0.000000000	0.000000000
0.908000000	-1.738762529	2.385874056	0.000000000	0.000000000
0.908500000	-1.744255583	2.357116307	0.000000000	0.000000000
0.909000000	-1.735854443	2.297338966	0.000000000	0.000000000
0.909500000	-1.728745786	2.316726212	0.000000000	0.000000000
0.910000000	-1.734238839	2.332559129	0.000000000	0.000000000
0.910500000	-1.723575853	2.370364259	0.000000000	0.000000000
0.911000000	-1.734561960	2.365840568	0.000000000	0.000000000
0.911500000	-1.723252733	2.389428384	0.000000000	0.000000000
0.912000000	-1.748779273	2.405584422	0.000000000	0.000000000
0.912500000	-1.736177563	2.406553785	0.000000000	0.000000000
0.913000000	-1.752010481	2.384581572	0.000000000	0.000000000
0.913500000	-1.731330752	2.344837718	0.000000000	0.000000000
0.914000000	-1.743609341	2.336759699	0.000000000	0.000000000
0.914500000	-1.727130182	2.314464366	0.000000000	0.000000000
0.915000000	-1.723898974	2.332559129	0.000000000	0.000000000
0.915500000	-1.716790317	2.333205371	0.000000000	0.000000000
0.916000000	-1.715497834	2.382319727	0.000000000	0.000000000
0.916500000	-1.728422665	2.389428384	0.000000000	0.000000000
0.917000000	-1.721960250	2.401706973	0.000000000	0.000000000
0.917500000	-1.739408771	2.371979863	0.000000000	0.000000000
0.918000000	-1.730684510	2.368425534	0.000000000	0.000000000
0.918500000	-1.752010481	2.361963119	0.000000000	0.000000000
0.919000000	-1.727453303	2.343545235	0.000000000	0.000000000
0.919500000	-1.734238839	2.320603661	0.000000000	0.000000000
0.920000000	-1.710651023	2.305093864	0.000000000	0.000000000
0.920500000	-1.722606491	2.339021544	0.000000000	0.000000000
0.921000000	-1.716467197	2.358731911	0.000000000	0.000000000
0.921500000	-1.727130182	2.398475765	0.000000000	0.000000000
0.922000000	-1.731653873	2.390397746	0.000000000	0.000000000
0.922500000	-1.735208201	2.402676335	0.000000000	0.000000000
0.923000000	-1.740378133	2.365194326	0.000000000	0.000000000
0.923500000	-1.730038269	2.352592617	0.000000000	0.000000000
0.924000000	-1.738762529	2.322542385	0.000000000	0.000000000
0.924500000	-1.722283370	2.320280540	0.000000000	0.000000000
0.925000000	-1.733915718	2.321249902	0.000000000	0.000000000
0.925500000	-1.712912868	2.335790337	0.000000000	0.000000000
0.926000000	-1.723898974	2.363901843	0.000000000	0.000000000
0.926500000	-1.712266627	2.376826674	0.000000000	0.000000000
0.927000000	-1.730684510	2.405261302	0.000000000	0.000000000
0.927500000	-1.728099544	2.404938181	0.000000000	0.000000000
0.928000000	-1.740055013	2.410108113	0.000000000	0.000000000
0.928500000	-1.739731892	2.349684530	0.000000000	0.000000000
0.929000000	-1.732946356	2.322219265	0.000000000	0.000000000
0.929500000	-1.733269476	2.297015845	0.000000000	0.000000000
0.930000000	-1.720990887	2.330943525	0.000000000	0.000000000
0.930500000	-1.735854443	2.342252752	0.000000000	0.000000000
0.931000000	-1.721314008	2.363255602	0.000000000	0.000000000
0.931500000	-1.740378133	2.380057882	0.000000000	0.000000000
0.932000000	-1.727776423	2.404615060	0.000000000	0.000000000
0.932500000	-1.750717998	2.418509253	0.000000000	0.000000000
0.933000000	-1.737470046	2.393952075	0.000000000	0.000000000
0.933500000	-1.751041119	2.377149795	0.000000000	0.000000000
0.934000000	-1.739408771	2.334174733	0.000000000	0.000000000
0.934500000	-1.740701254	2.332882250	0.000000000	0.000000000
0.935000000	-1.726160820	2.312848762	0.000000000	0.000000000
0.935500000	-1.715820955	2.343868356	0.000000000	0.000000000
0.936000000	-1.721314008	2.352592617	0.000000000	0.000000000
0.936500000	-1.715174714	2.388782142	0.000000000	0.000000000
0.937000000	-1.734561960	2.383935331	0.000000000	0.000000000
0.937500000	-1.727453303	2.385550935	0.000000000	0.000000000
0.938000000	-1.749425515	2.377149795	0.000000000	0.000000000
0.938500000	-1.735208201	2.376826674	0.000000000	0.000000000
0.939000000	-1.751041119	2.364871206	0.000000000	0.000000000
0.939500000	-1.734561960	2.322865506	0.000000000	0.000000000
0.940000000	-1.740378133	2.314787487	0.000000000	0.000000000
0.940500000	-1.724222095	2.315433728	0.000000000	0.000000000
0.941000000	-1.723575853	2.361963119	0.000000000	0.000000000
0.941500000	-1.722283370	2.373918587	0.000000000	0.000000000
0.942000000	-1.728422665	2.409461872	0.000000000	0.000000000
0.942500000	-1.742963099	2.401706973	0.000000000	0.000000000
0.943000000	-1.737793167	2.404615060	0.000000000	0.000000000
0.943500000	-1.752656722	2.366163689	0.000000000	0.000000000
0.944000000	-1.733592597	2.345807081	0.000000000	0.000000000
0.944500000	-1.743286220	2.329651042	0.000000000	0.000000000
0.945000000	-1.715497834	2.326096714	0.000000000	0.000000000
0.945500000	-1.729392027	2.335144095	0.000000000	0.000000000
0.946000000	-1.718405921	2.343222114	0.000000000	0.000000000
0.946500000	-1.736177563	2.380057882	0.000000000	0.000000000
0.947000000	-1.726807061	2.392982712	0.000000000	0.000000000
0.947500000	-1.737470046	2.431757204	0.000000000	0.000000000
0.948000000	-1.741024375	2.406553785	0.000000000	0.000000000
0.948500000	-1.744578703	2.385874056	0.000000000	0.000000000
0.949000000	-1.748133032	2.326742955	0.000000000	0.000000000
0.949500000	-1.735531322	2.326096714	0.000000000	0.000000000
0.950000000	-1.744578703	2.331266646	0.000000000	0.000000000
0.950500000	-1.726483940	2.350653892	0.000000000	0.000000000
0.951000000	-1.739408771	2.354854462	0.000000000	0.000000000
0.951500000	-1.724222095	2.372302983	0.000000000	0.000000000
0.952000000	-1.745224945	2.405907543	0.000000000	0.000000000
0.952500000	-1.732300114	2.415601166	0.000000000	0.000000000
0.953000000	-1.750717998	2.416570528	0.000000000	0.000000000
0.953500000	-1.745548066	2.377472916	0.000000000	0.000000000
0.954000000	-1.757503534	2.375211070	0.000000000	0.000000000
0.954500000	-1.752979843	2.339021544	0.000000000	0.000000000
0.955000000	-1.741993737	2.339021544	0.000000000	0.000000000
0.955500000	-1.739731892	2.322865506	0.000000000	0.000000000
0.956000000	-1.725514578	2.360993757	0.000000000	0.000000000
0.956500000	-1.737793167	2.374887949	0.000000000	0.000000000
0.957000000	-1.726483940	2.391367109	0.000000000	0.000000000
0.957500000	-1.752656722	2.384258452	0.000000000	0.000000000
0.958000000	-1.740055013	2.388782142	0.000000000	0.000000000
0.958500000	-1.756857292	2.400414490	0.000000000	0.000000000
0.959000000	-1.739085650	2.376826674	0.000000000	0.000000000
0.959500000	-1.753302964	2.349684530	0.000000000	0.000000000
0.960000000	-1.739731892	2.310910038	0.000000000	0.000000000
0.960500000	-1.736500684	2.335467216	0.000000000	0.000000000
0.961000000	-1.728099544	2.343868356	0.000000000	0.000000000
0.961500000	-1.725514578	2.384581572	0.000000000	0.000000000
0.962000000	-1.731330752	2.388782142	0.000000000	0.000000000
0.962500000	-1.727130182	2.417216770	0.000000000	0.000000000
0.963000000	-1.751041119	2.401060732	0.000000000	0.000000000
0.963500000	-1.739731892	2.390720867	0.000000000	0.000000000
0.964000000	-1.750071756	2.360993757	0.000000000	0.000000000
0.964500000	-1.729715148	2.337082820	0.000000000	0.000000000
0.965000000	-1.742316858	2.324481110	0.000000000	0.000000000
0.965500000	-1.722929612	2.313495004	0.000000000	0.000000000
0.966000000	-1.726483940	2.342252752	0.000000000	0.000000000
0.966500000	-1.716467197	2.355823824	0.000000000	0.000000000
0.967000000	-1.731330752	2.405584422	0.000000000	0.000000000
0.967500000	-1.739085650	2.412369958	0.000000000	0.000000000
0.968000000	-1.741670616	2.426910393	0.000000000	0.000000000
0.968500000	-1.749425515	2.377796036	0.000000000	0.000000000
0.969000000	-1.741024375	2.356146945	0.000000000	0.000000000
0.969500000	-1.756857292	2.329974163	0.000000000	0.000000000
0.970000000	-1.732946356	2.340637148	0.000000000	0.000000000
0.970500000	-1.740055013	2.343222114	0.000000000	0.000000000
0.971000000	-1.720021525	2.345807081	0.000000000	0.000000000
0.971500000	-1.738116288	2.364871206	0.000000000	0.000000000
0.972000000	-1.724868337	2.382319727	0.000000000	0.000000000
0.972500000	-1.748456152	2.421417340	0.000000000	0.000000000
0.973000000	-1.750394877	2.412046838	0.000000000	0.000000000
0.973500000	-1.762673466	2.409784992	0.000000000	0.000000000
0.974000000	-1.754918568	2.365840568	0.000000000	0.000000000
0.974500000	-1.746517428	2.360993757	0.000000000	0.000000000
0.975000000	-1.745548066	2.324804231	0.000000000	0.000000000
0.975500000	-1.731653873	2.331912888	0.000000000	0.000000000
0.976000000	-1.740701254	2.336759699	0.000000000	0.000000000
0.976500000	-1.726807061	2.375534191	0.000000000	0.000000000
0.977000000	-1.748779273	2.388135901	0.000000000	0.000000000
0.977500000	-1.734561960	2.384258452	0.000000000	0.000000000
0.978000000	-1.753302964	2.392982712	0.000000000	0.000000000
0.978500000	-1.744578703	2.402030094	0.000000000	0.000000000
0.979000000	-1.762027225	2.413662441	0.000000000	0.000000000
0.979500000	-1.751041119	2.360670636	0.000000000	0.000000000
0.980000000	-1.745224945	2.335467216	0.000000000	0.000000000
0.980500000	-1.737146926	2.313171883	0.000000000	0.000000000
0.981000000	-1.731976993	2.350007650	0.000000000	0.000000000
0.981500000	-1.736500684	2.354531341	0.000000000	0.000000000
0.982000000	-1.723252733	2.390720867	0.000000000	0.000000000
0.982500000	-1.738116288	2.400091369	0.000000000	0.000000000
0.983000000	-1.731976993	2.416247408	0.000000000	0.000000000
0.983500000	-1.760088500	2.397829524	0.000000000	0.000000000
0.984000000	-1.742316858	2.371010500	0.000000000	0.000000000
0.984500000	-1.755241689	2.354208220	0.000000000	0.000000000
0.985000000	-1.734238839	2.329004801	0.000000000	0.000000000
0.985500000	-1.742639979	2.333851612	0.000000000	0.000000000
0.986000000	-1.725514578	2.325773593	0.000000000	0.000000000
0.986500000	-1.725191457	2.365840568	0.000000000	0.000000000
0.987000000	-1.727453303	2.380057882	0.000000000	0.000000000
0.987500000	-1.737470046	2.423356064	0.000000000	0.000000000
0.988000000	-1.750394877	2.411400596	0.000000000	0.000000000
0.988500000	-1.741024375	2.401060732	0.000000000	0.000000000
0.989000000	-1.754272326	2.361316877	0.000000000	0.000000000
0.989500000	-1.738762529	2.351300134	0.000000000	0.000000000
0.990000000	-1.754272326	2.341929631	0.000000000	0.000000000
0.990500000	-1.731330752	2.338375303	0.000000000	0.000000000
0.991000000	-1.742316858	2.339990907	0.000000000	0.000000000
0.991500000	-1.724222095	2.341929631	0.000000000	0.000000000
0.992000000	-1.736823805	2.381350365	0.000000000	0.000000000
0.992500000	-1.729715148	2.392659592	0.000000000	0.000000000
0.993000000	-1.743609341	2.420447978	0.000000000	0.000000000
0.993500000	-1.750717998	2.391690229	0.000000000	0.000000000
0.994000000	-1.755241689	2.391367109	0.000000000	0.000000000
0.994500000	-1.759442259	2.353885100	0.000000000	0.000000000
0.995000000	-1.741670616	2.346130201	0.000000000	0.000000000
0.995500000	-1.747486790	2.322219265	0.000000000	0.000000000
0.996000000	-1.724868337	2.336436578	0.000000000	0.000000000
0.996500000	-1.734885080	2.357439428	0.000000000	0.000000000
0.997000000	-1.716790317	2.372626104	0.000000000	0.000000000
0.997500000	-1.741670616	2.378119157	0.000000000	0.000000000
0.998000000	-1.733592597	2.381350365	0.000000000	0.000000000
0.998500000	-1.753949206	2.421417340	0.000000000	0.000000000
0.999000000	-1.749102394	2.408169388	0.000000000	0.000000000
0.999500000	-1.755564809	2.386520297	0.000000000	0.000000000
[truncated: 18,000 more rows]
