# Supplementary material for: Detection of pyridine derivatives by SABRE hyperpolarization at zero field
Source: Commun Chem. 2023 Jun 22;6:131. doi: 10.1038/s42004-023-00928-z (PMC10287679; doi:10.1038/s42004-023-00928-z)
Supplement: Supplementary file 3 — Supplementary Data 1 [file 42004_2023_928_MOESM3_ESM.zip › Supplementary Data 1/SABRE_natural abundance/3-methylpyridine/3methylpyridin_32.dat]

0.000000000	-1.123863711	2.062430168	0.000000000	0.000000000
0.000500000	-1.128387401	2.107343955	0.000000000	0.000000000
0.001000000	-1.136788541	2.111867646	0.000000000	0.000000000
0.001500000	-1.150036493	2.098942815	0.000000000	0.000000000
0.002000000	-1.155529546	2.040781077	0.000000000	0.000000000
0.002500000	-1.159083874	2.065338255	0.000000000	0.000000000
0.003000000	-1.174270550	2.069861946	0.000000000	0.000000000
0.003500000	-1.164900048	2.066953859	0.000000000	0.000000000
0.004000000	-1.179117362	2.020747589	0.000000000	0.000000000
0.004500000	-1.157145150	2.016223899	0.000000000	0.000000000
0.005000000	-1.170393101	2.036580507	0.000000000	0.000000000
0.005500000	-1.155529546	2.055967753	0.000000000	0.000000000
0.006000000	-1.176855516	2.081171173	0.000000000	0.000000000
0.006500000	-1.167485014	2.097004090	0.000000000	0.000000000
0.007000000	-1.182348569	2.121561269	0.000000000	0.000000000
0.007500000	-1.171685584	2.065015134	0.000000000	0.000000000
0.008000000	-1.171039343	2.032703058	0.000000000	0.000000000
0.008500000	-1.172008705	1.999421619	0.000000000	0.000000000
0.009000000	-1.172331826	2.023655676	0.000000000	0.000000000
0.009500000	-1.181056086	2.005237793	0.000000000	0.000000000
0.010000000	-1.162961323	2.009438363	0.000000000	0.000000000
0.010500000	-1.175886154	2.021393831	0.000000000	0.000000000
0.011000000	-1.166838773	2.064045772	0.000000000	0.000000000
0.011500000	-1.191719072	2.033026178	0.000000000	0.000000000
0.012000000	-1.474126622	2.550342526	0.000000000	0.000000000
0.012500000	-4.240686625	3.951071049	0.000000000	0.000000000
0.013000000	-4.446837674	3.966903966	0.000000000	0.000000000
0.013500000	-4.465578678	3.969165812	0.000000000	0.000000000
0.014000000	-4.010624639	-2.464814892	0.000000000	0.000000000
0.014500000	3.752674898	-4.449099519	0.000000000	0.000000000
0.015000000	3.561710525	-1.147451527	0.000000000	0.000000000
0.015500000	-3.157262695	3.872875823	0.000000000	0.000000000
0.016000000	-4.068140136	1.706674204	0.000000000	0.000000000
0.016500000	3.682880812	-4.188341061	0.000000000	0.000000000
0.017000000	3.941700547	-0.940331115	0.000000000	0.000000000
0.017500000	-2.743991234	3.874814548	0.000000000	0.000000000
0.018000000	-4.048752890	2.499935686	0.000000000	0.000000000
0.018500000	3.547816332	-3.499124466	0.000000000	0.000000000
0.019000000	2.087956709	1.598105627	0.000000000	0.000000000
0.019500000	-3.988975548	3.936207493	0.000000000	0.000000000
0.020000000	-3.796072450	1.609414854	0.000000000	0.000000000
0.020500000	3.452172585	-2.562074243	0.000000000	0.000000000
0.021000000	1.480489668	1.706997325	0.000000000	0.000000000
0.021500000	-4.107560869	3.939761822	0.000000000	0.000000000
0.022000000	-3.724339640	2.142887239	0.000000000	0.000000000
0.022500000	2.242731556	-1.193011555	0.000000000	0.000000000
0.023000000	0.936031176	1.536712681	0.000000000	0.000000000
0.023500000	-4.031627489	3.928775716	0.000000000	0.000000000
0.024000000	-3.406711926	2.359378153	0.000000000	0.000000000
0.024500000	0.875930713	-0.050133403	0.000000000	0.000000000
0.025000000	0.216118108	1.616846631	0.000000000	0.000000000
0.025500000	-3.417374912	3.648953132	0.000000000	0.000000000
0.026000000	-2.882933164	2.312202521	0.000000000	0.000000000
0.026500000	0.064897589	0.707584794	0.000000000	0.000000000
0.027000000	-0.311214983	1.800379227	0.000000000	0.000000000
0.027500000	-2.783088847	3.178166175	0.000000000	0.000000000
0.028000000	-2.492603278	2.246609005	0.000000000	0.000000000
0.028500000	-0.465343588	1.109547028	0.000000000	0.000000000
0.029000000	-0.672140879	1.820735835	0.000000000	0.000000000
0.029500000	-2.344937088	2.796237429	0.000000000	0.000000000
0.030000000	-2.219889351	2.202664581	0.000000000	0.000000000
0.030500000	-0.818191466	1.408110616	0.000000000	0.000000000
0.031000000	-0.924175077	1.889237437	0.000000000	0.000000000
0.031500000	-2.055097760	2.577484670	0.000000000	0.000000000
0.032000000	-2.021493200	2.225283035	0.000000000	0.000000000
0.032500000	-1.054715867	1.651097432	0.000000000	0.000000000
0.033000000	-1.092197876	1.951599745	0.000000000	0.000000000
0.033500000	-1.859609696	2.389105263	0.000000000	0.000000000
0.034000000	-1.855732247	2.152580862	0.000000000	0.000000000
0.034500000	-1.208844472	1.726384571	0.000000000	0.000000000
0.035000000	-1.190749709	1.921549514	0.000000000	0.000000000
0.035500000	-1.718082800	2.242408435	0.000000000	0.000000000
0.036000000	-1.719052163	2.115745095	0.000000000	0.000000000
0.036500000	-1.295117717	1.835922511	0.000000000	0.000000000
0.037000000	-1.260543795	1.964524576	0.000000000	0.000000000
0.037500000	-1.639241333	2.210419479	0.000000000	0.000000000
0.038000000	-1.651843043	2.126731201	0.000000000	0.000000000
0.038500000	-1.374282305	1.924134480	0.000000000	0.000000000
0.039000000	-1.329045397	1.945137330	0.000000000	0.000000000
0.039500000	-1.573324697	2.094419124	0.000000000	0.000000000
0.040000000	-1.589803856	2.028502488	0.000000000	0.000000000
0.040500000	-1.395931396	1.937059311	0.000000000	0.000000000
0.041000000	-1.369758614	1.977449407	0.000000000	0.000000000
0.041500000	-1.523887220	2.113483249	0.000000000	0.000000000
0.042000000	-1.550706243	2.073739395	0.000000000	0.000000000
0.042500000	-1.406917502	1.999421619	0.000000000	0.000000000
0.043000000	-1.400131966	2.007822759	0.000000000	0.000000000
0.043500000	-1.489636418	2.071154429	0.000000000	0.000000000
0.044000000	-1.524856582	2.028502488	0.000000000	0.000000000
0.044500000	-1.418226729	1.948691658	0.000000000	0.000000000
0.045000000	-1.409825589	1.964201455	0.000000000	0.000000000
0.045500000	-1.460555549	2.007176517	0.000000000	0.000000000
0.046000000	-1.475742226	2.026240642	0.000000000	0.000000000
0.046500000	-1.409179348	1.998129136	0.000000000	0.000000000
0.047000000	-1.407563744	2.040457956	0.000000000	0.000000000
0.047500000	-1.461201791	2.045627888	0.000000000	0.000000000
0.048000000	-1.469602931	2.033672420	0.000000000	0.000000000
0.048500000	-1.437937096	1.984881184	0.000000000	0.000000000
0.049000000	-1.416288004	2.000714102	0.000000000	0.000000000
0.049500000	-1.458616825	2.001037223	0.000000000	0.000000000
0.050000000	-1.443430149	1.984558064	0.000000000	0.000000000
0.050500000	-1.425658507	1.969694508	0.000000000	0.000000000
0.051000000	-1.397547000	1.994251686	0.000000000	0.000000000
0.051500000	-1.439552700	2.037226748	0.000000000	0.000000000
0.052000000	-1.432120922	2.026886884	0.000000000	0.000000000
0.052500000	-1.423396661	2.024301918	0.000000000	0.000000000
0.053000000	-1.408209985	2.006853396	0.000000000	0.000000000
0.053500000	-1.425335386	2.024625039	0.000000000	0.000000000
0.054000000	-1.429212835	1.983265580	0.000000000	0.000000000
0.054500000	-1.406594381	1.972925716	0.000000000	0.000000000
0.055000000	-1.407240623	1.953861591	0.000000000	0.000000000
0.055500000	-1.398516362	1.979065010	0.000000000	0.000000000
0.056000000	-1.412087434	1.969048267	0.000000000	0.000000000
0.056500000	-1.384945290	1.974218199	0.000000000	0.000000000
0.057000000	-1.402070691	1.998129136	0.000000000	0.000000000
0.057500000	-1.395285155	2.035288024	0.000000000	0.000000000
0.058000000	-1.418226729	2.051767183	0.000000000	0.000000000
0.058500000	-1.400455087	2.008469000	0.000000000	0.000000000
0.059000000	-1.406594381	1.986173667	0.000000000	0.000000000
0.059500000	-1.400131966	1.954507832	0.000000000	0.000000000
0.060000000	-1.396900758	1.966140180	0.000000000	0.000000000
0.060500000	-1.383652807	1.950630383	0.000000000	0.000000000
0.061000000	-1.372343580	1.983265580	0.000000000	0.000000000
0.061500000	-1.386560894	1.994574807	0.000000000	0.000000000
0.062000000	-1.377513512	2.026240642	0.000000000	0.000000000
0.062500000	-1.392053947	2.018808865	0.000000000	0.000000000
0.063000000	-1.367819889	2.016870140	0.000000000	0.000000000
0.063500000	-1.386884015	2.002975947	0.000000000	0.000000000
0.064000000	-1.373959184	1.975510682	0.000000000	0.000000000
0.064500000	-1.389145860	1.960000885	0.000000000	0.000000000
0.065000000	-1.369112373	1.936413069	0.000000000	0.000000000
0.065500000	-1.373312943	1.960324006	0.000000000	0.000000000
0.066000000	-1.363942440	1.968725146	0.000000000	0.000000000
0.066500000	-1.368143010	2.018485744	0.000000000	0.000000000
0.067000000	-1.373312943	2.021716952	0.000000000	0.000000000
0.067500000	-1.371051097	2.032379937	0.000000000	0.000000000
0.068000000	-1.381390962	2.002329706	0.000000000	0.000000000
0.068500000	-1.370404856	2.009115242	0.000000000	0.000000000
0.069000000	-1.390438343	2.002652826	0.000000000	0.000000000
0.069500000	-1.373312943	1.991666720	0.000000000	0.000000000
0.070000000	-1.386237773	1.960970248	0.000000000	0.000000000
0.070500000	-1.359741870	1.946106692	0.000000000	0.000000000
0.071000000	-1.371374218	1.978095648	0.000000000	0.000000000
0.071500000	-1.358449387	1.996513532	0.000000000	0.000000000
0.072000000	-1.372343580	2.024301918	0.000000000	0.000000000
0.072500000	-1.369758614	2.012023329	0.000000000	0.000000000
0.073000000	-1.374928546	2.031410575	0.000000000	0.000000000
0.073500000	-1.372989822	2.007822759	0.000000000	0.000000000
0.074000000	-1.365234923	1.999744740	0.000000000	0.000000000
0.074500000	-1.373959184	1.959031523	0.000000000	0.000000000
0.075000000	-1.356833783	1.960000885	0.000000000	0.000000000
0.075500000	-1.364588682	1.955800315	0.000000000	0.000000000
0.076000000	-1.342939590	1.958062161	0.000000000	0.000000000
0.076500000	-1.361034353	1.960324006	0.000000000	0.000000000
0.077000000	-1.344878315	1.983265580	0.000000000	0.000000000
0.077500000	-1.362973078	2.034641782	0.000000000	0.000000000
0.078000000	-1.359741870	2.047566613	0.000000000	0.000000000
0.078500000	-1.377836633	2.039488594	0.000000000	0.000000000
0.079000000	-1.368789252	1.984558064	0.000000000	0.000000000
0.079500000	-1.356187542	1.974218199	0.000000000	0.000000000
0.080000000	-1.349078885	1.947399175	0.000000000	0.000000000
0.080500000	-1.340677745	1.964524576	0.000000000	0.000000000
0.081000000	-1.347786402	1.960000885	0.000000000	0.000000000
0.081500000	-1.332922847	1.988758633	0.000000000	0.000000000
0.082000000	-1.345847677	1.993928566	0.000000000	0.000000000
0.082500000	-1.334538451	2.010084604	0.000000000	0.000000000
0.083000000	-1.355218180	2.018485744	0.000000000	0.000000000
0.083500000	-1.339708383	2.010084604	0.000000000	0.000000000
0.084000000	-1.359095629	2.002329706	0.000000000	0.000000000
0.084500000	-1.345201436	1.962908972	0.000000000	0.000000000
0.085000000	-1.351340730	1.954184711	0.000000000	0.000000000
0.085500000	-1.339708383	1.934797465	0.000000000	0.000000000
0.086000000	-1.337446537	1.974541320	0.000000000	0.000000000
0.086500000	-1.336800296	1.987789271	0.000000000	0.000000000
0.087000000	-1.336154054	2.029148729	0.000000000	0.000000000
0.087500000	-1.350048247	2.014285174	0.000000000	0.000000000
0.088000000	-1.339385262	2.020101348	0.000000000	0.000000000
0.088500000	-1.356510663	2.015577657	0.000000000	0.000000000
0.089000000	-1.346493919	2.019778227	0.000000000	0.000000000
0.089500000	-1.367496769	1.998452256	0.000000000	0.000000000
0.090000000	-1.346170798	1.959677764	0.000000000	0.000000000
0.090500000	-1.350048247	1.948691658	0.000000000	0.000000000
0.091000000	-1.327429794	1.946106692	0.000000000	0.000000000
0.091500000	-1.333245967	1.986819909	0.000000000	0.000000000
0.092000000	-1.328722277	1.994251686	0.000000000	0.000000000
0.092500000	-1.335507813	2.025594401	0.000000000	0.000000000
0.093000000	-1.344232074	2.013638932	0.000000000	0.000000000
0.093500000	-1.341970228	2.027856246	0.000000000	0.000000000
0.094000000	-1.350048247	1.999744740	0.000000000	0.000000000
0.094500000	-1.332276605	1.985527426	0.000000000	0.000000000
0.095000000	-1.343262711	1.956123436	0.000000000	0.000000000
0.095500000	-1.320967378	1.957739040	0.000000000	0.000000000
0.096000000	-1.334861571	1.958708402	0.000000000	0.000000000
0.096500000	-1.319674895	1.955154074	0.000000000	0.000000000
0.097000000	-1.336154054	1.981649977	0.000000000	0.000000000
0.097500000	-1.320321137	2.013638932	0.000000000	0.000000000
0.098000000	-1.332599726	2.063399531	0.000000000	0.000000000
0.098500000	-1.330984122	2.029148729	0.000000000	0.000000000
0.099000000	-1.338415900	2.003945309	0.000000000	0.000000000
0.099500000	-1.336800296	1.955477195	0.000000000	0.000000000
0.100000000	-1.320644258	1.960647127	0.000000000	0.000000000
0.100500000	-1.323875465	1.936089949	0.000000000	0.000000000
0.101000000	-1.308042548	1.943521726	0.000000000	0.000000000
0.101500000	-1.317413050	1.950953504	0.000000000	0.000000000
0.102000000	-1.295117717	1.981326856	0.000000000	0.000000000
0.102500000	-1.313858721	2.006207155	0.000000000	0.000000000
0.103000000	-1.302872615	2.008792121	0.000000000	0.000000000
0.103500000	-1.324521707	2.013315812	0.000000000	0.000000000
0.104000000	-1.316766808	1.989081754	0.000000000	0.000000000
0.104500000	-1.328399156	1.983265580	0.000000000	0.000000000
0.105000000	-1.318705533	1.940290518	0.000000000	0.000000000
0.105500000	-1.315151205	1.942552364	0.000000000	0.000000000
0.106000000	-1.309658151	1.937059311	0.000000000	0.000000000
0.106500000	-1.303195736	1.983911822	0.000000000	0.000000000
0.107000000	-1.314504963	1.991020479	0.000000000	0.000000000
0.107500000	-1.304811340	2.002329706	0.000000000	0.000000000
0.108000000	-1.322259861	1.992959203	0.000000000	0.000000000
0.108500000	-1.309981272	2.003299068	0.000000000	0.000000000
0.109000000	-1.332599726	2.007176517	0.000000000	0.000000000
0.109500000	-1.313212480	1.980034373	0.000000000	0.000000000
0.110000000	-1.321613620	1.953538470	0.000000000	0.000000000
0.110500000	-1.303195736	1.917995186	0.000000000	0.000000000
0.111000000	-1.311273755	1.938674915	0.000000000	0.000000000
0.111500000	-1.300287649	1.943521726	0.000000000	0.000000000
0.112000000	-1.295763959	1.983265580	0.000000000	0.000000000
0.112500000	-1.293178992	1.984234943	0.000000000	0.000000000
0.113000000	-1.295763959	2.012346449	0.000000000	0.000000000
0.113500000	-1.313858721	2.000390981	0.000000000	0.000000000
0.114000000	-1.307073185	2.001360343	0.000000000	0.000000000
0.114500000	-1.321290499	1.974218199	0.000000000	0.000000000
0.115000000	-1.297379562	1.956446557	0.000000000	0.000000000
0.115500000	-1.311919997	1.944491088	0.000000000	0.000000000
0.116000000	-1.294471475	1.928658171	0.000000000	0.000000000
0.116500000	-1.307396306	1.926719446	0.000000000	0.000000000
0.117000000	-1.288009060	1.931243137	0.000000000	0.000000000
0.117500000	-1.298348925	1.993282324	0.000000000	0.000000000
0.118000000	-1.292532751	2.017193261	0.000000000	0.000000000
0.118500000	-1.300287649	2.029471850	0.000000000	0.000000000
0.119000000	-1.301903253	1.977449407	0.000000000	0.000000000
0.119500000	-1.298995166	1.969048267	0.000000000	0.000000000
0.120000000	-1.311596876	1.943844847	0.000000000	0.000000000
0.120500000	-1.295117717	1.939967398	0.000000000	0.000000000
0.121000000	-1.298348925	1.917995186	0.000000000	0.000000000
0.121500000	-1.273791746	1.928981292	0.000000000	0.000000000
0.122000000	-1.291563389	1.957415919	0.000000000	0.000000000
0.122500000	-1.282192886	1.982942460	0.000000000	0.000000000
0.123000000	-1.301903253	2.005237793	0.000000000	0.000000000
0.123500000	-1.293178992	1.996513532	0.000000000	0.000000000
0.124000000	-1.310304393	2.009438363	0.000000000	0.000000000
0.124500000	-1.303195736	1.972602595	0.000000000	0.000000000
0.125000000	-1.301580132	1.959354644	0.000000000	0.000000000
0.125500000	-1.297702683	1.920257031	0.000000000	0.000000000
0.126000000	-1.289301543	1.943844847	0.000000000	0.000000000
0.126500000	-1.298995166	1.956769678	0.000000000	0.000000000
0.127000000	-1.284131611	1.980680614	0.000000000	0.000000000
0.127500000	-1.296410200	1.970340750	0.000000000	0.000000000
0.128000000	-1.280900403	1.980357494	0.000000000	0.000000000
0.128500000	-1.303841978	2.002652826	0.000000000	0.000000000
0.129000000	-1.289301543	2.013315812	0.000000000	0.000000000
0.129500000	-1.308042548	2.002006585	0.000000000	0.000000000
0.130000000	-1.298025804	1.953538470	0.000000000	0.000000000
0.130500000	-1.305780702	1.943198605	0.000000000	0.000000000
0.131000000	-1.293502113	1.924134480	0.000000000	0.000000000
0.131500000	-1.290270906	1.955800315	0.000000000	0.000000000
0.132000000	-1.288978422	1.960647127	0.000000000	0.000000000
0.132500000	-1.283808490	1.997806015	0.000000000	0.000000000
0.133000000	-1.298348925	1.998775377	0.000000000	0.000000000
0.133500000	-1.292855872	2.022363193	0.000000000	0.000000000
0.134000000	-1.316766808	2.012346449	0.000000000	0.000000000
0.134500000	-1.301257012	1.998775377	0.000000000	0.000000000
0.135000000	-1.316443688	1.977449407	0.000000000	0.000000000
0.135500000	-1.294148355	1.953538470	0.000000000	0.000000000
0.136000000	-1.304165098	1.945137330	0.000000000	0.000000000
0.136500000	-1.285424094	1.917672065	0.000000000	0.000000000
0.137000000	-1.291886509	1.941906122	0.000000000	0.000000000
0.137500000	-1.284777852	1.973895078	0.000000000	0.000000000
0.138000000	-1.293178992	2.036903628	0.000000000	0.000000000
0.138500000	-1.302226374	2.024948159	0.000000000	0.000000000
0.139000000	-1.299641408	2.012669570	0.000000000	0.000000000
0.139500000	-1.307073185	1.979388131	0.000000000	0.000000000
0.140000000	-1.294471475	1.979388131	0.000000000	0.000000000
0.140500000	-1.310627514	1.952245987	0.000000000	0.000000000
0.141000000	-1.287685939	1.934151224	0.000000000	0.000000000
0.141500000	-1.298672045	1.933504982	0.000000000	0.000000000
0.142000000	-1.281546645	1.953538470	0.000000000	0.000000000
0.142500000	-1.302549495	1.990697358	0.000000000	0.000000000
0.143000000	-1.289947785	1.998129136	0.000000000	0.000000000
0.143500000	-1.303195736	2.024948159	0.000000000	0.000000000
0.144000000	-1.302549495	2.006853396	0.000000000	0.000000000
0.144500000	-1.310627514	2.007176517	0.000000000	0.000000000
0.145000000	-1.310950635	1.964524576	0.000000000	0.000000000
0.145500000	-1.296410200	1.958385281	0.000000000	0.000000000
0.146000000	-1.299641408	1.936413069	0.000000000	0.000000000
0.146500000	-1.284454732	1.959677764	0.000000000	0.000000000
0.147000000	-1.298025804	1.961939610	0.000000000	0.000000000
0.147500000	-1.281546645	1.970663871	0.000000000	0.000000000
0.148000000	-1.300287649	1.982942460	0.000000000	0.000000000
0.148500000	-1.289947785	2.004591551	0.000000000	0.000000000
0.149000000	-1.311596876	2.030441212	0.000000000	0.000000000
0.149500000	-1.301580132	2.008145879	0.000000000	0.000000000
0.150000000	-1.313212480	1.991666720	0.000000000	0.000000000
0.150500000	-1.305457582	1.944814209	0.000000000	0.000000000
0.151000000	-1.301903253	1.948368538	0.000000000	0.000000000
0.151500000	-1.296733321	1.934474345	0.000000000	0.000000000
0.152000000	-1.286393456	1.970017629	0.000000000	0.000000000
0.152500000	-1.295440838	1.973571957	0.000000000	0.000000000
0.153000000	-1.289301543	2.009761483	0.000000000	0.000000000
0.153500000	-1.311273755	2.021716952	0.000000000	0.000000000
0.154000000	-1.302226374	2.030441212	0.000000000	0.000000000
0.154500000	-1.321613620	2.013638932	0.000000000	0.000000000
0.155000000	-1.302226374	1.980680614	0.000000000	0.000000000
0.155500000	-1.315474325	1.966140180	0.000000000	0.000000000
0.156000000	-1.298672045	1.935766828	0.000000000	0.000000000
0.156500000	-1.300933891	1.931566258	0.000000000	0.000000000
0.157000000	-1.287685939	1.918964548	0.000000000	0.000000000
0.157500000	-1.290917147	1.979711252	0.000000000	0.000000000
0.158000000	-1.297702683	2.012669570	0.000000000	0.000000000
0.158500000	-1.297379562	2.042073560	0.000000000	0.000000000
0.159000000	-1.309658151	2.009438363	0.000000000	0.000000000
0.159500000	-1.298995166	2.007176517	0.000000000	0.000000000
0.160000000	-1.315474325	1.992959203	0.000000000	0.000000000
0.160500000	-1.297702683	1.973571957	0.000000000	0.000000000
0.161000000	-1.311596876	1.942875485	0.000000000	0.000000000
0.161500000	-1.289301543	1.927365688	0.000000000	0.000000000
0.162000000	-1.297379562	1.950307262	0.000000000	0.000000000
0.162500000	-1.282839128	1.963232093	0.000000000	0.000000000
0.163000000	-1.291563389	2.002329706	0.000000000	0.000000000
0.163500000	-1.291240268	2.004268430	0.000000000	0.000000000
0.164000000	-1.301580132	2.034641782	0.000000000	0.000000000
0.164500000	-1.308688789	2.009761483	0.000000000	0.000000000
0.165000000	-1.302872615	1.999744740	0.000000000	0.000000000
0.165500000	-1.311273755	1.955800315	0.000000000	0.000000000
0.166000000	-1.292855872	1.959031523	0.000000000	0.000000000
0.166500000	-1.306103823	1.962262731	0.000000000	0.000000000
0.167000000	-1.288655302	1.965817059	0.000000000	0.000000000
0.167500000	-1.305134461	1.958385281	0.000000000	0.000000000
0.168000000	-1.285747215	1.966140180	0.000000000	0.000000000
0.168500000	-1.303518857	2.011700208	0.000000000	0.000000000
0.169000000	-1.298348925	2.026886884	0.000000000	0.000000000
0.169500000	-1.318705533	2.038842352	0.000000000	0.000000000
0.170000000	-1.319998016	1.997806015	0.000000000	0.000000000
0.170500000	-1.321290499	1.988758633	0.000000000	0.000000000
0.171000000	-1.316120567	1.947399175	0.000000000	0.000000000
0.171500000	-1.299641408	1.952892228	0.000000000	0.000000000
0.172000000	-1.302549495	1.948691658	0.000000000	0.000000000
0.172500000	-1.286070336	1.978741890	0.000000000	0.000000000
0.173000000	-1.307719427	1.993605445	0.000000000	0.000000000
0.173500000	-1.296410200	2.015254536	0.000000000	0.000000000
0.174000000	-1.316120567	2.030441212	0.000000000	0.000000000
0.174500000	-1.298995166	2.023009435	0.000000000	0.000000000
0.175000000	-1.317089929	2.011700208	0.000000000	0.000000000
0.175500000	-1.305457582	1.965817059	0.000000000	0.000000000
0.176000000	-1.310627514	1.958385281	0.000000000	0.000000000
0.176500000	-1.298025804	1.921549514	0.000000000	0.000000000
0.177000000	-1.294471475	1.941583002	0.000000000	0.000000000
0.177500000	-1.298672045	1.961616489	0.000000000	0.000000000
0.178000000	-1.293178992	2.023655676	0.000000000	0.000000000
0.178500000	-1.304488219	2.030118092	0.000000000	0.000000000
0.179000000	-1.294794596	2.029148729	0.000000000	0.000000000
0.179500000	-1.314504963	2.007176517	0.000000000	0.000000000
0.180000000	-1.300933891	2.000390981	0.000000000	0.000000000
0.180500000	-1.318705533	1.986496788	0.000000000	0.000000000
0.181000000	-1.300933891	1.950953504	0.000000000	0.000000000
0.181500000	-1.309335031	1.936089949	0.000000000	0.000000000
0.182000000	-1.289301543	1.928658171	0.000000000	0.000000000
0.182500000	-1.292855872	1.969048267	0.000000000	0.000000000
0.183000000	-1.285747215	1.975510682	0.000000000	0.000000000
0.183500000	-1.294794596	2.011700208	0.000000000	0.000000000
0.184000000	-1.302872615	2.010084604	0.000000000	0.000000000
0.184500000	-1.301903253	2.026240642	0.000000000	0.000000000
0.185000000	-1.314504963	1.994574807	0.000000000	0.000000000
0.185500000	-1.300933891	1.979388131	0.000000000	0.000000000
0.186000000	-1.313212480	1.960324006	0.000000000	0.000000000
0.186500000	-1.288332181	1.966463301	0.000000000	0.000000000
0.187000000	-1.298995166	1.961939610	0.000000000	0.000000000
0.187500000	-1.279931041	1.943198605	0.000000000	0.000000000
0.188000000	-1.293825234	1.958708402	0.000000000	0.000000000
0.188500000	-1.283808490	1.986496788	0.000000000	0.000000000
0.189000000	-1.299318287	2.035611145	0.000000000	0.000000000
0.189500000	-1.300610770	2.017839502	0.000000000	0.000000000
0.190000000	-1.309011910	2.016223899	0.000000000	0.000000000
0.190500000	-1.309335031	1.973571957	0.000000000	0.000000000
0.191000000	-1.299318287	1.966463301	0.000000000	0.000000000
0.191500000	-1.306103823	1.935443707	0.000000000	0.000000000
0.192000000	-1.287039698	1.945460451	0.000000000	0.000000000
0.192500000	-1.298348925	1.954830953	0.000000000	0.000000000
0.193000000	-1.281546645	1.980034373	0.000000000	0.000000000
0.193500000	-1.297056442	2.003622189	0.000000000	0.000000000
0.194000000	-1.283808490	2.012669570	0.000000000	0.000000000
0.194500000	-1.307396306	2.025271280	0.000000000	0.000000000
0.195000000	-1.301580132	2.005560913	0.000000000	0.000000000
0.195500000	-1.314181842	2.000067860	0.000000000	0.000000000
0.196000000	-1.303518857	1.952892228	0.000000000	0.000000000
0.196500000	-1.298348925	1.939321156	0.000000000	0.000000000
0.197000000	-1.296733321	1.913794616	0.000000000	0.000000000
0.197500000	-1.288655302	1.960000885	0.000000000	0.000000000
0.198000000	-1.298348925	1.990697358	0.000000000	0.000000000
0.198500000	-1.287039698	2.021393831	0.000000000	0.000000000
0.199000000	-1.304488219	2.012992691	0.000000000	0.000000000
0.199500000	-1.291563389	2.010730846	0.000000000	0.000000000
0.200000000	-1.311273755	2.013315812	0.000000000	0.000000000
0.200500000	-1.293825234	1.991989841	0.000000000	0.000000000
0.201000000	-1.308042548	1.964847697	0.000000000	0.000000000
0.201500000	-1.290270906	1.922518876	0.000000000	0.000000000
0.202000000	-1.293502113	1.938028673	0.000000000	0.000000000
0.202500000	-1.283162249	1.940290518	0.000000000	0.000000000
0.203000000	-1.282839128	1.979388131	0.000000000	0.000000000
0.203500000	-1.287039698	1.980357494	0.000000000	0.000000000
0.204000000	-1.284131611	2.016547019	0.000000000	0.000000000
0.204500000	-1.298672045	2.013315812	0.000000000	0.000000000
0.205000000	-1.287039698	2.012669570	0.000000000	0.000000000
0.205500000	-1.303518857	1.977772527	0.000000000	0.000000000
0.206000000	-1.284777852	1.964847697	0.000000000	0.000000000
0.206500000	-1.300933891	1.968725146	0.000000000	0.000000000
0.207000000	-1.282192886	1.952569108	0.000000000	0.000000000
0.207500000	-1.293825234	1.940936760	0.000000000	0.000000000
0.208000000	-1.276053592	1.929304412	0.000000000	0.000000000
0.208500000	-1.284454732	1.983911822	0.000000000	0.000000000
0.209000000	-1.286393456	2.012992691	0.000000000	0.000000000
0.209500000	-1.296087079	2.039811715	0.000000000	0.000000000
0.210000000	-1.302872615	2.002975947	0.000000000	0.000000000
0.210500000	-1.297702683	1.996836653	0.000000000	0.000000000
0.211000000	-1.307719427	1.967755784	0.000000000	0.000000000
0.211500000	-1.289301543	1.958385281	0.000000000	0.000000000
0.212000000	-1.298025804	1.937059311	0.000000000	0.000000000
0.212500000	-1.278315437	1.944814209	0.000000000	0.000000000
0.213000000	-1.295117717	1.967432663	0.000000000	0.000000000
0.213500000	-1.281869766	1.989727996	0.000000000	0.000000000
0.214000000	-1.298025804	2.018808865	0.000000000	0.000000000
0.214500000	-1.290270906	2.016223899	0.000000000	0.000000000
0.215000000	-1.308042548	2.027533125	0.000000000	0.000000000
0.215500000	-1.307396306	1.991989841	0.000000000	0.000000000
0.216000000	-1.303841978	1.977126286	0.000000000	0.000000000
0.216500000	-1.295440838	1.923488239	0.000000000	0.000000000
0.217000000	-1.278961679	1.925103842	0.000000000	0.000000000
0.217500000	-1.286393456	1.930596895	0.000000000	0.000000000
0.218000000	-1.272176143	1.972925716	0.000000000	0.000000000
0.218500000	-1.289301543	1.984234943	0.000000000	0.000000000
0.219000000	-1.277346075	1.997806015	0.000000000	0.000000000
0.219500000	-1.303518857	2.008792121	0.000000000	0.000000000
0.220000000	-1.293178992	2.008792121	0.000000000	0.000000000
0.220500000	-1.310950635	2.004914672	0.000000000	0.000000000
0.221000000	-1.295117717	1.962908972	0.000000000	0.000000000
0.221500000	-1.297702683	1.950953504	0.000000000	0.000000000
0.222000000	-1.288009060	1.925426963	0.000000000	0.000000000
0.222500000	-1.284131611	1.943198605	0.000000000	0.000000000
0.223000000	-1.283808490	1.935443707	0.000000000	0.000000000
0.223500000	-1.277346075	1.970340750	0.000000000	0.000000000
0.224000000	-1.287685939	1.986496788	0.000000000	0.000000000
0.224500000	-1.281869766	2.017839502	0.000000000	0.000000000
0.225000000	-1.309335031	2.010730846	0.000000000	0.000000000
0.225500000	-1.297702683	1.997482894	0.000000000	0.000000000
0.226000000	-1.309011910	1.986173667	0.000000000	0.000000000
0.226500000	-1.287685939	1.974218199	0.000000000	0.000000000
0.227000000	-1.301580132	1.968725146	0.000000000	0.000000000
0.227500000	-1.288332181	1.926719446	0.000000000	0.000000000
0.228000000	-1.288332181	1.934797465	0.000000000	0.000000000
0.228500000	-1.277022954	1.949661021	0.000000000	0.000000000
0.229000000	-1.281546645	2.015577657	0.000000000	0.000000000
0.229500000	-1.292532751	2.021393831	0.000000000	0.000000000
0.230000000	-1.293825234	2.033349299	0.000000000	0.000000000
0.230500000	-1.307719427	1.999744740	0.000000000	0.000000000
0.231000000	-1.293825234	1.985850547	0.000000000	0.000000000
0.231500000	-1.309335031	1.951276625	0.000000000	0.000000000
0.232000000	-1.290270906	1.936089949	0.000000000	0.000000000
0.232500000	-1.300933891	1.936413069	0.000000000	0.000000000
0.233000000	-1.278638558	1.947076055	0.000000000	0.000000000
0.233500000	-1.290917147	1.975187561	0.000000000	0.000000000
0.234000000	-1.280900403	1.983265580	0.000000000	0.000000000
0.234500000	-1.294794596	2.019131986	0.000000000	0.000000000
0.235000000	-1.297379562	2.010730846	0.000000000	0.000000000
0.235500000	-1.303518857	2.018485744	0.000000000	0.000000000
0.236000000	-1.305780702	1.970986991	0.000000000	0.000000000
0.236500000	-1.293502113	1.949661021	0.000000000	0.000000000
0.237000000	-1.302226374	1.917995186	0.000000000	0.000000000
0.237500000	-1.284454732	1.940613639	0.000000000	0.000000000
0.238000000	-1.293502113	1.958708402	0.000000000	0.000000000
0.238500000	-1.269268056	1.972925716	0.000000000	0.000000000
0.239000000	-1.288655302	1.984234943	0.000000000	0.000000000
0.239500000	-1.279931041	1.997482894	0.000000000	0.000000000
0.240000000	-1.304488219	2.024948159	0.000000000	0.000000000
0.240500000	-1.296733321	2.009115242	0.000000000	0.000000000
0.241000000	-1.306750065	1.996513532	0.000000000	0.000000000
0.241500000	-1.298995166	1.943198605	0.000000000	0.000000000
0.242000000	-1.294148355	1.941583002	0.000000000	0.000000000
0.242500000	-1.288978422	1.925103842	0.000000000	0.000000000
0.243000000	-1.272176143	1.947722296	0.000000000	0.000000000
0.243500000	-1.282839128	1.951276625	0.000000000	0.000000000
0.244000000	-1.274437988	1.988758633	0.000000000	0.000000000
0.244500000	-1.293178992	2.006853396	0.000000000	0.000000000
0.245000000	-1.280900403	2.016547019	0.000000000	0.000000000
0.245500000	-1.300933891	2.005884034	0.000000000	0.000000000
0.246000000	-1.287039698	1.984234943	0.000000000	0.000000000
0.246500000	-1.302549495	1.985850547	0.000000000	0.000000000
0.247000000	-1.286393456	1.960000885	0.000000000	0.000000000
0.247500000	-1.292209630	1.941906122	0.000000000	0.000000000
0.248000000	-1.282192886	1.907009080	0.000000000	0.000000000
0.248500000	-1.280254162	1.949661021	0.000000000	0.000000000
0.249000000	-1.288332181	1.982619339	0.000000000	0.000000000
0.249500000	-1.283808490	2.023655676	0.000000000	0.000000000
0.250000000	-1.298995166	2.005560913	0.000000000	0.000000000
0.250500000	-1.287685939	2.003945309	0.000000000	0.000000000
0.251000000	-1.310950635	1.988435513	0.000000000	0.000000000
0.251500000	-1.292532751	1.969048267	0.000000000	0.000000000
0.252000000	-1.304165098	1.943844847	0.000000000	0.000000000
0.252500000	-1.277346075	1.922518876	0.000000000	0.000000000
0.253000000	-1.287362819	1.939321156	0.000000000	0.000000000
0.253500000	-1.275730471	1.946752934	0.000000000	0.000000000
0.254000000	-1.283808490	1.986819909	0.000000000	0.000000000
0.254500000	-1.282839128	1.991020479	0.000000000	0.000000000
0.255000000	-1.291240268	2.023332555	0.000000000	0.000000000
0.255500000	-1.298995166	2.006853396	0.000000000	0.000000000
0.256000000	-1.291240268	1.996190411	0.000000000	0.000000000
0.256500000	-1.301257012	1.940613639	0.000000000	0.000000000
0.257000000	-1.285747215	1.925103842	0.000000000	0.000000000
0.257500000	-1.298995166	1.926719446	0.000000000	0.000000000
0.258000000	-1.274761109	1.949337900	0.000000000	0.000000000
0.258500000	-1.287362819	1.959354644	0.000000000	0.000000000
0.259000000	-1.269268056	1.958062161	0.000000000	0.000000000
0.259500000	-1.287685939	1.988435513	0.000000000	0.000000000
0.260000000	-1.280900403	2.000067860	0.000000000	0.000000000
0.260500000	-1.294471475	2.022363193	0.000000000	0.000000000
0.261000000	-1.293825234	1.980034373	0.000000000	0.000000000
0.261500000	-1.296733321	1.970340750	0.000000000	0.000000000
0.262000000	-1.294148355	1.930920016	0.000000000	0.000000000
0.262500000	-1.278315437	1.939644277	0.000000000	0.000000000
0.263000000	-1.280900403	1.925103842	0.000000000	0.000000000
0.263500000	-1.265713727	1.946752934	0.000000000	0.000000000
0.264000000	-1.282839128	1.963878334	0.000000000	0.000000000
0.264500000	-1.270883660	1.992312962	0.000000000	0.000000000
0.265000000	-1.294148355	2.007499638	0.000000000	0.000000000
0.265500000	-1.283808490	1.994574807	0.000000000	0.000000000
0.266000000	-1.301903253	1.997806015	0.000000000	0.000000000
0.266500000	-1.289947785	1.979065010	0.000000000	0.000000000
0.267000000	-1.295117717	1.975510682	0.000000000	0.000000000
0.267500000	-1.282192886	1.918964548	0.000000000	0.000000000
0.268000000	-1.277022954	1.911532770	0.000000000	0.000000000
0.268500000	-1.278638558	1.919287669	0.000000000	0.000000000
0.269000000	-1.274437988	1.982942460	0.000000000	0.000000000
0.269500000	-1.289301543	2.000714102	0.000000000	0.000000000
0.270000000	-1.280577283	2.014931416	0.000000000	0.000000000
0.270500000	-1.300287649	2.010407725	0.000000000	0.000000000
0.271000000	-1.290270906	2.003622189	0.000000000	0.000000000
0.271500000	-1.308365668	1.978741890	0.000000000	0.000000000
0.272000000	-1.287039698	1.940613639	0.000000000	0.000000000
0.272500000	-1.295117717	1.932858741	0.000000000	0.000000000
0.273000000	-1.278315437	1.923165118	0.000000000	0.000000000
0.273500000	-1.280254162	1.952569108	0.000000000	0.000000000
0.274000000	-1.276376713	1.952892228	0.000000000	0.000000000
0.274500000	-1.280577283	1.994251686	0.000000000	0.000000000
0.275000000	-1.287362819	2.000067860	0.000000000	0.000000000
0.275500000	-1.286393456	2.019778227	0.000000000	0.000000000
0.276000000	-1.303841978	1.983911822	0.000000000	0.000000000
0.276500000	-1.290917147	1.961293368	0.000000000	0.000000000
0.277000000	-1.301257012	1.934797465	0.000000000	0.000000000
0.277500000	-1.278315437	1.938998035	0.000000000	0.000000000
0.278000000	-1.292209630	1.941906122	0.000000000	0.000000000
0.278500000	-1.273468626	1.929304412	0.000000000	0.000000000
0.279000000	-1.279931041	1.948691658	0.000000000	0.000000000
0.279500000	-1.271529901	1.964524576	0.000000000	0.000000000
0.280000000	-1.290917147	2.011377087	0.000000000	0.000000000
0.280500000	-1.292209630	1.997806015	0.000000000	0.000000000
0.281000000	-1.290917147	1.999421619	0.000000000	0.000000000
0.281500000	-1.288332181	1.963555214	0.000000000	0.000000000
0.282000000	-1.277992316	1.955800315	0.000000000	0.000000000
0.282500000	-1.290594026	1.923488239	0.000000000	0.000000000
0.283000000	-1.270883660	1.921549514	0.000000000	0.000000000
0.283500000	-1.281223524	1.924134480	0.000000000	0.000000000
0.284000000	-1.259251312	1.949661021	0.000000000	0.000000000
0.284500000	-1.278638558	1.976156924	0.000000000	0.000000000
0.285000000	-1.267652452	1.986819909	0.000000000	0.000000000
0.285500000	-1.289624664	2.004591551	0.000000000	0.000000000
0.286000000	-1.283485369	1.996513532	0.000000000	0.000000000
0.286500000	-1.295440838	2.011053966	0.000000000	0.000000000
0.287000000	-1.291563389	1.972925716	0.000000000	0.000000000
0.287500000	-1.289301543	1.946752934	0.000000000	0.000000000
0.288000000	-1.287685939	1.899577302	0.000000000	0.000000000
0.288500000	-1.274437988	1.926073205	0.000000000	0.000000000
0.289000000	-1.283162249	1.955800315	0.000000000	0.000000000
0.289500000	-1.271529901	1.996513532	0.000000000	0.000000000
0.290000000	-1.291563389	1.998129136	0.000000000	0.000000000
0.290500000	-1.279931041	2.003622189	0.000000000	0.000000000
0.291000000	-1.303518857	2.011053966	0.000000000	0.000000000
0.291500000	-1.293178992	1.991666720	0.000000000	0.000000000
0.292000000	-1.309981272	1.974218199	0.000000000	0.000000000
0.292500000	-1.292855872	1.932858741	0.000000000	0.000000000
0.293000000	-1.294471475	1.936089949	0.000000000	0.000000000
0.293500000	-1.283808490	1.922195756	0.000000000	0.000000000
0.294000000	-1.278315437	1.953861591	0.000000000	0.000000000
0.294500000	-1.277022954	1.960324006	0.000000000	0.000000000
0.295000000	-1.275407350	2.005884034	0.000000000	0.000000000
0.295500000	-1.296733321	2.010730846	0.000000000	0.000000000
0.296000000	-1.290270906	2.011700208	0.000000000	0.000000000
0.296500000	-1.306750065	1.971956354	0.000000000	0.000000000
0.297000000	-1.289624664	1.949337900	0.000000000	0.000000000
0.297500000	-1.309658151	1.954507832	0.000000000	0.000000000
0.298000000	-1.288978422	1.952245987	0.000000000	0.000000000
0.298500000	-1.295117717	1.949984141	0.000000000	0.000000000
0.299000000	-1.276699833	1.931243137	0.000000000	0.000000000
0.299500000	-1.283808490	1.967432663	0.000000000	0.000000000
0.300000000	-1.280577283	1.982296218	0.000000000	0.000000000
0.300500000	-1.283485369	2.016870140	0.000000000	0.000000000
0.301000000	-1.290594026	1.996190411	0.000000000	0.000000000
0.301500000	-1.288655302	1.997482894	0.000000000	0.000000000
0.302000000	-1.301580132	1.961293368	0.000000000	0.000000000
0.302500000	-1.281223524	1.945783572	0.000000000	0.000000000
0.303000000	-1.288978422	1.919933910	0.000000000	0.000000000
0.303500000	-1.266036848	1.917995186	0.000000000	0.000000000
0.304000000	-1.278315437	1.936413069	0.000000000	0.000000000
0.304500000	-1.260866916	1.953538470	0.000000000	0.000000000
0.305000000	-1.279607920	1.990697358	0.000000000	0.000000000
0.305500000	-1.277346075	1.995221049	0.000000000	0.000000000
0.306000000	-1.292855872	2.016870140	0.000000000	0.000000000
0.306500000	-1.287039698	1.997482894	0.000000000	0.000000000
0.307000000	-1.286070336	1.995867290	0.000000000	0.000000000
0.307500000	-1.294471475	1.938998035	0.000000000	0.000000000
0.308000000	-1.286393456	1.919287669	0.000000000	0.000000000
0.308500000	-1.283485369	1.907332200	0.000000000	0.000000000
0.309000000	-1.261513157	1.949337900	0.000000000	0.000000000
0.309500000	-1.280577283	1.971956354	0.000000000	0.000000000
0.310000000	-1.272176143	1.987466150	0.000000000	0.000000000
0.310500000	-1.291563389	1.999098498	0.000000000	0.000000000
0.311000000	-1.276053592	2.003945309	0.000000000	0.000000000
0.311500000	-1.296733321	2.014608295	0.000000000	0.000000000
0.312000000	-1.291886509	1.978741890	0.000000000	0.000000000
0.312500000	-1.300287649	1.959677764	0.000000000	0.000000000
0.313000000	-1.287685939	1.921872635	0.000000000	0.000000000
0.313500000	-1.283485369	1.935443707	0.000000000	0.000000000
0.314000000	-1.284777852	1.930273775	0.000000000	0.000000000
0.314500000	-1.270560539	1.966140180	0.000000000	0.000000000
0.315000000	-1.277022954	1.983588701	0.000000000	0.000000000
0.315500000	-1.269591176	2.019455106	0.000000000	0.000000000
0.316000000	-1.298025804	2.010730846	0.000000000	0.000000000
0.316500000	-1.283162249	1.982619339	0.000000000	0.000000000
0.317000000	-1.303841978	1.966463301	0.000000000	0.000000000
0.317500000	-1.289624664	1.962585851	0.000000000	0.000000000
0.318000000	-1.304165098	1.965817059	0.000000000	0.000000000
0.318500000	-1.279284799	1.925103842	0.000000000	0.000000000
0.319000000	-1.276699833	1.926396326	0.000000000	0.000000000
0.319500000	-1.270883660	1.930596895	0.000000000	0.000000000
0.320000000	-1.277346075	1.987789271	0.000000000	0.000000000
0.320500000	-1.283162249	1.992636083	0.000000000	0.000000000
0.321000000	-1.281546645	2.010407725	0.000000000	0.000000000
0.321500000	-1.303195736	1.990051117	0.000000000	0.000000000
0.322000000	-1.291563389	1.981649977	0.000000000	0.000000000
0.322500000	-1.299964529	1.950307262	0.000000000	0.000000000
0.323000000	-1.276053592	1.931243137	0.000000000	0.000000000
0.323500000	-1.291240268	1.922195756	0.000000000	0.000000000
0.324000000	-1.271853022	1.919610789	0.000000000	0.000000000
0.324500000	-1.278961679	1.947076055	0.000000000	0.000000000
0.325000000	-1.265390606	1.956446557	0.000000000	0.000000000
0.325500000	-1.279931041	1.996513532	0.000000000	0.000000000
0.326000000	-1.282839128	1.994251686	0.000000000	0.000000000
0.326500000	-1.289947785	2.018808865	0.000000000	0.000000000
0.327000000	-1.299318287	1.989404875	0.000000000	0.000000000
0.327500000	-1.289947785	1.961293368	0.000000000	0.000000000
0.328000000	-1.293825234	1.906039717	0.000000000	0.000000000
0.328500000	-1.267975573	1.910563408	0.000000000	0.000000000
0.329000000	-1.279284799	1.928011929	0.000000000	0.000000000
0.329500000	-1.265067486	1.956769678	0.000000000	0.000000000
0.330000000	-1.284131611	1.972602595	0.000000000	0.000000000
0.330500000	-1.269914297	1.979388131	0.000000000	0.000000000
0.331000000	-1.291886509	2.006207155	0.000000000	0.000000000
0.331500000	-1.285747215	1.997806015	0.000000000	0.000000000
0.332000000	-1.297379562	1.995221049	0.000000000	0.000000000
0.332500000	-1.290270906	1.943844847	0.000000000	0.000000000
0.333000000	-1.286070336	1.938028673	0.000000000	0.000000000
0.333500000	-1.281869766	1.916702703	0.000000000	0.000000000
0.334000000	-1.266683090	1.938028673	0.000000000	0.000000000
0.334500000	-1.275407350	1.938351794	0.000000000	0.000000000
0.335000000	-1.262159399	1.970017629	0.000000000	0.000000000
0.335500000	-1.280254162	1.990374237	0.000000000	0.000000000
0.336000000	-1.265067486	1.999744740	0.000000000	0.000000000
0.336500000	-1.289624664	1.985850547	0.000000000	0.000000000
0.337000000	-1.283162249	1.956123436	0.000000000	0.000000000
0.337500000	-1.300933891	1.968402025	0.000000000	0.000000000
0.338000000	-1.282516007	1.952892228	0.000000000	0.000000000
0.338500000	-1.281869766	1.942552364	0.000000000	0.000000000
0.339000000	-1.271853022	1.902162268	0.000000000	0.000000000
0.339500000	-1.268298693	1.930596895	0.000000000	0.000000000
0.340000000	-1.274114867	1.945783572	0.000000000	0.000000000
0.340500000	-1.267329331	1.989081754	0.000000000	0.000000000
0.341000000	-1.283808490	1.989081754	0.000000000	0.000000000
0.341500000	-1.276699833	1.998452256	0.000000000	0.000000000
0.342000000	-1.297056442	1.983588701	0.000000000	0.000000000
0.342500000	-1.282839128	1.961616489	0.000000000	0.000000000
0.343000000	-1.299641408	1.939321156	0.000000000	0.000000000
0.343500000	-1.281223524	1.915410219	0.000000000	0.000000000
0.344000000	-1.284777852	1.924134480	0.000000000	0.000000000
0.344500000	-1.263775003	1.924780722	0.000000000	0.000000000
0.345000000	-1.269914297	1.962262731	0.000000000	0.000000000
0.345500000	-1.272176143	1.969694508	0.000000000	0.000000000
0.346000000	-1.280254162	2.011377087	0.000000000	0.000000000
0.346500000	-1.287362819	2.011053966	0.000000000	0.000000000
0.347000000	-1.282516007	2.016547019	0.000000000	0.000000000
0.347500000	-1.295763959	1.962262731	0.000000000	0.000000000
0.348000000	-1.281223524	1.926396326	0.000000000	0.000000000
0.348500000	-1.293502113	1.911209649	0.000000000	0.000000000
0.349000000	-1.269591176	1.928658171	0.000000000	0.000000000
0.349500000	-1.281869766	1.949984141	0.000000000	0.000000000
0.350000000	-1.265713727	1.955477195	0.000000000	0.000000000
0.350500000	-1.284131611	1.984558064	0.000000000	0.000000000
0.351000000	-1.277022954	1.995544170	0.000000000	0.000000000
0.351500000	-1.290917147	2.020747589	0.000000000	0.000000000
0.352000000	-1.288332181	1.987789271	0.000000000	0.000000000
0.352500000	-1.289301543	1.978741890	0.000000000	0.000000000
0.353000000	-1.290917147	1.938028673	0.000000000	0.000000000
0.353500000	-1.276376713	1.938351794	0.000000000	0.000000000
0.354000000	-1.280900403	1.919287669	0.000000000	0.000000000
0.354500000	-1.264744365	1.936736190	0.000000000	0.000000000
0.355000000	-1.280254162	1.954184711	0.000000000	0.000000000
0.355500000	-1.266683090	1.984234943	0.000000000	0.000000000
0.356000000	-1.285747215	1.998452256	0.000000000	0.000000000
0.356500000	-1.275730471	1.983588701	0.000000000	0.000000000
0.357000000	-1.295117717	1.981003735	0.000000000	0.000000000
0.357500000	-1.285100973	1.971310112	0.000000000	0.000000000
0.358000000	-1.294471475	1.983588701	0.000000000	0.000000000
0.358500000	-1.289624664	1.938998035	0.000000000	0.000000000
0.359000000	-1.282192886	1.929627533	0.000000000	0.000000000
0.359500000	-1.277022954	1.920580152	0.000000000	0.000000000
0.360000000	-1.264098123	1.964847697	0.000000000	0.000000000
0.360500000	-1.276376713	1.976156924	0.000000000	0.000000000
0.361000000	-1.271206780	2.000067860	0.000000000	0.000000000
0.361500000	-1.293502113	2.006853396	0.000000000	0.000000000
0.362000000	-1.283485369	2.003622189	0.000000000	0.000000000
0.362500000	-1.305134461	1.986819909	0.000000000	0.000000000
0.363000000	-1.285100973	1.950630383	0.000000000	0.000000000
0.363500000	-1.293502113	1.941259881	0.000000000	0.000000000
0.364000000	-1.276699833	1.920903272	0.000000000	0.000000000
0.364500000	-1.281546645	1.941583002	0.000000000	0.000000000
0.365000000	-1.276376713	1.943198605	0.000000000	0.000000000
0.365500000	-1.275084229	1.986496788	0.000000000	0.000000000
0.366000000	-1.283162249	1.996513532	0.000000000	0.000000000
0.366500000	-1.285424094	2.033349299	0.000000000	0.000000000
0.367000000	-1.305780702	2.013638932	0.000000000	0.000000000
0.367500000	-1.291886509	1.989727996	0.000000000	0.000000000
0.368000000	-1.304811340	1.948368538	0.000000000	0.000000000
0.368500000	-1.284131611	1.934151224	0.000000000	0.000000000
0.369000000	-1.299964529	1.941259881	0.000000000	0.000000000
0.369500000	-1.278315437	1.941583002	0.000000000	0.000000000
0.370000000	-1.284131611	1.958708402	0.000000000	0.000000000
0.370500000	-1.272499263	1.963232093	0.000000000	0.000000000
0.371000000	-1.286393456	2.007176517	0.000000000	0.000000000
0.371500000	-1.291240268	2.012346449	0.000000000	0.000000000
0.372000000	-1.297702683	2.027210005	0.000000000	0.000000000
0.372500000	-1.305457582	1.988435513	0.000000000	0.000000000
0.373000000	-1.297702683	1.979065010	0.000000000	0.000000000
0.373500000	-1.305457582	1.943521726	0.000000000	0.000000000
0.374000000	-1.285424094	1.939967398	0.000000000	0.000000000
0.374500000	-1.299318287	1.935443707	0.000000000	0.000000000
0.375000000	-1.274437988	1.955154074	0.000000000	0.000000000
0.375500000	-1.284454732	1.985204305	0.000000000	0.000000000
0.376000000	-1.269914297	1.994897928	0.000000000	0.000000000
0.376500000	-1.293825234	1.999744740	0.000000000	0.000000000
0.377000000	-1.295117717	1.981973097	0.000000000	0.000000000
0.377500000	-1.303195736	2.007822759	0.000000000	0.000000000
0.378000000	-1.295440838	1.991666720	0.000000000	0.000000000
0.378500000	-1.294471475	1.975833803	0.000000000	0.000000000
0.379000000	-1.296733321	1.919610789	0.000000000	0.000000000
0.379500000	-1.280900403	1.928335050	0.000000000	0.000000000
0.380000000	-1.285100973	1.942552364	0.000000000	0.000000000
0.380500000	-1.268621814	1.980357494	0.000000000	0.000000000
0.381000000	-1.291563389	1.993605445	0.000000000	0.000000000
0.381500000	-1.282839128	2.011377087	0.000000000	0.000000000
0.382000000	-1.306426944	2.016870140	0.000000000	0.000000000
0.382500000	-1.293178992	1.990374237	0.000000000	0.000000000
0.383000000	-1.306750065	1.975187561	0.000000000	0.000000000
0.383500000	-1.291240268	1.942229243	0.000000000	0.000000000
0.384000000	-1.292855872	1.949014779	0.000000000	0.000000000
0.384500000	-1.288009060	1.928335050	0.000000000	0.000000000
0.385000000	-1.285424094	1.948691658	0.000000000	0.000000000
0.385500000	-1.288009060	1.952892228	0.000000000	0.000000000
0.386000000	-1.279284799	2.007176517	0.000000000	0.000000000
0.386500000	-1.298995166	2.023655676	0.000000000	0.000000000
0.387000000	-1.297056442	2.030764333	0.000000000	0.000000000
0.387500000	-1.315151205	1.996513532	0.000000000	0.000000000
0.388000000	-1.293178992	1.965493938	0.000000000	0.000000000
0.388500000	-1.307719427	1.956446557	0.000000000	0.000000000
0.389000000	-1.291886509	1.949014779	0.000000000	0.000000000
0.389500000	-1.305134461	1.957092798	0.000000000	0.000000000
0.390000000	-1.287039698	1.946752934	0.000000000	0.000000000
0.390500000	-1.287039698	1.978741890	0.000000000	0.000000000
0.391000000	-1.284777852	1.991343600	0.000000000	0.000000000
0.391500000	-1.296087079	2.033995541	0.000000000	0.000000000
0.392000000	-1.310627514	2.024948159	0.000000000	0.000000000
0.392500000	-1.306426944	2.023978797	0.000000000	0.000000000
0.393000000	-1.319674895	1.984558064	0.000000000	0.000000000
0.393500000	-1.300933891	1.968078904	0.000000000	0.000000000
0.394000000	-1.309011910	1.944814209	0.000000000	0.000000000
0.394500000	-1.280577283	1.935443707	0.000000000	0.000000000
0.395000000	-1.292855872	1.946752934	0.000000000	0.000000000
0.395500000	-1.281546645	1.967755784	0.000000000	0.000000000
0.396000000	-1.302872615	2.001360343	0.000000000	0.000000000
0.396500000	-1.297702683	1.994897928	0.000000000	0.000000000
0.397000000	-1.306750065	2.008145879	0.000000000	0.000000000
0.397500000	-1.304165098	1.997806015	0.000000000	0.000000000
0.398000000	-1.303195736	2.019455106	0.000000000	0.000000000
0.398500000	-1.309981272	1.974864441	0.000000000	0.000000000
0.399000000	-1.295117717	1.945460451	0.000000000	0.000000000
0.399500000	-1.298348925	1.916702703	0.000000000	0.000000000
0.400000000	-1.276699833	1.943844847	0.000000000	0.000000000
0.400500000	-1.292532751	1.963878334	0.000000000	0.000000000
0.401000000	-1.278961679	1.983911822	0.000000000	0.000000000
0.401500000	-1.299318287	2.002975947	0.000000000	0.000000000
0.402000000	-1.284131611	2.006207155	0.000000000	0.000000000
0.402500000	-1.301903253	2.013315812	0.000000000	0.000000000
0.403000000	-1.292532751	1.979065010	0.000000000	0.000000000
0.403500000	-1.300287649	1.971633233	0.000000000	0.000000000
0.404000000	-1.290917147	1.938998035	0.000000000	0.000000000
0.404500000	-1.284454732	1.948368538	0.000000000	0.000000000
0.405000000	-1.286070336	1.929627533	0.000000000	0.000000000
0.405500000	-1.279931041	1.958062161	0.000000000	0.000000000
0.406000000	-1.289947785	1.976480044	0.000000000	0.000000000
0.406500000	-1.280900403	2.022686314	0.000000000	0.000000000
0.407000000	-1.302549495	2.027533125	0.000000000	0.000000000
0.407500000	-1.290594026	2.003945309	0.000000000	0.000000000
0.408000000	-1.309335031	1.980034373	0.000000000	0.000000000
0.408500000	-1.291886509	1.962908972	0.000000000	0.000000000
0.409000000	-1.305134461	1.969694508	0.000000000	0.000000000
0.409500000	-1.287685939	1.942552364	0.000000000	0.000000000
0.410000000	-1.289301543	1.949337900	0.000000000	0.000000000
0.410500000	-1.278315437	1.941906122	0.000000000	0.000000000
0.411000000	-1.278638558	1.988112392	0.000000000	0.000000000
0.411500000	-1.289301543	1.999421619	0.000000000	0.000000000
0.412000000	-1.290270906	2.023655676	0.000000000	0.000000000
0.412500000	-1.309011910	2.001683464	0.000000000	0.000000000
0.413000000	-1.294794596	1.990051117	0.000000000	0.000000000
0.413500000	-1.306426944	1.966786421	0.000000000	0.000000000
0.414000000	-1.285424094	1.948368538	0.000000000	0.000000000
0.414500000	-1.300287649	1.939321156	0.000000000	0.000000000
0.415000000	-1.280577283	1.937059311	0.000000000	0.000000000
0.415500000	-1.292532751	1.970017629	0.000000000	0.000000000
0.416000000	-1.285424094	1.978095648	0.000000000	0.000000000
0.416500000	-1.294794596	2.002329706	0.000000000	0.000000000
0.417000000	-1.294471475	1.987143030	0.000000000	0.000000000
0.417500000	-1.297702683	2.024625039	0.000000000	0.000000000
0.418000000	-1.304165098	2.014285174	0.000000000	0.000000000
0.418500000	-1.295440838	1.998775377	0.000000000	0.000000000
0.419000000	-1.301903253	1.936413069	0.000000000	0.000000000
0.419500000	-1.277992316	1.927365688	0.000000000	0.000000000
0.420000000	-1.283808490	1.939644277	0.000000000	0.000000000
0.420500000	-1.264098123	1.959031523	0.000000000	0.000000000
0.421000000	-1.286070336	1.970017629	0.000000000	0.000000000
0.421500000	-1.280900403	1.979065010	0.000000000	0.000000000
0.422000000	-1.300287649	2.017839502	0.000000000	0.000000000
0.422500000	-1.292532751	2.014931416	0.000000000	0.000000000
0.423000000	-1.298348925	2.010407725	0.000000000	0.000000000
0.423500000	-1.296733321	1.962585851	0.000000000	0.000000000
0.424000000	-1.294471475	1.963555214	0.000000000	0.000000000
0.424500000	-1.295440838	1.936089949	0.000000000	0.000000000
0.425000000	-1.279284799	1.944491088	0.000000000	0.000000000
0.425500000	-1.289947785	1.935120586	0.000000000	0.000000000
0.426000000	-1.274114867	1.978418769	0.000000000	0.000000000
0.426500000	-1.294794596	2.015900778	0.000000000	0.000000000
0.427000000	-1.283485369	2.030118092	0.000000000	0.000000000
0.427500000	-1.308688789	2.011053966	0.000000000	0.000000000
0.428000000	-1.295117717	1.976480044	0.000000000	0.000000000
0.428500000	-1.306426944	1.982619339	0.000000000	0.000000000
0.429000000	-1.298348925	1.961939610	0.000000000	0.000000000
0.429500000	-1.306750065	1.961293368	0.000000000	0.000000000
0.430000000	-1.303195736	1.933181862	0.000000000	0.000000000
0.430500000	-1.290917147	1.961616489	0.000000000	0.000000000
0.431000000	-1.288332181	1.966786421	0.000000000	0.000000000
0.431500000	-1.284131611	2.001683464	0.000000000	0.000000000
0.432000000	-1.301580132	2.006530276	0.000000000	0.000000000
0.432500000	-1.288009060	2.022040072	0.000000000	0.000000000
0.433000000	-1.301903253	2.007822759	0.000000000	0.000000000
0.433500000	-1.287362819	1.982942460	0.000000000	0.000000000
0.434000000	-1.307073185	1.962585851	0.000000000	0.000000000
0.434500000	-1.292209630	1.939644277	0.000000000	0.000000000
0.435000000	-1.298025804	1.949337900	0.000000000	0.000000000
0.435500000	-1.284777852	1.942552364	0.000000000	0.000000000
0.436000000	-1.292209630	1.970017629	0.000000000	0.000000000
0.436500000	-1.288978422	1.963878334	0.000000000	0.000000000
0.437000000	-1.289624664	1.998775377	0.000000000	0.000000000
0.437500000	-1.299641408	2.008145879	0.000000000	0.000000000
0.438000000	-1.299641408	2.033995541	0.000000000	0.000000000
0.438500000	-1.315474325	1.998452256	0.000000000	0.000000000
0.439000000	-1.295440838	1.959354644	0.000000000	0.000000000
0.439500000	-1.303841978	1.927365688	0.000000000	0.000000000
0.440000000	-1.277992316	1.930920016	0.000000000	0.000000000
0.440500000	-1.292209630	1.947722296	0.000000000	0.000000000
0.441000000	-1.273145505	1.948045417	0.000000000	0.000000000
0.441500000	-1.286070336	1.972602595	0.000000000	0.000000000
0.442000000	-1.281869766	1.986173667	0.000000000	0.000000000
0.442500000	-1.299641408	2.022363193	0.000000000	0.000000000
0.443000000	-1.299318287	1.995544170	0.000000000	0.000000000
0.443500000	-1.298672045	1.985850547	0.000000000	0.000000000
0.444000000	-1.302226374	1.944491088	0.000000000	0.000000000
0.444500000	-1.289624664	1.943521726	0.000000000	0.000000000
0.445000000	-1.295117717	1.921549514	0.000000000	0.000000000
0.445500000	-1.272499263	1.929304412	0.000000000	0.000000000
0.446000000	-1.284131611	1.951599745	0.000000000	0.000000000
0.446500000	-1.267975573	1.994251686	0.000000000	0.000000000
0.447000000	-1.288655302	2.015577657	0.000000000	0.000000000
0.447500000	-1.276699833	1.991020479	0.000000000	0.000000000
0.448000000	-1.298025804	1.982619339	0.000000000	0.000000000
0.448500000	-1.288332181	1.962908972	0.000000000	0.000000000
0.449000000	-1.295117717	1.973248837	0.000000000	0.000000000
0.449500000	-1.289624664	1.935766828	0.000000000	0.000000000
0.450000000	-1.283162249	1.935120586	0.000000000	0.000000000
0.450500000	-1.282839128	1.922195756	0.000000000	0.000000000
0.451000000	-1.272176143	1.952892228	0.000000000	0.000000000
0.451500000	-1.286393456	1.960324006	0.000000000	0.000000000
0.452000000	-1.274437988	1.990697358	0.000000000	0.000000000
0.452500000	-1.296410200	1.999421619	0.000000000	0.000000000
0.453000000	-1.287039698	1.996513532	0.000000000	0.000000000
0.453500000	-1.307073185	1.980680614	0.000000000	0.000000000
0.454000000	-1.288009060	1.949984141	0.000000000	0.000000000
0.454500000	-1.296410200	1.945460451	0.000000000	0.000000000
0.455000000	-1.280577283	1.920580152	0.000000000	0.000000000
0.455500000	-1.281223524	1.937705552	0.000000000	0.000000000
0.456000000	-1.273145505	1.932858741	0.000000000	0.000000000
0.456500000	-1.271206780	1.963555214	0.000000000	0.000000000
0.457000000	-1.279284799	1.963232093	0.000000000	0.000000000
0.457500000	-1.275407350	2.006853396	0.000000000	0.000000000
0.458000000	-1.295117717	2.009761483	0.000000000	0.000000000
0.458500000	-1.285747215	2.004268430	0.000000000	0.000000000
0.459000000	-1.302872615	1.961616489	0.000000000	0.000000000
0.459500000	-1.282192886	1.926719446	0.000000000	0.000000000
0.460000000	-1.292532751	1.921549514	0.000000000	0.000000000
0.460500000	-1.270237418	1.921549514	0.000000000	0.000000000
0.461000000	-1.277669196	1.941583002	0.000000000	0.000000000
0.461500000	-1.266036848	1.940290518	0.000000000	0.000000000
0.462000000	-1.279931041	1.982942460	0.000000000	0.000000000
0.462500000	-1.281869766	1.989404875	0.000000000	0.000000000
0.463000000	-1.283808490	2.005884034	0.000000000	0.000000000
0.463500000	-1.292209630	1.969371387	0.000000000	0.000000000
0.464000000	-1.284777852	1.962908972	0.000000000	0.000000000
0.464500000	-1.293178992	1.932535620	0.000000000	0.000000000
0.465000000	-1.268944935	1.923488239	0.000000000	0.000000000
0.465500000	-1.283485369	1.913148374	0.000000000	0.000000000
0.466000000	-1.266359969	1.933504982	0.000000000	0.000000000
0.466500000	-1.285100973	1.975833803	0.000000000	0.000000000
0.467000000	-1.271206780	1.990374237	0.000000000	0.000000000
0.467500000	-1.285424094	1.995867290	0.000000000	0.000000000
0.468000000	-1.278961679	1.966463301	0.000000000	0.000000000
0.468500000	-1.289624664	1.989081754	0.000000000	0.000000000
0.469000000	-1.290270906	1.970017629	0.000000000	0.000000000
0.469500000	-1.290594026	1.960324006	0.000000000	0.000000000
0.470000000	-1.293178992	1.915410219	0.000000000	0.000000000
0.470500000	-1.273468626	1.927365688	0.000000000	0.000000000
0.471000000	-1.277669196	1.935443707	0.000000000	0.000000000
0.471500000	-1.262805640	1.963878334	0.000000000	0.000000000
0.472000000	-1.283162249	1.974541320	0.000000000	0.000000000
0.472500000	-1.271529901	1.991666720	0.000000000	0.000000000
0.473000000	-1.294471475	2.008469000	0.000000000	0.000000000
0.473500000	-1.282516007	1.994251686	0.000000000	0.000000000
0.474000000	-1.298995166	1.982296218	0.000000000	0.000000000
0.474500000	-1.287362819	1.942229243	0.000000000	0.000000000
0.475000000	-1.287362819	1.942229243	0.000000000	0.000000000
0.475500000	-1.277022954	1.919933910	0.000000000	0.000000000
0.476000000	-1.273468626	1.936413069	0.000000000	0.000000000
0.476500000	-1.277022954	1.931566258	0.000000000	0.000000000
0.477000000	-1.267975573	1.968402025	0.000000000	0.000000000
0.477500000	-1.282839128	1.991989841	0.000000000	0.000000000
0.478000000	-1.276053592	2.020747589	0.000000000	0.000000000
0.478500000	-1.297702683	2.004268430	0.000000000	0.000000000
0.479000000	-1.276699833	1.970017629	0.000000000	0.000000000
0.479500000	-1.292209630	1.947722296	0.000000000	0.000000000
0.480000000	-1.273468626	1.926396326	0.000000000	0.000000000
0.480500000	-1.283808490	1.934474345	0.000000000	0.000000000
0.481000000	-1.269914297	1.917348944	0.000000000	0.000000000
0.481500000	-1.277022954	1.941906122	0.000000000	0.000000000
0.482000000	-1.273468626	1.950307262	0.000000000	0.000000000
0.482500000	-1.272822384	1.998775377	0.000000000	0.000000000
0.483000000	-1.279607920	1.995221049	0.000000000	0.000000000
0.483500000	-1.278638558	1.995544170	0.000000000	0.000000000
0.484000000	-1.296087079	1.964524576	0.000000000	0.000000000
0.484500000	-1.277669196	1.954184711	0.000000000	0.000000000
0.485000000	-1.285100973	1.930273775	0.000000000	0.000000000
0.485500000	-1.264098123	1.913794616	0.000000000	0.000000000
0.486000000	-1.277992316	1.927688809	0.000000000	0.000000000
0.486500000	-1.260866916	1.955154074	0.000000000	0.000000000
0.487000000	-1.274437988	1.992636083	0.000000000	0.000000000
0.487500000	-1.269914297	1.972925716	0.000000000	0.000000000
0.488000000	-1.282839128	1.981973097	0.000000000	0.000000000
0.488500000	-1.285747215	1.978095648	0.000000000	0.000000000
0.489000000	-1.288978422	2.004914672	0.000000000	0.000000000
0.489500000	-1.296733321	1.964201455	0.000000000	0.000000000
0.490000000	-1.284454732	1.942229243	0.000000000	0.000000000
0.490500000	-1.290594026	1.913794616	0.000000000	0.000000000
0.491000000	-1.269591176	1.934151224	0.000000000	0.000000000
0.491500000	-1.283162249	1.946106692	0.000000000	0.000000000
0.492000000	-1.269268056	1.962908972	0.000000000	0.000000000
0.492500000	-1.291240268	1.989081754	0.000000000	0.000000000
0.493000000	-1.278315437	1.995221049	0.000000000	0.000000000
0.493500000	-1.294794596	2.007822759	0.000000000	0.000000000
0.494000000	-1.283808490	1.973895078	0.000000000	0.000000000
0.494500000	-1.290594026	1.966140180	0.000000000	0.000000000
0.495000000	-1.286070336	1.924457601	0.000000000	0.000000000
0.495500000	-1.275407350	1.926719446	0.000000000	0.000000000
0.496000000	-1.274114867	1.906362838	0.000000000	0.000000000
0.496500000	-1.262482520	1.928658171	0.000000000	0.000000000
0.497000000	-1.276376713	1.942552364	0.000000000	0.000000000
0.497500000	-1.267329331	1.990697358	0.000000000	0.000000000
0.498000000	-1.287362819	2.014931416	0.000000000	0.000000000
0.498500000	-1.269914297	2.007176517	0.000000000	0.000000000
0.499000000	-1.288655302	1.980357494	0.000000000	0.000000000
0.499500000	-1.275730471	1.946752934	0.000000000	0.000000000
0.500000000	-1.287685939	1.945137330	0.000000000	0.000000000
0.500500000	-1.274437988	1.921226393	0.000000000	0.000000000
0.501000000	-1.272499263	1.926719446	0.000000000	0.000000000
0.501500000	-1.268298693	1.908947804	0.000000000	0.000000000
0.502000000	-1.272176143	1.951276625	0.000000000	0.000000000
0.502500000	-1.284454732	1.970663871	0.000000000	0.000000000
0.503000000	-1.274437988	2.009115242	0.000000000	0.000000000
0.503500000	-1.287039698	1.995867290	0.000000000	0.000000000
0.504000000	-1.273468626	1.984234943	0.000000000	0.000000000
0.504500000	-1.294471475	1.960647127	0.000000000	0.000000000
0.505000000	-1.272499263	1.937705552	0.000000000	0.000000000
0.505500000	-1.286070336	1.923165118	0.000000000	0.000000000
0.506000000	-1.269591176	1.918641427	0.000000000	0.000000000
0.506500000	-1.281546645	1.963555214	0.000000000	0.000000000
0.507000000	-1.269914297	1.976803165	0.000000000	0.000000000
0.507500000	-1.273145505	1.989727996	0.000000000	0.000000000
0.508000000	-1.272499263	1.959031523	0.000000000	0.000000000
0.508500000	-1.273791746	1.990051117	0.000000000	0.000000000
0.509000000	-1.286716577	1.987789271	0.000000000	0.000000000
0.509500000	-1.284777852	1.983265580	0.000000000	0.000000000
0.510000000	-1.301580132	1.932212499	0.000000000	0.000000000
0.510500000	-1.278961679	1.919287669	0.000000000	0.000000000
0.511000000	-1.287362819	1.919933910	0.000000000	0.000000000
0.511500000	-1.267329331	1.932535620	0.000000000	0.000000000
0.512000000	-1.285100973	1.953215349	0.000000000	0.000000000
0.512500000	-1.269914297	1.964201455	0.000000000	0.000000000
0.513000000	-1.288655302	1.994897928	0.000000000	0.000000000
0.513500000	-1.285100973	1.985850547	0.000000000	0.000000000
0.514000000	-1.296410200	1.993605445	0.000000000	0.000000000
0.514500000	-1.287362819	1.960000885	0.000000000	0.000000000
0.515000000	-1.280254162	1.954830953	0.000000000	0.000000000
0.515500000	-1.284454732	1.916702703	0.000000000	0.000000000
0.516000000	-1.272499263	1.916056461	0.000000000	0.000000000
0.516500000	-1.278638558	1.904100993	0.000000000	0.000000000
0.517000000	-1.257958829	1.937059311	0.000000000	0.000000000
0.517500000	-1.275084229	1.969694508	0.000000000	0.000000000
0.518000000	-1.263128761	1.999421619	0.000000000	0.000000000
0.518500000	-1.288332181	2.001683464	0.000000000	0.000000000
0.519000000	-1.274761109	1.971633233	0.000000000	0.000000000
0.519500000	-1.290594026	1.965493938	0.000000000	0.000000000
0.520000000	-1.280577283	1.938028673	0.000000000	0.000000000
0.520500000	-1.284454732	1.940290518	0.000000000	0.000000000
0.521000000	-1.273468626	1.905393476	0.000000000	0.000000000
0.521500000	-1.262159399	1.917995186	0.000000000	0.000000000
0.522000000	-1.263775003	1.919287669	0.000000000	0.000000000
0.522500000	-1.259574433	1.967432663	0.000000000	0.000000000
0.523000000	-1.281869766	1.986173667	0.000000000	0.000000000
0.523500000	-1.274761109	1.997806015	0.000000000	0.000000000
0.524000000	-1.297056442	1.982942460	0.000000000	0.000000000
0.524500000	-1.277992316	1.963878334	0.000000000	0.000000000
0.525000000	-1.292532751	1.947076055	0.000000000	0.000000000
0.525500000	-1.271206780	1.917348944	0.000000000	0.000000000
0.526000000	-1.280254162	1.922518876	0.000000000	0.000000000
0.526500000	-1.267975573	1.922841997	0.000000000	0.000000000
0.527000000	-1.270560539	1.964524576	0.000000000	0.000000000
0.527500000	-1.269914297	1.954184711	0.000000000	0.000000000
0.528000000	-1.273791746	1.972602595	0.000000000	0.000000000
0.528500000	-1.286716577	1.972925716	0.000000000	0.000000000
0.529000000	-1.280900403	2.006853396	0.000000000	0.000000000
0.529500000	-1.296733321	1.984881184	0.000000000	0.000000000
0.530000000	-1.281546645	1.957092798	0.000000000	0.000000000
0.530500000	-1.293825234	1.925750084	0.000000000	0.000000000
0.531000000	-1.268298693	1.918964548	0.000000000	0.000000000
0.531500000	-1.278315437	1.931889379	0.000000000	0.000000000
0.532000000	-1.263775003	1.932212499	0.000000000	0.000000000
0.532500000	-1.278638558	1.960970248	0.000000000	0.000000000
0.533000000	-1.272822384	1.971310112	0.000000000	0.000000000
0.533500000	-1.283485369	2.004914672	0.000000000	0.000000000
0.534000000	-1.281546645	1.988112392	0.000000000	0.000000000
0.534500000	-1.280900403	1.991343600	0.000000000	0.000000000
0.535000000	-1.285100973	1.951599745	0.000000000	0.000000000
0.535500000	-1.270560539	1.939967398	0.000000000	0.000000000
0.536000000	-1.279284799	1.904100993	0.000000000	0.000000000
0.536500000	-1.260866916	1.900869785	0.000000000	0.000000000
0.537000000	-1.276053592	1.918964548	0.000000000	0.000000000
0.537500000	-1.258928191	1.963555214	0.000000000	0.000000000
0.538000000	-1.279284799	2.001683464	0.000000000	0.000000000
0.538500000	-1.269914297	1.996513532	0.000000000	0.000000000
0.539000000	-1.285747215	1.992636083	0.000000000	0.000000000
0.539500000	-1.280254162	1.963232093	0.000000000	0.000000000
0.540000000	-1.290917147	1.965170818	0.000000000	0.000000000
0.540500000	-1.285747215	1.930273775	0.000000000	0.000000000
0.541000000	-1.275407350	1.924457601	0.000000000	0.000000000
0.541500000	-1.275730471	1.901192906	0.000000000	0.000000000
0.542000000	-1.261190037	1.929627533	0.000000000	0.000000000
0.542500000	-1.274761109	1.945460451	0.000000000	0.000000000
0.543000000	-1.256020104	1.977126286	0.000000000	0.000000000
0.543500000	-1.275407350	1.985527426	0.000000000	0.000000000
0.544000000	-1.266683090	1.986173667	0.000000000	0.000000000
0.544500000	-1.294471475	1.981326856	0.000000000	0.000000000
0.545000000	-1.284131611	1.955800315	0.000000000	0.000000000
0.545500000	-1.292855872	1.942552364	0.000000000	0.000000000
0.546000000	-1.277669196	1.914440857	0.000000000	0.000000000
0.546500000	-1.277669196	1.936413069	0.000000000	0.000000000
0.547000000	-1.272176143	1.935120586	0.000000000	0.000000000
0.547500000	-1.266036848	1.956446557	0.000000000	0.000000000
0.548000000	-1.272499263	1.945137330	0.000000000	0.000000000
0.548500000	-1.266036848	1.981326856	0.000000000	0.000000000
0.549000000	-1.289947785	1.995867290	0.000000000	0.000000000
0.549500000	-1.282192886	2.002652826	0.000000000	0.000000000
0.550000000	-1.299318287	1.968725146	0.000000000	0.000000000
0.550500000	-1.273468626	1.935443707	0.000000000	0.000000000
0.551000000	-1.285747215	1.923165118	0.000000000	0.000000000
0.551500000	-1.267975573	1.913471495	0.000000000	0.000000000
0.552000000	-1.280254162	1.932858741	0.000000000	0.000000000
0.552500000	-1.266036848	1.937059311	0.000000000	0.000000000
0.553000000	-1.270883660	1.979065010	0.000000000	0.000000000
0.553500000	-1.268621814	1.981326856	0.000000000	0.000000000
0.554000000	-1.274437988	2.005237793	0.000000000	0.000000000
0.554500000	-1.287039698	1.977449407	0.000000000	0.000000000
0.555000000	-1.280900403	1.976803165	0.000000000	0.000000000
0.555500000	-1.295440838	1.947722296	0.000000000	0.000000000
0.556000000	-1.279284799	1.925103842	0.000000000	0.000000000
0.556500000	-1.286393456	1.897638577	0.000000000	0.000000000
0.557000000	-1.257635708	1.897638577	0.000000000	0.000000000
0.557500000	-1.270560539	1.940936760	0.000000000	0.000000000
0.558000000	-1.261190037	1.974864441	0.000000000	0.000000000
0.558500000	-1.279607920	1.997482894	0.000000000	0.000000000
0.559000000	-1.269268056	1.971633233	0.000000000	0.000000000
0.559500000	-1.277346075	1.981649977	0.000000000	0.000000000
0.560000000	-1.278961679	1.957092798	0.000000000	0.000000000
0.560500000	-1.279607920	1.958708402	0.000000000	0.000000000
0.561000000	-1.283162249	1.920580152	0.000000000	0.000000000
0.561500000	-1.265067486	1.917348944	0.000000000	0.000000000
0.562000000	-1.272499263	1.907655321	0.000000000	0.000000000
0.562500000	-1.255373863	1.933504982	0.000000000	0.000000000
0.563000000	-1.273791746	1.956446557	0.000000000	0.000000000
0.563500000	-1.260220674	1.973571957	0.000000000	0.000000000
0.564000000	-1.278315437	1.986173667	0.000000000	0.000000000
0.564500000	-1.261190037	1.968402025	0.000000000	0.000000000
0.565000000	-1.275084229	1.967109542	0.000000000	0.000000000
0.565500000	-1.269914297	1.931566258	0.000000000	0.000000000
0.566000000	-1.273791746	1.934151224	0.000000000	0.000000000
0.566500000	-1.265713727	1.915087099	0.000000000	0.000000000
0.567000000	-1.257312587	1.938351794	0.000000000	0.000000000
0.567500000	-1.263775003	1.927042567	0.000000000	0.000000000
0.568000000	-1.257312587	1.946752934	0.000000000	0.000000000
0.568500000	-1.270560539	1.961939610	0.000000000	0.000000000
0.569000000	-1.258281950	2.002329706	0.000000000	0.000000000
0.569500000	-1.287685939	2.003299068	0.000000000	0.000000000
0.570000000	-1.279284799	1.975833803	0.000000000	0.000000000
0.570500000	-1.290917147	1.949014779	0.000000000	0.000000000
0.571000000	-1.266683090	1.922195756	0.000000000	0.000000000
0.571500000	-1.275730471	1.923811359	0.000000000	0.000000000
0.572000000	-1.267006210	1.909917166	0.000000000	0.000000000
0.572500000	-1.264744365	1.938351794	0.000000000	0.000000000
0.573000000	-1.256020104	1.945460451	0.000000000	0.000000000
0.573500000	-1.259251312	1.987143030	0.000000000	0.000000000
0.574000000	-1.279607920	1.983911822	0.000000000	0.000000000
0.574500000	-1.278315437	2.000714102	0.000000000	0.000000000
0.575000000	-1.289947785	1.981649977	0.000000000	0.000000000
0.575500000	-1.272822384	1.969694508	0.000000000	0.000000000
0.576000000	-1.291240268	1.934474345	0.000000000	0.000000000
0.576500000	-1.270237418	1.901192906	0.000000000	0.000000000
0.577000000	-1.281546645	1.906685959	0.000000000	0.000000000
0.577500000	-1.264421244	1.935120586	0.000000000	0.000000000
0.578000000	-1.272499263	1.986496788	0.000000000	0.000000000
0.578500000	-1.261513157	1.977126286	0.000000000	0.000000000
0.579000000	-1.267006210	1.987143030	0.000000000	0.000000000
0.579500000	-1.277992316	1.974541320	0.000000000	0.000000000
0.580000000	-1.284131611	1.992312962	0.000000000	0.000000000
0.580500000	-1.288978422	1.958385281	0.000000000	0.000000000
0.581000000	-1.270560539	1.941259881	0.000000000	0.000000000
0.581500000	-1.283162249	1.910240287	0.000000000	0.000000000
0.582000000	-1.267975573	1.916379582	0.000000000	0.000000000
0.582500000	-1.280577283	1.923165118	0.000000000	0.000000000
0.583000000	-1.254727621	1.938998035	0.000000000	0.000000000
0.583500000	-1.270237418	1.972279474	0.000000000	0.000000000
0.584000000	-1.262805640	1.982296218	0.000000000	0.000000000
0.584500000	-1.291240268	2.000714102	0.000000000	0.000000000
0.585000000	-1.287362819	1.971633233	0.000000000	0.000000000
0.585500000	-1.294471475	1.969048267	0.000000000	0.000000000
0.586000000	-1.288978422	1.936089949	0.000000000	0.000000000
0.586500000	-1.283162249	1.949337900	0.000000000	0.000000000
0.587000000	-1.281546645	1.931566258	0.000000000	0.000000000
0.587500000	-1.265067486	1.938351794	0.000000000	0.000000000
0.588000000	-1.275730471	1.929950654	0.000000000	0.000000000
0.588500000	-1.261190037	1.964524576	0.000000000	0.000000000
0.589000000	-1.282516007	1.995867290	0.000000000	0.000000000
0.589500000	-1.269914297	2.004914672	0.000000000	0.000000000
0.590000000	-1.293178992	1.990374237	0.000000000	0.000000000
0.590500000	-1.282516007	1.950307262	0.000000000	0.000000000
0.591000000	-1.294471475	1.946429813	0.000000000	0.000000000
0.591500000	-1.280577283	1.921226393	0.000000000	0.000000000
0.592000000	-1.278315437	1.933828103	0.000000000	0.000000000
0.592500000	-1.274437988	1.920257031	0.000000000	0.000000000
0.593000000	-1.271853022	1.960970248	0.000000000	0.000000000
0.593500000	-1.279607920	1.974864441	0.000000000	0.000000000
0.594000000	-1.271206780	2.003945309	0.000000000	0.000000000
0.594500000	-1.289624664	1.995867290	0.000000000	0.000000000
0.595000000	-1.277669196	1.996190411	0.000000000	0.000000000
0.595500000	-1.296410200	1.979388131	0.000000000	0.000000000
0.596000000	-1.274437988	1.943844847	0.000000000	0.000000000
0.596500000	-1.282839128	1.907332200	0.000000000	0.000000000
0.597000000	-1.263451882	1.888268075	0.000000000	0.000000000
0.597500000	-1.271529901	1.933181862	0.000000000	0.000000000
0.598000000	-1.260543795	1.957092798	0.000000000	0.000000000
0.598500000	-1.269914297	1.985527426	0.000000000	0.000000000
0.599000000	-1.274114867	1.967109542	0.000000000	0.000000000
0.599500000	-1.275730471	1.995544170	0.000000000	0.000000000
0.600000000	-1.284131611	1.982942460	0.000000000	0.000000000
0.600500000	-1.279931041	1.981003735	0.000000000	0.000000000
0.601000000	-1.296087079	1.943844847	0.000000000	0.000000000
0.601500000	-1.274761109	1.936413069	0.000000000	0.000000000
0.602000000	-1.283485369	1.926719446	0.000000000	0.000000000
0.602500000	-1.264098123	1.927042567	0.000000000	0.000000000
0.603000000	-1.281546645	1.940936760	0.000000000	0.000000000
0.603500000	-1.267006210	1.956123436	0.000000000	0.000000000
0.604000000	-1.277346075	1.994574807	0.000000000	0.000000000
0.604500000	-1.272176143	1.990051117	0.000000000	0.000000000
0.605000000	-1.286393456	2.001360343	0.000000000	0.000000000
0.605500000	-1.290270906	1.966463301	0.000000000	0.000000000
0.606000000	-1.282839128	1.965493938	0.000000000	0.000000000
0.606500000	-1.288332181	1.937705552	0.000000000	0.000000000
0.607000000	-1.273145505	1.941583002	0.000000000	0.000000000
0.607500000	-1.278315437	1.919287669	0.000000000	0.000000000
0.608000000	-1.255696983	1.927688809	0.000000000	0.000000000
0.608500000	-1.271529901	1.953538470	0.000000000	0.000000000
0.609000000	-1.263451882	1.988112392	0.000000000	0.000000000
0.609500000	-1.289624664	2.013315812	0.000000000	0.000000000
0.610000000	-1.282516007	1.996190411	0.000000000	0.000000000
0.610500000	-1.302226374	1.985527426	0.000000000	0.000000000
0.611000000	-1.295763959	1.951599745	0.000000000	0.000000000
0.611500000	-1.296410200	1.954507832	0.000000000	0.000000000
0.612000000	-1.289947785	1.924780722	0.000000000	0.000000000
0.612500000	-1.283808490	1.937059311	0.000000000	0.000000000
0.613000000	-1.288009060	1.932535620	0.000000000	0.000000000
0.613500000	-1.271529901	1.971310112	0.000000000	0.000000000
0.614000000	-1.281869766	1.983911822	0.000000000	0.000000000
0.614500000	-1.270883660	1.999421619	0.000000000	0.000000000
0.615000000	-1.295440838	1.995221049	0.000000000	0.000000000
0.615500000	-1.281869766	1.984881184	0.000000000	0.000000000
0.616000000	-1.300610770	1.965493938	0.000000000	0.000000000
0.616500000	-1.287685939	1.917995186	0.000000000	0.000000000
0.617000000	-1.293825234	1.906362838	0.000000000	0.000000000
0.617500000	-1.274761109	1.913471495	0.000000000	0.000000000
0.618000000	-1.270560539	1.966463301	0.000000000	0.000000000
0.618500000	-1.269591176	1.962908972	0.000000000	0.000000000
0.619000000	-1.274437988	1.983911822	0.000000000	0.000000000
0.619500000	-1.284131611	1.981973097	0.000000000	0.000000000
0.620000000	-1.277992316	2.004914672	0.000000000	0.000000000
0.620500000	-1.298025804	1.981649977	0.000000000	0.000000000
0.621000000	-1.288655302	1.960970248	0.000000000	0.000000000
0.621500000	-1.304811340	1.940936760	0.000000000	0.000000000
0.622000000	-1.277346075	1.927365688	0.000000000	0.000000000
0.622500000	-1.285747215	1.929950654	0.000000000	0.000000000
0.623000000	-1.268621814	1.931566258	0.000000000	0.000000000
0.623500000	-1.281869766	1.965170818	0.000000000	0.000000000
0.624000000	-1.276376713	1.972279474	0.000000000	0.000000000
0.624500000	-1.285747215	2.003945309	0.000000000	0.000000000
0.625000000	-1.289301543	1.986496788	0.000000000	0.000000000
0.625500000	-1.288978422	1.992959203	0.000000000	0.000000000
0.626000000	-1.294471475	1.964524576	0.000000000	0.000000000
0.626500000	-1.283485369	1.966140180	0.000000000	0.000000000
0.627000000	-1.295117717	1.938998035	0.000000000	0.000000000
0.627500000	-1.270237418	1.923811359	0.000000000	0.000000000
0.628000000	-1.279931041	1.917995186	0.000000000	0.000000000
0.628500000	-1.264421244	1.945137330	0.000000000	0.000000000
0.629000000	-1.289624664	1.993605445	0.000000000	0.000000000
0.629500000	-1.283808490	2.004268430	0.000000000	0.000000000
0.630000000	-1.299641408	2.012992691	0.000000000	0.000000000
0.630500000	-1.291563389	1.981003735	0.000000000	0.000000000
0.631000000	-1.301580132	1.987466150	0.000000000	0.000000000
0.631500000	-1.305457582	1.958708402	0.000000000	0.000000000
0.632000000	-1.296733321	1.955477195	0.000000000	0.000000000
0.632500000	-1.295117717	1.923165118	0.000000000	0.000000000
0.633000000	-1.279607920	1.947076055	0.000000000	0.000000000
0.633500000	-1.295117717	1.961616489	0.000000000	0.000000000
0.634000000	-1.279931041	1.985527426	0.000000000	0.000000000
0.634500000	-1.290917147	1.992312962	0.000000000	0.000000000
0.635000000	-1.272176143	2.001037223	0.000000000	0.000000000
0.635500000	-1.297056442	2.010084604	0.000000000	0.000000000
0.636000000	-1.291563389	1.973571957	0.000000000	0.000000000
0.636500000	-1.300287649	1.937382432	0.000000000	0.000000000
0.637000000	-1.279607920	1.897961698	0.000000000	0.000000000
0.637500000	-1.277669196	1.932212499	0.000000000	0.000000000
0.638000000	-1.277346075	1.945783572	0.000000000	0.000000000
0.638500000	-1.274761109	1.972279474	0.000000000	0.000000000
0.639000000	-1.278638558	1.956769678	0.000000000	0.000000000
0.639500000	-1.269591176	1.985850547	0.000000000	0.000000000
0.640000000	-1.290594026	1.999421619	0.000000000	0.000000000
0.640500000	-1.281869766	2.003945309	0.000000000	0.000000000
0.641000000	-1.305780702	1.975833803	0.000000000	0.000000000
0.641500000	-1.288332181	1.949014779	0.000000000	0.000000000
0.642000000	-1.300610770	1.940613639	0.000000000	0.000000000
0.642500000	-1.279931041	1.924780722	0.000000000	0.000000000
0.643000000	-1.287685939	1.937705552	0.000000000	0.000000000
0.643500000	-1.271529901	1.934797465	0.000000000	0.000000000
0.644000000	-1.271529901	1.976156924	0.000000000	0.000000000
0.644500000	-1.269914297	1.978741890	0.000000000	0.000000000
0.645000000	-1.274114867	2.003299068	0.000000000	0.000000000
0.645500000	-1.292209630	1.983588701	0.000000000	0.000000000
0.646000000	-1.284454732	1.986173667	0.000000000	0.000000000
0.646500000	-1.294148355	1.961616489	0.000000000	0.000000000
0.647000000	-1.273145505	1.942552364	0.000000000	0.000000000
0.647500000	-1.287039698	1.911209649	0.000000000	0.000000000
0.648000000	-1.266683090	1.897315457	0.000000000	0.000000000
0.648500000	-1.280254162	1.930920016	0.000000000	0.000000000
0.649000000	-1.267975573	1.963555214	0.000000000	0.000000000
0.649500000	-1.284777852	2.003945309	0.000000000	0.000000000
0.650000000	-1.279931041	1.994574807	0.000000000	0.000000000
0.650500000	-1.293502113	2.007176517	0.000000000	0.000000000
0.651000000	-1.299641408	1.975833803	0.000000000	0.000000000
0.651500000	-1.298348925	1.976480044	0.000000000	0.000000000
0.652000000	-1.298995166	1.936736190	0.000000000	0.000000000
0.652500000	-1.276053592	1.927688809	0.000000000	0.000000000
0.653000000	-1.285747215	1.918641427	0.000000000	0.000000000
0.653500000	-1.271529901	1.943844847	0.000000000	0.000000000
0.654000000	-1.284454732	1.964201455	0.000000000	0.000000000
0.654500000	-1.265713727	1.980357494	0.000000000	0.000000000
0.655000000	-1.285424094	1.998775377	0.000000000	0.000000000
0.655500000	-1.278638558	1.996190411	0.000000000	0.000000000
0.656000000	-1.299318287	1.996190411	0.000000000	0.000000000
0.656500000	-1.290270906	1.938028673	0.000000000	0.000000000
0.657000000	-1.288332181	1.919287669	0.000000000	0.000000000
0.657500000	-1.280577283	1.905716596	0.000000000	0.000000000
0.658000000	-1.270883660	1.950307262	0.000000000	0.000000000
0.658500000	-1.278961679	1.945783572	0.000000000	0.000000000
0.659000000	-1.270883660	1.961616489	0.000000000	0.000000000
0.659500000	-1.289301543	1.968725146	0.000000000	0.000000000
0.660000000	-1.277022954	2.006530276	0.000000000	0.000000000
0.660500000	-1.296733321	2.011053966	0.000000000	0.000000000
0.661000000	-1.282839128	1.981326856	0.000000000	0.000000000
0.661500000	-1.301903253	1.960647127	0.000000000	0.000000000
0.662000000	-1.285100973	1.932212499	0.000000000	0.000000000
0.662500000	-1.291886509	1.936089949	0.000000000	0.000000000
0.663000000	-1.275407350	1.907978442	0.000000000	0.000000000
0.663500000	-1.269268056	1.930273775	0.000000000	0.000000000
0.664000000	-1.266036848	1.941259881	0.000000000	0.000000000
0.664500000	-1.270237418	1.989081754	0.000000000	0.000000000
0.665000000	-1.288009060	1.987789271	0.000000000	0.000000000
0.665500000	-1.286716577	2.002329706	0.000000000	0.000000000
0.666000000	-1.304488219	1.993282324	0.000000000	0.000000000
0.666500000	-1.291240268	1.993282324	0.000000000	0.000000000
0.667000000	-1.311273755	1.965493938	0.000000000	0.000000000
0.667500000	-1.283162249	1.918964548	0.000000000	0.000000000
0.668000000	-1.287039698	1.903454751	0.000000000	0.000000000
0.668500000	-1.267329331	1.915087099	0.000000000	0.000000000
0.669000000	-1.285424094	1.967432663	0.000000000	0.000000000
0.669500000	-1.282516007	1.978418769	0.000000000	0.000000000
0.670000000	-1.285100973	2.005237793	0.000000000	0.000000000
0.670500000	-1.284454732	1.985204305	0.000000000	0.000000000
0.671000000	-1.289624664	1.998452256	0.000000000	0.000000000
0.671500000	-1.302549495	1.968725146	0.000000000	0.000000000
0.672000000	-1.292209630	1.957739040	0.000000000	0.000000000
0.672500000	-1.302226374	1.924780722	0.000000000	0.000000000
0.673000000	-1.281546645	1.918318306	0.000000000	0.000000000
0.673500000	-1.291886509	1.928658171	0.000000000	0.000000000
0.674000000	-1.265390606	1.949337900	0.000000000	0.000000000
0.674500000	-1.279931041	1.977449407	0.000000000	0.000000000
0.675000000	-1.270560539	1.987466150	0.000000000	0.000000000
0.675500000	-1.292855872	2.009761483	0.000000000	0.000000000
0.676000000	-1.291886509	1.986496788	0.000000000	0.000000000
0.676500000	-1.295763959	1.972279474	0.000000000	0.000000000
0.677000000	-1.295440838	1.924134480	0.000000000	0.000000000
0.677500000	-1.288655302	1.938028673	0.000000000	0.000000000
0.678000000	-1.293502113	1.940936760	0.000000000	0.000000000
0.678500000	-1.277669196	1.957415919	0.000000000	0.000000000
0.679000000	-1.289624664	1.943844847	0.000000000	0.000000000
0.679500000	-1.274761109	1.960970248	0.000000000	0.000000000
0.680000000	-1.291240268	1.990697358	0.000000000	0.000000000
0.680500000	-1.273145505	2.002329706	0.000000000	0.000000000
0.681000000	-1.295440838	1.994574807	0.000000000	0.000000000
0.681500000	-1.285424094	1.959354644	0.000000000	0.000000000
0.682000000	-1.295763959	1.959354644	0.000000000	0.000000000
0.682500000	-1.283162249	1.929627533	0.000000000	0.000000000
0.683000000	-1.283808490	1.930596895	0.000000000	0.000000000
0.683500000	-1.280254162	1.907655321	0.000000000	0.000000000
0.684000000	-1.272176143	1.938998035	0.000000000	0.000000000
0.684500000	-1.278961679	1.954184711	0.000000000	0.000000000
0.685000000	-1.271853022	1.987143030	0.000000000	0.000000000
0.685500000	-1.294794596	1.987143030	0.000000000	0.000000000
0.686000000	-1.280900403	2.002329706	0.000000000	0.000000000
0.686500000	-1.298672045	1.999744740	0.000000000	0.000000000
0.687000000	-1.282516007	1.974541320	0.000000000	0.000000000
0.687500000	-1.298672045	1.938351794	0.000000000	0.000000000
0.688000000	-1.277669196	1.897638577	0.000000000	0.000000000
0.688500000	-1.281869766	1.922195756	0.000000000	0.000000000
0.689000000	-1.271853022	1.941583002	0.000000000	0.000000000
0.689500000	-1.283162249	1.991020479	0.000000000	0.000000000
0.690000000	-1.287362819	1.987143030	0.000000000	0.000000000
0.690500000	-1.286716577	2.005237793	0.000000000	0.000000000
0.691000000	-1.298025804	1.985850547	0.000000000	0.000000000
0.691500000	-1.291240268	1.984558064	0.000000000	0.000000000
0.692000000	-1.302549495	1.956446557	0.000000000	0.000000000
0.692500000	-1.276376713	1.938351794	0.000000000	0.000000000
0.693000000	-1.285100973	1.921226393	0.000000000	0.000000000
0.693500000	-1.268298693	1.919287669	0.000000000	0.000000000
0.694000000	-1.285100973	1.942229243	0.000000000	0.000000000
0.694500000	-1.269268056	1.952892228	0.000000000	0.000000000
0.695000000	-1.280900403	1.988435513	0.000000000	0.000000000
0.695500000	-1.278315437	1.990374237	0.000000000	0.000000000
0.696000000	-1.290594026	2.007499638	0.000000000	0.000000000
0.696500000	-1.291886509	1.965170818	0.000000000	0.000000000
0.697000000	-1.288332181	1.952569108	0.000000000	0.000000000
0.697500000	-1.298348925	1.931566258	0.000000000	0.000000000
0.698000000	-1.287362819	1.951276625	0.000000000	0.000000000
0.698500000	-1.293825234	1.937059311	0.000000000	0.000000000
0.699000000	-1.265067486	1.929627533	0.000000000	0.000000000
0.699500000	-1.283162249	1.939644277	0.000000000	0.000000000
0.700000000	-1.273468626	1.977126286	0.000000000	0.000000000
0.700500000	-1.297702683	2.010407725	0.000000000	0.000000000
0.701000000	-1.286070336	1.991989841	0.000000000	0.000000000
0.701500000	-1.299641408	1.979065010	0.000000000	0.000000000
0.702000000	-1.288009060	1.948691658	0.000000000	0.000000000
0.702500000	-1.288332181	1.955154074	0.000000000	0.000000000
0.703000000	-1.285100973	1.921226393	0.000000000	0.000000000
0.703500000	-1.275730471	1.921549514	0.000000000	0.000000000
0.704000000	-1.277022954	1.917025823	0.000000000	0.000000000
0.704500000	-1.260866916	1.960324006	0.000000000	0.000000000
0.705000000	-1.279284799	1.974541320	0.000000000	0.000000000
0.705500000	-1.274761109	1.992312962	0.000000000	0.000000000
0.706000000	-1.303195736	2.002652826	0.000000000	0.000000000
0.706500000	-1.289624664	2.007176517	0.000000000	0.000000000
0.707000000	-1.304165098	1.992636083	0.000000000	0.000000000
0.707500000	-1.284777852	1.929627533	0.000000000	0.000000000
0.708000000	-1.289301543	1.904100993	0.000000000	0.000000000
0.708500000	-1.274437988	1.898284819	0.000000000	0.000000000
0.709000000	-1.275407350	1.949661021	0.000000000	0.000000000
0.709500000	-1.277992316	1.955477195	0.000000000	0.000000000
0.710000000	-1.278961679	1.985850547	0.000000000	0.000000000
0.710500000	-1.290917147	1.988758633	0.000000000	0.000000000
0.711000000	-1.285747215	2.012669570	0.000000000	0.000000000
0.711500000	-1.306103823	1.996836653	0.000000000	0.000000000
0.712000000	-1.291563389	1.983265580	0.000000000	0.000000000
0.712500000	-1.306750065	1.956769678	0.000000000	0.000000000
0.713000000	-1.286070336	1.932535620	0.000000000	0.000000000
0.713500000	-1.296410200	1.933181862	0.000000000	0.000000000
0.714000000	-1.276053592	1.928658171	0.000000000	0.000000000
0.714500000	-1.280900403	1.962585851	0.000000000	0.000000000
0.715000000	-1.272176143	1.968402025	0.000000000	0.000000000
0.715500000	-1.280577283	2.007822759	0.000000000	0.000000000
0.716000000	-1.283808490	2.000714102	0.000000000	0.000000000
0.716500000	-1.286070336	2.004914672	0.000000000	0.000000000
0.717000000	-1.298995166	1.965493938	0.000000000	0.000000000
0.717500000	-1.287362819	1.961293368	0.000000000	0.000000000
0.718000000	-1.299964529	1.946106692	0.000000000	0.000000000
0.718500000	-1.283162249	1.939644277	0.000000000	0.000000000
0.719000000	-1.298995166	1.928658171	0.000000000	0.000000000
0.719500000	-1.274761109	1.939644277	0.000000000	0.000000000
0.720000000	-1.285100973	1.975833803	0.000000000	0.000000000
0.720500000	-1.272176143	1.990374237	0.000000000	0.000000000
0.721000000	-1.293178992	2.008145879	0.000000000	0.000000000
0.721500000	-1.296410200	1.983588701	0.000000000	0.000000000
0.722000000	-1.300610770	1.983265580	0.000000000	0.000000000
0.722500000	-1.297056442	1.949337900	0.000000000	0.000000000
0.723000000	-1.288332181	1.944167968	0.000000000	0.000000000
0.723500000	-1.294471475	1.916702703	0.000000000	0.000000000
0.724000000	-1.277346075	1.932858741	0.000000000	0.000000000
0.724500000	-1.286716577	1.940613639	0.000000000	0.000000000
0.725000000	-1.267975573	1.967755784	0.000000000	0.000000000
0.725500000	-1.287362819	1.986173667	0.000000000	0.000000000
0.726000000	-1.278961679	2.004914672	0.000000000	0.000000000
0.726500000	-1.302226374	2.027210005	0.000000000	0.000000000
0.727000000	-1.291563389	2.002329706	0.000000000	0.000000000
0.727500000	-1.301580132	1.965170818	0.000000000	0.000000000
0.728000000	-1.286716577	1.906039717	0.000000000	0.000000000
0.728500000	-1.284777852	1.919610789	0.000000000	0.000000000
0.729000000	-1.279931041	1.924134480	0.000000000	0.000000000
0.729500000	-1.275407350	1.962262731	0.000000000	0.000000000
0.730000000	-1.286393456	1.961293368	0.000000000	0.000000000
0.730500000	-1.279931041	1.993605445	0.000000000	0.000000000
0.731000000	-1.298348925	2.001037223	0.000000000	0.000000000
0.731500000	-1.284454732	2.008145879	0.000000000	0.000000000
0.732000000	-1.304488219	1.992312962	0.000000000	0.000000000
0.732500000	-1.291886509	1.965170818	0.000000000	0.000000000
0.733000000	-1.306103823	1.950630383	0.000000000	0.000000000
0.733500000	-1.284131611	1.925103842	0.000000000	0.000000000
0.734000000	-1.289947785	1.938674915	0.000000000	0.000000000
0.734500000	-1.280254162	1.935766828	0.000000000	0.000000000
0.735000000	-1.283162249	1.974218199	0.000000000	0.000000000
0.735500000	-1.282192886	1.981973097	0.000000000	0.000000000
0.736000000	-1.283162249	2.012346449	0.000000000	0.000000000
0.736500000	-1.297056442	1.984881184	0.000000000	0.000000000
0.737000000	-1.288332181	1.977449407	0.000000000	0.000000000
0.737500000	-1.302226374	1.961616489	0.000000000	0.000000000
0.738000000	-1.277992316	1.961293368	0.000000000	0.000000000
0.738500000	-1.288655302	1.939321156	0.000000000	0.000000000
0.739000000	-1.264421244	1.911855891	0.000000000	0.000000000
0.739500000	-1.279931041	1.922195756	0.000000000	0.000000000
0.740000000	-1.270560539	1.950307262	0.000000000	0.000000000
0.740500000	-1.284777852	1.998452256	0.000000000	0.000000000
0.741000000	-1.279284799	1.989727996	0.000000000	0.000000000
0.741500000	-1.287685939	1.996190411	0.000000000	0.000000000
0.742000000	-1.289947785	1.970340750	0.000000000	0.000000000
0.742500000	-1.284454732	1.977126286	0.000000000	0.000000000
0.743000000	-1.290270906	1.941906122	0.000000000	0.000000000
0.743500000	-1.280900403	1.932858741	0.000000000	0.000000000
0.744000000	-1.294148355	1.918318306	0.000000000	0.000000000
0.744500000	-1.268944935	1.932535620	0.000000000	0.000000000
0.745000000	-1.276699833	1.946752934	0.000000000	0.000000000
0.745500000	-1.263128761	1.963878334	0.000000000	0.000000000
0.746000000	-1.288332181	1.999421619	0.000000000	0.000000000
0.746500000	-1.280254162	2.015254536	0.000000000	0.000000000
0.747000000	-1.295117717	2.025271280	0.000000000	0.000000000
0.747500000	-1.288332181	1.961616489	0.000000000	0.000000000
0.748000000	-1.292532751	1.927365688	0.000000000	0.000000000
0.748500000	-1.290270906	1.900869785	0.000000000	0.000000000
0.749000000	-1.279931041	1.934797465	0.000000000	0.000000000
0.749500000	-1.285747215	1.935120586	0.000000000	0.000000000
0.750000000	-1.274761109	1.962908972	0.000000000	0.000000000
0.750500000	-1.290270906	1.978095648	0.000000000	0.000000000
0.751000000	-1.276053592	2.006853396	0.000000000	0.000000000
0.751500000	-1.298348925	2.008145879	0.000000000	0.000000000
0.752000000	-1.289947785	1.993282324	0.000000000	0.000000000
0.752500000	-1.310950635	1.982942460	0.000000000	0.000000000
0.753000000	-1.297056442	1.957415919	0.000000000	0.000000000
0.753500000	-1.301580132	1.948045417	0.000000000	0.000000000
0.754000000	-1.284131611	1.915410219	0.000000000	0.000000000
0.754500000	-1.281223524	1.936089949	0.000000000	0.000000000
0.755000000	-1.277022954	1.945460451	0.000000000	0.000000000
0.755500000	-1.272499263	1.989727996	0.000000000	0.000000000
0.756000000	-1.288332181	1.988758633	0.000000000	0.000000000
0.756500000	-1.286070336	2.002329706	0.000000000	0.000000000
0.757000000	-1.307396306	1.983911822	0.000000000	0.000000000
0.757500000	-1.290917147	1.983911822	0.000000000	0.000000000
0.758000000	-1.305134461	1.977449407	0.000000000	0.000000000
0.758500000	-1.283485369	1.950953504	0.000000000	0.000000000
0.759000000	-1.296410200	1.934151224	0.000000000	0.000000000
0.759500000	-1.274437988	1.916056461	0.000000000	0.000000000
0.760000000	-1.283808490	1.951276625	0.000000000	0.000000000
0.760500000	-1.279284799	1.970663871	0.000000000	0.000000000
0.761000000	-1.285747215	2.004914672	0.000000000	0.000000000
0.761500000	-1.288655302	1.990697358	0.000000000	0.000000000
0.762000000	-1.288009060	2.003299068	0.000000000	0.000000000
0.762500000	-1.303518857	1.978741890	0.000000000	0.000000000
0.763000000	-1.294471475	1.966463301	0.000000000	0.000000000
0.763500000	-1.303518857	1.934151224	0.000000000	0.000000000
0.764000000	-1.275407350	1.925426963	0.000000000	0.000000000
0.764500000	-1.284454732	1.927688809	0.000000000	0.000000000
0.765000000	-1.268621814	1.938351794	0.000000000	0.000000000
0.765500000	-1.283808490	1.965170818	0.000000000	0.000000000
0.766000000	-1.271529901	1.984558064	0.000000000	0.000000000
0.766500000	-1.292209630	2.031087454	0.000000000	0.000000000
0.767000000	-1.299641408	2.022363193	0.000000000	0.000000000
0.767500000	-1.310627514	2.003622189	0.000000000	0.000000000
0.768000000	-1.307396306	1.938998035	0.000000000	0.000000000
0.768500000	-1.295763959	1.938998035	0.000000000	0.000000000
0.769000000	-1.301257012	1.928981292	0.000000000	0.000000000
0.769500000	-1.286716577	1.952892228	0.000000000	0.000000000
0.770000000	-1.292855872	1.951276625	0.000000000	0.000000000
0.770500000	-1.274437988	1.975833803	0.000000000	0.000000000
0.771000000	-1.296087079	1.998129136	0.000000000	0.000000000
0.771500000	-1.288332181	2.006530276	0.000000000	0.000000000
0.772000000	-1.308042548	2.007176517	0.000000000	0.000000000
0.772500000	-1.291563389	1.985850547	0.000000000	0.000000000
0.773000000	-1.305780702	1.985204305	0.000000000	0.000000000
0.773500000	-1.303518857	1.949337900	0.000000000	0.000000000
0.774000000	-1.299641408	1.949984141	0.000000000	0.000000000
0.774500000	-1.290917147	1.926396326	0.000000000	0.000000000
0.775000000	-1.280254162	1.957092798	0.000000000	0.000000000
0.775500000	-1.291563389	1.967109542	0.000000000	0.000000000
0.776000000	-1.284131611	2.001360343	0.000000000	0.000000000
0.776500000	-1.298995166	2.000714102	0.000000000	0.000000000
0.777000000	-1.290594026	2.006853396	0.000000000	0.000000000
0.777500000	-1.315151205	2.007176517	0.000000000	0.000000000
0.778000000	-1.297379562	1.992636083	0.000000000	0.000000000
0.778500000	-1.311273755	1.969694508	0.000000000	0.000000000
0.779000000	-1.290270906	1.926719446	0.000000000	0.000000000
0.779500000	-1.294148355	1.933181862	0.000000000	0.000000000
0.780000000	-1.280254162	1.932212499	0.000000000	0.000000000
0.780500000	-1.284131611	1.978741890	0.000000000	0.000000000
0.781000000	-1.285100973	1.983588701	0.000000000	0.000000000
0.781500000	-1.287685939	2.014931416	0.000000000	0.000000000
0.782000000	-1.305134461	2.003945309	0.000000000	0.000000000
0.782500000	-1.300933891	2.006207155	0.000000000	0.000000000
0.783000000	-1.316443688	1.974864441	0.000000000	0.000000000
0.783500000	-1.292532751	1.954184711	0.000000000	0.000000000
0.784000000	-1.302226374	1.933828103	0.000000000	0.000000000
0.784500000	-1.282839128	1.925750084	0.000000000	0.000000000
0.785000000	-1.299641408	1.944491088	0.000000000	0.000000000
0.785500000	-1.281546645	1.951276625	0.000000000	0.000000000
0.786000000	-1.287362819	1.993282324	0.000000000	0.000000000
0.786500000	-1.281546645	2.015254536	0.000000000	0.000000000
0.787000000	-1.297379562	2.049828458	0.000000000	0.000000000
0.787500000	-1.307073185	2.005560913	0.000000000	0.000000000
0.788000000	-1.306103823	1.974541320	0.000000000	0.000000000
0.788500000	-1.312889359	1.942229243	0.000000000	0.000000000
0.789000000	-1.297056442	1.964201455	0.000000000	0.000000000
0.789500000	-1.307073185	1.955154074	0.000000000	0.000000000
0.790000000	-1.287362819	1.952892228	0.000000000	0.000000000
0.790500000	-1.300610770	1.962585851	0.000000000	0.000000000
0.791000000	-1.280254162	1.991020479	0.000000000	0.000000000
0.791500000	-1.301580132	2.023009435	0.000000000	0.000000000
0.792000000	-1.299318287	2.012669570	0.000000000	0.000000000
0.792500000	-1.317736171	2.012992691	0.000000000	0.000000000
0.793000000	-1.309011910	1.982619339	0.000000000	0.000000000
0.793500000	-1.304488219	1.980357494	0.000000000	0.000000000
0.794000000	-1.301580132	1.939967398	0.000000000	0.000000000
0.794500000	-1.290917147	1.939321156	0.000000000	0.000000000
0.795000000	-1.294794596	1.935443707	0.000000000	0.000000000
0.795500000	-1.281546645	1.971956354	0.000000000	0.000000000
0.796000000	-1.299641408	1.985204305	0.000000000	0.000000000
0.796500000	-1.286393456	1.997159773	0.000000000	0.000000000
0.797000000	-1.308365668	2.006530276	0.000000000	0.000000000
0.797500000	-1.296087079	2.016547019	0.000000000	0.000000000
0.798000000	-1.319351774	2.020101348	0.000000000	0.000000000
0.798500000	-1.308042548	1.973571957	0.000000000	0.000000000
0.799000000	-1.313535601	1.951922866	0.000000000	0.000000000
0.799500000	-1.302549495	1.921872635	0.000000000	0.000000000
0.800000000	-1.300287649	1.947076055	0.000000000	0.000000000
0.800500000	-1.294471475	1.950953504	0.000000000	0.000000000
0.801000000	-1.286393456	1.992312962	0.000000000	0.000000000
0.801500000	-1.296410200	2.000714102	0.000000000	0.000000000
0.802000000	-1.290594026	2.024625039	0.000000000	0.000000000
0.802500000	-1.315797446	2.009761483	0.000000000	0.000000000
0.803000000	-1.302226374	1.996190411	0.000000000	0.000000000
0.803500000	-1.319028654	1.973571957	0.000000000	0.000000000
0.804000000	-1.294471475	1.946429813	0.000000000	0.000000000
0.804500000	-1.298025804	1.937059311	0.000000000	0.000000000
0.805000000	-1.280254162	1.923811359	0.000000000	0.000000000
0.805500000	-1.293825234	1.951599745	0.000000000	0.000000000
0.806000000	-1.289624664	1.969048267	0.000000000	0.000000000
0.806500000	-1.294794596	2.030118092	0.000000000	0.000000000
0.807000000	-1.301257012	2.037872990	0.000000000	0.000000000
0.807500000	-1.301903253	2.031733695	0.000000000	0.000000000
0.808000000	-1.314828084	1.972279474	0.000000000	0.000000000
0.808500000	-1.299641408	1.962908972	0.000000000	0.000000000
0.809000000	-1.315151205	1.957739040	0.000000000	0.000000000
0.809500000	-1.297379562	1.958385281	0.000000000	0.000000000
0.810000000	-1.312243118	1.943521726	0.000000000	0.000000000
0.810500000	-1.288978422	1.942229243	0.000000000	0.000000000
0.811000000	-1.298348925	1.983588701	0.000000000	0.000000000
0.811500000	-1.288655302	2.000714102	0.000000000	0.000000000
0.812000000	-1.306426944	2.023332555	0.000000000	0.000000000
0.812500000	-1.303518857	2.001037223	0.000000000	0.000000000
0.813000000	-1.307073185	2.012669570	0.000000000	0.000000000
0.813500000	-1.311273755	1.979388131	0.000000000	0.000000000
0.814000000	-1.307719427	1.965817059	0.000000000	0.000000000
0.814500000	-1.311273755	1.928658171	0.000000000	0.000000000
0.815000000	-1.290594026	1.946106692	0.000000000	0.000000000
0.815500000	-1.304488219	1.960324006	0.000000000	0.000000000
0.816000000	-1.291886509	1.982296218	0.000000000	0.000000000
0.816500000	-1.307719427	1.985850547	0.000000000	0.000000000
0.817000000	-1.289947785	1.995221049	0.000000000	0.000000000
0.817500000	-1.311273755	2.025917522	0.000000000	0.000000000
0.818000000	-1.305780702	2.019455106	0.000000000	0.000000000
0.818500000	-1.319028654	2.003622189	0.000000000	0.000000000
0.819000000	-1.304488219	1.946752934	0.000000000	0.000000000
0.819500000	-1.300610770	1.941583002	0.000000000	0.000000000
0.820000000	-1.299641408	1.928335050	0.000000000	0.000000000
0.820500000	-1.290917147	1.957092798	0.000000000	0.000000000
0.821000000	-1.296087079	1.965170818	0.000000000	0.000000000
0.821500000	-1.282516007	2.002652826	0.000000000	0.000000000
0.822000000	-1.304165098	2.012992691	0.000000000	0.000000000
0.822500000	-1.295117717	2.018162623	0.000000000	0.000000000
0.823000000	-1.314828084	2.007176517	0.000000000	0.000000000
0.823500000	-1.299641408	1.979711252	0.000000000	0.000000000
0.824000000	-1.315151205	1.963878334	0.000000000	0.000000000
0.824500000	-1.300610770	1.935443707	0.000000000	0.000000000
0.825000000	-1.305134461	1.943521726	0.000000000	0.000000000
0.825500000	-1.291240268	1.931889379	0.000000000	0.000000000
0.826000000	-1.290917147	1.971310112	0.000000000	0.000000000
0.826500000	-1.289947785	1.994251686	0.000000000	0.000000000
0.827000000	-1.288332181	2.042719801	0.000000000	0.000000000
0.827500000	-1.304488219	2.022040072	0.000000000	0.000000000
0.828000000	-1.297702683	1.996513532	0.000000000	0.000000000
0.828500000	-1.314181842	1.964201455	0.000000000	0.000000000
0.829000000	-1.295763959	1.966140180	0.000000000	0.000000000
0.829500000	-1.311919997	1.957739040	0.000000000	0.000000000
0.830000000	-1.293178992	1.936089949	0.000000000	0.000000000
0.830500000	-1.300287649	1.942229243	0.000000000	0.000000000
0.831000000	-1.279607920	1.961939610	0.000000000	0.000000000
0.831500000	-1.297379562	2.016547019	0.000000000	0.000000000
0.832000000	-1.297702683	2.012023329	0.000000000	0.000000000
0.832500000	-1.301257012	2.025594401	0.000000000	0.000000000
0.833000000	-1.307073185	2.005884034	0.000000000	0.000000000
0.833500000	-1.310627514	2.013638932	0.000000000	0.000000000
0.834000000	-1.330014760	1.973895078	0.000000000	0.000000000
0.834500000	-1.308688789	1.951599745	0.000000000	0.000000000
0.835000000	-1.307073185	1.932212499	0.000000000	0.000000000
0.835500000	-1.282192886	1.949337900	0.000000000	0.000000000
0.836000000	-1.299641408	1.964847697	0.000000000	0.000000000
0.836500000	-1.286393456	1.967755784	0.000000000	0.000000000
0.837000000	-1.300610770	1.993928566	0.000000000	0.000000000
0.837500000	-1.288332181	2.014931416	0.000000000	0.000000000
0.838000000	-1.310304393	2.048859096	0.000000000	0.000000000
0.838500000	-1.314181842	2.004591551	0.000000000	0.000000000
0.839000000	-1.314828084	1.975187561	0.000000000	0.000000000
0.839500000	-1.309335031	1.930596895	0.000000000	0.000000000
0.840000000	-1.298672045	1.945783572	0.000000000	0.000000000
0.840500000	-1.306103823	1.938351794	0.000000000	0.000000000
0.841000000	-1.291240268	1.964524576	0.000000000	0.000000000
0.841500000	-1.301580132	1.979711252	0.000000000	0.000000000
0.842000000	-1.283808490	2.005884034	0.000000000	0.000000000
0.842500000	-1.304811340	2.017193261	0.000000000	0.000000000
0.843000000	-1.291240268	2.014285174	0.000000000	0.000000000
0.843500000	-1.313212480	2.011377087	0.000000000	0.000000000
0.844000000	-1.303841978	1.971633233	0.000000000	0.000000000
0.844500000	-1.316766808	1.955477195	0.000000000	0.000000000
0.845000000	-1.304488219	1.921872635	0.000000000	0.000000000
0.845500000	-1.296733321	1.940936760	0.000000000	0.000000000
0.846000000	-1.291240268	1.947076055	0.000000000	0.000000000
0.846500000	-1.288655302	1.998129136	0.000000000	0.000000000
0.847000000	-1.301903253	2.010407725	0.000000000	0.000000000
0.847500000	-1.289947785	2.021716952	0.000000000	0.000000000
0.848000000	-1.307719427	1.995867290	0.000000000	0.000000000
0.848500000	-1.300287649	1.984881184	0.000000000	0.000000000
0.849000000	-1.324198586	1.980357494	0.000000000	0.000000000
0.849500000	-1.305457582	1.960647127	0.000000000	0.000000000
0.850000000	-1.312566238	1.941906122	0.000000000	0.000000000
0.850500000	-1.289947785	1.919287669	0.000000000	0.000000000
0.851000000	-1.295763959	1.954507832	0.000000000	0.000000000
0.851500000	-1.288009060	1.975187561	0.000000000	0.000000000
0.852000000	-1.296733321	2.016547019	0.000000000	0.000000000
0.852500000	-1.302226374	2.004591551	0.000000000	0.000000000
0.853000000	-1.305457582	2.019131986	0.000000000	0.000000000
0.853500000	-1.314828084	2.000067860	0.000000000	0.000000000
0.854000000	-1.298995166	1.989727996	0.000000000	0.000000000
0.854500000	-1.315474325	1.951599745	0.000000000	0.000000000
0.855000000	-1.296087079	1.937705552	0.000000000	0.000000000
0.855500000	-1.306750065	1.938351794	0.000000000	0.000000000
0.856000000	-1.285747215	1.945460451	0.000000000	0.000000000
0.856500000	-1.298672045	1.961293368	0.000000000	0.000000000
0.857000000	-1.288332181	1.968402025	0.000000000	0.000000000
0.857500000	-1.305134461	2.023009435	0.000000000	0.000000000
0.858000000	-1.305134461	2.032056816	0.000000000	0.000000000
0.858500000	-1.315797446	2.031087454	0.000000000	0.000000000
0.859000000	-1.318705533	1.968402025	0.000000000	0.000000000
0.859500000	-1.304811340	1.954184711	0.000000000	0.000000000
0.860000000	-1.306426944	1.930596895	0.000000000	0.000000000
0.860500000	-1.288978422	1.938674915	0.000000000	0.000000000
0.861000000	-1.299641408	1.936736190	0.000000000	0.000000000
0.861500000	-1.278315437	1.962908972	0.000000000	0.000000000
0.862000000	-1.294471475	1.988435513	0.000000000	0.000000000
0.862500000	-1.284131611	1.999421619	0.000000000	0.000000000
0.863000000	-1.308688789	2.009761483	0.000000000	0.000000000
0.863500000	-1.298348925	1.988435513	0.000000000	0.000000000
0.864000000	-1.307719427	1.986173667	0.000000000	0.000000000
0.864500000	-1.297056442	1.945460451	0.000000000	0.000000000
0.865000000	-1.296410200	1.942875485	0.000000000	0.000000000
0.865500000	-1.294471475	1.918964548	0.000000000	0.000000000
0.866000000	-1.284777852	1.947722296	0.000000000	0.000000000
0.866500000	-1.292209630	1.961616489	0.000000000	0.000000000
0.867000000	-1.281869766	1.998129136	0.000000000	0.000000000
0.867500000	-1.298025804	1.995867290	0.000000000	0.000000000
0.868000000	-1.283485369	1.993928566	0.000000000	0.000000000
0.868500000	-1.308365668	1.991989841	0.000000000	0.000000000
0.869000000	-1.298995166	1.984558064	0.000000000	0.000000000
0.869500000	-1.315151205	1.975833803	0.000000000	0.000000000
0.870000000	-1.295117717	1.933504982	0.000000000	0.000000000
0.870500000	-1.299318287	1.931889379	0.000000000	0.000000000
0.871000000	-1.288332181	1.929627533	0.000000000	0.000000000
0.871500000	-1.290270906	1.973895078	0.000000000	0.000000000
0.872000000	-1.289947785	1.985850547	0.000000000	0.000000000
0.872500000	-1.287685939	2.015900778	0.000000000	0.000000000
0.873000000	-1.307396306	2.002006585	0.000000000	0.000000000
0.873500000	-1.301903253	2.009438363	0.000000000	0.000000000
0.874000000	-1.317089929	1.983588701	0.000000000	0.000000000
0.874500000	-1.296410200	1.960647127	0.000000000	0.000000000
0.875000000	-1.311273755	1.938998035	0.000000000	0.000000000
0.875500000	-1.288332181	1.929304412	0.000000000	0.000000000
0.876000000	-1.302549495	1.939321156	0.000000000	0.000000000
0.876500000	-1.286716577	1.932212499	0.000000000	0.000000000
0.877000000	-1.297056442	1.969694508	0.000000000	0.000000000
0.877500000	-1.291240268	1.998775377	0.000000000	0.000000000
0.878000000	-1.301903253	2.053382787	0.000000000	0.000000000
0.878500000	-1.311273755	2.023655676	0.000000000	0.000000000
0.879000000	-1.309658151	1.996190411	0.000000000	0.000000000
0.879500000	-1.315474325	1.948691658	0.000000000	0.000000000
0.880000000	-1.292855872	1.943844847	0.000000000	0.000000000
0.880500000	-1.302549495	1.927365688	0.000000000	0.000000000
0.881000000	-1.282192886	1.931889379	0.000000000	0.000000000
0.881500000	-1.298348925	1.950630383	0.000000000	0.000000000
0.882000000	-1.281223524	1.972602595	0.000000000	0.000000000
0.882500000	-1.298995166	2.000390981	0.000000000	0.000000000
0.883000000	-1.290917147	1.998775377	0.000000000	0.000000000
0.883500000	-1.308365668	2.015254536	0.000000000	0.000000000
0.884000000	-1.302872615	1.985204305	0.000000000	0.000000000
0.884500000	-1.304165098	1.975510682	0.000000000	0.000000000
0.885000000	-1.305457582	1.931889379	0.000000000	0.000000000
0.885500000	-1.294794596	1.938028673	0.000000000	0.000000000
0.886000000	-1.293825234	1.934151224	0.000000000	0.000000000
0.886500000	-1.270237418	1.967109542	0.000000000	0.000000000
0.887000000	-1.283808490	1.985204305	0.000000000	0.000000000
0.887500000	-1.279607920	2.000067860	0.000000000	0.000000000
0.888000000	-1.306750065	1.995867290	0.000000000	0.000000000
0.888500000	-1.297702683	1.987466150	0.000000000	0.000000000
0.889000000	-1.317736171	1.997806015	0.000000000	0.000000000
0.889500000	-1.304165098	1.980034373	0.000000000	0.000000000
0.890000000	-1.313858721	1.966140180	0.000000000	0.000000000
0.890500000	-1.300610770	1.922841997	0.000000000	0.000000000
0.891000000	-1.295117717	1.938351794	0.000000000	0.000000000
0.891500000	-1.292209630	1.945783572	0.000000000	0.000000000
0.892000000	-1.285100973	1.986496788	0.000000000	0.000000000
0.892500000	-1.295763959	1.985850547	0.000000000	0.000000000
0.893000000	-1.288978422	2.005237793	0.000000000	0.000000000
0.893500000	-1.311273755	2.003299068	0.000000000	0.000000000
0.894000000	-1.298995166	2.003299068	0.000000000	0.000000000
0.894500000	-1.317089929	1.980034373	0.000000000	0.000000000
0.895000000	-1.295763959	1.948368538	0.000000000	0.000000000
0.895500000	-1.305780702	1.944814209	0.000000000	0.000000000
0.896000000	-1.286070336	1.928658171	0.000000000	0.000000000
0.896500000	-1.294471475	1.941906122	0.000000000	0.000000000
0.897000000	-1.289301543	1.935766828	0.000000000	0.000000000
0.897500000	-1.291240268	1.995221049	0.000000000	0.000000000
0.898000000	-1.296087079	2.022686314	0.000000000	0.000000000
0.898500000	-1.297379562	2.042073560	0.000000000	0.000000000
0.899000000	-1.315151205	1.990697358	0.000000000	0.000000000
0.899500000	-1.305134461	1.969694508	0.000000000	0.000000000
0.900000000	-1.315474325	1.945460451	0.000000000	0.000000000
0.900500000	-1.291563389	1.931889379	0.000000000	0.000000000
0.901000000	-1.296733321	1.918964548	0.000000000	0.000000000
0.901500000	-1.268621814	1.923811359	0.000000000	0.000000000
0.902000000	-1.280900403	1.963232093	0.000000000	0.000000000
0.902500000	-1.282192886	1.983911822	0.000000000	0.000000000
0.903000000	-1.303518857	2.016547019	0.000000000	0.000000000
0.903500000	-1.301580132	2.000067860	0.000000000	0.000000000
0.904000000	-1.303841978	2.008145879	0.000000000	0.000000000
0.904500000	-1.309011910	1.968402025	0.000000000	0.000000000
0.905000000	-1.302549495	1.956769678	0.000000000	0.000000000
0.905500000	-1.308042548	1.921549514	0.000000000	0.000000000
0.906000000	-1.285100973	1.932535620	0.000000000	0.000000000
0.906500000	-1.295763959	1.947399175	0.000000000	0.000000000
0.907000000	-1.279284799	1.971310112	0.000000000	0.000000000
0.907500000	-1.298672045	1.980034373	0.000000000	0.000000000
0.908000000	-1.281869766	1.980357494	0.000000000	0.000000000
0.908500000	-1.299964529	2.006853396	0.000000000	0.000000000
0.909000000	-1.291240268	2.005237793	0.000000000	0.000000000
0.909500000	-1.307073185	2.002652826	0.000000000	0.000000000
0.910000000	-1.303518857	1.951599745	0.000000000	0.000000000
0.910500000	-1.300610770	1.945460451	0.000000000	0.000000000
0.911000000	-1.293502113	1.927365688	0.000000000	0.000000000
0.911500000	-1.282516007	1.954830953	0.000000000	0.000000000
0.912000000	-1.291563389	1.962262731	0.000000000	0.000000000
0.912500000	-1.282839128	1.993282324	0.000000000	0.000000000
0.913000000	-1.300610770	1.998775377	0.000000000	0.000000000
0.913500000	-1.283485369	2.005237793	0.000000000	0.000000000
0.914000000	-1.309335031	2.004268430	0.000000000	0.000000000
0.914500000	-1.301257012	1.986819909	0.000000000	0.000000000
0.915000000	-1.317089929	1.972925716	0.000000000	0.000000000
0.915500000	-1.298348925	1.939321156	0.000000000	0.000000000
0.916000000	-1.298672045	1.936089949	0.000000000	0.000000000
0.916500000	-1.288332181	1.911855891	0.000000000	0.000000000
0.917000000	-1.288332181	1.940613639	0.000000000	0.000000000
0.917500000	-1.288332181	1.965493938	0.000000000	0.000000000
0.918000000	-1.283808490	2.028502488	0.000000000	0.000000000
0.918500000	-1.300610770	2.023978797	0.000000000	0.000000000
0.919000000	-1.295763959	2.011053966	0.000000000	0.000000000
0.919500000	-1.314181842	1.979388131	0.000000000	0.000000000
0.920000000	-1.296410200	1.969694508	0.000000000	0.000000000
0.920500000	-1.308688789	1.954184711	0.000000000	0.000000000
0.921000000	-1.285424094	1.921872635	0.000000000	0.000000000
0.921500000	-1.291563389	1.925750084	0.000000000	0.000000000
0.922000000	-1.276376713	1.940290518	0.000000000	0.000000000
0.922500000	-1.291886509	1.988758633	0.000000000	0.000000000
0.923000000	-1.291563389	1.996190411	0.000000000	0.000000000
0.923500000	-1.296087079	2.016870140	0.000000000	0.000000000
0.924000000	-1.301257012	1.998775377	0.000000000	0.000000000
0.924500000	-1.297702683	2.000714102	0.000000000	0.000000000
0.925000000	-1.307073185	1.960647127	0.000000000	0.000000000
0.925500000	-1.290917147	1.945460451	0.000000000	0.000000000
0.926000000	-1.307073185	1.931566258	0.000000000	0.000000000
0.926500000	-1.290594026	1.949984141	0.000000000	0.000000000
0.927000000	-1.302549495	1.967432663	0.000000000	0.000000000
0.927500000	-1.281223524	1.966463301	0.000000000	0.000000000
0.928000000	-1.295440838	1.981326856	0.000000000	0.000000000
0.928500000	-1.290917147	1.989081754	0.000000000	0.000000000
0.929000000	-1.306750065	2.023655676	0.000000000	0.000000000
0.929500000	-1.304488219	1.999421619	0.000000000	0.000000000
0.930000000	-1.309658151	1.989727996	0.000000000	0.000000000
0.930500000	-1.312243118	1.945460451	0.000000000	0.000000000
0.931000000	-1.299964529	1.943521726	0.000000000	0.000000000
0.931500000	-1.299641408	1.930596895	0.000000000	0.000000000
0.932000000	-1.279931041	1.952892228	0.000000000	0.000000000
0.932500000	-1.296733321	1.972602595	0.000000000	0.000000000
0.933000000	-1.287685939	1.999421619	0.000000000	0.000000000
0.933500000	-1.308365668	2.013638932	0.000000000	0.000000000
0.934000000	-1.294794596	2.007822759	0.000000000	0.000000000
0.934500000	-1.317736171	2.007499638	0.000000000	0.000000000
0.935000000	-1.308365668	1.977449407	0.000000000	0.000000000
0.935500000	-1.315797446	1.969048267	0.000000000	0.000000000
0.936000000	-1.304811340	1.930596895	0.000000000	0.000000000
0.936500000	-1.297379562	1.933504982	0.000000000	0.000000000
0.937000000	-1.293825234	1.921549514	0.000000000	0.000000000
0.937500000	-1.287039698	1.973895078	0.000000000	0.000000000
0.938000000	-1.300933891	2.005237793	0.000000000	0.000000000
0.938500000	-1.293178992	2.032056816	0.000000000	0.000000000
0.939000000	-1.309658151	2.008145879	0.000000000	0.000000000
0.939500000	-1.295440838	1.991666720	0.000000000	0.000000000
0.940000000	-1.315474325	1.982296218	0.000000000	0.000000000
0.940500000	-1.298672045	1.957415919	0.000000000	0.000000000
0.941000000	-1.306750065	1.939644277	0.000000000	0.000000000
0.941500000	-1.286393456	1.915087099	0.000000000	0.000000000
0.942000000	-1.290917147	1.942229243	0.000000000	0.000000000
0.942500000	-1.284454732	1.952892228	0.000000000	0.000000000
0.943000000	-1.286070336	1.993928566	0.000000000	0.000000000
0.943500000	-1.290917147	1.993282324	0.000000000	0.000000000
0.944000000	-1.292855872	2.018162623	0.000000000	0.000000000
0.944500000	-1.308365668	1.999421619	0.000000000	0.000000000
0.945000000	-1.298995166	1.985204305	0.000000000	0.000000000
0.945500000	-1.315474325	1.947399175	0.000000000	0.000000000
0.946000000	-1.290917147	1.936413069	0.000000000	0.000000000
0.946500000	-1.298672045	1.945137330	0.000000000	0.000000000
0.947000000	-1.282516007	1.951922866	0.000000000	0.000000000
0.947500000	-1.297702683	1.960324006	0.000000000	0.000000000
0.948000000	-1.285424094	1.952569108	0.000000000	0.000000000
0.948500000	-1.295763959	1.998775377	0.000000000	0.000000000
0.949000000	-1.296087079	2.015254536	0.000000000	0.000000000
0.949500000	-1.308688789	2.032056816	0.000000000	0.000000000
0.950000000	-1.315151205	1.984234943	0.000000000	0.000000000
0.950500000	-1.301257012	1.967109542	0.000000000	0.000000000
0.951000000	-1.305780702	1.933181862	0.000000000	0.000000000
0.951500000	-1.290594026	1.934797465	0.000000000	0.000000000
0.952000000	-1.306103823	1.930596895	0.000000000	0.000000000
0.952500000	-1.282839128	1.952245987	0.000000000	0.000000000
0.953000000	-1.296733321	1.980357494	0.000000000	0.000000000
0.953500000	-1.284131611	1.994251686	0.000000000	0.000000000
0.954000000	-1.305457582	2.011377087	0.000000000	0.000000000
0.954500000	-1.294148355	1.996513532	0.000000000	0.000000000
0.955000000	-1.303195736	2.002975947	0.000000000	0.000000000
0.955500000	-1.297702683	1.964847697	0.000000000	0.000000000
0.956000000	-1.300287649	1.950307262	0.000000000	0.000000000
0.956500000	-1.302226374	1.908624683	0.000000000	0.000000000
0.957000000	-1.290594026	1.925103842	0.000000000	0.000000000
0.957500000	-1.296733321	1.949014779	0.000000000	0.000000000
0.958000000	-1.282516007	2.003945309	0.000000000	0.000000000
0.958500000	-1.304488219	2.015577657	0.000000000	0.000000000
0.959000000	-1.296087079	2.012992691	0.000000000	0.000000000
0.959500000	-1.317736171	2.004591551	0.000000000	0.000000000
0.960000000	-1.298348925	1.989404875	0.000000000	0.000000000
0.960500000	-1.305457582	1.977449407	0.000000000	0.000000000
0.961000000	-1.291563389	1.933828103	0.000000000	0.000000000
0.961500000	-1.303518857	1.927688809	0.000000000	0.000000000
0.962000000	-1.293825234	1.917348944	0.000000000	0.000000000
0.962500000	-1.284131611	1.955477195	0.000000000	0.000000000
0.963000000	-1.279931041	1.962908972	0.000000000	0.000000000
0.963500000	-1.281223524	2.002975947	0.000000000	0.000000000
0.964000000	-1.306103823	2.004268430	0.000000000	0.000000000
0.964500000	-1.298025804	2.018162623	0.000000000	0.000000000
0.965000000	-1.313858721	1.994251686	0.000000000	0.000000000
0.965500000	-1.297056442	1.971310112	0.000000000	0.000000000
0.966000000	-1.313858721	1.956769678	0.000000000	0.000000000
0.966500000	-1.294148355	1.950307262	0.000000000	0.000000000
0.967000000	-1.300287649	1.955800315	0.000000000	0.000000000
0.967500000	-1.281546645	1.934151224	0.000000000	0.000000000
0.968000000	-1.291240268	1.955154074	0.000000000	0.000000000
0.968500000	-1.291886509	1.976480044	0.000000000	0.000000000
0.969000000	-1.301903253	2.031410575	0.000000000	0.000000000
0.969500000	-1.310950635	2.019455106	0.000000000	0.000000000
0.970000000	-1.305134461	2.014285174	0.000000000	0.000000000
0.970500000	-1.317413050	1.970986991	0.000000000	0.000000000
0.971000000	-1.304811340	1.957739040	0.000000000	0.000000000
0.971500000	-1.315151205	1.935766828	0.000000000	0.000000000
0.972000000	-1.290917147	1.933504982	0.000000000	0.000000000
0.972500000	-1.303518857	1.950953504	0.000000000	0.000000000
0.973000000	-1.287685939	1.970986991	0.000000000	0.000000000
0.973500000	-1.306426944	2.002329706	0.000000000	0.000000000
0.974000000	-1.295117717	2.000067860	0.000000000	0.000000000
0.974500000	-1.306426944	2.019455106	0.000000000	0.000000000
0.975000000	-1.306103823	1.996836653	0.000000000	0.000000000
0.975500000	-1.311919997	1.994574807	0.000000000	0.000000000
0.976000000	-1.311919997	1.948691658	0.000000000	0.000000000
0.976500000	-1.292209630	1.932858741	0.000000000	0.000000000
0.977000000	-1.296087079	1.911532770	0.000000000	0.000000000
0.977500000	-1.278961679	1.947722296	0.000000000	0.000000000
0.978000000	-1.294471475	1.976480044	0.000000000	0.000000000
0.978500000	-1.281546645	1.996836653	0.000000000	0.000000000
0.979000000	-1.302872615	2.000067860	0.000000000	0.000000000
0.979500000	-1.291240268	1.992636083	0.000000000	0.000000000
0.980000000	-1.309335031	2.004914672	0.000000000	0.000000000
0.980500000	-1.294471475	1.978741890	0.000000000	0.000000000
0.981000000	-1.298348925	1.961616489	0.000000000	0.000000000
0.981500000	-1.294148355	1.917025823	0.000000000	0.000000000
0.982000000	-1.291886509	1.929304412	0.000000000	0.000000000
0.982500000	-1.291563389	1.928335050	0.000000000	0.000000000
0.983000000	-1.280900403	1.965493938	0.000000000	0.000000000
0.983500000	-1.294148355	1.975510682	0.000000000	0.000000000
0.984000000	-1.287685939	2.005884034	0.000000000	0.000000000
0.984500000	-1.307719427	2.009115242	0.000000000	0.000000000
0.985000000	-1.290594026	2.004268430	0.000000000	0.000000000
0.985500000	-1.310627514	1.982619339	0.000000000	0.000000000
0.986000000	-1.297056442	1.960324006	0.000000000	0.000000000
0.986500000	-1.313858721	1.963878334	0.000000000	0.000000000
0.987000000	-1.296410200	1.946429813	0.000000000	0.000000000
0.987500000	-1.294148355	1.948691658	0.000000000	0.000000000
0.988000000	-1.284131611	1.930920016	0.000000000	0.000000000
0.988500000	-1.288655302	1.981003735	0.000000000	0.000000000
0.989000000	-1.302549495	2.004268430	0.000000000	0.000000000
0.989500000	-1.298025804	2.034641782	0.000000000	0.000000000
0.990000000	-1.307073185	2.010730846	0.000000000	0.000000000
0.990500000	-1.295440838	2.002975947	0.000000000	0.000000000
0.991000000	-1.320644258	1.972602595	0.000000000	0.000000000
0.991500000	-1.302549495	1.948045417	0.000000000	0.000000000
0.992000000	-1.312566238	1.931889379	0.000000000	0.000000000
0.992500000	-1.285100973	1.931889379	0.000000000	0.000000000
0.993000000	-1.296410200	1.967755784	0.000000000	0.000000000
0.993500000	-1.286393456	1.980034373	0.000000000	0.000000000
0.994000000	-1.298025804	2.012346449	0.000000000	0.000000000
0.994500000	-1.299964529	2.005237793	0.000000000	0.000000000
0.995000000	-1.305457582	2.023655676	0.000000000	0.000000000
0.995500000	-1.310950635	1.988758633	0.000000000	0.000000000
0.996000000	-1.300933891	1.970663871	0.000000000	0.000000000
0.996500000	-1.306426944	1.924457601	0.000000000	0.000000000
0.997000000	-1.288332181	1.920257031	0.000000000	0.000000000
0.997500000	-1.298348925	1.930273775	0.000000000	0.000000000
0.998000000	-1.280577283	1.962585851	0.000000000	0.000000000
0.998500000	-1.298348925	1.983588701	0.000000000	0.000000000
0.999000000	-1.286716577	1.986819909	0.000000000	0.000000000
0.999500000	-1.307073185	2.004914672	0.000000000	0.000000000
[truncated: 18,000 more rows]
