# Supplementary material for: Detection of pyridine derivatives by SABRE hyperpolarization at zero field
Source: Commun Chem. 2023 Jun 22;6:131. doi: 10.1038/s42004-023-00928-z (PMC10287679; doi:10.1038/s42004-023-00928-z)
Supplement: Supplementary file 3 — Supplementary Data 1 [file 42004_2023_928_MOESM3_ESM.zip › Supplementary Data 1/SABRE_natural abundance/3-methylpyridine/3methylpyridin_2.dat]

0.000000000	-1.022403790	1.810395970	0.000000000	0.000000000
0.000500000	-1.002370303	1.767744029	0.000000000	0.000000000
0.001000000	-1.026927481	1.749972387	0.000000000	0.000000000
0.001500000	-1.015618254	1.730262020	0.000000000	0.000000000
0.002000000	-1.016264495	1.772590841	0.000000000	0.000000000
0.002500000	-1.004632148	1.780991981	0.000000000	0.000000000
0.003000000	-1.007863356	1.788100637	0.000000000	0.000000000
0.003500000	-1.016264495	1.734462590	0.000000000	0.000000000
0.004000000	-1.010771442	1.736078194	0.000000000	0.000000000
0.004500000	-1.023696273	1.744156213	0.000000000	0.000000000
0.005000000	-1.018849462	1.770975237	0.000000000	0.000000000
0.005500000	-1.043083519	1.749649266	0.000000000	0.000000000
0.006000000	-1.024665635	1.725092088	0.000000000	0.000000000
0.006500000	-1.034359258	1.709259170	0.000000000	0.000000000
0.007000000	-1.011417684	1.696980581	0.000000000	0.000000000
0.007500000	-1.029512447	1.716690948	0.000000000	0.000000000
0.008000000	-1.024342515	1.728646416	0.000000000	0.000000000
0.008500000	-1.039852311	1.772267720	0.000000000	0.000000000
0.009000000	-1.036297983	1.766451546	0.000000000	0.000000000
0.009500000	-1.048899693	1.786485034	0.000000000	0.000000000
0.010000000	-1.059885799	1.756757923	0.000000000	0.000000000
0.010500000	-1.056977712	1.749003025	0.000000000	0.000000000
0.011000000	-1.065701973	1.701827393	0.000000000	0.000000000
0.011500000	-1.047284089	1.616200390	0.000000000	0.000000000
0.012000000	-0.383594035	-1.838283726	0.000000000	0.000000000
0.012500000	3.907772866	-4.352486410	0.000000000	0.000000000
0.013000000	4.141712301	-4.454269452	0.000000000	0.000000000
0.013500000	4.124263780	-4.498536997	0.000000000	0.000000000
0.014000000	3.344573370	1.806841642	0.000000000	0.000000000
0.014500000	-3.303959523	3.975628227	0.000000000	0.000000000
0.015000000	0.788041865	-3.248382751	0.000000000	0.000000000
0.015500000	4.086458650	-4.440698379	0.000000000	0.000000000
0.016000000	1.264968116	2.171321867	0.000000000	0.000000000
0.016500000	-4.208051427	3.967550208	0.000000000	0.000000000
0.017000000	-3.227703022	0.317254908	0.000000000	0.000000000
0.017500000	3.827962037	-4.231962364	0.000000000	0.000000000
0.018000000	0.489155156	3.006912169	0.000000000	0.000000000
0.018500000	-4.304664537	3.972720140	0.000000000	0.000000000
0.019000000	-1.763642829	-0.507026167	0.000000000	0.000000000
0.019500000	3.933299407	-3.086176126	0.000000000	0.000000000
0.020000000	0.207070727	3.356205718	0.000000000	0.000000000
0.020500000	-4.320497454	3.983706246	0.000000000	0.000000000
0.021000000	-1.611776068	-0.330279108	0.000000000	0.000000000
0.021500000	3.810836636	-2.107766445	0.000000000	0.000000000
0.022000000	-0.242713380	3.140037925	0.000000000	0.000000000
0.022500000	-4.311450073	3.978213193	0.000000000	0.000000000
0.023000000	-1.946206062	0.618080342	0.000000000	0.000000000
0.023500000	2.134162978	-0.911250246	0.000000000	0.000000000
0.024000000	-0.505733684	2.677005866	0.000000000	0.000000000
0.024500000	-4.031304368	3.903572296	0.000000000	0.000000000
0.025000000	-1.914217106	1.112778235	0.000000000	0.000000000
0.025500000	0.968020132	-0.037531694	0.000000000	0.000000000
0.026000000	-0.744519931	2.319957419	0.000000000	0.000000000
0.026500000	-3.137552328	3.264439420	0.000000000	0.000000000
0.027000000	-1.789169369	1.312789990	0.000000000	0.000000000
0.027500000	0.219349316	0.471060393	0.000000000	0.000000000
0.028000000	-0.895094208	2.087956709	0.000000000	0.000000000
0.028500000	-2.556581190	2.795914308	0.000000000	0.000000000
0.029000000	-1.697403071	1.517002314	0.000000000	0.000000000
0.029500000	-0.314769311	0.893056114	0.000000000	0.000000000
0.030000000	-1.012387046	1.966786421	0.000000000	0.000000000
0.030500000	-2.174329323	2.464715523	0.000000000	0.000000000
0.031000000	-1.614361034	1.594551298	0.000000000	0.000000000
0.031500000	-0.667617188	1.125703066	0.000000000	0.000000000
0.032000000	-1.088966668	1.815242782	0.000000000	0.000000000
0.032500000	-1.897414826	2.184569818	0.000000000	0.000000000
0.033000000	-1.531965239	1.599074989	0.000000000	0.000000000
0.033500000	-0.878938170	1.298895797	0.000000000	0.000000000
0.034000000	-1.139696628	1.786161913	0.000000000	0.000000000
0.034500000	-1.703219245	2.104758989	0.000000000	0.000000000
0.035000000	-1.491898264	1.708289808	0.000000000	0.000000000
0.035500000	-1.039852311	1.465302992	0.000000000	0.000000000
0.036000000	-1.210783197	1.735431952	0.000000000	0.000000000
0.036500000	-1.579463992	1.936736190	0.000000000	0.000000000
0.037000000	-1.454739376	1.669838437	0.000000000	0.000000000
0.037500000	-1.126448677	1.507954933	0.000000000	0.000000000
0.038000000	-1.246649602	1.706997325	0.000000000	0.000000000
0.038500000	-1.493513868	1.862418414	0.000000000	0.000000000
0.039000000	-1.428889714	1.722830243	0.000000000	0.000000000
0.039500000	-1.189780347	1.611353578	0.000000000	0.000000000
0.040000000	-1.265713727	1.753849836	0.000000000	0.000000000
0.040500000	-1.436644613	1.829136975	0.000000000	0.000000000
0.041000000	-1.399162604	1.724445846	0.000000000	0.000000000
0.041500000	-1.241802791	1.609091733	0.000000000	0.000000000
0.042000000	-1.267975573	1.699565547	0.000000000	0.000000000
0.042500000	-1.387853377	1.753203595	0.000000000	0.000000000
0.043000000	-1.350694489	1.712813499	0.000000000	0.000000000
0.043500000	-1.258605070	1.659175452	0.000000000	0.000000000
0.044000000	-1.264098123	1.723799605	0.000000000	0.000000000
0.044500000	-1.366850527	1.762250976	0.000000000	0.000000000
0.045000000	-1.336477175	1.727677054	0.000000000	0.000000000
0.045500000	-1.291563389	1.704412359	0.000000000	0.000000000
0.046000000	-1.288978422	1.729292658	0.000000000	0.000000000
0.046500000	-1.358126266	1.746094938	0.000000000	0.000000000
0.047000000	-1.333892209	1.682763268	0.000000000	0.000000000
0.047500000	-1.291886509	1.670161558	0.000000000	0.000000000
0.048000000	-1.289947785	1.689548804	0.000000000	0.000000000
0.048500000	-1.325814190	1.742217489	0.000000000	0.000000000
0.049000000	-1.321613620	1.717660310	0.000000000	0.000000000
0.049500000	-1.281869766	1.728969537	0.000000000	0.000000000
0.050000000	-1.296410200	1.740278764	0.000000000	0.000000000
0.050500000	-1.306750065	1.755142319	0.000000000	0.000000000
0.051000000	-1.313212480	1.712813499	0.000000000	0.000000000
0.051500000	-1.267329331	1.683086388	0.000000000	0.000000000
0.052000000	-1.286070336	1.684055751	0.000000000	0.000000000
0.052500000	-1.287685939	1.680501422	0.000000000	0.000000000
0.053000000	-1.299318287	1.670807799	0.000000000	0.000000000
0.053500000	-1.270560539	1.657882969	0.000000000	0.000000000
0.054000000	-1.280577283	1.723153363	0.000000000	0.000000000
0.054500000	-1.289624664	1.751264870	0.000000000	0.000000000
0.055000000	-1.293825234	1.767097788	0.000000000	0.000000000
0.055500000	-1.288332181	1.718629673	0.000000000	0.000000000
0.056000000	-1.279284799	1.717660310	0.000000000	0.000000000
0.056500000	-1.297056442	1.700534910	0.000000000	0.000000000
0.057000000	-1.279284799	1.691164407	0.000000000	0.000000000
0.057500000	-1.284131611	1.666607229	0.000000000	0.000000000
0.058000000	-1.262159399	1.670161558	0.000000000	0.000000000
0.058500000	-1.280254162	1.690841287	0.000000000	0.000000000
0.059000000	-1.260543795	1.699242427	0.000000000	0.000000000
0.059500000	-1.269268056	1.721214639	0.000000000	0.000000000
0.060000000	-1.257958829	1.721860880	0.000000000	0.000000000
0.060500000	-1.277992316	1.745125575	0.000000000	0.000000000
0.061000000	-1.275407350	1.709582291	0.000000000	0.000000000
0.061500000	-1.269914297	1.694395615	0.000000000	0.000000000
0.062000000	-1.267975573	1.656590485	0.000000000	0.000000000
0.062500000	-1.256343225	1.674039007	0.000000000	0.000000000
0.063000000	-1.263128761	1.677916456	0.000000000	0.000000000
0.063500000	-1.246326481	1.702796755	0.000000000	0.000000000
0.064000000	-1.260866916	1.696657461	0.000000000	0.000000000
0.064500000	-1.246972723	1.703442997	0.000000000	0.000000000
0.065000000	-1.265390606	1.724122726	0.000000000	0.000000000
0.065500000	-1.254404500	1.736078194	0.000000000	0.000000000
0.066000000	-1.273468626	1.740601885	0.000000000	0.000000000
0.066500000	-1.261513157	1.696980581	0.000000000	0.000000000
0.067000000	-1.263128761	1.680501422	0.000000000	0.000000000
0.067500000	-1.251496414	1.653036157	0.000000000	0.000000000
0.068000000	-1.244387757	1.682763268	0.000000000	0.000000000
0.068500000	-1.246649602	1.679532060	0.000000000	0.000000000
0.069000000	-1.240187187	1.705381721	0.000000000	0.000000000
0.069500000	-1.253112017	1.706351083	0.000000000	0.000000000
0.070000000	-1.241802791	1.730262020	0.000000000	0.000000000
0.070500000	-1.261513157	1.729938899	0.000000000	0.000000000
0.071000000	-1.248265206	1.719599035	0.000000000	0.000000000
0.071500000	-1.262482520	1.700858030	0.000000000	0.000000000
0.072000000	-1.238571583	1.675331490	0.000000000	0.000000000
0.072500000	-1.246972723	1.668222833	0.000000000	0.000000000
0.073000000	-1.232432288	1.638495723	0.000000000	0.000000000
0.073500000	-1.243418394	1.660144814	0.000000000	0.000000000
0.074000000	-1.232755409	1.681470784	0.000000000	0.000000000
0.074500000	-1.228877960	1.744156213	0.000000000	0.000000000
0.075000000	-1.234371013	1.738016919	0.000000000	0.000000000
0.075500000	-1.233401651	1.735755073	0.000000000	0.000000000
0.076000000	-1.250203930	1.701827393	0.000000000	0.000000000
0.076500000	-1.234694134	1.702150514	0.000000000	0.000000000
0.077000000	-1.246326481	1.679532060	0.000000000	0.000000000
0.077500000	-1.227262356	1.659498572	0.000000000	0.000000000
0.078000000	-1.238248462	1.653682399	0.000000000	0.000000000
0.078500000	-1.211429438	1.656590485	0.000000000	0.000000000
0.079000000	-1.221123061	1.686963838	0.000000000	0.000000000
0.079500000	-1.213045042	1.694718736	0.000000000	0.000000000
0.080000000	-1.225323631	1.725415209	0.000000000	0.000000000
0.080500000	-1.224677390	1.714752223	0.000000000	0.000000000
0.081000000	-1.227908598	1.725415209	0.000000000	0.000000000
0.081500000	-1.234371013	1.688256321	0.000000000	0.000000000
0.082000000	-1.224354269	1.680824543	0.000000000	0.000000000
0.082500000	-1.234371013	1.657882969	0.000000000	0.000000000
0.083000000	-1.216599371	1.672423403	0.000000000	0.000000000
0.083500000	-1.229201081	1.673392765	0.000000000	0.000000000
0.084000000	-1.208521352	1.675977731	0.000000000	0.000000000
0.084500000	-1.228877960	1.689225683	0.000000000	0.000000000
0.085000000	-1.216276250	1.708612929	0.000000000	0.000000000
0.085500000	-1.235663496	1.742217489	0.000000000	0.000000000
0.086000000	-1.222092424	1.726707692	0.000000000	0.000000000
0.086500000	-1.231139805	1.715398465	0.000000000	0.000000000
0.087000000	-1.226616114	1.668545954	0.000000000	0.000000000
0.087500000	-1.223384907	1.671454041	0.000000000	0.000000000
0.088000000	-1.223384907	1.650128070	0.000000000	0.000000000
0.088500000	-1.210136955	1.669838437	0.000000000	0.000000000
0.089000000	-1.215953129	1.665960988	0.000000000	0.000000000
0.089500000	-1.202058936	1.695688098	0.000000000	0.000000000
0.090000000	-1.216922491	1.715721586	0.000000000	0.000000000
0.090500000	-1.204643902	1.729292658	0.000000000	0.000000000
0.091000000	-1.230170443	1.726384571	0.000000000	0.000000000
0.091500000	-1.217245612	1.701181151	0.000000000	0.000000000
0.092000000	-1.232755409	1.696011219	0.000000000	0.000000000
0.092500000	-1.217891854	1.660467935	0.000000000	0.000000000
0.093000000	-1.223384907	1.644311896	0.000000000	0.000000000
0.093500000	-1.214983767	1.623309046	0.000000000	0.000000000
0.094000000	-1.208844472	1.679855181	0.000000000	0.000000000
0.094500000	-1.212398801	1.709582291	0.000000000	0.000000000
0.095000000	-1.208844472	1.738340039	0.000000000	0.000000000
0.095500000	-1.224677390	1.713136620	0.000000000	0.000000000
0.096000000	-1.213368163	1.715721586	0.000000000	0.000000000
0.096500000	-1.230170443	1.706351083	0.000000000	0.000000000
0.097000000	-1.212075680	1.685994475	0.000000000	0.000000000
0.097500000	-1.227585477	1.656913606	0.000000000	0.000000000
0.098000000	-1.206905748	1.629448341	0.000000000	0.000000000
0.098500000	-1.213691284	1.650774312	0.000000000	0.000000000
0.099000000	-1.195919642	1.654651761	0.000000000	0.000000000
0.099500000	-1.201735815	1.688256321	0.000000000	0.000000000
0.100000000	-1.195919642	1.690195045	0.000000000	0.000000000
0.100500000	-1.200766453	1.727030813	0.000000000	0.000000000
0.101000000	-1.209167593	1.711521016	0.000000000	0.000000000
0.101500000	-1.207551989	1.706997325	0.000000000	0.000000000
0.102000000	-1.219830578	1.670161558	0.000000000	0.000000000
0.102500000	-1.205613265	1.668222833	0.000000000	0.000000000
0.103000000	-1.218214975	1.666930350	0.000000000	0.000000000
0.103500000	-1.198181487	1.669838437	0.000000000	0.000000000
0.104000000	-1.209167593	1.663699142	0.000000000	0.000000000
0.104500000	-1.188487864	1.663376022	0.000000000	0.000000000
0.105000000	-1.202705178	1.706351083	0.000000000	0.000000000
0.105500000	-1.194950279	1.723153363	0.000000000	0.000000000
0.106000000	-1.206905748	1.741894368	0.000000000	0.000000000
0.106500000	-1.206259506	1.702150514	0.000000000	0.000000000
0.107000000	-1.208198231	1.692780011	0.000000000	0.000000000
0.107500000	-1.214983767	1.655944244	0.000000000	0.000000000
0.108000000	-1.198827729	1.659498572	0.000000000	0.000000000
0.108500000	-1.200120212	1.649804949	0.000000000	0.000000000
0.109000000	-1.181379207	1.672100282	0.000000000	0.000000000
0.109500000	-1.200120212	1.685671354	0.000000000	0.000000000
0.110000000	-1.184610415	1.706674204	0.000000000	0.000000000
0.110500000	-1.203674540	1.729292658	0.000000000	0.000000000
0.111000000	-1.191719072	1.734139469	0.000000000	0.000000000
0.111500000	-1.214337525	1.732846986	0.000000000	0.000000000
0.112000000	-1.203351419	1.688902562	0.000000000	0.000000000
0.112500000	-1.206259506	1.678885818	0.000000000	0.000000000
0.113000000	-1.196565883	1.634618273	0.000000000	0.000000000
0.113500000	-1.193657796	1.645604379	0.000000000	0.000000000
0.114000000	-1.189457226	1.652389915	0.000000000	0.000000000
0.114500000	-1.178794241	1.707643567	0.000000000	0.000000000
0.115000000	-1.190749709	1.716367827	0.000000000	0.000000000
0.115500000	-1.178471120	1.716690948	0.000000000	0.000000000
0.116000000	-1.195919642	1.704735480	0.000000000	0.000000000
0.116500000	-1.183317932	1.710551653	0.000000000	0.000000000
0.117000000	-1.206905748	1.703119876	0.000000000	0.000000000
0.117500000	-1.192042192	1.665314746	0.000000000	0.000000000
0.118000000	-1.198181487	1.649481829	0.000000000	0.000000000
0.118500000	-1.173947430	1.635910756	0.000000000	0.000000000
0.119000000	-1.177501758	1.671130920	0.000000000	0.000000000
0.119500000	-1.178148000	1.670484678	0.000000000	0.000000000
0.120000000	-1.182025449	1.705704842	0.000000000	0.000000000
0.120500000	-1.189457226	1.708936050	0.000000000	0.000000000
0.121000000	-1.185579777	1.735431952	0.000000000	0.000000000
0.121500000	-1.204643902	1.708612929	0.000000000	0.000000000
0.122000000	-1.191395951	1.694395615	0.000000000	0.000000000
0.122500000	-1.203997661	1.671777161	0.000000000	0.000000000
0.123000000	-1.181056086	1.670484678	0.000000000	0.000000000
0.123500000	-1.194950279	1.669515316	0.000000000	0.000000000
0.124000000	-1.177501758	1.644311896	0.000000000	0.000000000
0.124500000	-1.189780347	1.658852331	0.000000000	0.000000000
0.125000000	-1.179117362	1.679855181	0.000000000	0.000000000
0.125500000	-1.190426589	1.737047556	0.000000000	0.000000000
0.126000000	-1.187518502	1.729938899	0.000000000	0.000000000
0.126500000	-1.190749709	1.730908262	0.000000000	0.000000000
0.127000000	-1.197212125	1.686963838	0.000000000	0.000000000
0.127500000	-1.190749709	1.679532060	0.000000000	0.000000000
0.128000000	-1.198827729	1.648512466	0.000000000	0.000000000
0.128500000	-1.175563033	1.649158708	0.000000000	0.000000000
0.129000000	-1.181702328	1.650128070	0.000000000	0.000000000
0.129500000	-1.163607565	1.670807799	0.000000000	0.000000000
0.130000000	-1.183641053	1.698273064	0.000000000	0.000000000
0.130500000	-1.172008705	1.709582291	0.000000000	0.000000000
0.131000000	-1.188487864	1.731877624	0.000000000	0.000000000
0.131500000	-1.184933536	1.716367827	0.000000000	0.000000000
0.132000000	-1.199150849	1.714752223	0.000000000	0.000000000
0.132500000	-1.191395951	1.664668505	0.000000000	0.000000000
0.133000000	-1.179440483	1.650451191	0.000000000	0.000000000
0.133500000	-1.180409845	1.619108477	0.000000000	0.000000000
0.134000000	-1.172978067	1.651743674	0.000000000	0.000000000
0.134500000	-1.181702328	1.670807799	0.000000000	0.000000000
0.135000000	-1.158437633	1.694072494	0.000000000	0.000000000
0.135500000	-1.171362463	1.688902562	0.000000000	0.000000000
0.136000000	-1.163284444	1.695364977	0.000000000	0.000000000
0.136500000	-1.191072830	1.711844137	0.000000000	0.000000000
0.137000000	-1.179117362	1.699242427	0.000000000	0.000000000
0.137500000	-1.188487864	1.682117026	0.000000000	0.000000000
0.138000000	-1.172008705	1.636556998	0.000000000	0.000000000
0.138500000	-1.176532396	1.645927500	0.000000000	0.000000000
0.139000000	-1.170393101	1.638172602	0.000000000	0.000000000
0.139500000	-1.167808135	1.667253471	0.000000000	0.000000000
0.140000000	-1.170716222	1.665960988	0.000000000	0.000000000
0.140500000	-1.164900048	1.706351083	0.000000000	0.000000000
0.141000000	-1.181056086	1.710551653	0.000000000	0.000000000
0.141500000	-1.170716222	1.713136620	0.000000000	0.000000000
0.142000000	-1.193011555	1.686317596	0.000000000	0.000000000
0.142500000	-1.177178637	1.669515316	0.000000000	0.000000000
0.143000000	-1.191719072	1.668222833	0.000000000	0.000000000
0.143500000	-1.168777497	1.651097432	0.000000000	0.000000000
0.144000000	-1.173947430	1.638495723	0.000000000	0.000000000
0.144500000	-1.159083874	1.618462235	0.000000000	0.000000000
0.145000000	-1.170393101	1.667576592	0.000000000	0.000000000
0.145500000	-1.172978067	1.691487528	0.000000000	0.000000000
0.146000000	-1.176532396	1.728000175	0.000000000	0.000000000
0.146500000	-1.182671690	1.705058600	0.000000000	0.000000000
0.147000000	-1.178794241	1.705058600	0.000000000	0.000000000
0.147500000	-1.196889004	1.670484678	0.000000000	0.000000000
0.148000000	-1.179117362	1.654651761	0.000000000	0.000000000
0.148500000	-1.185902898	1.633972032	0.000000000	0.000000000
0.149000000	-1.159730116	1.638172602	0.000000000	0.000000000
0.149500000	-1.178148000	1.659821693	0.000000000	0.000000000
0.150000000	-1.166192531	1.669838437	0.000000000	0.000000000
0.150500000	-1.180732966	1.700211789	0.000000000	0.000000000
0.151000000	-1.164900048	1.700534910	0.000000000	0.000000000
0.151500000	-1.178148000	1.726384571	0.000000000	0.000000000
0.152000000	-1.178794241	1.698596185	0.000000000	0.000000000
0.152500000	-1.182994811	1.688256321	0.000000000	0.000000000
0.153000000	-1.185579777	1.635910756	0.000000000	0.000000000
0.153500000	-1.171039343	1.632356428	0.000000000	0.000000000
0.154000000	-1.176209275	1.635910756	0.000000000	0.000000000
0.154500000	-1.157468270	1.667253471	0.000000000	0.000000000
0.155000000	-1.172654946	1.674039007	0.000000000	0.000000000
0.155500000	-1.159406995	1.680824543	0.000000000	0.000000000
0.156000000	-1.181056086	1.696011219	0.000000000	0.000000000
0.156500000	-1.168131256	1.708289808	0.000000000	0.000000000
0.157000000	-1.185256656	1.718306552	0.000000000	0.000000000
0.157500000	-1.175886154	1.677270215	0.000000000	0.000000000
0.158000000	-1.178471120	1.659498572	0.000000000	0.000000000
0.158500000	-1.168454377	1.625247771	0.000000000	0.000000000
0.159000000	-1.159083874	1.643988776	0.000000000	0.000000000
0.159500000	-1.161022599	1.637849481	0.000000000	0.000000000
0.160000000	-1.152621459	1.666607229	0.000000000	0.000000000
0.160500000	-1.165223169	1.676300852	0.000000000	0.000000000
0.161000000	-1.154237063	1.705704842	0.000000000	0.000000000
0.161500000	-1.176855516	1.706997325	0.000000000	0.000000000
0.162000000	-1.169100618	1.697626823	0.000000000	0.000000000
0.162500000	-1.187518502	1.689871924	0.000000000	0.000000000
0.163000000	-1.167161893	1.673069645	0.000000000	0.000000000
0.163500000	-1.176532396	1.664022263	0.000000000	0.000000000
0.164000000	-1.163284444	1.615231027	0.000000000	0.000000000
0.164500000	-1.167808135	1.617169752	0.000000000	0.000000000
0.165000000	-1.158114512	1.635264515	0.000000000	0.000000000
0.165500000	-1.153913942	1.703119876	0.000000000	0.000000000
0.166000000	-1.165546290	1.706997325	0.000000000	0.000000000
0.166500000	-1.171362463	1.718629673	0.000000000	0.000000000
0.167000000	-1.191072830	1.701181151	0.000000000	0.000000000
0.167500000	-1.175886154	1.696657461	0.000000000	0.000000000
0.168000000	-1.190103468	1.664668505	0.000000000	0.000000000
0.168500000	-1.168131256	1.640757568	0.000000000	0.000000000
0.169000000	-1.177824879	1.636556998	0.000000000	0.000000000
0.169500000	-1.157145150	1.637849481	0.000000000	0.000000000
0.170000000	-1.170393101	1.667253471	0.000000000	0.000000000
0.170500000	-1.166515652	1.675331490	0.000000000	0.000000000
0.171000000	-1.176532396	1.714429103	0.000000000	0.000000000
0.171500000	-1.172008705	1.708289808	0.000000000	0.000000000
0.172000000	-1.174270550	1.721214639	0.000000000	0.000000000
0.172500000	-1.185256656	1.680824543	0.000000000	0.000000000
0.173000000	-1.175563033	1.662083538	0.000000000	0.000000000
0.173500000	-1.181379207	1.624278409	0.000000000	0.000000000
0.174000000	-1.158114512	1.636233877	0.000000000	0.000000000
0.174500000	-1.168454377	1.652066795	0.000000000	0.000000000
0.175000000	-1.143574077	1.664991625	0.000000000	0.000000000
0.175500000	-1.159730116	1.673715886	0.000000000	0.000000000
0.176000000	-1.152298338	1.681147664	0.000000000	0.000000000
0.176500000	-1.175563033	1.716044706	0.000000000	0.000000000
0.177000000	-1.167161893	1.709905412	0.000000000	0.000000000
0.177500000	-1.174916792	1.704089238	0.000000000	0.000000000
0.178000000	-1.173947430	1.651097432	0.000000000	0.000000000
0.178500000	-1.172654946	1.646250621	0.000000000	0.000000000
0.179000000	-1.171362463	1.623632167	0.000000000	0.000000000
0.179500000	-1.154560184	1.637526360	0.000000000	0.000000000
0.180000000	-1.163930686	1.636556998	0.000000000	0.000000000
0.180500000	-1.151005855	1.668869075	0.000000000	0.000000000
0.181000000	-1.168777497	1.693103132	0.000000000	0.000000000
0.181500000	-1.157468270	1.707320446	0.000000000	0.000000000
0.182000000	-1.181702328	1.708936050	0.000000000	0.000000000
0.182500000	-1.169100618	1.695364977	0.000000000	0.000000000
0.183000000	-1.184610415	1.702796755	0.000000000	0.000000000
0.183500000	-1.169100618	1.669838437	0.000000000	0.000000000
0.184000000	-1.169100618	1.646573742	0.000000000	0.000000000
0.184500000	-1.159406995	1.605860525	0.000000000	0.000000000
0.185000000	-1.156822029	1.643665655	0.000000000	0.000000000
0.185500000	-1.166192531	1.670807799	0.000000000	0.000000000
0.186000000	-1.164253807	1.716044706	0.000000000	0.000000000
0.186500000	-1.180086724	1.704735480	0.000000000	0.000000000
0.187000000	-1.167161893	1.712813499	0.000000000	0.000000000
0.187500000	-1.188810985	1.701181151	0.000000000	0.000000000
0.188000000	-1.175886154	1.683732630	0.000000000	0.000000000
0.188500000	-1.188487864	1.658529210	0.000000000	0.000000000
0.189000000	-1.159406995	1.630094583	0.000000000	0.000000000
0.189500000	-1.166515652	1.647219983	0.000000000	0.000000000
0.190000000	-1.154237063	1.647543104	0.000000000	0.000000000
0.190500000	-1.160053237	1.675331490	0.000000000	0.000000000
0.191000000	-1.155206425	1.671454041	0.000000000	0.000000000
0.191500000	-1.155529546	1.708612929	0.000000000	0.000000000
0.192000000	-1.167161893	1.706027963	0.000000000	0.000000000
0.192500000	-1.163284444	1.708289808	0.000000000	0.000000000
0.193000000	-1.176209275	1.661437297	0.000000000	0.000000000
0.193500000	-1.159730116	1.645604379	0.000000000	0.000000000
0.194000000	-1.172978067	1.641403809	0.000000000	0.000000000
0.194500000	-1.149390251	1.651097432	0.000000000	0.000000000
0.195000000	-1.162315082	1.655298002	0.000000000	0.000000000
0.195500000	-1.144866561	1.647543104	0.000000000	0.000000000
0.196000000	-1.160053237	1.677270215	0.000000000	0.000000000
0.196500000	-1.156498908	1.689871924	0.000000000	0.000000000
0.197000000	-1.166192531	1.719922156	0.000000000	0.000000000
0.197500000	-1.164253807	1.692780011	0.000000000	0.000000000
0.198000000	-1.164576927	1.682763268	0.000000000	0.000000000
0.198500000	-1.169746860	1.640111326	0.000000000	0.000000000
0.199000000	-1.161991961	1.643342534	0.000000000	0.000000000
0.199500000	-1.168777497	1.632356428	0.000000000	0.000000000
0.200000000	-1.149390251	1.643665655	0.000000000	0.000000000
0.200500000	-1.161668840	1.650451191	0.000000000	0.000000000
0.201000000	-1.142281594	1.672746524	0.000000000	0.000000000
0.201500000	-1.163284444	1.701504272	0.000000000	0.000000000
0.202000000	-1.153590821	1.703442997	0.000000000	0.000000000
0.202500000	-1.172008705	1.710551653	0.000000000	0.000000000
0.203000000	-1.162638203	1.689548804	0.000000000	0.000000000
0.203500000	-1.171685584	1.685348234	0.000000000	0.000000000
0.204000000	-1.169100618	1.626217133	0.000000000	0.000000000
0.204500000	-1.162638203	1.612646061	0.000000000	0.000000000
0.205000000	-1.156498908	1.608768612	0.000000000	0.000000000
0.205500000	-1.144866561	1.666930350	0.000000000	0.000000000
0.206000000	-1.160699478	1.685348234	0.000000000	0.000000000
0.206500000	-1.152298338	1.703766117	0.000000000	0.000000000
0.207000000	-1.171039343	1.705058600	0.000000000	0.000000000
0.207500000	-1.158437633	1.708612929	0.000000000	0.000000000
0.208000000	-1.179117362	1.698273064	0.000000000	0.000000000
0.208500000	-1.164253807	1.657559848	0.000000000	0.000000000
0.209000000	-1.171685584	1.645604379	0.000000000	0.000000000
0.209500000	-1.159730116	1.631063945	0.000000000	0.000000000
0.210000000	-1.162638203	1.654974882	0.000000000	0.000000000
0.210500000	-1.158437633	1.648512466	0.000000000	0.000000000
0.211000000	-1.156498908	1.685348234	0.000000000	0.000000000
0.211500000	-1.159730116	1.696011219	0.000000000	0.000000000
0.212000000	-1.155529546	1.726707692	0.000000000	0.000000000
0.212500000	-1.175886154	1.706351083	0.000000000	0.000000000
0.213000000	-1.167808135	1.684055751	0.000000000	0.000000000
0.213500000	-1.185256656	1.658206089	0.000000000	0.000000000
0.214000000	-1.162961323	1.660144814	0.000000000	0.000000000
0.214500000	-1.173624309	1.665637867	0.000000000	0.000000000
0.215000000	-1.152298338	1.643665655	0.000000000	0.000000000
0.215500000	-1.161345720	1.649804949	0.000000000	0.000000000
0.216000000	-1.151005855	1.653682399	0.000000000	0.000000000
0.216500000	-1.160053237	1.704735480	0.000000000	0.000000000
0.217000000	-1.162315082	1.707966687	0.000000000	0.000000000
0.217500000	-1.167808135	1.723153363	0.000000000	0.000000000
0.218000000	-1.179117362	1.690518166	0.000000000	0.000000000
0.218500000	-1.170069980	1.679855181	0.000000000	0.000000000
0.219000000	-1.182671690	1.647866225	0.000000000	0.000000000
0.219500000	-1.158760754	1.639141964	0.000000000	0.000000000
0.220000000	-1.164576927	1.631063945	0.000000000	0.000000000
0.220500000	-1.142281594	1.642696292	0.000000000	0.000000000
0.221000000	-1.157791391	1.671454041	0.000000000	0.000000000
0.221500000	-1.148744010	1.689225683	0.000000000	0.000000000
0.222000000	-1.172008705	1.716367827	0.000000000	0.000000000
0.222500000	-1.169100618	1.707643567	0.000000000	0.000000000
0.223000000	-1.180086724	1.726061450	0.000000000	0.000000000
0.223500000	-1.177824879	1.692456891	0.000000000	0.000000000
0.224000000	-1.175563033	1.666930350	0.000000000	0.000000000
0.224500000	-1.175239913	1.615877269	0.000000000	0.000000000
0.225000000	-1.157468270	1.630740824	0.000000000	0.000000000
0.225500000	-1.164576927	1.652066795	0.000000000	0.000000000
0.226000000	-1.150036493	1.685994475	0.000000000	0.000000000
0.226500000	-1.171039343	1.689871924	0.000000000	0.000000000
0.227000000	-1.160376357	1.701181151	0.000000000	0.000000000
0.227500000	-1.186226019	1.722830243	0.000000000	0.000000000
0.228000000	-1.175563033	1.714105982	0.000000000	0.000000000
0.228500000	-1.188487864	1.695364977	0.000000000	0.000000000
0.229000000	-1.172008705	1.646573742	0.000000000	0.000000000
0.229500000	-1.172978067	1.645604379	0.000000000	0.000000000
0.230000000	-1.164253807	1.633325790	0.000000000	0.000000000
0.230500000	-1.158437633	1.658529210	0.000000000	0.000000000
0.231000000	-1.160376357	1.655944244	0.000000000	0.000000000
0.231500000	-1.154560184	1.696011219	0.000000000	0.000000000
0.232000000	-1.171362463	1.711521016	0.000000000	0.000000000
0.232500000	-1.164576927	1.718952793	0.000000000	0.000000000
0.233000000	-1.186226019	1.687610079	0.000000000	0.000000000
0.233500000	-1.173301188	1.666930350	0.000000000	0.000000000
0.234000000	-1.186226019	1.671130920	0.000000000	0.000000000
0.234500000	-1.165223169	1.662406659	0.000000000	0.000000000
0.235000000	-1.175239913	1.653036157	0.000000000	0.000000000
0.235500000	-1.158437633	1.623309046	0.000000000	0.000000000
0.236000000	-1.155206425	1.655944244	0.000000000	0.000000000
0.236500000	-1.147774647	1.672746524	0.000000000	0.000000000
0.237000000	-1.153913942	1.712167257	0.000000000	0.000000000
0.237500000	-1.169100618	1.697949944	0.000000000	0.000000000
0.238000000	-1.164900048	1.705704842	0.000000000	0.000000000
0.238500000	-1.181702328	1.677916456	0.000000000	0.000000000
0.239000000	-1.166838773	1.666607229	0.000000000	0.000000000
0.239500000	-1.176532396	1.640434447	0.000000000	0.000000000
0.240000000	-1.149713372	1.629125220	0.000000000	0.000000000
0.240500000	-1.162315082	1.644311896	0.000000000	0.000000000
0.241000000	-1.145835923	1.654651761	0.000000000	0.000000000
0.241500000	-1.161345720	1.685994475	0.000000000	0.000000000
0.242000000	-1.152944580	1.691487528	0.000000000	0.000000000
0.242500000	-1.167808135	1.727353933	0.000000000	0.000000000
0.243000000	-1.171039343	1.717337190	0.000000000	0.000000000
0.243500000	-1.177178637	1.715075344	0.000000000	0.000000000
0.244000000	-1.185256656	1.655298002	0.000000000	0.000000000
0.244500000	-1.171362463	1.633972032	0.000000000	0.000000000
0.245000000	-1.177501758	1.620077839	0.000000000	0.000000000
0.245500000	-1.154883304	1.652713036	0.000000000	0.000000000
0.246000000	-1.169746860	1.668545954	0.000000000	0.000000000
0.246500000	-1.156498908	1.679532060	0.000000000	0.000000000
0.247000000	-1.177501758	1.702150514	0.000000000	0.000000000
0.247500000	-1.167808135	1.716044706	0.000000000	0.000000000
0.248000000	-1.185256656	1.735431952	0.000000000	0.000000000
0.248500000	-1.173624309	1.696980581	0.000000000	0.000000000
0.249000000	-1.176209275	1.676623973	0.000000000	0.000000000
0.249500000	-1.170393101	1.638818843	0.000000000	0.000000000
0.250000000	-1.164900048	1.651420553	0.000000000	0.000000000
0.250500000	-1.163930686	1.638172602	0.000000000	0.000000000
0.251000000	-1.148420889	1.661114176	0.000000000	0.000000000
0.251500000	-1.159083874	1.673715886	0.000000000	0.000000000
0.252000000	-1.148097768	1.707966687	0.000000000	0.000000000
0.252500000	-1.174593671	1.705381721	0.000000000	0.000000000
0.253000000	-1.163930686	1.685348234	0.000000000	0.000000000
0.253500000	-1.185902898	1.677270215	0.000000000	0.000000000
0.254000000	-1.171039343	1.675008369	0.000000000	0.000000000
0.254500000	-1.182671690	1.681470784	0.000000000	0.000000000
0.255000000	-1.166515652	1.637849481	0.000000000	0.000000000
0.255500000	-1.162315082	1.633002669	0.000000000	0.000000000
0.256000000	-1.153913942	1.633648911	0.000000000	0.000000000
0.256500000	-1.151328976	1.684701992	0.000000000	0.000000000
0.257000000	-1.161345720	1.686640717	0.000000000	0.000000000
0.257500000	-1.155206425	1.706351083	0.000000000	0.000000000
0.258000000	-1.169100618	1.698596185	0.000000000	0.000000000
0.258500000	-1.159083874	1.703119876	0.000000000	0.000000000
0.259000000	-1.182025449	1.675331490	0.000000000	0.000000000
0.259500000	-1.161022599	1.644958138	0.000000000	0.000000000
0.260000000	-1.171039343	1.630740824	0.000000000	0.000000000
0.260500000	-1.150036493	1.626863375	0.000000000	0.000000000
0.261000000	-1.159083874	1.650774312	0.000000000	0.000000000
0.261500000	-1.148420889	1.653359278	0.000000000	0.000000000
0.262000000	-1.155852667	1.696980581	0.000000000	0.000000000
0.262500000	-1.158114512	1.706027963	0.000000000	0.000000000
0.263000000	-1.161991961	1.735755073	0.000000000	0.000000000
0.263500000	-1.174270550	1.705058600	0.000000000	0.000000000
0.264000000	-1.169100618	1.680501422	0.000000000	0.000000000
0.264500000	-1.181056086	1.635264515	0.000000000	0.000000000
0.265000000	-1.161668840	1.631063945	0.000000000	0.000000000
0.265500000	-1.172331826	1.636880119	0.000000000	0.000000000
0.266000000	-1.151005855	1.651743674	0.000000000	0.000000000
0.266500000	-1.168777497	1.674362128	0.000000000	0.000000000
0.267000000	-1.159730116	1.685348234	0.000000000	0.000000000
0.267500000	-1.176855516	1.717337190	0.000000000	0.000000000
0.268000000	-1.171362463	1.714752223	0.000000000	0.000000000
0.268500000	-1.180732966	1.720568397	0.000000000	0.000000000
0.269000000	-1.177501758	1.674362128	0.000000000	0.000000000
0.269500000	-1.173947430	1.657559848	0.000000000	0.000000000
0.270000000	-1.176855516	1.626863375	0.000000000	0.000000000
0.270500000	-1.159083874	1.643019413	0.000000000	0.000000000
0.271000000	-1.163930686	1.643988776	0.000000000	0.000000000
0.271500000	-1.142604715	1.671777161	0.000000000	0.000000000
0.272000000	-1.160376357	1.691487528	0.000000000	0.000000000
0.272500000	-1.146805285	1.706027963	0.000000000	0.000000000
0.273000000	-1.171362463	1.703442997	0.000000000	0.000000000
0.273500000	-1.165546290	1.682440147	0.000000000	0.000000000
0.274000000	-1.185902898	1.696011219	0.000000000	0.000000000
0.274500000	-1.174270550	1.676623973	0.000000000	0.000000000
0.275000000	-1.170716222	1.663052901	0.000000000	0.000000000
0.275500000	-1.157791391	1.613292303	0.000000000	0.000000000
0.276000000	-1.154237063	1.631063945	0.000000000	0.000000000
0.276500000	-1.160699478	1.649481829	0.000000000	0.000000000
0.277000000	-1.150682734	1.694072494	0.000000000	0.000000000
0.277500000	-1.166838773	1.696980581	0.000000000	0.000000000
0.278000000	-1.158114512	1.711197895	0.000000000	0.000000000
0.278500000	-1.176209275	1.705381721	0.000000000	0.000000000
0.279000000	-1.158437633	1.683409509	0.000000000	0.000000000
0.279500000	-1.172978067	1.658852331	0.000000000	0.000000000
0.280000000	-1.157145150	1.633002669	0.000000000	0.000000000
0.280500000	-1.164900048	1.644635017	0.000000000	0.000000000
0.281000000	-1.148744010	1.637526360	0.000000000	0.000000000
0.281500000	-1.157791391	1.666930350	0.000000000	0.000000000
0.282000000	-1.165223169	1.672423403	0.000000000	0.000000000
0.282500000	-1.172008705	1.720891518	0.000000000	0.000000000
0.283000000	-1.179117362	1.724768967	0.000000000	0.000000000
0.283500000	-1.170069980	1.732200745	0.000000000	0.000000000
0.284000000	-1.187841623	1.684378871	0.000000000	0.000000000
0.284500000	-1.172008705	1.651743674	0.000000000	0.000000000
0.285000000	-1.181379207	1.635910756	0.000000000	0.000000000
0.285500000	-1.156175787	1.640434447	0.000000000	0.000000000
0.286000000	-1.170069980	1.660467935	0.000000000	0.000000000
0.286500000	-1.159083874	1.663376022	0.000000000	0.000000000
0.287000000	-1.173301188	1.692780011	0.000000000	0.000000000
0.287500000	-1.163284444	1.703442997	0.000000000	0.000000000
0.288000000	-1.173301188	1.738986281	0.000000000	0.000000000
0.288500000	-1.173624309	1.720245276	0.000000000	0.000000000
0.289000000	-1.172978067	1.712490378	0.000000000	0.000000000
0.289500000	-1.183317932	1.669192195	0.000000000	0.000000000
0.290000000	-1.169746860	1.661760418	0.000000000	0.000000000
0.290500000	-1.175239913	1.638818843	0.000000000	0.000000000
0.291000000	-1.152944580	1.646573742	0.000000000	0.000000000
0.291500000	-1.168131256	1.657559848	0.000000000	0.000000000
0.292000000	-1.148097768	1.681147664	0.000000000	0.000000000
0.292500000	-1.169100618	1.705381721	0.000000000	0.000000000
0.293000000	-1.161022599	1.697303702	0.000000000	0.000000000
0.293500000	-1.185256656	1.707643567	0.000000000	0.000000000
0.294000000	-1.178148000	1.699565547	0.000000000	0.000000000
0.294500000	-1.179440483	1.711197895	0.000000000	0.000000000
0.295000000	-1.167161893	1.659498572	0.000000000	0.000000000
0.295500000	-1.160376357	1.639141964	0.000000000	0.000000000
0.296000000	-1.165869410	1.620400960	0.000000000	0.000000000
0.296500000	-1.153267700	1.659821693	0.000000000	0.000000000
0.297000000	-1.163930686	1.672746524	0.000000000	0.000000000
0.297500000	-1.152298338	1.693103132	0.000000000	0.000000000
0.298000000	-1.171362463	1.701827393	0.000000000	0.000000000
0.298500000	-1.158760754	1.707966687	0.000000000	0.000000000
0.299000000	-1.182348569	1.700534910	0.000000000	0.000000000
0.299500000	-1.168131256	1.664668505	0.000000000	0.000000000
0.300000000	-1.177824879	1.652066795	0.000000000	0.000000000
0.300500000	-1.160699478	1.626217133	0.000000000	0.000000000
0.301000000	-1.160053237	1.642373172	0.000000000	0.000000000
0.301500000	-1.157468270	1.630740824	0.000000000	0.000000000
0.302000000	-1.154883304	1.666607229	0.000000000	0.000000000
0.302500000	-1.162961323	1.682763268	0.000000000	0.000000000
0.303000000	-1.157791391	1.728323296	0.000000000	0.000000000
0.303500000	-1.177824879	1.718629673	0.000000000	0.000000000
0.304000000	-1.164900048	1.689225683	0.000000000	0.000000000
0.304500000	-1.181056086	1.652713036	0.000000000	0.000000000
0.305000000	-1.162638203	1.638818843	0.000000000	0.000000000
0.305500000	-1.180409845	1.648189346	0.000000000	0.000000000
0.306000000	-1.161345720	1.637526360	0.000000000	0.000000000
0.306500000	-1.166838773	1.653359278	0.000000000	0.000000000
0.307000000	-1.153590821	1.654651761	0.000000000	0.000000000
0.307500000	-1.158760754	1.693749374	0.000000000	0.000000000
0.308000000	-1.159730116	1.700534910	0.000000000	0.000000000
0.308500000	-1.165223169	1.728323296	0.000000000	0.000000000
0.309000000	-1.179117362	1.701827393	0.000000000	0.000000000
0.309500000	-1.172331826	1.689225683	0.000000000	0.000000000
0.310000000	-1.181056086	1.649158708	0.000000000	0.000000000
0.310500000	-1.161022599	1.644958138	0.000000000	0.000000000
0.311000000	-1.173947430	1.639141964	0.000000000	0.000000000
0.311500000	-1.157145150	1.643988776	0.000000000	0.000000000
0.312000000	-1.171362463	1.664991625	0.000000000	0.000000000
0.312500000	-1.155529546	1.678239577	0.000000000	0.000000000
0.313000000	-1.171039343	1.701181151	0.000000000	0.000000000
0.313500000	-1.164576927	1.687286958	0.000000000	0.000000000
0.314000000	-1.177824879	1.712490378	0.000000000	0.000000000
0.314500000	-1.181056086	1.695688098	0.000000000	0.000000000
0.315000000	-1.175886154	1.686963838	0.000000000	0.000000000
0.315500000	-1.175239913	1.627186496	0.000000000	0.000000000
0.316000000	-1.155529546	1.624601530	0.000000000	0.000000000
0.316500000	-1.164900048	1.635264515	0.000000000	0.000000000
0.317000000	-1.148097768	1.667253471	0.000000000	0.000000000
0.317500000	-1.169100618	1.676947094	0.000000000	0.000000000
0.318000000	-1.157145150	1.688256321	0.000000000	0.000000000
0.318500000	-1.177501758	1.707643567	0.000000000	0.000000000
0.319000000	-1.164253807	1.699888668	0.000000000	0.000000000
0.319500000	-1.180732966	1.692133770	0.000000000	0.000000000
0.320000000	-1.174916792	1.649804949	0.000000000	0.000000000
0.320500000	-1.177824879	1.652066795	0.000000000	0.000000000
0.321000000	-1.166838773	1.626540254	0.000000000	0.000000000
0.321500000	-1.156498908	1.643342534	0.000000000	0.000000000
0.322000000	-1.163930686	1.641403809	0.000000000	0.000000000
0.322500000	-1.154560184	1.688579441	0.000000000	0.000000000
0.323000000	-1.168131256	1.714752223	0.000000000	0.000000000
0.323500000	-1.160053237	1.726707692	0.000000000	0.000000000
0.324000000	-1.185902898	1.693426253	0.000000000	0.000000000
0.324500000	-1.170716222	1.662406659	0.000000000	0.000000000
0.325000000	-1.184933536	1.661437297	0.000000000	0.000000000
0.325500000	-1.165223169	1.651420553	0.000000000	0.000000000
0.326000000	-1.173301188	1.649158708	0.000000000	0.000000000
0.326500000	-1.158760754	1.627509616	0.000000000	0.000000000
0.327000000	-1.156822029	1.656913606	0.000000000	0.000000000
0.327500000	-1.154560184	1.667253471	0.000000000	0.000000000
0.328000000	-1.156822029	1.709259170	0.000000000	0.000000000
0.328500000	-1.171039343	1.701827393	0.000000000	0.000000000
0.329000000	-1.163607565	1.708612929	0.000000000	0.000000000
0.329500000	-1.175239913	1.686963838	0.000000000	0.000000000
0.330000000	-1.159730116	1.673069645	0.000000000	0.000000000
0.330500000	-1.177501758	1.650451191	0.000000000	0.000000000
0.331000000	-1.157791391	1.633002669	0.000000000	0.000000000
0.331500000	-1.166515652	1.641080689	0.000000000	0.000000000
0.332000000	-1.149067131	1.647866225	0.000000000	0.000000000
0.332500000	-1.163930686	1.677270215	0.000000000	0.000000000
0.333000000	-1.159406995	1.672423403	0.000000000	0.000000000
0.333500000	-1.168777497	1.703119876	0.000000000	0.000000000
0.334000000	-1.168454377	1.706674204	0.000000000	0.000000000
0.334500000	-1.165546290	1.726707692	0.000000000	0.000000000
0.335000000	-1.173301188	1.675008369	0.000000000	0.000000000
0.335500000	-1.159083874	1.642050051	0.000000000	0.000000000
0.336000000	-1.165869410	1.613292303	0.000000000	0.000000000
0.336500000	-1.145835923	1.637203239	0.000000000	0.000000000
0.337000000	-1.159406995	1.653359278	0.000000000	0.000000000
0.337500000	-1.145189681	1.660467935	0.000000000	0.000000000
0.338000000	-1.162315082	1.680501422	0.000000000	0.000000000
0.338500000	-1.150359614	1.693749374	0.000000000	0.000000000
0.339000000	-1.172331826	1.716367827	0.000000000	0.000000000
0.339500000	-1.171039343	1.686640717	0.000000000	0.000000000
0.340000000	-1.179440483	1.675977731	0.000000000	0.000000000
0.340500000	-1.170716222	1.636556998	0.000000000	0.000000000
0.341000000	-1.156498908	1.637849481	0.000000000	0.000000000
0.341500000	-1.157145150	1.616200390	0.000000000	0.000000000
0.342000000	-1.147128406	1.641726930	0.000000000	0.000000000
0.342500000	-1.161991961	1.663376022	0.000000000	0.000000000
0.343000000	-1.145512802	1.709259170	0.000000000	0.000000000
0.343500000	-1.164253807	1.719599035	0.000000000	0.000000000
0.344000000	-1.154883304	1.697949944	0.000000000	0.000000000
0.344500000	-1.180409845	1.682763268	0.000000000	0.000000000
0.345000000	-1.169746860	1.669192195	0.000000000	0.000000000
0.345500000	-1.182348569	1.673069645	0.000000000	0.000000000
0.346000000	-1.165869410	1.639788206	0.000000000	0.000000000
0.346500000	-1.159730116	1.642050051	0.000000000	0.000000000
0.347000000	-1.150036493	1.629125220	0.000000000	0.000000000
0.347500000	-1.150036493	1.674685248	0.000000000	0.000000000
0.348000000	-1.168454377	1.685025113	0.000000000	0.000000000
0.348500000	-1.169423739	1.717337190	0.000000000	0.000000000
0.349000000	-1.184933536	1.711844137	0.000000000	0.000000000
0.349500000	-1.165546290	1.707966687	0.000000000	0.000000000
0.350000000	-1.183317932	1.684055751	0.000000000	0.000000000
0.350500000	-1.162961323	1.660144814	0.000000000	0.000000000
0.351000000	-1.173301188	1.650451191	0.000000000	0.000000000
0.351500000	-1.155529546	1.637203239	0.000000000	0.000000000
0.352000000	-1.170393101	1.656590485	0.000000000	0.000000000
0.352500000	-1.161022599	1.652713036	0.000000000	0.000000000
0.353000000	-1.161345720	1.682440147	0.000000000	0.000000000
0.353500000	-1.157791391	1.680501422	0.000000000	0.000000000
0.354000000	-1.162961323	1.722507122	0.000000000	0.000000000
0.354500000	-1.179117362	1.714105982	0.000000000	0.000000000
0.355000000	-1.169100618	1.703119876	0.000000000	0.000000000
0.355500000	-1.176532396	1.648512466	0.000000000	0.000000000
0.356000000	-1.160053237	1.629125220	0.000000000	0.000000000
0.356500000	-1.175563033	1.633002669	0.000000000	0.000000000
0.357000000	-1.154237063	1.648835587	0.000000000	0.000000000
0.357500000	-1.165546290	1.662729780	0.000000000	0.000000000
0.358000000	-1.151328976	1.664345384	0.000000000	0.000000000
0.358500000	-1.170069980	1.695041857	0.000000000	0.000000000
0.359000000	-1.165546290	1.699242427	0.000000000	0.000000000
0.359500000	-1.174270550	1.712490378	0.000000000	0.000000000
0.360000000	-1.173624309	1.673715886	0.000000000	0.000000000
0.360500000	-1.170716222	1.673069645	0.000000000	0.000000000
0.361000000	-1.173301188	1.642696292	0.000000000	0.000000000
0.361500000	-1.157468270	1.642373172	0.000000000	0.000000000
0.362000000	-1.166515652	1.629448341	0.000000000	0.000000000
0.362500000	-1.150682734	1.664668505	0.000000000	0.000000000
0.363000000	-1.174593671	1.708289808	0.000000000	0.000000000
0.363500000	-1.164253807	1.725738329	0.000000000	0.000000000
0.364000000	-1.179117362	1.707643567	0.000000000	0.000000000
0.364500000	-1.161022599	1.675654611	0.000000000	0.000000000
0.365000000	-1.176855516	1.692780011	0.000000000	0.000000000
0.365500000	-1.173624309	1.676947094	0.000000000	0.000000000
0.366000000	-1.181056086	1.669515316	0.000000000	0.000000000
0.366500000	-1.173947430	1.629448341	0.000000000	0.000000000
0.367000000	-1.166192531	1.652713036	0.000000000	0.000000000
0.367500000	-1.167808135	1.656590485	0.000000000	0.000000000
0.368000000	-1.157145150	1.688256321	0.000000000	0.000000000
0.368500000	-1.175886154	1.698919306	0.000000000	0.000000000
0.369000000	-1.165869410	1.723476484	0.000000000	0.000000000
0.369500000	-1.191719072	1.722830243	0.000000000	0.000000000
0.370000000	-1.177178637	1.700858030	0.000000000	0.000000000
0.370500000	-1.193657796	1.678562698	0.000000000	0.000000000
0.371000000	-1.170716222	1.650128070	0.000000000	0.000000000
0.371500000	-1.178794241	1.657559848	0.000000000	0.000000000
0.372000000	-1.165546290	1.642696292	0.000000000	0.000000000
0.372500000	-1.167485014	1.668222833	0.000000000	0.000000000
0.373000000	-1.164576927	1.664991625	0.000000000	0.000000000
0.373500000	-1.167161893	1.705381721	0.000000000	0.000000000
0.374000000	-1.182348569	1.722184001	0.000000000	0.000000000
0.374500000	-1.177501758	1.749326145	0.000000000	0.000000000
0.375000000	-1.192365313	1.713459740	0.000000000	0.000000000
0.375500000	-1.178471120	1.676623973	0.000000000	0.000000000
0.376000000	-1.196565883	1.646896862	0.000000000	0.000000000
0.376500000	-1.176209275	1.643665655	0.000000000	0.000000000
0.377000000	-1.183317932	1.657559848	0.000000000	0.000000000
0.377500000	-1.160053237	1.649158708	0.000000000	0.000000000
0.378000000	-1.171362463	1.674685248	0.000000000	0.000000000
0.378500000	-1.165223169	1.686640717	0.000000000	0.000000000
0.379000000	-1.174916792	1.727677054	0.000000000	0.000000000
0.379500000	-1.176209275	1.710228533	0.000000000	0.000000000
0.380000000	-1.174593671	1.709905412	0.000000000	0.000000000
0.380500000	-1.186872260	1.673715886	0.000000000	0.000000000
0.381000000	-1.177824879	1.666930350	0.000000000	0.000000000
0.381500000	-1.190426589	1.640757568	0.000000000	0.000000000
0.382000000	-1.167808135	1.639465085	0.000000000	0.000000000
0.382500000	-1.176532396	1.657882969	0.000000000	0.000000000
0.383000000	-1.154560184	1.697626823	0.000000000	0.000000000
0.383500000	-1.175563033	1.724768967	0.000000000	0.000000000
0.384000000	-1.168131256	1.703766117	0.000000000	0.000000000
0.384500000	-1.190426589	1.699888668	0.000000000	0.000000000
0.385000000	-1.183964173	1.686963838	0.000000000	0.000000000
0.385500000	-1.187195381	1.707320446	0.000000000	0.000000000
0.386000000	-1.181702328	1.668222833	0.000000000	0.000000000
0.386500000	-1.173624309	1.657882969	0.000000000	0.000000000
0.387000000	-1.177824879	1.634941394	0.000000000	0.000000000
0.387500000	-1.166192531	1.664345384	0.000000000	0.000000000
0.388000000	-1.178794241	1.675008369	0.000000000	0.000000000
0.388500000	-1.165223169	1.703119876	0.000000000	0.000000000
0.389000000	-1.184610415	1.718306552	0.000000000	0.000000000
0.389500000	-1.174916792	1.718952793	0.000000000	0.000000000
0.390000000	-1.193334676	1.712490378	0.000000000	0.000000000
0.390500000	-1.175563033	1.678239577	0.000000000	0.000000000
0.391000000	-1.181702328	1.670161558	0.000000000	0.000000000
0.391500000	-1.168777497	1.637203239	0.000000000	0.000000000
0.392000000	-1.172978067	1.649158708	0.000000000	0.000000000
0.392500000	-1.171039343	1.633972032	0.000000000	0.000000000
0.393000000	-1.166838773	1.661437297	0.000000000	0.000000000
0.393500000	-1.171039343	1.671777161	0.000000000	0.000000000
0.394000000	-1.160699478	1.719922156	0.000000000	0.000000000
0.394500000	-1.182671690	1.726707692	0.000000000	0.000000000
0.395000000	-1.176855516	1.718952793	0.000000000	0.000000000
0.395500000	-1.193334676	1.682763268	0.000000000	0.000000000
0.396000000	-1.166192531	1.653036157	0.000000000	0.000000000
0.396500000	-1.173301188	1.647543104	0.000000000	0.000000000
0.397000000	-1.154883304	1.638495723	0.000000000	0.000000000
0.397500000	-1.168131256	1.654328640	0.000000000	0.000000000
0.398000000	-1.159730116	1.647866225	0.000000000	0.000000000
0.398500000	-1.167808135	1.685671354	0.000000000	0.000000000
0.399000000	-1.171362463	1.691810649	0.000000000	0.000000000
0.399500000	-1.168131256	1.721860880	0.000000000	0.000000000
0.400000000	-1.177501758	1.698919306	0.000000000	0.000000000
0.400500000	-1.171362463	1.693103132	0.000000000	0.000000000
0.401000000	-1.188164743	1.657559848	0.000000000	0.000000000
0.401500000	-1.167808135	1.641080689	0.000000000	0.000000000
0.402000000	-1.175886154	1.629771462	0.000000000	0.000000000
0.402500000	-1.154560184	1.640111326	0.000000000	0.000000000
0.403000000	-1.169100618	1.680501422	0.000000000	0.000000000
0.403500000	-1.151652097	1.696334340	0.000000000	0.000000000
0.404000000	-1.165546290	1.703442997	0.000000000	0.000000000
0.404500000	-1.164253807	1.677916456	0.000000000	0.000000000
0.405000000	-1.176532396	1.703442997	0.000000000	0.000000000
0.405500000	-1.178794241	1.689225683	0.000000000	0.000000000
0.406000000	-1.177501758	1.685671354	0.000000000	0.000000000
0.406500000	-1.185256656	1.638172602	0.000000000	0.000000000
0.407000000	-1.167808135	1.638172602	0.000000000	0.000000000
0.407500000	-1.174270550	1.638172602	0.000000000	0.000000000
0.408000000	-1.152621459	1.661760418	0.000000000	0.000000000
0.408500000	-1.174916792	1.675331490	0.000000000	0.000000000
0.409000000	-1.158437633	1.695364977	0.000000000	0.000000000
0.409500000	-1.177824879	1.717983431	0.000000000	0.000000000
0.410000000	-1.165869410	1.705058600	0.000000000	0.000000000
0.410500000	-1.184933536	1.700211789	0.000000000	0.000000000
0.411000000	-1.175886154	1.662083538	0.000000000	0.000000000
0.411500000	-1.176855516	1.659821693	0.000000000	0.000000000
0.412000000	-1.167161893	1.629771462	0.000000000	0.000000000
0.412500000	-1.159730116	1.640111326	0.000000000	0.000000000
0.413000000	-1.164253807	1.630094583	0.000000000	0.000000000
0.413500000	-1.153590821	1.672423403	0.000000000	0.000000000
0.414000000	-1.170716222	1.701827393	0.000000000	0.000000000
0.414500000	-1.161991961	1.728323296	0.000000000	0.000000000
0.415000000	-1.184287294	1.714429103	0.000000000	0.000000000
0.415500000	-1.168454377	1.681793905	0.000000000	0.000000000
0.416000000	-1.187841623	1.666284108	0.000000000	0.000000000
0.416500000	-1.172008705	1.643988776	0.000000000	0.000000000
0.417000000	-1.178794241	1.650774312	0.000000000	0.000000000
0.417500000	-1.164253807	1.633002669	0.000000000	0.000000000
0.418000000	-1.161668840	1.655621123	0.000000000	0.000000000
0.418500000	-1.156822029	1.660791055	0.000000000	0.000000000
0.419000000	-1.157145150	1.709905412	0.000000000	0.000000000
0.419500000	-1.171362463	1.709905412	0.000000000	0.000000000
0.420000000	-1.166192531	1.714752223	0.000000000	0.000000000
0.420500000	-1.188164743	1.685994475	0.000000000	0.000000000
0.421000000	-1.175886154	1.676300852	0.000000000	0.000000000
0.421500000	-1.196242762	1.655944244	0.000000000	0.000000000
0.422000000	-1.173947430	1.633972032	0.000000000	0.000000000
0.422500000	-1.178794241	1.639141964	0.000000000	0.000000000
0.423000000	-1.161668840	1.657882969	0.000000000	0.000000000
0.423500000	-1.176209275	1.698273064	0.000000000	0.000000000
0.424000000	-1.166515652	1.684701992	0.000000000	0.000000000
0.424500000	-1.172331826	1.696980581	0.000000000	0.000000000
0.425000000	-1.172654946	1.690195045	0.000000000	0.000000000
0.425500000	-1.176532396	1.718952793	0.000000000	0.000000000
0.426000000	-1.187841623	1.681793905	0.000000000	0.000000000
0.426500000	-1.173624309	1.655621123	0.000000000	0.000000000
0.427000000	-1.181702328	1.628478979	0.000000000	0.000000000
0.427500000	-1.160053237	1.645927500	0.000000000	0.000000000
0.428000000	-1.171362463	1.659821693	0.000000000	0.000000000
0.428500000	-1.152621459	1.667576592	0.000000000	0.000000000
0.429000000	-1.172331826	1.691810649	0.000000000	0.000000000
0.429500000	-1.166192531	1.704412359	0.000000000	0.000000000
0.430000000	-1.180732966	1.719922156	0.000000000	0.000000000
0.430500000	-1.171039343	1.687933200	0.000000000	0.000000000
0.431000000	-1.175239913	1.685994475	0.000000000	0.000000000
0.431500000	-1.174593671	1.654651761	0.000000000	0.000000000
0.432000000	-1.164900048	1.654974882	0.000000000	0.000000000
0.432500000	-1.166838773	1.618139114	0.000000000	0.000000000
0.433000000	-1.149713372	1.623955288	0.000000000	0.000000000
0.433500000	-1.162638203	1.643988776	0.000000000	0.000000000
0.434000000	-1.151328976	1.695364977	0.000000000	0.000000000
0.434500000	-1.172654946	1.718306552	0.000000000	0.000000000
0.435000000	-1.160699478	1.710228533	0.000000000	0.000000000
0.435500000	-1.178148000	1.696334340	0.000000000	0.000000000
0.436000000	-1.164253807	1.667253471	0.000000000	0.000000000
0.436500000	-1.175886154	1.661437297	0.000000000	0.000000000
0.437000000	-1.163930686	1.630740824	0.000000000	0.000000000
0.437500000	-1.161022599	1.641403809	0.000000000	0.000000000
0.438000000	-1.152621459	1.628802100	0.000000000	0.000000000
0.438500000	-1.148097768	1.659821693	0.000000000	0.000000000
0.439000000	-1.158760754	1.666930350	0.000000000	0.000000000
0.439500000	-1.151975217	1.702473634	0.000000000	0.000000000
0.440000000	-1.168777497	1.697626823	0.000000000	0.000000000
0.440500000	-1.158114512	1.694395615	0.000000000	0.000000000
0.441000000	-1.177824879	1.675654611	0.000000000	0.000000000
0.441500000	-1.159083874	1.648189346	0.000000000	0.000000000
0.442000000	-1.170069980	1.634295153	0.000000000	0.000000000
0.442500000	-1.153267700	1.621370322	0.000000000	0.000000000
0.443000000	-1.165223169	1.654974882	0.000000000	0.000000000
0.443500000	-1.149390251	1.654974882	0.000000000	0.000000000
0.444000000	-1.146805285	1.671454041	0.000000000	0.000000000
0.444500000	-1.149067131	1.659498572	0.000000000	0.000000000
0.445000000	-1.160053237	1.697626823	0.000000000	0.000000000
0.445500000	-1.179763603	1.701827393	0.000000000	0.000000000
0.446000000	-1.168131256	1.699565547	0.000000000	0.000000000
0.446500000	-1.180732966	1.653359278	0.000000000	0.000000000
0.447000000	-1.162961323	1.633002669	0.000000000	0.000000000
0.447500000	-1.177178637	1.635264515	0.000000000	0.000000000
0.448000000	-1.152298338	1.638172602	0.000000000	0.000000000
0.448500000	-1.160699478	1.653359278	0.000000000	0.000000000
0.449000000	-1.146482164	1.659175452	0.000000000	0.000000000
0.449500000	-1.160376357	1.698273064	0.000000000	0.000000000
0.450000000	-1.150036493	1.698273064	0.000000000	0.000000000
0.450500000	-1.159406995	1.709905412	0.000000000	0.000000000
0.451000000	-1.168777497	1.672100282	0.000000000	0.000000000
0.451500000	-1.172654946	1.673392765	0.000000000	0.000000000
0.452000000	-1.174270550	1.642696292	0.000000000	0.000000000
0.452500000	-1.152621459	1.629771462	0.000000000	0.000000000
0.453000000	-1.157791391	1.601013714	0.000000000	0.000000000
0.453500000	-1.141958474	1.623632167	0.000000000	0.000000000
0.454000000	-1.161022599	1.671454041	0.000000000	0.000000000
0.454500000	-1.147774647	1.704735480	0.000000000	0.000000000
0.455000000	-1.168454377	1.709905412	0.000000000	0.000000000
0.455500000	-1.153590821	1.678562698	0.000000000	0.000000000
0.456000000	-1.166515652	1.682117026	0.000000000	0.000000000
0.456500000	-1.160376357	1.653682399	0.000000000	0.000000000
0.457000000	-1.164900048	1.649158708	0.000000000	0.000000000
0.457500000	-1.161345720	1.614261665	0.000000000	0.000000000
0.458000000	-1.152944580	1.632356428	0.000000000	0.000000000
0.458500000	-1.159406995	1.634295153	0.000000000	0.000000000
0.459000000	-1.149713372	1.664991625	0.000000000	0.000000000
0.459500000	-1.160699478	1.670484678	0.000000000	0.000000000
0.460000000	-1.143574077	1.688579441	0.000000000	0.000000000
0.460500000	-1.166838773	1.691164407	0.000000000	0.000000000
0.461000000	-1.159083874	1.677916456	0.000000000	0.000000000
0.461500000	-1.176209275	1.663052901	0.000000000	0.000000000
0.462000000	-1.151975217	1.630417703	0.000000000	0.000000000
0.462500000	-1.154560184	1.633648911	0.000000000	0.000000000
0.463000000	-1.143897198	1.622662805	0.000000000	0.000000000
0.463500000	-1.149067131	1.649804949	0.000000000	0.000000000
0.464000000	-1.147774647	1.638495723	0.000000000	0.000000000
0.464500000	-1.145189681	1.664991625	0.000000000	0.000000000
0.465000000	-1.158437633	1.677593335	0.000000000	0.000000000
0.465500000	-1.157468270	1.710228533	0.000000000	0.000000000
0.466000000	-1.176209275	1.692456891	0.000000000	0.000000000
0.466500000	-1.161991961	1.669515316	0.000000000	0.000000000
0.467000000	-1.177824879	1.644311896	0.000000000	0.000000000
0.467500000	-1.154237063	1.632356428	0.000000000	0.000000000
0.468000000	-1.161991961	1.636556998	0.000000000	0.000000000
0.468500000	-1.142604715	1.628802100	0.000000000	0.000000000
0.469000000	-1.150036493	1.657882969	0.000000000	0.000000000
0.469500000	-1.144543440	1.667576592	0.000000000	0.000000000
0.470000000	-1.150682734	1.707966687	0.000000000	0.000000000
0.470500000	-1.157145150	1.693426253	0.000000000	0.000000000
0.471000000	-1.159406995	1.697303702	0.000000000	0.000000000
0.471500000	-1.172654946	1.662729780	0.000000000	0.000000000
0.472000000	-1.154560184	1.655621123	0.000000000	0.000000000
0.472500000	-1.165869410	1.621047201	0.000000000	0.000000000
0.473000000	-1.147451527	1.601983076	0.000000000	0.000000000
0.473500000	-1.161345720	1.612646061	0.000000000	0.000000000
0.474000000	-1.140665991	1.656590485	0.000000000	0.000000000
0.474500000	-1.157145150	1.700534910	0.000000000	0.000000000
0.475000000	-1.151328976	1.692780011	0.000000000	0.000000000
0.475500000	-1.169100618	1.696011219	0.000000000	0.000000000
0.476000000	-1.164900048	1.676623973	0.000000000	0.000000000
0.476500000	-1.171685584	1.684055751	0.000000000	0.000000000
0.477000000	-1.169100618	1.639141964	0.000000000	0.000000000
0.477500000	-1.160053237	1.632679549	0.000000000	0.000000000
0.478000000	-1.161991961	1.613615423	0.000000000	0.000000000
0.478500000	-1.147451527	1.636556998	0.000000000	0.000000000
0.479000000	-1.159083874	1.644635017	0.000000000	0.000000000
0.479500000	-1.142927836	1.670161558	0.000000000	0.000000000
0.480000000	-1.160053237	1.688902562	0.000000000	0.000000000
0.480500000	-1.147128406	1.694072494	0.000000000	0.000000000
0.481000000	-1.168777497	1.692780011	0.000000000	0.000000000
0.481500000	-1.159406995	1.665960988	0.000000000	0.000000000
0.482000000	-1.173624309	1.664991625	0.000000000	0.000000000
0.482500000	-1.159083874	1.639465085	0.000000000	0.000000000
0.483000000	-1.157145150	1.656913606	0.000000000	0.000000000
0.483500000	-1.156175787	1.638818843	0.000000000	0.000000000
0.484000000	-1.150036493	1.651420553	0.000000000	0.000000000
0.484500000	-1.156175787	1.642050051	0.000000000	0.000000000
0.485000000	-1.146159044	1.687933200	0.000000000	0.000000000
0.485500000	-1.168777497	1.709582291	0.000000000	0.000000000
0.486000000	-1.159406995	1.714105982	0.000000000	0.000000000
0.486500000	-1.181379207	1.681470784	0.000000000	0.000000000
0.487000000	-1.163930686	1.653036157	0.000000000	0.000000000
0.487500000	-1.178471120	1.653359278	0.000000000	0.000000000
0.488000000	-1.155529546	1.641726930	0.000000000	0.000000000
0.488500000	-1.161668840	1.649158708	0.000000000	0.000000000
0.489000000	-1.150682734	1.638818843	0.000000000	0.000000000
0.489500000	-1.160699478	1.679855181	0.000000000	0.000000000
0.490000000	-1.163284444	1.688579441	0.000000000	0.000000000
0.490500000	-1.162315082	1.717014069	0.000000000	0.000000000
0.491000000	-1.172654946	1.698596185	0.000000000	0.000000000
0.491500000	-1.165869410	1.701181151	0.000000000	0.000000000
0.492000000	-1.184933536	1.674039007	0.000000000	0.000000000
0.492500000	-1.166515652	1.643342534	0.000000000	0.000000000
0.493000000	-1.173624309	1.606829887	0.000000000	0.000000000
0.493500000	-1.151975217	1.606829887	0.000000000	0.000000000
0.494000000	-1.164900048	1.659498572	0.000000000	0.000000000
0.494500000	-1.156822029	1.689225683	0.000000000	0.000000000
0.495000000	-1.172331826	1.707643567	0.000000000	0.000000000
0.495500000	-1.163930686	1.683409509	0.000000000	0.000000000
0.496000000	-1.166515652	1.704412359	0.000000000	0.000000000
0.496500000	-1.168777497	1.684378871	0.000000000	0.000000000
0.497000000	-1.170069980	1.676947094	0.000000000	0.000000000
0.497500000	-1.178471120	1.629448341	0.000000000	0.000000000
0.498000000	-1.156498908	1.630094583	0.000000000	0.000000000
0.498500000	-1.161991961	1.624278409	0.000000000	0.000000000
0.499000000	-1.143250957	1.639465085	0.000000000	0.000000000
0.499500000	-1.159406995	1.655298002	0.000000000	0.000000000
0.500000000	-1.142604715	1.680824543	0.000000000	0.000000000
0.500500000	-1.166515652	1.706674204	0.000000000	0.000000000
0.501000000	-1.160053237	1.696980581	0.000000000	0.000000000
0.501500000	-1.178794241	1.698596185	0.000000000	0.000000000
0.502000000	-1.176532396	1.665960988	0.000000000	0.000000000
0.502500000	-1.181379207	1.672100282	0.000000000	0.000000000
0.503000000	-1.176209275	1.648512466	0.000000000	0.000000000
0.503500000	-1.161022599	1.651743674	0.000000000	0.000000000
0.504000000	-1.159406995	1.625247771	0.000000000	0.000000000
0.504500000	-1.145512802	1.651743674	0.000000000	0.000000000
0.505000000	-1.163607565	1.678239577	0.000000000	0.000000000
0.505500000	-1.158437633	1.717983431	0.000000000	0.000000000
0.506000000	-1.186872260	1.722830243	0.000000000	0.000000000
0.506500000	-1.171039343	1.698919306	0.000000000	0.000000000
0.507000000	-1.188810985	1.677916456	0.000000000	0.000000000
0.507500000	-1.171685584	1.652066795	0.000000000	0.000000000
0.508000000	-1.180409845	1.657882969	0.000000000	0.000000000
0.508500000	-1.170393101	1.634941394	0.000000000	0.000000000
0.509000000	-1.166515652	1.650128070	0.000000000	0.000000000
0.509500000	-1.161668840	1.647543104	0.000000000	0.000000000
0.510000000	-1.159083874	1.693103132	0.000000000	0.000000000
0.510500000	-1.174270550	1.701827393	0.000000000	0.000000000
0.511000000	-1.168131256	1.718629673	0.000000000	0.000000000
0.511500000	-1.183641053	1.698273064	0.000000000	0.000000000
0.512000000	-1.168454377	1.686317596	0.000000000	0.000000000
0.512500000	-1.187195381	1.656590485	0.000000000	0.000000000
0.513000000	-1.167485014	1.623632167	0.000000000	0.000000000
0.513500000	-1.177501758	1.627832737	0.000000000	0.000000000
0.514000000	-1.157468270	1.647219983	0.000000000	0.000000000
0.514500000	-1.167161893	1.692780011	0.000000000	0.000000000
0.515000000	-1.162315082	1.685994475	0.000000000	0.000000000
0.515500000	-1.166838773	1.702796755	0.000000000	0.000000000
0.516000000	-1.168131256	1.693749374	0.000000000	0.000000000
0.516500000	-1.166838773	1.714752223	0.000000000	0.000000000
0.517000000	-1.180086724	1.676623973	0.000000000	0.000000000
0.517500000	-1.166515652	1.655621123	0.000000000	0.000000000
0.518000000	-1.174270550	1.626863375	0.000000000	0.000000000
0.518500000	-1.151652097	1.628478979	0.000000000	0.000000000
0.519000000	-1.164900048	1.635264515	0.000000000	0.000000000
0.519500000	-1.143250957	1.644958138	0.000000000	0.000000000
0.520000000	-1.160699478	1.674039007	0.000000000	0.000000000
0.520500000	-1.150359614	1.684701992	0.000000000	0.000000000
0.521000000	-1.164576927	1.709905412	0.000000000	0.000000000
0.521500000	-1.164576927	1.683732630	0.000000000	0.000000000
0.522000000	-1.173624309	1.685671354	0.000000000	0.000000000
0.522500000	-1.176855516	1.658529210	0.000000000	0.000000000
0.523000000	-1.169423739	1.669515316	0.000000000	0.000000000
0.523500000	-1.174916792	1.635264515	0.000000000	0.000000000
0.524000000	-1.157145150	1.628155858	0.000000000	0.000000000
0.524500000	-1.167485014	1.627832737	0.000000000	0.000000000
0.525000000	-1.151328976	1.670484678	0.000000000	0.000000000
0.525500000	-1.175239913	1.707320446	0.000000000	0.000000000
0.526000000	-1.164900048	1.715398465	0.000000000	0.000000000
0.526500000	-1.182025449	1.709259170	0.000000000	0.000000000
0.527000000	-1.165546290	1.674685248	0.000000000	0.000000000
0.527500000	-1.176532396	1.671777161	0.000000000	0.000000000
0.528000000	-1.169100618	1.642373172	0.000000000	0.000000000
0.528500000	-1.168777497	1.642696292	0.000000000	0.000000000
0.529000000	-1.164253807	1.620400960	0.000000000	0.000000000
0.529500000	-1.159730116	1.652389915	0.000000000	0.000000000
0.530000000	-1.170393101	1.663052901	0.000000000	0.000000000
0.530500000	-1.159083874	1.696980581	0.000000000	0.000000000
0.531000000	-1.173947430	1.698919306	0.000000000	0.000000000
0.531500000	-1.161022599	1.705381721	0.000000000	0.000000000
0.532000000	-1.183641053	1.695364977	0.000000000	0.000000000
0.532500000	-1.167808135	1.665637867	0.000000000	0.000000000
0.533000000	-1.182671690	1.636233877	0.000000000	0.000000000
0.533500000	-1.165546290	1.607799250	0.000000000	0.000000000
0.534000000	-1.169100618	1.642696292	0.000000000	0.000000000
0.534500000	-1.151328976	1.657559848	0.000000000	0.000000000
0.535000000	-1.151975217	1.686963838	0.000000000	0.000000000
0.535500000	-1.156175787	1.673069645	0.000000000	0.000000000
0.536000000	-1.159730116	1.701181151	0.000000000	0.000000000
0.536500000	-1.174593671	1.698596185	0.000000000	0.000000000
0.537000000	-1.165869410	1.702150514	0.000000000	0.000000000
0.537500000	-1.180732966	1.663052901	0.000000000	0.000000000
0.538000000	-1.159406995	1.638172602	0.000000000	0.000000000
0.538500000	-1.168131256	1.626540254	0.000000000	0.000000000
0.539000000	-1.143574077	1.625570892	0.000000000	0.000000000
0.539500000	-1.158760754	1.639465085	0.000000000	0.000000000
0.540000000	-1.151005855	1.650774312	0.000000000	0.000000000
0.540500000	-1.167808135	1.690518166	0.000000000	0.000000000
0.541000000	-1.159406995	1.689225683	0.000000000	0.000000000
0.541500000	-1.166515652	1.703119876	0.000000000	0.000000000
0.542000000	-1.174270550	1.678885818	0.000000000	0.000000000
0.542500000	-1.173947430	1.690195045	0.000000000	0.000000000
0.543000000	-1.178471120	1.665314746	0.000000000	0.000000000
0.543500000	-1.161668840	1.649158708	0.000000000	0.000000000
0.544000000	-1.176209275	1.610384216	0.000000000	0.000000000
0.544500000	-1.157791391	1.622662805	0.000000000	0.000000000
0.545000000	-1.169746860	1.659498572	0.000000000	0.000000000
0.545500000	-1.151652097	1.695041857	0.000000000	0.000000000
0.546000000	-1.172978067	1.716367827	0.000000000	0.000000000
0.546500000	-1.164900048	1.702473634	0.000000000	0.000000000
0.547000000	-1.181702328	1.707643567	0.000000000	0.000000000
0.547500000	-1.177178637	1.670807799	0.000000000	0.000000000
0.548000000	-1.181056086	1.663376022	0.000000000	0.000000000
0.548500000	-1.175563033	1.629448341	0.000000000	0.000000000
0.549000000	-1.162961323	1.643342534	0.000000000	0.000000000
0.549500000	-1.168777497	1.632679549	0.000000000	0.000000000
0.550000000	-1.155852667	1.657559848	0.000000000	0.000000000
0.550500000	-1.172008705	1.674362128	0.000000000	0.000000000
0.551000000	-1.158760754	1.704735480	0.000000000	0.000000000
0.551500000	-1.179440483	1.710874774	0.000000000	0.000000000
0.552000000	-1.162961323	1.697303702	0.000000000	0.000000000
0.552500000	-1.180409845	1.680501422	0.000000000	0.000000000
0.553000000	-1.168131256	1.636880119	0.000000000	0.000000000
0.553500000	-1.178471120	1.634618273	0.000000000	0.000000000
0.554000000	-1.167485014	1.630094583	0.000000000	0.000000000
0.554500000	-1.161345720	1.666607229	0.000000000	0.000000000
0.555000000	-1.157791391	1.657236727	0.000000000	0.000000000
0.555500000	-1.155206425	1.676300852	0.000000000	0.000000000
0.556000000	-1.171362463	1.681793905	0.000000000	0.000000000
0.556500000	-1.167161893	1.717014069	0.000000000	0.000000000
0.557000000	-1.187518502	1.709582291	0.000000000	0.000000000
0.557500000	-1.171039343	1.683732630	0.000000000	0.000000000
0.558000000	-1.185579777	1.652066795	0.000000000	0.000000000
0.558500000	-1.163607565	1.628478979	0.000000000	0.000000000
0.559000000	-1.174916792	1.632033307	0.000000000	0.000000000
0.559500000	-1.155852667	1.624601530	0.000000000	0.000000000
0.560000000	-1.163607565	1.654974882	0.000000000	0.000000000
0.560500000	-1.159406995	1.667576592	0.000000000	0.000000000
0.561000000	-1.165546290	1.705704842	0.000000000	0.000000000
0.561500000	-1.172331826	1.693749374	0.000000000	0.000000000
0.562000000	-1.168777497	1.706027963	0.000000000	0.000000000
0.562500000	-1.182025449	1.689225683	0.000000000	0.000000000
0.563000000	-1.174270550	1.691810649	0.000000000	0.000000000
0.563500000	-1.183317932	1.650774312	0.000000000	0.000000000
0.564000000	-1.153590821	1.618139114	0.000000000	0.000000000
0.564500000	-1.167161893	1.613615423	0.000000000	0.000000000
0.565000000	-1.155529546	1.645604379	0.000000000	0.000000000
0.565500000	-1.174593671	1.690841287	0.000000000	0.000000000
0.566000000	-1.158114512	1.699242427	0.000000000	0.000000000
0.566500000	-1.171362463	1.718306552	0.000000000	0.000000000
0.567000000	-1.171362463	1.698273064	0.000000000	0.000000000
0.567500000	-1.184287294	1.705381721	0.000000000	0.000000000
0.568000000	-1.185579777	1.662083538	0.000000000	0.000000000
0.568500000	-1.174916792	1.654328640	0.000000000	0.000000000
0.569000000	-1.174270550	1.623309046	0.000000000	0.000000000
0.569500000	-1.157468270	1.637849481	0.000000000	0.000000000
0.570000000	-1.170716222	1.645604379	0.000000000	0.000000000
0.570500000	-1.151328976	1.671777161	0.000000000	0.000000000
0.571000000	-1.169100618	1.693426253	0.000000000	0.000000000
0.571500000	-1.157468270	1.705381721	0.000000000	0.000000000
0.572000000	-1.182348569	1.714429103	0.000000000	0.000000000
0.572500000	-1.174270550	1.685348234	0.000000000	0.000000000
0.573000000	-1.189780347	1.668222833	0.000000000	0.000000000
0.573500000	-1.180086724	1.634941394	0.000000000	0.000000000
0.574000000	-1.176532396	1.650774312	0.000000000	0.000000000
0.574500000	-1.170716222	1.637526360	0.000000000	0.000000000
0.575000000	-1.161668840	1.655298002	0.000000000	0.000000000
0.575500000	-1.167485014	1.650451191	0.000000000	0.000000000
0.576000000	-1.154883304	1.689225683	0.000000000	0.000000000
0.576500000	-1.171685584	1.707320446	0.000000000	0.000000000
0.577000000	-1.158760754	1.715075344	0.000000000	0.000000000
0.577500000	-1.180409845	1.687610079	0.000000000	0.000000000
0.578000000	-1.167161893	1.654328640	0.000000000	0.000000000
0.578500000	-1.179117362	1.642696292	0.000000000	0.000000000
0.579000000	-1.160699478	1.623309046	0.000000000	0.000000000
0.579500000	-1.163607565	1.631063945	0.000000000	0.000000000
0.580000000	-1.152298338	1.621370322	0.000000000	0.000000000
0.580500000	-1.153267700	1.663376022	0.000000000	0.000000000
0.581000000	-1.156498908	1.674685248	0.000000000	0.000000000
0.581500000	-1.157468270	1.707966687	0.000000000	0.000000000
0.582000000	-1.169746860	1.690841287	0.000000000	0.000000000
0.582500000	-1.159083874	1.703442997	0.000000000	0.000000000
0.583000000	-1.180086724	1.692456891	0.000000000	0.000000000
0.583500000	-1.164576927	1.667253471	0.000000000	0.000000000
0.584000000	-1.177178637	1.624278409	0.000000000	0.000000000
0.584500000	-1.151328976	1.604891163	0.000000000	0.000000000
0.585000000	-1.160699478	1.641726930	0.000000000	0.000000000
0.585500000	-1.150359614	1.668545954	0.000000000	0.000000000
0.586000000	-1.165223169	1.700858030	0.000000000	0.000000000
0.586500000	-1.161991961	1.695688098	0.000000000	0.000000000
0.587000000	-1.172008705	1.722184001	0.000000000	0.000000000
0.587500000	-1.179117362	1.697303702	0.000000000	0.000000000
0.588000000	-1.171362463	1.688579441	0.000000000	0.000000000
0.588500000	-1.178794241	1.647866225	0.000000000	0.000000000
0.589000000	-1.165546290	1.646250621	0.000000000	0.000000000
0.589500000	-1.180086724	1.630740824	0.000000000	0.000000000
0.590000000	-1.156498908	1.635910756	0.000000000	0.000000000
0.590500000	-1.163607565	1.648512466	0.000000000	0.000000000
0.591000000	-1.147451527	1.674039007	0.000000000	0.000000000
0.591500000	-1.170069980	1.714429103	0.000000000	0.000000000
0.592000000	-1.163930686	1.710874774	0.000000000	0.000000000
0.592500000	-1.178794241	1.706997325	0.000000000	0.000000000
0.593000000	-1.170069980	1.658529210	0.000000000	0.000000000
0.593500000	-1.171039343	1.656267365	0.000000000	0.000000000
0.594000000	-1.170069980	1.639141964	0.000000000	0.000000000
0.594500000	-1.160053237	1.655298002	0.000000000	0.000000000
0.595000000	-1.166192531	1.638172602	0.000000000	0.000000000
0.595500000	-1.147774647	1.650774312	0.000000000	0.000000000
0.596000000	-1.162315082	1.662406659	0.000000000	0.000000000
0.596500000	-1.149713372	1.696334340	0.000000000	0.000000000
0.597000000	-1.171039343	1.712813499	0.000000000	0.000000000
0.597500000	-1.158114512	1.699242427	0.000000000	0.000000000
0.598000000	-1.175886154	1.685994475	0.000000000	0.000000000
0.598500000	-1.165869410	1.654651761	0.000000000	0.000000000
0.599000000	-1.179763603	1.653682399	0.000000000	0.000000000
0.599500000	-1.166838773	1.620400960	0.000000000	0.000000000
0.600000000	-1.157791391	1.630094583	0.000000000	0.000000000
0.600500000	-1.149067131	1.630094583	0.000000000	0.000000000
0.601000000	-1.143250957	1.679532060	0.000000000	0.000000000
0.601500000	-1.160053237	1.685025113	0.000000000	0.000000000
0.602000000	-1.157468270	1.706351083	0.000000000	0.000000000
0.602500000	-1.179440483	1.706027963	0.000000000	0.000000000
0.603000000	-1.162638203	1.709582291	0.000000000	0.000000000
0.603500000	-1.179440483	1.681470784	0.000000000	0.000000000
0.604000000	-1.162638203	1.624601530	0.000000000	0.000000000
0.604500000	-1.174270550	1.606183646	0.000000000	0.000000000
0.605000000	-1.152298338	1.615554148	0.000000000	0.000000000
0.605500000	-1.157791391	1.667576592	0.000000000	0.000000000
0.606000000	-1.151005855	1.669838437	0.000000000	0.000000000
0.606500000	-1.157791391	1.695688098	0.000000000	0.000000000
0.607000000	-1.165223169	1.695364977	0.000000000	0.000000000
0.607500000	-1.163284444	1.715398465	0.000000000	0.000000000
0.608000000	-1.178148000	1.683732630	0.000000000	0.000000000
0.608500000	-1.168131256	1.669838437	0.000000000	0.000000000
0.609000000	-1.182348569	1.642050051	0.000000000	0.000000000
0.609500000	-1.158437633	1.636880119	0.000000000	0.000000000
0.610000000	-1.169423739	1.631387066	0.000000000	0.000000000
0.610500000	-1.148744010	1.636233877	0.000000000	0.000000000
0.611000000	-1.161345720	1.668869075	0.000000000	0.000000000
0.611500000	-1.150359614	1.686963838	0.000000000	0.000000000
0.612000000	-1.166192531	1.716367827	0.000000000	0.000000000
0.612500000	-1.167161893	1.693426253	0.000000000	0.000000000
0.613000000	-1.176532396	1.689225683	0.000000000	0.000000000
0.613500000	-1.179440483	1.656267365	0.000000000	0.000000000
0.614000000	-1.172008705	1.668869075	0.000000000	0.000000000
0.614500000	-1.175886154	1.643019413	0.000000000	0.000000000
0.615000000	-1.156498908	1.636556998	0.000000000	0.000000000
0.615500000	-1.163607565	1.627832737	0.000000000	0.000000000
0.616000000	-1.146159044	1.660144814	0.000000000	0.000000000
0.616500000	-1.166515652	1.692780011	0.000000000	0.000000000
0.617000000	-1.156498908	1.705381721	0.000000000	0.000000000
0.617500000	-1.177824879	1.709905412	0.000000000	0.000000000
0.618000000	-1.166838773	1.679855181	0.000000000	0.000000000
0.618500000	-1.179117362	1.680178301	0.000000000	0.000000000
0.619000000	-1.168131256	1.646250621	0.000000000	0.000000000
0.619500000	-1.165223169	1.647866225	0.000000000	0.000000000
0.620000000	-1.161022599	1.622985926	0.000000000	0.000000000
0.620500000	-1.150682734	1.647543104	0.000000000	0.000000000
0.621000000	-1.154883304	1.650128070	0.000000000	0.000000000
0.621500000	-1.144220319	1.682763268	0.000000000	0.000000000
0.622000000	-1.164253807	1.693426253	0.000000000	0.000000000
0.622500000	-1.155852667	1.715398465	0.000000000	0.000000000
0.623000000	-1.175563033	1.720568397	0.000000000	0.000000000
0.623500000	-1.159730116	1.687933200	0.000000000	0.000000000
0.624000000	-1.173947430	1.642050051	0.000000000	0.000000000
0.624500000	-1.156822029	1.597782506	0.000000000	0.000000000
0.625000000	-1.162315082	1.625247771	0.000000000	0.000000000
0.625500000	-1.153590821	1.641403809	0.000000000	0.000000000
0.626000000	-1.154883304	1.675977731	0.000000000	0.000000000
0.626500000	-1.155852667	1.669192195	0.000000000	0.000000000
0.627000000	-1.154237063	1.708289808	0.000000000	0.000000000
0.627500000	-1.173624309	1.712490378	0.000000000	0.000000000
0.628000000	-1.169746860	1.715721586	0.000000000	0.000000000
0.628500000	-1.185579777	1.678239577	0.000000000	0.000000000
0.629000000	-1.161345720	1.654974882	0.000000000	0.000000000
0.629500000	-1.172978067	1.641726930	0.000000000	0.000000000
0.630000000	-1.154237063	1.630094583	0.000000000	0.000000000
0.630500000	-1.167485014	1.637526360	0.000000000	0.000000000
0.631000000	-1.150359614	1.641080689	0.000000000	0.000000000
0.631500000	-1.160699478	1.686963838	0.000000000	0.000000000
0.632000000	-1.160053237	1.695364977	0.000000000	0.000000000
0.632500000	-1.168454377	1.714105982	0.000000000	0.000000000
0.633000000	-1.173301188	1.679532060	0.000000000	0.000000000
0.633500000	-1.168454377	1.684378871	0.000000000	0.000000000
0.634000000	-1.179763603	1.664668505	0.000000000	0.000000000
0.634500000	-1.165223169	1.660467935	0.000000000	0.000000000
0.635000000	-1.173624309	1.627509616	0.000000000	0.000000000
0.635500000	-1.150359614	1.619108477	0.000000000	0.000000000
0.636000000	-1.162638203	1.637203239	0.000000000	0.000000000
0.636500000	-1.144543440	1.664991625	0.000000000	0.000000000
0.637000000	-1.163284444	1.699565547	0.000000000	0.000000000
0.637500000	-1.157145150	1.702796755	0.000000000	0.000000000
0.638000000	-1.173301188	1.711197895	0.000000000	0.000000000
0.638500000	-1.169100618	1.675654611	0.000000000	0.000000000
0.639000000	-1.167808135	1.672423403	0.000000000	0.000000000
0.639500000	-1.167808135	1.630094583	0.000000000	0.000000000
0.640000000	-1.157468270	1.633972032	0.000000000	0.000000000
0.640500000	-1.161991961	1.622016563	0.000000000	0.000000000
0.641000000	-1.140019749	1.644635017	0.000000000	0.000000000
0.641500000	-1.151328976	1.655621123	0.000000000	0.000000000
0.642000000	-1.140665991	1.684378871	0.000000000	0.000000000
0.642500000	-1.167808135	1.707966687	0.000000000	0.000000000
0.643000000	-1.152944580	1.712167257	0.000000000	0.000000000
0.643500000	-1.174916792	1.702796755	0.000000000	0.000000000
0.644000000	-1.164900048	1.646896862	0.000000000	0.000000000
0.644500000	-1.173947430	1.631710186	0.000000000	0.000000000
0.645000000	-1.159083874	1.616846631	0.000000000	0.000000000
0.645500000	-1.156498908	1.652066795	0.000000000	0.000000000
0.646000000	-1.157468270	1.646250621	0.000000000	0.000000000
0.646500000	-1.153913942	1.673069645	0.000000000	0.000000000
0.647000000	-1.166192531	1.681470784	0.000000000	0.000000000
0.647500000	-1.158114512	1.719599035	0.000000000	0.000000000
0.648000000	-1.180409845	1.715398465	0.000000000	0.000000000
0.648500000	-1.166838773	1.693426253	0.000000000	0.000000000
0.649000000	-1.184933536	1.661760418	0.000000000	0.000000000
0.649500000	-1.161345720	1.637849481	0.000000000	0.000000000
0.650000000	-1.173624309	1.642050051	0.000000000	0.000000000
0.650500000	-1.155529546	1.629125220	0.000000000	0.000000000
0.651000000	-1.158114512	1.651743674	0.000000000	0.000000000
0.651500000	-1.148420889	1.656590485	0.000000000	0.000000000
0.652000000	-1.153913942	1.698919306	0.000000000	0.000000000
0.652500000	-1.162315082	1.688256321	0.000000000	0.000000000
0.653000000	-1.163284444	1.693426253	0.000000000	0.000000000
0.653500000	-1.178794241	1.673392765	0.000000000	0.000000000
0.654000000	-1.167485014	1.687933200	0.000000000	0.000000000
0.654500000	-1.181056086	1.668545954	0.000000000	0.000000000
0.655000000	-1.155529546	1.635587636	0.000000000	0.000000000
0.655500000	-1.162961323	1.614907907	0.000000000	0.000000000
0.656000000	-1.141312232	1.620077839	0.000000000	0.000000000
0.656500000	-1.155852667	1.660144814	0.000000000	0.000000000
0.657000000	-1.144220319	1.677593335	0.000000000	0.000000000
0.657500000	-1.160699478	1.710874774	0.000000000	0.000000000
0.658000000	-1.163284444	1.697626823	0.000000000	0.000000000
0.658500000	-1.173947430	1.702473634	0.000000000	0.000000000
0.659000000	-1.176532396	1.661437297	0.000000000	0.000000000
0.659500000	-1.164253807	1.654974882	0.000000000	0.000000000
0.660000000	-1.167485014	1.621693443	0.000000000	0.000000000
0.660500000	-1.148097768	1.624278409	0.000000000	0.000000000
0.661000000	-1.158760754	1.622985926	0.000000000	0.000000000
0.661500000	-1.143250957	1.648189346	0.000000000	0.000000000
0.662000000	-1.166515652	1.675977731	0.000000000	0.000000000
0.662500000	-1.152621459	1.699242427	0.000000000	0.000000000
0.663000000	-1.171039343	1.727030813	0.000000000	0.000000000
0.663500000	-1.164576927	1.708289808	0.000000000	0.000000000
0.664000000	-1.180086724	1.685025113	0.000000000	0.000000000
0.664500000	-1.171362463	1.631387066	0.000000000	0.000000000
0.665000000	-1.163930686	1.636880119	0.000000000	0.000000000
0.665500000	-1.161022599	1.628478979	0.000000000	0.000000000
0.666000000	-1.152944580	1.654651761	0.000000000	0.000000000
0.666500000	-1.161991961	1.644635017	0.000000000	0.000000000
0.667000000	-1.147128406	1.677916456	0.000000000	0.000000000
0.667500000	-1.168454377	1.703766117	0.000000000	0.000000000
0.668000000	-1.159406995	1.720891518	0.000000000	0.000000000
0.668500000	-1.182348569	1.706027963	0.000000000	0.000000000
0.669000000	-1.163930686	1.675008369	0.000000000	0.000000000
0.669500000	-1.181379207	1.665960988	0.000000000	0.000000000
0.670000000	-1.166515652	1.641403809	0.000000000	0.000000000
0.670500000	-1.170069980	1.640757568	0.000000000	0.000000000
0.671000000	-1.151652097	1.618462235	0.000000000	0.000000000
0.671500000	-1.147128406	1.657882969	0.000000000	0.000000000
0.672000000	-1.151975217	1.670807799	0.000000000	0.000000000
0.672500000	-1.151652097	1.699565547	0.000000000	0.000000000
0.673000000	-1.165546290	1.675331490	0.000000000	0.000000000
0.673500000	-1.156498908	1.686963838	0.000000000	0.000000000
0.674000000	-1.175239913	1.689225683	0.000000000	0.000000000
0.674500000	-1.160699478	1.682117026	0.000000000	0.000000000
0.675000000	-1.173624309	1.642696292	0.000000000	0.000000000
0.675500000	-1.148420889	1.608122370	0.000000000	0.000000000
0.676000000	-1.156175787	1.622985926	0.000000000	0.000000000
0.676500000	-1.143574077	1.638172602	0.000000000	0.000000000
0.677000000	-1.158437633	1.675331490	0.000000000	0.000000000
0.677500000	-1.158437633	1.674362128	0.000000000	0.000000000
0.678000000	-1.162315082	1.709259170	0.000000000	0.000000000
0.678500000	-1.167485014	1.695364977	0.000000000	0.000000000
0.679000000	-1.164576927	1.693749374	0.000000000	0.000000000
0.679500000	-1.176209275	1.648835587	0.000000000	0.000000000
0.680000000	-1.159730116	1.636880119	0.000000000	0.000000000
0.680500000	-1.168777497	1.620077839	0.000000000	0.000000000
0.681000000	-1.146482164	1.625894013	0.000000000	0.000000000
0.681500000	-1.157468270	1.639788206	0.000000000	0.000000000
0.682000000	-1.141635353	1.658852331	0.000000000	0.000000000
0.682500000	-1.159730116	1.701827393	0.000000000	0.000000000
0.683000000	-1.151975217	1.709905412	0.000000000	0.000000000
0.683500000	-1.167808135	1.715398465	0.000000000	0.000000000
0.684000000	-1.161668840	1.664022263	0.000000000	0.000000000
0.684500000	-1.162961323	1.645604379	0.000000000	0.000000000
0.685000000	-1.162315082	1.620400960	0.000000000	0.000000000
0.685500000	-1.149713372	1.643665655	0.000000000	0.000000000
0.686000000	-1.156498908	1.632033307	0.000000000	0.000000000
0.686500000	-1.142927836	1.646250621	0.000000000	0.000000000
0.687000000	-1.157791391	1.652389915	0.000000000	0.000000000
0.687500000	-1.144543440	1.688579441	0.000000000	0.000000000
0.688000000	-1.167161893	1.713136620	0.000000000	0.000000000
0.688500000	-1.157468270	1.709582291	0.000000000	0.000000000
0.689000000	-1.178794241	1.695041857	0.000000000	0.000000000
0.689500000	-1.167485014	1.655298002	0.000000000	0.000000000
0.690000000	-1.173301188	1.651743674	0.000000000	0.000000000
0.690500000	-1.161022599	1.622339684	0.000000000	0.000000000
0.691000000	-1.158760754	1.636556998	0.000000000	0.000000000
0.691500000	-1.155529546	1.633648911	0.000000000	0.000000000
0.692000000	-1.146805285	1.671454041	0.000000000	0.000000000
0.692500000	-1.154883304	1.670161558	0.000000000	0.000000000
0.693000000	-1.147451527	1.680501422	0.000000000	0.000000000
0.693500000	-1.172008705	1.683732630	0.000000000	0.000000000
0.694000000	-1.162638203	1.706674204	0.000000000	0.000000000
0.694500000	-1.182025449	1.699565547	0.000000000	0.000000000
0.695000000	-1.159083874	1.648512466	0.000000000	0.000000000
0.695500000	-1.166192531	1.619431597	0.000000000	0.000000000
0.696000000	-1.148744010	1.609414854	0.000000000	0.000000000
0.696500000	-1.154883304	1.649481829	0.000000000	0.000000000
0.697000000	-1.151328976	1.652389915	0.000000000	0.000000000
0.697500000	-1.154883304	1.686963838	0.000000000	0.000000000
0.698000000	-1.157468270	1.687933200	0.000000000	0.000000000
0.698500000	-1.152621459	1.709905412	0.000000000	0.000000000
0.699000000	-1.170393101	1.681470784	0.000000000	0.000000000
0.699500000	-1.160376357	1.671777161	0.000000000	0.000000000
0.700000000	-1.171685584	1.643019413	0.000000000	0.000000000
0.700500000	-1.147774647	1.629771462	0.000000000	0.000000000
0.701000000	-1.159406995	1.620077839	0.000000000	0.000000000
0.701500000	-1.139696628	1.620077839	0.000000000	0.000000000
0.702000000	-1.153913942	1.655621123	0.000000000	0.000000000
0.702500000	-1.143897198	1.679855181	0.000000000	0.000000000
0.703000000	-1.157791391	1.723799605	0.000000000	0.000000000
0.703500000	-1.157468270	1.705058600	0.000000000	0.000000000
0.704000000	-1.161991961	1.696980581	0.000000000	0.000000000
0.704500000	-1.168454377	1.652713036	0.000000000	0.000000000
0.705000000	-1.163284444	1.651743674	0.000000000	0.000000000
0.705500000	-1.174593671	1.632679549	0.000000000	0.000000000
0.706000000	-1.155206425	1.637526360	0.000000000	0.000000000
0.706500000	-1.163607565	1.628478979	0.000000000	0.000000000
0.707000000	-1.143897198	1.648835587	0.000000000	0.000000000
0.707500000	-1.165223169	1.680501422	0.000000000	0.000000000
0.708000000	-1.156822029	1.704735480	0.000000000	0.000000000
0.708500000	-1.177824879	1.722830243	0.000000000	0.000000000
0.709000000	-1.165223169	1.695364977	0.000000000	0.000000000
0.709500000	-1.177501758	1.687286958	0.000000000	0.000000000
0.710000000	-1.173624309	1.648512466	0.000000000	0.000000000
0.710500000	-1.170716222	1.649158708	0.000000000	0.000000000
0.711000000	-1.160376357	1.622662805	0.000000000	0.000000000
0.711500000	-1.147128406	1.643988776	0.000000000	0.000000000
0.712000000	-1.159730116	1.650128070	0.000000000	0.000000000
0.712500000	-1.151328976	1.673069645	0.000000000	0.000000000
0.713000000	-1.167485014	1.673715886	0.000000000	0.000000000
0.713500000	-1.150682734	1.691487528	0.000000000	0.000000000
0.714000000	-1.175563033	1.713782861	0.000000000	0.000000000
0.714500000	-1.168777497	1.701181151	0.000000000	0.000000000
0.715000000	-1.182671690	1.666930350	0.000000000	0.000000000
0.715500000	-1.160053237	1.615877269	0.000000000	0.000000000
0.716000000	-1.160053237	1.628802100	0.000000000	0.000000000
0.716500000	-1.149390251	1.622985926	0.000000000	0.000000000
0.717000000	-1.149067131	1.657882969	0.000000000	0.000000000
0.717500000	-1.151005855	1.653682399	0.000000000	0.000000000
0.718000000	-1.148744010	1.695041857	0.000000000	0.000000000
0.718500000	-1.162961323	1.705058600	0.000000000	0.000000000
0.719000000	-1.160053237	1.714105982	0.000000000	0.000000000
0.719500000	-1.182348569	1.683732630	0.000000000	0.000000000
0.720000000	-1.164576927	1.659498572	0.000000000	0.000000000
0.720500000	-1.177178637	1.639465085	0.000000000	0.000000000
0.721000000	-1.151328976	1.618462235	0.000000000	0.000000000
0.721500000	-1.159730116	1.625247771	0.000000000	0.000000000
0.722000000	-1.143574077	1.630740824	0.000000000	0.000000000
0.722500000	-1.152944580	1.683732630	0.000000000	0.000000000
0.723000000	-1.150682734	1.702796755	0.000000000	0.000000000
0.723500000	-1.160376357	1.722507122	0.000000000	0.000000000
0.724000000	-1.169423739	1.680501422	0.000000000	0.000000000
0.724500000	-1.166192531	1.675654611	0.000000000	0.000000000
0.725000000	-1.172978067	1.650774312	0.000000000	0.000000000
0.725500000	-1.155206425	1.655944244	0.000000000	0.000000000
0.726000000	-1.170393101	1.637203239	0.000000000	0.000000000
0.726500000	-1.152298338	1.633002669	0.000000000	0.000000000
0.727000000	-1.167485014	1.643665655	0.000000000	0.000000000
0.727500000	-1.149713372	1.663052901	0.000000000	0.000000000
0.728000000	-1.167808135	1.702473634	0.000000000	0.000000000
0.728500000	-1.158760754	1.705704842	0.000000000	0.000000000
0.729000000	-1.174270550	1.715075344	0.000000000	0.000000000
0.729500000	-1.174593671	1.677593335	0.000000000	0.000000000
0.730000000	-1.175239913	1.673715886	0.000000000	0.000000000
0.730500000	-1.171685584	1.640757568	0.000000000	0.000000000
0.731000000	-1.158437633	1.642373172	0.000000000	0.000000000
0.731500000	-1.166515652	1.626540254	0.000000000	0.000000000
0.732000000	-1.151005855	1.645604379	0.000000000	0.000000000
0.732500000	-1.165223169	1.650774312	0.000000000	0.000000000
0.733000000	-1.149067131	1.663052901	0.000000000	0.000000000
0.733500000	-1.170716222	1.685671354	0.000000000	0.000000000
0.734000000	-1.161991961	1.713782861	0.000000000	0.000000000
0.734500000	-1.184610415	1.731231383	0.000000000	0.000000000
0.735000000	-1.171362463	1.678562698	0.000000000	0.000000000
0.735500000	-1.173301188	1.642050051	0.000000000	0.000000000
0.736000000	-1.158437633	1.611999820	0.000000000	0.000000000
0.736500000	-1.152298338	1.642373172	0.000000000	0.000000000
0.737000000	-1.154560184	1.630740824	0.000000000	0.000000000
0.737500000	-1.149067131	1.654974882	0.000000000	0.000000000
0.738000000	-1.162638203	1.664991625	0.000000000	0.000000000
0.738500000	-1.153590821	1.706027963	0.000000000	0.000000000
0.739000000	-1.176855516	1.703442997	0.000000000	0.000000000
0.739500000	-1.162638203	1.689225683	0.000000000	0.000000000
0.740000000	-1.178471120	1.671130920	0.000000000	0.000000000
0.740500000	-1.156822029	1.651097432	0.000000000	0.000000000
0.741000000	-1.169100618	1.639788206	0.000000000	0.000000000
0.741500000	-1.152621459	1.611353578	0.000000000	0.000000000
0.742000000	-1.155852667	1.635910756	0.000000000	0.000000000
0.742500000	-1.146805285	1.654651761	0.000000000	0.000000000
0.743000000	-1.153913942	1.707966687	0.000000000	0.000000000
0.743500000	-1.162961323	1.696657461	0.000000000	0.000000000
0.744000000	-1.161022599	1.694718736	0.000000000	0.000000000
0.744500000	-1.173301188	1.669515316	0.000000000	0.000000000
0.745000000	-1.162638203	1.674039007	0.000000000	0.000000000
0.745500000	-1.178471120	1.658206089	0.000000000	0.000000000
0.746000000	-1.156822029	1.636233877	0.000000000	0.000000000
0.746500000	-1.168454377	1.623632167	0.000000000	0.000000000
0.747000000	-1.148420889	1.623955288	0.000000000	0.000000000
0.747500000	-1.160053237	1.654651761	0.000000000	0.000000000
0.748000000	-1.147128406	1.664668505	0.000000000	0.000000000
0.748500000	-1.162638203	1.703766117	0.000000000	0.000000000
0.749000000	-1.163607565	1.693103132	0.000000000	0.000000000
0.749500000	-1.170069980	1.704412359	0.000000000	0.000000000
0.750000000	-1.174916792	1.670161558	0.000000000	0.000000000
0.750500000	-1.166515652	1.664022263	0.000000000	0.000000000
0.751000000	-1.171362463	1.629771462	0.000000000	0.000000000
0.751500000	-1.151652097	1.626540254	0.000000000	0.000000000
0.752000000	-1.163284444	1.623309046	0.000000000	0.000000000
0.752500000	-1.147451527	1.635910756	0.000000000	0.000000000
0.753000000	-1.162315082	1.647866225	0.000000000	0.000000000
0.753500000	-1.147128406	1.666930350	0.000000000	0.000000000
0.754000000	-1.170069980	1.714429103	0.000000000	0.000000000
0.754500000	-1.164900048	1.712813499	0.000000000	0.000000000
0.755000000	-1.174916792	1.692780011	0.000000000	0.000000000
0.755500000	-1.165223169	1.629125220	0.000000000	0.000000000
0.756000000	-1.161345720	1.629448341	0.000000000	0.000000000
0.756500000	-1.160699478	1.620400960	0.000000000	0.000000000
0.757000000	-1.150036493	1.639141964	0.000000000	0.000000000
0.757500000	-1.158760754	1.631387066	0.000000000	0.000000000
0.758000000	-1.146805285	1.666607229	0.000000000	0.000000000
0.758500000	-1.164900048	1.689548804	0.000000000	0.000000000
0.759000000	-1.150359614	1.702473634	0.000000000	0.000000000
0.759500000	-1.170069980	1.689225683	0.000000000	0.000000000
0.760000000	-1.159406995	1.665314746	0.000000000	0.000000000
0.760500000	-1.177178637	1.662406659	0.000000000	0.000000000
0.761000000	-1.164253807	1.632033307	0.000000000	0.000000000
0.761500000	-1.164576927	1.624601530	0.000000000	0.000000000
0.762000000	-1.152298338	1.610061095	0.000000000	0.000000000
0.762500000	-1.148744010	1.660144814	0.000000000	0.000000000
0.763000000	-1.152621459	1.681793905	0.000000000	0.000000000
0.763500000	-1.151005855	1.700211789	0.000000000	0.000000000
0.764000000	-1.164253807	1.673392765	0.000000000	0.000000000
0.764500000	-1.154883304	1.683409509	0.000000000	0.000000000
0.765000000	-1.174270550	1.685025113	0.000000000	0.000000000
0.765500000	-1.156822029	1.675654611	0.000000000	0.000000000
0.766000000	-1.175239913	1.645604379	0.000000000	0.000000000
0.766500000	-1.158437633	1.620400960	0.000000000	0.000000000
0.767000000	-1.167161893	1.633002669	0.000000000	0.000000000
0.767500000	-1.151005855	1.635587636	0.000000000	0.000000000
0.768000000	-1.158760754	1.671777161	0.000000000	0.000000000
0.768500000	-1.153913942	1.678239577	0.000000000	0.000000000
0.769000000	-1.158114512	1.714752223	0.000000000	0.000000000
0.769500000	-1.169423739	1.697626823	0.000000000	0.000000000
0.770000000	-1.168454377	1.699242427	0.000000000	0.000000000
0.770500000	-1.178794241	1.666930350	0.000000000	0.000000000
0.771000000	-1.159730116	1.654974882	0.000000000	0.000000000
0.771500000	-1.167808135	1.633002669	0.000000000	0.000000000
0.772000000	-1.146159044	1.624278409	0.000000000	0.000000000
0.772500000	-1.161345720	1.627509616	0.000000000	0.000000000
0.773000000	-1.140665991	1.636880119	0.000000000	0.000000000
0.773500000	-1.154237063	1.678562698	0.000000000	0.000000000
0.774000000	-1.147774647	1.701181151	0.000000000	0.000000000
0.774500000	-1.167485014	1.728000175	0.000000000	0.000000000
0.775000000	-1.166515652	1.685348234	0.000000000	0.000000000
0.775500000	-1.166515652	1.668222833	0.000000000	0.000000000
0.776000000	-1.167808135	1.632679549	0.000000000	0.000000000
0.776500000	-1.156822029	1.643988776	0.000000000	0.000000000
0.777000000	-1.158114512	1.626863375	0.000000000	0.000000000
0.777500000	-1.137434783	1.632033307	0.000000000	0.000000000
0.778000000	-1.153267700	1.643342534	0.000000000	0.000000000
0.778500000	-1.140989111	1.681147664	0.000000000	0.000000000
0.779000000	-1.164900048	1.706674204	0.000000000	0.000000000
0.779500000	-1.150682734	1.699242427	0.000000000	0.000000000
0.780000000	-1.172331826	1.694718736	0.000000000	0.000000000
0.780500000	-1.163930686	1.665960988	0.000000000	0.000000000
0.781000000	-1.171039343	1.664345384	0.000000000	0.000000000
0.781500000	-1.165546290	1.622339684	0.000000000	0.000000000
0.782000000	-1.164576927	1.633002669	0.000000000	0.000000000
0.782500000	-1.163930686	1.640111326	0.000000000	0.000000000
0.783000000	-1.149067131	1.688579441	0.000000000	0.000000000
0.783500000	-1.159406995	1.681793905	0.000000000	0.000000000
0.784000000	-1.151328976	1.679208939	0.000000000	0.000000000
0.784500000	-1.173624309	1.679855181	0.000000000	0.000000000
0.785000000	-1.161991961	1.704089238	0.000000000	0.000000000
0.785500000	-1.185256656	1.705058600	0.000000000	0.000000000
0.786000000	-1.173947430	1.665960988	0.000000000	0.000000000
0.786500000	-1.184287294	1.649481829	0.000000000	0.000000000
0.787000000	-1.160376357	1.631063945	0.000000000	0.000000000
0.787500000	-1.159083874	1.658206089	0.000000000	0.000000000
0.788000000	-1.153267700	1.653359278	0.000000000	0.000000000
0.788500000	-1.154560184	1.688902562	0.000000000	0.000000000
0.789000000	-1.159083874	1.693426253	0.000000000	0.000000000
0.789500000	-1.158760754	1.719599035	0.000000000	0.000000000
0.790000000	-1.178471120	1.698596185	0.000000000	0.000000000
0.790500000	-1.168777497	1.689225683	0.000000000	0.000000000
0.791000000	-1.177501758	1.663052901	0.000000000	0.000000000
0.791500000	-1.153913942	1.650128070	0.000000000	0.000000000
0.792000000	-1.170716222	1.642373172	0.000000000	0.000000000
0.792500000	-1.157791391	1.630417703	0.000000000	0.000000000
0.793000000	-1.170069980	1.647866225	0.000000000	0.000000000
0.793500000	-1.153590821	1.661760418	0.000000000	0.000000000
0.794000000	-1.167808135	1.719922156	0.000000000	0.000000000
0.794500000	-1.172331826	1.722830243	0.000000000	0.000000000
0.795000000	-1.180086724	1.727030813	0.000000000	0.000000000
0.795500000	-1.180086724	1.675654611	0.000000000	0.000000000
0.796000000	-1.169100618	1.671130920	0.000000000	0.000000000
0.796500000	-1.180732966	1.653036157	0.000000000	0.000000000
0.797000000	-1.165546290	1.654328640	0.000000000	0.000000000
0.797500000	-1.176855516	1.640111326	0.000000000	0.000000000
0.798000000	-1.151652097	1.647866225	0.000000000	0.000000000
0.798500000	-1.168131256	1.676623973	0.000000000	0.000000000
0.799000000	-1.155206425	1.694395615	0.000000000	0.000000000
0.799500000	-1.176209275	1.717983431	0.000000000	0.000000000
0.800000000	-1.166192531	1.699242427	0.000000000	0.000000000
0.800500000	-1.173947430	1.702473634	0.000000000	0.000000000
0.801000000	-1.170716222	1.661760418	0.000000000	0.000000000
0.801500000	-1.172654946	1.652389915	0.000000000	0.000000000
0.802000000	-1.171685584	1.624278409	0.000000000	0.000000000
0.802500000	-1.158760754	1.655298002	0.000000000	0.000000000
0.803000000	-1.164253807	1.673069645	0.000000000	0.000000000
0.803500000	-1.148744010	1.690841287	0.000000000	0.000000000
0.804000000	-1.165869410	1.675977731	0.000000000	0.000000000
0.804500000	-1.154237063	1.684701992	0.000000000	0.000000000
0.805000000	-1.182348569	1.711521016	0.000000000	0.000000000
0.805500000	-1.174916792	1.708289808	0.000000000	0.000000000
0.806000000	-1.188810985	1.692133770	0.000000000	0.000000000
0.806500000	-1.168131256	1.644958138	0.000000000	0.000000000
0.807000000	-1.168454377	1.647866225	0.000000000	0.000000000
0.807500000	-1.166515652	1.633002669	0.000000000	0.000000000
0.808000000	-1.168131256	1.661760418	0.000000000	0.000000000
0.808500000	-1.165869410	1.661114176	0.000000000	0.000000000
0.809000000	-1.156175787	1.697626823	0.000000000	0.000000000
0.809500000	-1.172978067	1.701181151	0.000000000	0.000000000
0.810000000	-1.170393101	1.717014069	0.000000000	0.000000000
0.810500000	-1.192688434	1.698596185	0.000000000	0.000000000
0.811000000	-1.173301188	1.681470784	0.000000000	0.000000000
0.811500000	-1.186226019	1.666284108	0.000000000	0.000000000
0.812000000	-1.169100618	1.640434447	0.000000000	0.000000000
0.812500000	-1.178794241	1.637526360	0.000000000	0.000000000
0.813000000	-1.158437633	1.623632167	0.000000000	0.000000000
0.813500000	-1.159730116	1.671130920	0.000000000	0.000000000
0.814000000	-1.157468270	1.696011219	0.000000000	0.000000000
0.814500000	-1.166838773	1.734462590	0.000000000	0.000000000
0.815000000	-1.175239913	1.706027963	0.000000000	0.000000000
0.815500000	-1.168131256	1.698273064	0.000000000	0.000000000
0.816000000	-1.180732966	1.671130920	0.000000000	0.000000000
0.816500000	-1.168131256	1.667253471	0.000000000	0.000000000
0.817000000	-1.182994811	1.642050051	0.000000000	0.000000000
0.817500000	-1.159730116	1.626863375	0.000000000	0.000000000
0.818000000	-1.170069980	1.635910756	0.000000000	0.000000000
0.818500000	-1.150036493	1.658529210	0.000000000	0.000000000
0.819000000	-1.169100618	1.701504272	0.000000000	0.000000000
0.819500000	-1.161991961	1.701504272	0.000000000	0.000000000
0.820000000	-1.173624309	1.715398465	0.000000000	0.000000000
0.820500000	-1.173624309	1.690518166	0.000000000	0.000000000
0.821000000	-1.177178637	1.691487528	0.000000000	0.000000000
0.821500000	-1.182348569	1.651097432	0.000000000	0.000000000
0.822000000	-1.169423739	1.646896862	0.000000000	0.000000000
0.822500000	-1.175886154	1.639141964	0.000000000	0.000000000
0.823000000	-1.161991961	1.671777161	0.000000000	0.000000000
0.823500000	-1.172008705	1.676623973	0.000000000	0.000000000
0.824000000	-1.150359614	1.675008369	0.000000000	0.000000000
0.824500000	-1.171685584	1.687286958	0.000000000	0.000000000
0.825000000	-1.163284444	1.705058600	0.000000000	0.000000000
0.825500000	-1.185902898	1.721537760	0.000000000	0.000000000
0.826000000	-1.171685584	1.681793905	0.000000000	0.000000000
0.826500000	-1.174270550	1.666284108	0.000000000	0.000000000
0.827000000	-1.167808135	1.636880119	0.000000000	0.000000000
0.827500000	-1.166838773	1.654005519	0.000000000	0.000000000
0.828000000	-1.169100618	1.642696292	0.000000000	0.000000000
0.828500000	-1.156498908	1.670807799	0.000000000	0.000000000
0.829000000	-1.167808135	1.682117026	0.000000000	0.000000000
0.829500000	-1.160699478	1.710228533	0.000000000	0.000000000
0.830000000	-1.183317932	1.706997325	0.000000000	0.000000000
0.830500000	-1.167485014	1.704089238	0.000000000	0.000000000
0.831000000	-1.185579777	1.698919306	0.000000000	0.000000000
0.831500000	-1.168777497	1.673069645	0.000000000	0.000000000
0.832000000	-1.182025449	1.657882969	0.000000000	0.000000000
0.832500000	-1.164253807	1.621370322	0.000000000	0.000000000
0.833000000	-1.168131256	1.634941394	0.000000000	0.000000000
0.833500000	-1.165223169	1.645927500	0.000000000	0.000000000
0.834000000	-1.164576927	1.705058600	0.000000000	0.000000000
0.834500000	-1.167161893	1.709582291	0.000000000	0.000000000
0.835000000	-1.160053237	1.718629673	0.000000000	0.000000000
0.835500000	-1.176532396	1.690195045	0.000000000	0.000000000
0.836000000	-1.168454377	1.687286958	0.000000000	0.000000000
0.836500000	-1.185902898	1.668222833	0.000000000	0.000000000
0.837000000	-1.163284444	1.652389915	0.000000000	0.000000000
0.837500000	-1.179440483	1.637849481	0.000000000	0.000000000
0.838000000	-1.163284444	1.631710186	0.000000000	0.000000000
0.838500000	-1.172978067	1.661114176	0.000000000	0.000000000
0.839000000	-1.156822029	1.675008369	0.000000000	0.000000000
0.839500000	-1.167161893	1.708936050	0.000000000	0.000000000
0.840000000	-1.170069980	1.699242427	0.000000000	0.000000000
0.840500000	-1.176855516	1.714105982	0.000000000	0.000000000
0.841000000	-1.180732966	1.687610079	0.000000000	0.000000000
0.841500000	-1.174916792	1.675008369	0.000000000	0.000000000
0.842000000	-1.189134106	1.641726930	0.000000000	0.000000000
0.842500000	-1.167485014	1.650128070	0.000000000	0.000000000
0.843000000	-1.173947430	1.663699142	0.000000000	0.000000000
0.843500000	-1.154883304	1.671777161	0.000000000	0.000000000
0.844000000	-1.176855516	1.666284108	0.000000000	0.000000000
0.844500000	-1.164900048	1.675654611	0.000000000	0.000000000
0.845000000	-1.180409845	1.722184001	0.000000000	0.000000000
0.845500000	-1.173624309	1.725092088	0.000000000	0.000000000
0.846000000	-1.189780347	1.717983431	0.000000000	0.000000000
0.846500000	-1.185579777	1.666607229	0.000000000	0.000000000
0.847000000	-1.180409845	1.667576592	0.000000000	0.000000000
0.847500000	-1.175886154	1.644311896	0.000000000	0.000000000
0.848000000	-1.165869410	1.655298002	0.000000000	0.000000000
0.848500000	-1.176855516	1.649158708	0.000000000	0.000000000
0.849000000	-1.161991961	1.680824543	0.000000000	0.000000000
0.849500000	-1.179117362	1.701827393	0.000000000	0.000000000
0.850000000	-1.164900048	1.717337190	0.000000000	0.000000000
0.850500000	-1.186549139	1.719599035	0.000000000	0.000000000
0.851000000	-1.171685584	1.700211789	0.000000000	0.000000000
0.851500000	-1.189134106	1.695688098	0.000000000	0.000000000
0.852000000	-1.180732966	1.659498572	0.000000000	0.000000000
0.852500000	-1.187518502	1.646573742	0.000000000	0.000000000
0.853000000	-1.176855516	1.616846631	0.000000000	0.000000000
0.853500000	-1.167161893	1.657882969	0.000000000	0.000000000
0.854000000	-1.169100618	1.684701992	0.000000000	0.000000000
0.854500000	-1.162315082	1.724768967	0.000000000	0.000000000
0.855000000	-1.176209275	1.711521016	0.000000000	0.000000000
0.855500000	-1.166192531	1.709905412	0.000000000	0.000000000
0.856000000	-1.185902898	1.696657461	0.000000000	0.000000000
0.856500000	-1.172331826	1.685671354	0.000000000	0.000000000
0.857000000	-1.190426589	1.668222833	0.000000000	0.000000000
0.857500000	-1.171039343	1.642373172	0.000000000	0.000000000
0.858000000	-1.178471120	1.645927500	0.000000000	0.000000000
0.858500000	-1.166192531	1.644311896	0.000000000	0.000000000
0.859000000	-1.173624309	1.685348234	0.000000000	0.000000000
0.859500000	-1.172654946	1.693426253	0.000000000	0.000000000
0.860000000	-1.174270550	1.729292658	0.000000000	0.000000000
0.860500000	-1.183641053	1.717337190	0.000000000	0.000000000
0.861000000	-1.180409845	1.716367827	0.000000000	0.000000000
0.861500000	-1.194304038	1.683086388	0.000000000	0.000000000
0.862000000	-1.174270550	1.671130920	0.000000000	0.000000000
0.862500000	-1.188810985	1.661114176	0.000000000	0.000000000
0.863000000	-1.166515652	1.669515316	0.000000000	0.000000000
0.863500000	-1.181702328	1.668869075	0.000000000	0.000000000
0.864000000	-1.164576927	1.653682399	0.000000000	0.000000000
0.864500000	-1.180086724	1.675977731	0.000000000	0.000000000
0.865000000	-1.175886154	1.699565547	0.000000000	0.000000000
0.865500000	-1.191719072	1.740925006	0.000000000	0.000000000
0.866000000	-1.192042192	1.713782861	0.000000000	0.000000000
0.866500000	-1.190749709	1.701504272	0.000000000	0.000000000
0.867000000	-1.192365313	1.664345384	0.000000000	0.000000000
0.867500000	-1.179763603	1.669515316	0.000000000	0.000000000
0.868000000	-1.189457226	1.647866225	0.000000000	0.000000000
0.868500000	-1.171039343	1.653682399	0.000000000	0.000000000
0.869000000	-1.183317932	1.663376022	0.000000000	0.000000000
0.869500000	-1.164576927	1.692456891	0.000000000	0.000000000
0.870000000	-1.185902898	1.718629673	0.000000000	0.000000000
0.870500000	-1.178794241	1.719275914	0.000000000	0.000000000
0.871000000	-1.194950279	1.724122726	0.000000000	0.000000000
0.871500000	-1.182994811	1.695041857	0.000000000	0.000000000
0.872000000	-1.189134106	1.684378871	0.000000000	0.000000000
0.872500000	-1.185579777	1.636880119	0.000000000	0.000000000
0.873000000	-1.180409845	1.638495723	0.000000000	0.000000000
0.873500000	-1.182025449	1.638818843	0.000000000	0.000000000
0.874000000	-1.168131256	1.691487528	0.000000000	0.000000000
0.874500000	-1.181056086	1.701827393	0.000000000	0.000000000
0.875000000	-1.168777497	1.709259170	0.000000000	0.000000000
0.875500000	-1.189134106	1.700211789	0.000000000	0.000000000
0.876000000	-1.175239913	1.708612929	0.000000000	0.000000000
0.876500000	-1.194950279	1.706351083	0.000000000	0.000000000
0.877000000	-1.175563033	1.675008369	0.000000000	0.000000000
0.877500000	-1.190103468	1.659175452	0.000000000	0.000000000
0.878000000	-1.175886154	1.635587636	0.000000000	0.000000000
0.878500000	-1.178471120	1.658529210	0.000000000	0.000000000
0.879000000	-1.165546290	1.657236727	0.000000000	0.000000000
0.879500000	-1.163284444	1.694395615	0.000000000	0.000000000
0.880000000	-1.175886154	1.697949944	0.000000000	0.000000000
0.880500000	-1.178794241	1.727677054	0.000000000	0.000000000
0.881000000	-1.194627159	1.714752223	0.000000000	0.000000000
0.881500000	-1.177824879	1.707320446	0.000000000	0.000000000
0.882000000	-1.196565883	1.680178301	0.000000000	0.000000000
0.882500000	-1.180732966	1.668869075	0.000000000	0.000000000
0.883000000	-1.200120212	1.666930350	0.000000000	0.000000000
0.883500000	-1.178148000	1.650774312	0.000000000	0.000000000
0.884000000	-1.185579777	1.654328640	0.000000000	0.000000000
0.884500000	-1.170393101	1.659175452	0.000000000	0.000000000
0.885000000	-1.181379207	1.715075344	0.000000000	0.000000000
0.885500000	-1.183317932	1.726384571	0.000000000	0.000000000
0.886000000	-1.188487864	1.740278764	0.000000000	0.000000000
0.886500000	-1.196889004	1.699565547	0.000000000	0.000000000
0.887000000	-1.189457226	1.694395615	0.000000000	0.000000000
0.887500000	-1.200766453	1.669515316	0.000000000	0.000000000
0.888000000	-1.178794241	1.660144814	0.000000000	0.000000000
0.888500000	-1.190426589	1.647219983	0.000000000	0.000000000
0.889000000	-1.173624309	1.661114176	0.000000000	0.000000000
0.889500000	-1.190426589	1.696011219	0.000000000	0.000000000
0.890000000	-1.173624309	1.713782861	0.000000000	0.000000000
0.890500000	-1.192042192	1.735108832	0.000000000	0.000000000
0.891000000	-1.187518502	1.721860880	0.000000000	0.000000000
0.891500000	-1.203674540	1.729615779	0.000000000	0.000000000
0.892000000	-1.201412695	1.691487528	0.000000000	0.000000000
0.892500000	-1.198827729	1.672423403	0.000000000	0.000000000
0.893000000	-1.198504608	1.625247771	0.000000000	0.000000000
0.893500000	-1.182025449	1.645281259	0.000000000	0.000000000
0.894000000	-1.188487864	1.670161558	0.000000000	0.000000000
0.894500000	-1.174270550	1.705704842	0.000000000	0.000000000
0.895000000	-1.192688434	1.703119876	0.000000000	0.000000000
0.895500000	-1.177501758	1.703766117	0.000000000	0.000000000
0.896000000	-1.196889004	1.715721586	0.000000000	0.000000000
0.896500000	-1.183964173	1.709582291	0.000000000	0.000000000
0.897000000	-1.202382057	1.701181151	0.000000000	0.000000000
0.897500000	-1.189457226	1.658206089	0.000000000	0.000000000
0.898000000	-1.189134106	1.657559848	0.000000000	0.000000000
0.898500000	-1.181056086	1.638495723	0.000000000	0.000000000
0.899000000	-1.178794241	1.665960988	0.000000000	0.000000000
0.899500000	-1.182994811	1.669192195	0.000000000	0.000000000
0.900000000	-1.176209275	1.706027963	0.000000000	0.000000000
0.900500000	-1.192365313	1.712490378	0.000000000	0.000000000
0.901000000	-1.182348569	1.725415209	0.000000000	0.000000000
0.901500000	-1.199150849	1.710874774	0.000000000	0.000000000
0.902000000	-1.181056086	1.697303702	0.000000000	0.000000000
0.902500000	-1.201089574	1.689548804	0.000000000	0.000000000
0.903000000	-1.187195381	1.675654611	0.000000000	0.000000000
0.903500000	-1.195919642	1.668222833	0.000000000	0.000000000
0.904000000	-1.175239913	1.635910756	0.000000000	0.000000000
0.904500000	-1.177178637	1.665637867	0.000000000	0.000000000
0.905000000	-1.176532396	1.690841287	0.000000000	0.000000000
0.905500000	-1.182025449	1.741894368	0.000000000	0.000000000
0.906000000	-1.190749709	1.728646416	0.000000000	0.000000000
0.906500000	-1.189780347	1.725415209	0.000000000	0.000000000
0.907000000	-1.205936385	1.698273064	0.000000000	0.000000000
0.907500000	-1.193980917	1.696011219	0.000000000	0.000000000
0.908000000	-1.206582627	1.674685248	0.000000000	0.000000000
0.908500000	-1.183317932	1.655944244	0.000000000	0.000000000
0.909000000	-1.195273400	1.657882969	0.000000000	0.000000000
0.909500000	-1.177178637	1.669192195	0.000000000	0.000000000
0.910000000	-1.187195381	1.703442997	0.000000000	0.000000000
0.910500000	-1.178148000	1.707643567	0.000000000	0.000000000
0.911000000	-1.191719072	1.736078194	0.000000000	0.000000000
0.911500000	-1.194304038	1.718952793	0.000000000	0.000000000
0.912000000	-1.196889004	1.715398465	0.000000000	0.000000000
0.912500000	-1.196565883	1.659498572	0.000000000	0.000000000
0.913000000	-1.182671690	1.642696292	0.000000000	0.000000000
0.913500000	-1.192042192	1.634941394	0.000000000	0.000000000
0.914000000	-1.171685584	1.675977731	0.000000000	0.000000000
0.914500000	-1.183964173	1.690195045	0.000000000	0.000000000
0.915000000	-1.165546290	1.689871924	0.000000000	0.000000000
0.915500000	-1.184933536	1.698273064	0.000000000	0.000000000
0.916000000	-1.172654946	1.709582291	0.000000000	0.000000000
0.916500000	-1.194304038	1.731877624	0.000000000	0.000000000
0.917000000	-1.186872260	1.698273064	0.000000000	0.000000000
0.917500000	-1.194950279	1.685994475	0.000000000	0.000000000
0.918000000	-1.188164743	1.650774312	0.000000000	0.000000000
0.918500000	-1.183317932	1.660467935	0.000000000	0.000000000
0.919000000	-1.184933536	1.644311896	0.000000000	0.000000000
0.919500000	-1.171039343	1.670484678	0.000000000	0.000000000
0.920000000	-1.178794241	1.681147664	0.000000000	0.000000000
0.920500000	-1.164900048	1.711844137	0.000000000	0.000000000
0.921000000	-1.187841623	1.719275914	0.000000000	0.000000000
0.921500000	-1.179763603	1.713782861	0.000000000	0.000000000
0.922000000	-1.199473970	1.705704842	0.000000000	0.000000000
0.922500000	-1.184610415	1.685025113	0.000000000	0.000000000
0.923000000	-1.193011555	1.681470784	0.000000000	0.000000000
0.923500000	-1.176209275	1.646250621	0.000000000	0.000000000
0.924000000	-1.179763603	1.641726930	0.000000000	0.000000000
0.924500000	-1.173301188	1.636233877	0.000000000	0.000000000
0.925000000	-1.173624309	1.694072494	0.000000000	0.000000000
0.925500000	-1.178794241	1.710228533	0.000000000	0.000000000
0.926000000	-1.176855516	1.734785711	0.000000000	0.000000000
0.926500000	-1.198504608	1.709905412	0.000000000	0.000000000
0.927000000	-1.190103468	1.707966687	0.000000000	0.000000000
0.927500000	-1.208844472	1.690195045	0.000000000	0.000000000
0.928000000	-1.185579777	1.672746524	0.000000000	0.000000000
0.928500000	-1.191719072	1.653682399	0.000000000	0.000000000
0.929000000	-1.168454377	1.639788206	0.000000000	0.000000000
0.929500000	-1.183964173	1.667253471	0.000000000	0.000000000
0.930000000	-1.177178637	1.680178301	0.000000000	0.000000000
0.930500000	-1.187518502	1.717337190	0.000000000	0.000000000
0.931000000	-1.186226019	1.714105982	0.000000000	0.000000000
0.931500000	-1.190426589	1.738340039	0.000000000	0.000000000
0.932000000	-1.197535246	1.711521016	0.000000000	0.000000000
0.932500000	-1.188810985	1.690518166	0.000000000	0.000000000
0.933000000	-1.198181487	1.637849481	0.000000000	0.000000000
0.933500000	-1.183964173	1.640434447	0.000000000	0.000000000
0.934000000	-1.196242762	1.661760418	0.000000000	0.000000000
0.934500000	-1.173947430	1.680824543	0.000000000	0.000000000
0.935000000	-1.182025449	1.681793905	0.000000000	0.000000000
0.935500000	-1.163284444	1.677593335	0.000000000	0.000000000
0.936000000	-1.179440483	1.717337190	0.000000000	0.000000000
0.936500000	-1.175563033	1.719599035	0.000000000	0.000000000
0.937000000	-1.188810985	1.720245276	0.000000000	0.000000000
0.937500000	-1.185579777	1.671130920	0.000000000	0.000000000
0.938000000	-1.182025449	1.669192195	0.000000000	0.000000000
0.938500000	-1.188164743	1.642373172	0.000000000	0.000000000
0.939000000	-1.178794241	1.650451191	0.000000000	0.000000000
0.939500000	-1.184287294	1.642373172	0.000000000	0.000000000
0.940000000	-1.163284444	1.671777161	0.000000000	0.000000000
0.940500000	-1.178148000	1.693426253	0.000000000	0.000000000
0.941000000	-1.167161893	1.711521016	0.000000000	0.000000000
0.941500000	-1.187195381	1.718306552	0.000000000	0.000000000
0.942000000	-1.173624309	1.703766117	0.000000000	0.000000000
0.942500000	-1.194304038	1.708289808	0.000000000	0.000000000
0.943000000	-1.185579777	1.677593335	0.000000000	0.000000000
0.943500000	-1.188810985	1.663376022	0.000000000	0.000000000
0.944000000	-1.176855516	1.620077839	0.000000000	0.000000000
0.944500000	-1.169423739	1.644958138	0.000000000	0.000000000
0.945000000	-1.176209275	1.664991625	0.000000000	0.000000000
0.945500000	-1.171362463	1.710551653	0.000000000	0.000000000
0.946000000	-1.188810985	1.710228533	0.000000000	0.000000000
0.946500000	-1.179117362	1.721537760	0.000000000	0.000000000
0.947000000	-1.201412695	1.717014069	0.000000000	0.000000000
0.947500000	-1.187195381	1.702473634	0.000000000	0.000000000
0.948000000	-1.205936385	1.682763268	0.000000000	0.000000000
0.948500000	-1.186226019	1.647543104	0.000000000	0.000000000
0.949000000	-1.193011555	1.646573742	0.000000000	0.000000000
0.949500000	-1.172978067	1.641726930	0.000000000	0.000000000
0.950000000	-1.174270550	1.676623973	0.000000000	0.000000000
0.950500000	-1.171685584	1.683409509	0.000000000	0.000000000
0.951000000	-1.174593671	1.720568397	0.000000000	0.000000000
0.951500000	-1.185256656	1.718952793	0.000000000	0.000000000
0.952000000	-1.182994811	1.731231383	0.000000000	0.000000000
0.952500000	-1.199797091	1.690195045	0.000000000	0.000000000
0.953000000	-1.183964173	1.661114176	0.000000000	0.000000000
0.953500000	-1.195919642	1.644635017	0.000000000	0.000000000
0.954000000	-1.174916792	1.656913606	0.000000000	0.000000000
0.954500000	-1.186872260	1.672100282	0.000000000	0.000000000
0.955000000	-1.164900048	1.659821693	0.000000000	0.000000000
0.955500000	-1.176855516	1.679532060	0.000000000	0.000000000
0.956000000	-1.171362463	1.694718736	0.000000000	0.000000000
0.956500000	-1.184610415	1.739309402	0.000000000	0.000000000
0.957000000	-1.187841623	1.714105982	0.000000000	0.000000000
0.957500000	-1.189134106	1.705381721	0.000000000	0.000000000
0.958000000	-1.198181487	1.666284108	0.000000000	0.000000000
0.958500000	-1.185902898	1.666284108	0.000000000	0.000000000
0.959000000	-1.193657796	1.643019413	0.000000000	0.000000000
0.959500000	-1.168454377	1.647219983	0.000000000	0.000000000
0.960000000	-1.181056086	1.654328640	0.000000000	0.000000000
0.960500000	-1.167161893	1.682440147	0.000000000	0.000000000
0.961000000	-1.187195381	1.707643567	0.000000000	0.000000000
0.961500000	-1.175886154	1.710874774	0.000000000	0.000000000
0.962000000	-1.191072830	1.722507122	0.000000000	0.000000000
0.962500000	-1.181056086	1.705704842	0.000000000	0.000000000
0.963000000	-1.191072830	1.707643567	0.000000000	0.000000000
0.963500000	-1.187195381	1.654005519	0.000000000	0.000000000
0.964000000	-1.178471120	1.638818843	0.000000000	0.000000000
0.964500000	-1.173947430	1.621370322	0.000000000	0.000000000
0.965000000	-1.163284444	1.662729780	0.000000000	0.000000000
0.965500000	-1.180732966	1.682763268	0.000000000	0.000000000
0.966000000	-1.170069980	1.711844137	0.000000000	0.000000000
0.966500000	-1.187518502	1.717983431	0.000000000	0.000000000
0.967000000	-1.175239913	1.718306552	0.000000000	0.000000000
0.967500000	-1.200120212	1.711521016	0.000000000	0.000000000
0.968000000	-1.187195381	1.686640717	0.000000000	0.000000000
0.968500000	-1.196242762	1.677916456	0.000000000	0.000000000
0.969000000	-1.183317932	1.643665655	0.000000000	0.000000000
0.969500000	-1.187518502	1.652389915	0.000000000	0.000000000
0.970000000	-1.178471120	1.643342534	0.000000000	0.000000000
0.970500000	-1.167161893	1.683732630	0.000000000	0.000000000
0.971000000	-1.171685584	1.693749374	0.000000000	0.000000000
0.971500000	-1.172978067	1.729938899	0.000000000	0.000000000
0.972000000	-1.193980917	1.720245276	0.000000000	0.000000000
0.972500000	-1.179440483	1.709259170	0.000000000	0.000000000
0.973000000	-1.193980917	1.672100282	0.000000000	0.000000000
0.973500000	-1.178794241	1.658529210	0.000000000	0.000000000
0.974000000	-1.197858366	1.670484678	0.000000000	0.000000000
0.974500000	-1.176532396	1.663376022	0.000000000	0.000000000
0.975000000	-1.179117362	1.666607229	0.000000000	0.000000000
0.975500000	-1.165223169	1.655944244	0.000000000	0.000000000
0.976000000	-1.176532396	1.694718736	0.000000000	0.000000000
0.976500000	-1.175886154	1.703766117	0.000000000	0.000000000
0.977000000	-1.177501758	1.723476484	0.000000000	0.000000000
0.977500000	-1.182671690	1.690518166	0.000000000	0.000000000
0.978000000	-1.175886154	1.690841287	0.000000000	0.000000000
0.978500000	-1.188487864	1.662083538	0.000000000	0.000000000
0.979000000	-1.168454377	1.650451191	0.000000000	0.000000000
0.979500000	-1.182348569	1.633648911	0.000000000	0.000000000
0.980000000	-1.163607565	1.641726930	0.000000000	0.000000000
0.980500000	-1.176855516	1.669838437	0.000000000	0.000000000
0.981000000	-1.161345720	1.681793905	0.000000000	0.000000000
0.981500000	-1.181702328	1.710228533	0.000000000	0.000000000
0.982000000	-1.176532396	1.709905412	0.000000000	0.000000000
0.982500000	-1.185579777	1.738340039	0.000000000	0.000000000
0.983000000	-1.180732966	1.708612929	0.000000000	0.000000000
0.983500000	-1.179763603	1.681470784	0.000000000	0.000000000
0.984000000	-1.183317932	1.621693443	0.000000000	0.000000000
0.984500000	-1.167161893	1.633972032	0.000000000	0.000000000
0.985000000	-1.176532396	1.650451191	0.000000000	0.000000000
0.985500000	-1.164576927	1.681793905	0.000000000	0.000000000
0.986000000	-1.183964173	1.695041857	0.000000000	0.000000000
0.986500000	-1.165869410	1.709905412	0.000000000	0.000000000
0.987000000	-1.183641053	1.727030813	0.000000000	0.000000000
0.987500000	-1.176532396	1.714105982	0.000000000	0.000000000
0.988000000	-1.194950279	1.707320446	0.000000000	0.000000000
0.988500000	-1.182025449	1.668869075	0.000000000	0.000000000
0.989000000	-1.187195381	1.666284108	0.000000000	0.000000000
0.989500000	-1.182994811	1.637849481	0.000000000	0.000000000
0.990000000	-1.172331826	1.654651761	0.000000000	0.000000000
0.990500000	-1.167161893	1.650128070	0.000000000	0.000000000
0.991000000	-1.157791391	1.686317596	0.000000000	0.000000000
0.991500000	-1.177501758	1.697626823	0.000000000	0.000000000
0.992000000	-1.169100618	1.721537760	0.000000000	0.000000000
0.992500000	-1.187195381	1.709905412	0.000000000	0.000000000
0.993000000	-1.172978067	1.681147664	0.000000000	0.000000000
0.993500000	-1.190749709	1.664991625	0.000000000	0.000000000
0.994000000	-1.170393101	1.659175452	0.000000000	0.000000000
0.994500000	-1.179440483	1.669515316	0.000000000	0.000000000
0.995000000	-1.165869410	1.640757568	0.000000000	0.000000000
0.995500000	-1.168777497	1.653682399	0.000000000	0.000000000
0.996000000	-1.161991961	1.666930350	0.000000000	0.000000000
0.996500000	-1.162638203	1.718952793	0.000000000	0.000000000
0.997000000	-1.174916792	1.714105982	0.000000000	0.000000000
0.997500000	-1.174593671	1.709582291	0.000000000	0.000000000
0.998000000	-1.190749709	1.681147664	0.000000000	0.000000000
0.998500000	-1.173301188	1.676300852	0.000000000	0.000000000
0.999000000	-1.186226019	1.655944244	0.000000000	0.000000000
0.999500000	-1.160376357	1.634941394	0.000000000	0.000000000
[truncated: 18,000 more rows]
