# Supplementary material for: Detection of pyridine derivatives by SABRE hyperpolarization at zero field
Source: Commun Chem. 2023 Jun 22;6:131. doi: 10.1038/s42004-023-00928-z (PMC10287679; doi:10.1038/s42004-023-00928-z)
Supplement: Supplementary file 4 — Supplementary Data 2 [file 42004_2023_928_MOESM4_ESM.zip]

Archive with 1 entries (1 files):
- Supplement data 2/Detection_of_Pyridine_Derivatives_by_SABRE_Hyperpolarization_at_Zero_Field_NMR_simulation_script.ipynb
