# Supplementary material for: Detection of pyridine derivatives by SABRE hyperpolarization at zero field
Source: Commun Chem. 2023 Jun 22;6:131. doi: 10.1038/s42004-023-00928-z (PMC10287679; doi:10.1038/s42004-023-00928-z)
Supplement: Supplementary file 4 — Supplementary Data 2 [file 42004_2023_928_MOESM4_ESM.zip › Supplement data 2/Detection_of_Pyridine_Derivatives_by_SABRE_Hyperpolarization_at_Zero_Field_NMR_simulation_script.ipynb]

# %% [code]
import spintrum
import math
import matplotlib.pyplot as plt
import numpy as np
import time

#15N-PYRIDINE

gammas = [4257.7e4,4257.7e4,4257.7e4,4257.7e4,4257.7e4,-431.6e4]
multips = [2,2,2,2,2,2]

len(gammas)

jCouplings = \
[
    [0,4.87,1.85,1.01,-0.15,-10.14],
    [0,0,7.65,1.35,1.01,-1.56],
    [0,0,0,7.65,1.35,0.18],
    [0,0,0,0,4.87,-1.56],
    [0,0,0,0,0,-10.14],
    [0,0,0,0,0,0],
]

BThermal = 1.8e0
T2 = 0.7
sampleRate = 2e3
T= 1/sampleRate
points = 80000

gammah = 2*math.pi*4257.7

spinOp = spintrum.SpinOperations()
spinOp.add_operation(spintrum.SpinOperations.OPERATION__THERMAL_POPULATE,
                     {'Bx': 0, 'By': 0, 'Bz': BThermal, 'T': 293.778})
spinOp.add_operation(spintrum.SpinOperations.OPERATION__TIP_SPINS,
                     {'direction': 'y', 'BVsTArea': 0*math.pi/gammah})
spinOp.add_operation(spintrum.SpinOperations.OPERATION__SET_HAMILTONIAN,
                     {'Bx': 0, 'By': 0, 'Bz': 0})
spinOp.add_operation(spintrum.SpinOperations.OPERATION__INIT_TIME_INDEPENDENT_EVOLUTION,
                     {'samplingRate': sampleRate, 'measurementDirection': 'z'})
spinOp.add_operation(spintrum.SpinOperations.OPERATION__EVOLVE_TIME_INDEPENDENT,
                     {'points': points, 'threads': 1})

start_time = time.time()

signal = spintrum.simulate(gyromagneticRatios=gammas,
                           jCouplings=jCouplings,
                           spinMultiplicities=multips,
                           spinOperations=spinOp)

signal = signal - np.mean(signal)
signal = [signal[i]*math.exp(-i/sampleRate/T2) for i in range(len(signal))]

print("Simulation lastet: " + repr(time.time()-start_time) + "s")

plt.plot(signal)
plt.show()

fft = spintrum.FFTSpectralDensity(signal, sampleRate)

plt.plot(fft['x'], fft['y'])
plt.xlim(10,25)
plt.ylabel("signal")
plt.xlabel("frequency (Hz)")
plt.show()

# %% [code]
#15N-NICOTINAMIDE
gammas = [4257.7e4,4257.7e4,4257.7e4,4257.7e4,-431.6e4]
multips = [2,2,2,2,2]

len(gammas)

jCouplings = \
[
    [0,4.9,1.6,0,-10.3],
    [0,0,8.0,0.8,-1.7],
    [0,0,0,2.3,0],
    [0,0,0,0,-10],
    [0,0,0,0,0],
]

BThermal = 1.8e0
T2 = 1
sampleRate = 2e3
T= 1/sampleRate
points = 80000

gammah = 2*math.pi*4257.7

spinOp = spintrum.SpinOperations()
spinOp.add_operation(spintrum.SpinOperations.OPERATION__THERMAL_POPULATE,
                     {'Bx': 0, 'By': 0, 'Bz': BThermal, 'T': 293.778})
spinOp.add_operation(spintrum.SpinOperations.OPERATION__TIP_SPINS,
                     {'direction': 'y', 'BVsTArea': 0*math.pi/gammah})
spinOp.add_operation(spintrum.SpinOperations.OPERATION__SET_HAMILTONIAN,
                     {'Bx': 0, 'By': 0, 'Bz': 0})
spinOp.add_operation(spintrum.SpinOperations.OPERATION__INIT_TIME_INDEPENDENT_EVOLUTION,
                     {'samplingRate': sampleRate, 'measurementDirection': 'z'})
spinOp.add_operation(spintrum.SpinOperations.OPERATION__EVOLVE_TIME_INDEPENDENT,
                     {'points': points, 'threads': 1})

start_time = time.time()

signal = spintrum.simulate(gyromagneticRatios=gammas,
                           jCouplings=jCouplings,
                           spinMultiplicities=multips,
                           spinOperations=spinOp)

signal = signal - np.mean(signal)
signal = [signal[i]*math.exp(-i/sampleRate/T2) for i in range(len(signal))]

print("Simulation lastet: " + repr(time.time()-start_time) + "s")

plt.plot(signal)
plt.show()

fft = spintrum.FFTSpectralDensity(signal, sampleRate)

plt.plot(fft['x'], fft['y'])
plt.xlim(10,25)
plt.ylabel("signal")
plt.xlabel("frequency (Hz)")
plt.show()

# %% [code]
#15N-3,5-dichlorpyridine
gammas = [4257.7e4,4257.7e4,4257.7e4,-431.6e4]
multips = [2,2,2,2]

len(gammas)

jCouplings = \
[
    [0,0.25,0,-10.6],
    [0,0,0,0],
    [0,0,0,-10.6],
    [0,0,0,0],
]

BThermal = 1.8e0
T2 = 2.5
sampleRate = 2e3
T= 1/sampleRate
points = 80000

gammah = 2*math.pi*4257.7

spinOp = spintrum.SpinOperations()
spinOp.add_operation(spintrum.SpinOperations.OPERATION__THERMAL_POPULATE,
                     {'Bx': 0, 'By': 0, 'Bz': BThermal, 'T': 293.778})
spinOp.add_operation(spintrum.SpinOperations.OPERATION__TIP_SPINS,
                     {'direction': 'y', 'BVsTArea': 0*math.pi/gammah})
spinOp.add_operation(spintrum.SpinOperations.OPERATION__SET_HAMILTONIAN,
                     {'Bx': 0, 'By': 0, 'Bz': 0})
spinOp.add_operation(spintrum.SpinOperations.OPERATION__INIT_TIME_INDEPENDENT_EVOLUTION,
                     {'samplingRate': sampleRate, 'measurementDirection': 'z'})
spinOp.add_operation(spintrum.SpinOperations.OPERATION__EVOLVE_TIME_INDEPENDENT,
                     {'points': points, 'threads': 1})

start_time = time.time()

signal = spintrum.simulate(gyromagneticRatios=gammas,
                           jCouplings=jCouplings,
                           spinMultiplicities=multips,
                           spinOperations=spinOp)

signal = signal - np.mean(signal)
signal = [signal[i]*math.exp(-i/sampleRate/T2) for i in range(len(signal))]

print("Simulation lastet: " + repr(time.time()-start_time) + "s")

plt.plot(signal)
plt.show()

fft = spintrum.FFTSpectralDensity(signal, sampleRate)

plt.plot(fft['x'], fft['y'])
plt.xlim(10,25)
plt.ylabel("signal")
plt.xlabel("frequency (Hz)")
plt.show()

# %% [code]
#15N-3-methoxypyridine
gammas = [4257.7e4,4257.7e4,4257.7e4,4257.7e4,-431.6e4]
multips = [2,2,2,2,2]

len(gammas)

jCouplings = \
[
    [0,3,0.7,-0.35,-10],
    [0,0,8.65,1.4,0],
    [0,0,0,4.75,-1.4],
    [0,0,0,0,-10],
    [0,0,0,0,0],
]

BThermal = 1.8e0
T2 = 0.5
sampleRate = 2e3
T= 1/sampleRate
points = 80000

gammah = 2*math.pi*4257.7e4

spinOp = spintrum.SpinOperations()
spinOp.add_operation(spintrum.SpinOperations.OPERATION__THERMAL_POPULATE,
                     {'Bx': 0, 'By': 0, 'Bz': BThermal, 'T': 293.778})
spinOp.add_operation(spintrum.SpinOperations.OPERATION__TIP_SPINS,
                     {'direction': 'y', 'BVsTArea': 0*math.pi/gammah})
spinOp.add_operation(spintrum.SpinOperations.OPERATION__SET_HAMILTONIAN,
                     {'Bx': 0, 'By': 0, 'Bz': 0})
spinOp.add_operation(spintrum.SpinOperations.OPERATION__INIT_TIME_INDEPENDENT_EVOLUTION,
                     {'samplingRate': sampleRate, 'measurementDirection': 'z'})
spinOp.add_operation(spintrum.SpinOperations.OPERATION__EVOLVE_TIME_INDEPENDENT,
                     {'points': points, 'threads': 1})

start_time = time.time()

signal = spintrum.simulate(gyromagneticRatios=gammas,
                           jCouplings=jCouplings,
                           spinMultiplicities=multips,
                           spinOperations=spinOp)

signal = signal - np.mean(signal)
signal = [signal[i]*math.exp(-i/sampleRate/T2) for i in range(len(signal))]

print("Simulation lastet: " + repr(time.time()-start_time) + "s")

plt.plot(signal)
plt.show()

fft = spintrum.FFTSpectralDensity(signal, sampleRate)

plt.plot(fft['x'], fft['y'])
plt.xlim(10,25)
plt.ylabel("signal")
plt.xlabel("frequency (Hz)")
plt.show()

# %% [code]
#15N-4-methoxypyridine
gammas = [4257.7e4,4257.7e4,4257.7e4,4257.7e4,-431.6e4]
multips = [2,2,2,2,2]

len(gammas)

jCouplings = \
[
    [0,5.75,0.6,-0.2,-10.6],
    [0,0,2.6,0.6,-1],
    [0,0,0,5.75,-1],
    [0,0,0,0,-10.6],
    [0,0,0,0,0],
]

BThermal = 0.01e0
T2 = 0.5
sampleRate = 2e3
T= 1/sampleRate
points = 80000

gammah = 2*math.pi*4257.7

spinOp = spintrum.SpinOperations()
spinOp.add_operation(spintrum.SpinOperations.OPERATION__THERMAL_POPULATE,
                     {'Bx': 0, 'By': 0, 'Bz': BThermal, 'T': 293.778})
spinOp.add_operation(spintrum.SpinOperations.OPERATION__TIP_SPINS,
                     {'direction': 'y', 'BVsTArea': 0*math.pi/gammah})
spinOp.add_operation(spintrum.SpinOperations.OPERATION__SET_HAMILTONIAN,
                     {'Bx': 0, 'By': 0, 'Bz': 0})
spinOp.add_operation(spintrum.SpinOperations.OPERATION__INIT_TIME_INDEPENDENT_EVOLUTION,
                     {'samplingRate': sampleRate, 'measurementDirection': 'z'})
spinOp.add_operation(spintrum.SpinOperations.OPERATION__EVOLVE_TIME_INDEPENDENT,
                     {'points': points, 'threads': 1})

start_time = time.time()

signal = spintrum.simulate(gyromagneticRatios=gammas,
                           jCouplings=jCouplings,
                           spinMultiplicities=multips,
                           spinOperations=spinOp)

signal = signal - np.mean(signal)
signal = [signal[i]*math.exp(-i/sampleRate/T2) for i in range(len(signal))]

print("Simulation lastet: " + repr(time.time()-start_time) + "s")

plt.plot(signal)
plt.show()

fft = spintrum.FFTSpectralDensity(signal, sampleRate)

plt.plot(fft['x'], fft['y'])
plt.xlim(10,25)
plt.ylabel("signal")
plt.xlabel("frequency (Hz)")
plt.show()

# %% [code]
#15N-3-methylpyridine
gammas = [4257.7e4,4257.7e4,4257.7e4,4257.7e4,-431.6e4]
multips = [2,2,2,2,2]

len(gammas)

jCouplings = \
[
    [0,2.2,0.3,0.0,-11.2],
    [0,0,7.8,2.2,0],
    [0,0,0,4.4,-0.4],
    [0,0,0,0,-11],
    [0,0,0,0,0],
]

BThermal = 1.8e0
T2 = 0.38
sampleRate = 2e4
T= 1/sampleRate
points = 80000

gammah = 2*math.pi*4257.7e4

spinOp = spintrum.SpinOperations()
spinOp.add_operation(spintrum.SpinOperations.OPERATION__THERMAL_POPULATE,
                     {'Bx': 0, 'By': 0, 'Bz': BThermal, 'T': 293.778})
spinOp.add_operation(spintrum.SpinOperations.OPERATION__TIP_SPINS,
                     {'direction': 'y', 'BVsTArea': 0*math.pi/gammah})
spinOp.add_operation(spintrum.SpinOperations.OPERATION__SET_HAMILTONIAN,
                     {'Bx': 0, 'By': 0, 'Bz': 0})
spinOp.add_operation(spintrum.SpinOperations.OPERATION__INIT_TIME_INDEPENDENT_EVOLUTION,
                     {'samplingRate': sampleRate, 'measurementDirection': 'z'})
spinOp.add_operation(spintrum.SpinOperations.OPERATION__EVOLVE_TIME_INDEPENDENT,
                     {'points': points, 'threads': 1})

start_time = time.time()

signal = spintrum.simulate(gyromagneticRatios=gammas,
                           jCouplings=jCouplings,
                           spinMultiplicities=multips,
                           spinOperations=spinOp)

signal = signal - np.mean(signal)
signal = [signal[i]*math.exp(-i/sampleRate/T2) for i in range(len(signal))]

print("Simulation lastet: " + repr(time.time()-start_time) + "s")

plt.plot(signal)
plt.show()

fft = spintrum.FFTSpectralDensity(signal, sampleRate)

plt.plot(fft['x'], fft['y'])
plt.xlim(10,25)
plt.ylabel("signal")
plt.xlabel("frequency (Hz)")
plt.show()

# %% [code]
#15N-4-methylpyridine
gammas = [4257.7e4,4257.7e4,4257.7e4,4257.7e4,-431.6e4]
multips = [2,2,2,2,2]

len(gammas)

jCouplings = \
[
    [0,5.2,0.8,0.4,-10.1],
    [0,0,0,1.7,-1.85],
    [0,0,0,5.2,-1.85],
    [0,0,0,0,-10.1],
    [0,0,0,0,0],
]

BThermal = 0.01e0
T2 = 0.4
sampleRate = 2e3
T= 1/sampleRate
points = 80000

gammah = 2*math.pi*4257.7

spinOp = spintrum.SpinOperations()
spinOp.add_operation(spintrum.SpinOperations.OPERATION__THERMAL_POPULATE,
                     {'Bx': 0, 'By': 0, 'Bz': BThermal, 'T': 293.778})
spinOp.add_operation(spintrum.SpinOperations.OPERATION__TIP_SPINS,
                     {'direction': 'y', 'BVsTArea': 0*math.pi/gammah})
spinOp.add_operation(spintrum.SpinOperations.OPERATION__SET_HAMILTONIAN,
                     {'Bx': 0, 'By': 0, 'Bz': 0})
spinOp.add_operation(spintrum.SpinOperations.OPERATION__INIT_TIME_INDEPENDENT_EVOLUTION,
                     {'samplingRate': sampleRate, 'measurementDirection': 'z'})
spinOp.add_operation(spintrum.SpinOperations.OPERATION__EVOLVE_TIME_INDEPENDENT,
                     {'points': points, 'threads': 1})

start_time = time.time()

signal = spintrum.simulate(gyromagneticRatios=gammas,
                           jCouplings=jCouplings,
                           spinMultiplicities=multips,
                           spinOperations=spinOp)

signal = signal - np.mean(signal)
signal = [signal[i]*math.exp(-i/sampleRate/T2) for i in range(len(signal))]

print("Simulation lastet: " + repr(time.time()-start_time) + "s")

plt.plot(signal)
plt.show()

fft = spintrum.FFTSpectralDensity(signal, sampleRate)

plt.plot(fft['x'], fft['y'])
plt.xlim(10,25)
plt.ylabel("signal")
plt.xlabel("frequency (Hz)")
plt.show()
